# Supplementary material for: Histone proteoform analysis reveals epigenetic changes in adult mouse brown adipose tissue in response to cold stress
Source: Epigenetics Chromatin. 2024 Apr 27;17:12. doi: 10.1186/s13072-024-00536-8 (PMC11055387; doi:10.1186/s13072-024-00536-8)
Supplement: Supplementary file 1 — Additional file 1: High confidence transcriptional target (HCT) intersection analysis dataset. WT: wild type. TN: thermoneutral. RT: room temperature. SC: severe cold. [file 13072_2024_536_MOESM1_ESM.xlsx]

## Sheet: HCTI regulatory network
					WT
					SC v TN		SC v RT		RT v TN
Index	Category	Class	Family	Symbol	↑	↓	↑	↓	↑	↓
Column1	Column2	Column3	Column4	Column5	Column33	Column34	Column312	Column32	Column35	Column36		p <
21	Receptors	Nuclear receptors	Peroxisome proliferator-activated receptors	Pparg	98.3693	3.68099	51.3637	9.46577	98.1322	1.80575		100	E-100
8	Receptors	Nuclear receptors	Estrogen-related receptors	Esrra	76.7421		25.001	4.67289	66.4688			80	E-80
28	Receptors	Nuclear receptors	Retinoid X receptors	Rxra	72.7203	6.2547	45.7417	11.1011	61.2983	4.64794		60	E-60
116	Enzymes	Methyltransferases	SET domain-containing (SETD)	Setd1a	66.9965		3.38989	1.51061	51.6272			40	E-40
19	Receptors	Nuclear receptors	Peroxisome proliferator-activated receptors	Ppara	59.638	2.45933	35.1299	5.61034	59.518	2.22715		20	E-20
555	Co-nodes	General transcription factors	TATA-box binding protein associated factor	Taf7l	55.6675	2.06205	35.9673	7.39414	52.5804			10	E-10
222	Transcription factors	C2H2 Zn finger factors	B-cell lymphoma 13 (BCL13)	Bcl11b	46.9454	5.19475	11.2324	4.03465	29.1774	1.82958		5	E-5
110	Enzymes	Methyltransferases	Histone-lysine N-methyltransferases (KMT)	Kmt2b	46.859		10.2767		22.4844			1.3	NS
416	Transcription factors	SMAD/NF1 DBD	Co-activating (Co) Smads	Smad4	43.0777	7.01979	13.2899	2.67552	19.9278	4.68964
192	Transcription factors	BZIP factors	C/EBP	Cebpa	41.4246	4.35384	31.6361	5.25006	29.2356	4.33578
266	Transcription factors	C2H2 Zn finger factors	YY1-like	Yy1	41.2873		2.71372	1.82184	35.9658
185	Transcription factors	BHLH factors	USF factor	Usf2	40.5839		19.6768		20.0227
581	Co-nodes	PHD domain proteins	PHD finger protein	Phf8	40.5411		3.73653		27.6779
35	Enzymes	Acetyltransferases	CBP/p300	Crebbp	39.8722	2.30043	15.043	4.32901	27.047
640	Co-nodes	Transcriptional coregulators	Mediator complex subunit	Med1	38.7158		14.5704	1.79586	25.1465
166	Transcription factors	BHLH factors	Myc/Max factor	Myc	38.5906	4.89262	4.31298	10.4843	23.3644
165	Transcription factors	BHLH factors	Myc/Max factor	Max	36.5484	1.49085	9.11635	6.6831	17.4103
33	Receptors	Nuclear receptors	Vitamin D receptor	Vdr	36.4597	1.74321	6.49664	6.84115	28.8745
513	Co-nodes	Chromatin associated/remodellers	INO80 complex ATPase subunit	Ino80	36.3237	2.92182	11.0084	5.0569	11.5718
66	Enzymes	Demethylases	Histone-H3-lysine-36 demethylases (KDM)	Kdm4c	36.315		9.64492		21.7039
105	Enzymes	Methyltransferases	ASH like methyltransferase	Ash2l	36.3079		6.49823		16.9731
508	Co-nodes	Cell cycle, cell division & DNA repair	Spindlin	Spin1	35.5221		1.88693	2.58124	17.4196
199	Transcription factors	BZIP factors	CREB-like factor	Creb1	35.4662		2.26047	1.30704	25.1559
620	Co-nodes	Transcriptional coregulators	ASXL transcriptional regulator	Asxl1	34.7066	1.30135	7.19171		9.70174
154	Transcription factors	BHLH factors	AP-2 family	Tfap2c	32.5983	7.31654	23.8291	3.38964	14.9139	5.56632
553	Co-nodes	General transcription factors	TATA-box binding protein associated factor	Taf2	32.4733	5.1365	3.85079	6.76382	22.2375
449	Transcription factors	Tryptophan cluster	Ets-like	Erg	31.9402		3.2756		21.0905
249	Transcription factors	C2H2 Zn finger factors	MAZ-like	Maz	31.4963		7.14497		18.5148
476	Transcription factors	Other transcription factors	Single GATA-type zinc-finger	Mta2	31.4882	1.99324	8.54633	2.06013	19.5666
547	Co-nodes	General transcription factors	General transcription factor IIIC subunit	Gtf3c1	31.4328		14.4678	2.21446	20.4293
274	Transcription factors	C2H2 Zn finger factors	ZNF362-like	Zfp384	31.1539	9.34791	10.2673	6.88467	19.861	3.36259
97	Enzymes	Helicases (RNA)	DEAD box (DDX)	Ddx21	31.0396	1.50177	3.18638	1.82544	24.8946
259	Transcription factors	C2H2 Zn finger factors	Sp1-like	Sp3	30.8362		3.39559	1.53934	14.7667
679	Co-nodes	Other co-nodes	Down-regulator of transcription	Dr1	30.8271	13.65	21.1623	6.00287	18.1246	9.31135
258	Transcription factors	C2H2 Zn finger factors	Sp1-like	Sp1	30.5782	4.88599	8.10592	2.13736	12.0353
157	Transcription factors	BHLH factors	Arnt-like factors	Clock	30.3904	2.3161	15.5681	5.25085	22.8675	1.64202
143	Enzymes	Other enzymes	Recombination activating	Rag2	30.1135	1.52362	3.98174	4.34371	23.9929
382	Transcription factors	Homeo domain	TGIF	Tgif1	29.9506	3.20605	18.4842		15.1272	5.21901
53	Enzymes	Deacetylases	Histone deacetylases (HDAC)	Hdac3	29.9095	3.16856	25.7351	6.06275	25.3615	5.83902
193	Transcription factors	BZIP factors	C/EBP	Cebpb	29.7234	6.58771	32.683	3.70925	19.6434	11.0287
413	Transcription factors	Runt domain	Core-binding factor subunit	Runx3	29.6391	4.16497	13.8735	2.76837	15.6618	3.56406
60	Enzymes	Demethylases	Histone-H3-lysine-36 demethylases (KDM)	Kdm1a	29.0771		10.5137	3.2422	13.688
68	Enzymes	Demethylases	Histone-H3-lysine-36 demethylases (KDM)	Kdm5a	28.8572				31.2725
450	Transcription factors	Tryptophan cluster	Ets-like	Ets1	28.0943	1.37548	5.68918		19.0772
29	Receptors	Nuclear receptors	Rev-Erb receptors	Nr1d1	28.0221	4.03195	15.45	4.87323	22.6384	1.63341
452	Transcription factors	Tryptophan cluster	Ets-like	Fli1	27.9728	1.53101	5.17497	1.86202	17.7756
155	Transcription factors	BHLH factors	AP-4 family	Tfap4	27.8579	2.71265	16.251		16.1797	3.38559
500	Co-nodes	Cell cycle, cell division & DNA repair	Non-SMC condensin complex subunits	Ncaph2	27.8221		2.00707	2.15839	22.6878
282	Transcription factors	CXXC zinc finger	CpG-binding protein	Cxxc1	27.6892	1.67206	8.90361		7.26046	1.8119
646	Co-nodes	Transcriptional coregulators	Methyl-CpG binding domain protein	Mbd3	27.6667	4.19185	11.1625		13.5463	2.00856
411	Transcription factors	Runt domain	Core-binding factor subunit	Runx1	27.5081	7.54432	10.5678	3.07486	20.6757	4.51392
638	Co-nodes	Transcriptional coregulators	KAT8 regulatory NSL complex subunit	Kansl3	27.4312		1.4576		22.5758
557	Co-nodes	General transcription factors	TATA-box binding protein like	Tbpl1	27.3523		1.39155		22.666
156	Transcription factors	BHLH factors	Arnt-like factors	Arntl	26.9326	4.54774	11.5188	5.75196	19.8195	3.87472
451	Transcription factors	Tryptophan cluster	Ets-like	Ets2	26.8369		1.99137		23.8996
485	Co-nodes	Bromodomain	Bromodomain containing	Brd2	26.4794	1.66638		3.72825	19.1356
453	Transcription factors	Tryptophan cluster	Ets-like	Gabpa	26.4318			1.98888	18.4704
13	Receptors	Nuclear receptors	Glucocorticoid receptor	Nr3c1	26.14	8.16033	27.4661	13.3061	24.8365	9.16218
112	Enzymes	Methyltransferases	Histone-lysine N-methyltransferases (KMT)	Kmt2d	25.7163	4.23556	7.89703	6.13332	19.1599	1.71993
44	Enzymes	Acetyltransferases	Nuclear receptor coactivator (NCOA)	Ncoa2	25.5056		5.60733	1.44907	16.6066
161	Transcription factors	BHLH factors	Hairy-related	Bhlhe40	25.4974	4.22617	10.579	2.49513	15.764	2.287
153	Transcription factors	BHLH factors	AP-2 family	Tfap2a	25.4852	6.30579	11.451	3.27542	15.0658	5.5524
435	Transcription factors	T Box factors	TBX2-related (TBX)	Tbx5	25.2773	7.13624	7.62418	3.71784	10.96	4.1669
226	Transcription factors	C2H2 Zn finger factors	CTCF-like	Ctcfl	24.9648	6.54623	9.53728	1.62204	18.3255	7.61555
126	Enzymes	Regulatory factors	Dpy-30 histone methyltransferase complex regulatory subunit	Dpy30	24.6872		5.02389		20.4662
688	Co-nodes	Other co-nodes	NIPBL cohesin loading factor	Nipbl	24.4329		1.55511	2.32857	15.0676
246	Transcription factors	C2H2 Zn finger factors	Kruppel-like	Klf5	24.3638	2.20898	8.36862	2.30193	15.8875	3.07992
262	Transcription factors	C2H2 Zn finger factors	Unclassified	Zbtb11	24.2592				18.8099
236	Transcription factors	C2H2 Zn finger factors	Gli-like	Zic1	24.2106	1.3558	4.41427	1.46531	15.823
465	Transcription factors	Tryptophan cluster	Nuclear receptor corepressor	Ncor1	24.204	7.32211	25.7227	12.4318	23.8176	6.42388
7	Receptors	Nuclear receptors	Estrogen receptors	Esr1	24.0803	9.3446	10.1524	4.93809	14.8261	6.73815
245	Transcription factors	C2H2 Zn finger factors	Kruppel-like	Klf4	23.8571	10.6111	20.3885	3.42265	16.276	9.12531
617	Co-nodes	Stress response factors	Host cell factor	Hcfc1	23.6734		2.84471	2.17806	21.9201
219	Transcription factors	BZIP factors	UTF	Utf1	22.9677	3.16319	10.8178	9.79572	19.5579	1.73712
399	Transcription factors	Rel Homology Region	Early B-Cell Factor-related factor	Ebf2	22.8443	7.09039	16.3927	3.16637	13.1066	9.63303
52	Enzymes	Deacetylases	Histone deacetylases (HDAC)	Hdac2	22.8051			2.08778	21.5135
542	Co-nodes	General transcription factors	B-TFIID TATA-box binding protein associated factor	Btaf1	22.6419	5.15467	5.30333	4.07993	14.2019	1.89801
514	Co-nodes	Chromatin associated/remodellers	Microspherule protein	Mcrs1	22.3989				19.6362
362	Transcription factors	Homeo domain	Oct-1/2-like (POU2 )	Pou2f1	22.3747		2.72389		16.3703
354	Transcription factors	Homeo domain	MEIS	Meis1	22.2361	10.6729	21.1382	4.15008	11.6947	15.749
308	Transcription factors	Heat shock factors	HSF	Hsf1	22.0118		8.37916	2.65278	17.0943	1.30583
466	Transcription factors	Tryptophan cluster	Nuclear receptor corepressor	Ncor2	21.6878	2.49218	7.42879	2.28693	11.098	1.38757
89	Enzymes	Helicases (DNA)	Chromodomain-helicases-DNA binding (CHD)	Chd4	21.6396	2.7288	3.72895	2.57442	18.3846
149	Transcription factors	BHLH factors	Achaete-Scute-like factor	Ascl2	21.5534	2.07058	5.36993	4.21658	16.018
488	Co-nodes	Bromodomain	Bromodomain containing	Brd9	21.4962		3.42788	3.7885	12.3884
325	Transcription factors	HMG domain	PBRM1-related	Pbrm1	21.3715		1.47914	1.32554	15.2126
294	Transcription factors	E2F/FOX	FOXH	Foxh1	21.1671			3.5521	17.0506
164	Transcription factors	BHLH factors	Mad-like factor	Mxi1	20.8815		2.24439	1.84661	15.5532
275	Transcription factors	C2H2 Zn finger factors	ZNF37A-like	Wiz	20.5951	5.52956	5.5048	1.69536	13.7003	4.35
71	Enzymes	Demethylases	Histone-H3-lysine-36 demethylases (KDM)	Kdm6a	20.356		1.81538		16.4544
39	Enzymes	Acetyltransferases	Lysine acetyltransferases (KAT)	Kat2a	20.2637	1.55989	2.88907		17.2288
210	Transcription factors	BZIP factors	NF-E2-like factor	Bach1	20.2283		12.756		9.5991
109	Enzymes	Methyltransferases	Histone-lysine N-methyltransferases (KMT)	Kmt2a	20.142	6.89479	8.21917	2.40136	14.7291	6.4362
268	Transcription factors	C2H2 Zn finger factors	YY1-like	Zfp42	20.1303	3.57416	2.5399	2.80992	18.6651
290	Transcription factors	E2F/FOX	FOXA	Foxa2	19.7536	8.39352	15.6439	5.76251	6.67919	8.9274
88	Enzymes	Helicases (DNA)	Chromodomain-helicases-DNA binding (CHD)	Chd2	19.742		1.4068	3.25773	11.8926
572	Co-nodes	Nuclear proteins	Nuclear respiratory factor	Nrf1	19.5949	3.55073		7.15942	25.5142
237	Transcription factors	C2H2 Zn finger factors	Gli-like	Zic2	19.4976	2.79674	6.20267	1.32698	10.4491	1.35554
626	Co-nodes	Transcriptional coregulators	Chromobox	Cbx3	19.4014		5.40014		15.0341
448	Transcription factors	Tryptophan cluster	Ets-like	Erf	19.2486		1.44604	3.47727	11.0786
520	Co-nodes	Chromatin associated/remodellers	SWI/SNF related, matrix associated, actin dependent regulator of chromatin	Smarca4	19.2224	27.193	25.1824	4.42071	13.2688	25.5675
447	Transcription factors	Tryptophan cluster	Elk-like	Etv5	19.0676		5.67817	2.84016	7.63399
76	Enzymes	Dioxygenases	Ten-eleven translocation (TET)	Tet2	19.0039	3.29568	16.5054	3.44654	9.69408	4.66012
224	Transcription factors	C2H2 Zn finger factors	BCL6 factor	Bcl6	18.8544	4.27694	16.5818	5.67253	16.2162	3.35356
487	Co-nodes	Bromodomain	Bromodomain containing	Brd4	18.7638	4.71926	1.67363	5.12866	14.8559
381	Transcription factors	Homeo domain	SIX4-like factor	Six4	18.532		3.78727		9.30352
257	Transcription factors	C2H2 Zn finger factors	Snail-like	Snai1	18.4034	10.2833	9.64326	3.84931	15.827	6.52773
644	Co-nodes	Transcriptional coregulators	Mediator complex subunit	Med26	18.3728			3.79523	11.824
598	Co-nodes	PR domain	PR/SET domain	Prdm16	18.341	8.33509	11.2602	2.15983	12.4842	8.04509
554	Co-nodes	General transcription factors	TATA-box binding protein associated factor	Taf3	18.2536	2.4422	3.32412	4.32879	15.2738
693	Co-nodes	Other co-nodes	Quaking	Qk	18.2293		2.59478	2.72625	18.9812
220	Transcription factors	BZIP factors	XBP-1-related	Xbp1	17.9003		4.45237	1.39081	7.38368
410	Transcription factors	Runt domain	Core-binding factor subunit	Cbfb	17.8211	5.78513	18.2784		6.59211	6.37651
214	Transcription factors	BZIP factors	NF-E2-like factor	Nfe2l2	17.6494		3.3785		11.2854
91	Enzymes	Helicases (DNA)	Chromodomain-helicases-DNA binding (CHD)	Chd8	17.5092	1.3785	2.23964	4.35313	16.5341
42	Enzymes	Acetyltransferases	Lysine acetyltransferases (KAT)	Kat8	17.4059				15.8722
649	Co-nodes	Transcriptional coregulators	SIN3 transcription regulator	Sin3a	17.2845		3.3549		14.1019
442	Transcription factors	Tryptophan cluster	Elf-1-like	Elf1	17.2074			1.67924	12.4812
230	Transcription factors	C2H2 Zn finger factors	GFI1 factor	Gfi1	17.1516	3.66097	10.3949		11.4244	3.45265
22	Receptors	Nuclear receptors	Progesterone receptor	Pgr	17.1302	3.34152	12.2553	4.07121	14.1737	2.9235
681	Co-nodes	Other co-nodes	HEXIM P-TEFb complex subunit	Hexim1	17.0611		3.85166	3.50318	13.8041
75	Enzymes	Dioxygenases	Ten-eleven translocation (TET)	Tet1	17.0373	3.84438	7.99222	4.00684	11.9216
402	Transcription factors	Rel Homology Region	M	Rbpj	16.8315	9.13857	5.46225	2.21273	11.7871	6.9376
498	Co-nodes	Cell cycle, cell division & DNA repair	Non-SMC condensin complex subunits	Ncapd3	16.7437			1.40167	9.4216
651	Co-nodes	Transcriptional coregulators	Sin3A associated protein	Sap130	16.7163		4.43105		8.99609
217	Transcription factors	BZIP factors	Small Maf factor	Mafk	16.5858	10.3389	11.3002	3.69754	11.554	11.2978
301	Transcription factors	E2F/FOX	FOXP	Foxp3	16.4379	6.6829	8.37187	3.45676	10.4927	3.53769
481	Transcription factors	Other transcription factors	Two zinc-finger GATA factor	Gata4	16.4291	6.78186	8.90946	3.04948	9.41823	5.11951
186	Transcription factors	BZIP factors	ATF-2-like factors	Atf2	16.3969	2.94956	5.2068		10.8064	1.55942
394	Transcription factors	Paired box	PAX-2-like factors (partial homeobox)	Pax5	16.385	4.51332	6.37206	3.18894	9.16051	6.28814
518	Co-nodes	Chromatin associated/remodellers	RB binding protein, chromatin remodeling factor	Rbbp5	16.1998		2.31261		9.14664
692	Co-nodes	Other co-nodes	POU class homeobox associating factor	Pou2af1	16.1066				13.0536
243	Transcription factors	C2H2 Zn finger factors	Insulinoma-associated protein	Insm1	16.0374		6.29056		8.22989
14	Receptors	Nuclear receptors	Hepatocyte nuclear factor-4 receptors	Hnf4a	15.9225	7.53593	8.90574	9.4177	19.4252	6.34644
322	Transcription factors	HMG domain	Group E	Sox9	15.8912	6.76693	8.18181	1.92806	10.4814	7.07176
412	Transcription factors	Runt domain	Core-binding factor subunit	Runx2	15.8115	11.4736	13.1142	2.76837	9.89921	13.9141
641	Co-nodes	Transcriptional coregulators	Mediator complex subunit	Med12	15.4567	4.27767	3.81666	3.03707	11.2529
661	Co-nodes	WD repeat proteins	WD repeat domain	Wdr11	15.3362		3.1384		10.4393
580	Co-nodes	PHD domain proteins	PHD finger protein	Phf6	15.3054		2.40889	2.28436	10.2005
489	Co-nodes	BTB domain containing	Nucleus accumbens associated	Nacc1	15.2913		1.94398	3.1817	8.71286
270	Transcription factors	C2H2 Zn finger factors	ZBTB1-like factor	Zbtb2	15.1868		1.39546		8.31546
124	Enzymes	Recombinases	DNA meiotic recombinases	Dmc1	15.1628	5.56077	6.77541	5.25544	11.1573	2.30856
414	Transcription factors	SAND domain	AIRE	Aire	15.1467	3.44591	3.19696	3.44739	7.51652	1.88212
372	Transcription factors	Homeo domain	Pbx/knotted homeobox	Pknox1	15.1289	4.92987	5.15519	4.16264	9.99107	1.92769
443	Transcription factors	Tryptophan cluster	Elf-1-like	Elf4	15.0922		3.47078	2.38109	11.5331
113	Enzymes	Methyltransferases	Methyltransferase-like (METTL)	Mettl3	15.0693	2.23546	3.86896		9.86815	1.63578
211	Transcription factors	BZIP factors	NF-E2-like factor	Bach2	14.9298	8.22933	16.4		6.96509	15.3134
601	Co-nodes	Retinoic acid regulated	Retinoic acid induced	Rai1	14.9128		1.67419		8.22522
206	Transcription factors	BZIP factors	Jun factor	Jund	14.8768	15.7674	32.8719		5.48654	36.9322
72	Enzymes	Demethylases	Histone-H3-lysine-36 demethylases (KDM)	Kdm6b	14.8284	5.5907	8.29646	3.41013	13.987	1.64722
607	Co-nodes	RNA binding & RB motif proteins	Negative elongation factor complex member	Nelfa	14.6487	11.3084	9.51673	6.44731	10.0065	7.78055
16	Receptors	Nuclear receptors	Liver X receptors	Nr1h2	14.492	13.5052	18.9596	1.96136	10.3414	21.3744
597	Co-nodes	PR domain	PR/SET domain	Prdm15	14.4607	16.4785	6.05734	6.38229	12.8621	10.4585
479	Transcription factors	Other transcription factors	Two zinc-finger GATA factor	Gata2	14.3641	6.30362	19.0149		5.8578	13.8426
599	Co-nodes	PR domain	PR/SET domain	Prdm9	14.2154	1.56087	6.65694	1.74234	5.4394	2.41587
388	Transcription factors	MADS box	Myocyte enhancer factor 2	Mef2c	14.1939	7.22772	16.7422	2.04353	6.70058	11.8487
228	Transcription factors	C2H2 Zn finger factors	Early growth response (EGR)	Egr2	14.0838	2.834	5.21083		13.2737	2.58512
462	Transcription factors	Tryptophan cluster	MIER-like	Dmap1	14.0108		2.26799		8.58418
215	Transcription factors	BZIP factors	Small Maf factor	Maff	13.872	4.02094	8.23018	1.90254	12.3728	6.73489
425	Transcription factors	STAT domain	STAT factor	Stat5a	13.8439	10.0943	12.7826	4.01991	16.0281	11.7624
225	Transcription factors	C2H2 Zn finger factors	CTCF-like	Ctcf	13.8202	10.9618	10.804	2.62801	10.1811	10.586
36	Enzymes	Acetyltransferases	CBP/p300	Ep300	13.79	16.7092	36.2242	2.0895	2.08137	33.665
472	Transcription factors	Other transcription factors	Nuclear factor I	Nfib	13.6885	16.0156	12.0822	6.95545	7.79908	12.4087
390	Transcription factors	MADS box	Responders to external signals	Srf	13.6024	15.9017	10.3634	3.09043	9.38394	13.8392
261	Transcription factors	C2H2 Zn finger factors	Sp1-like	Sp9	13.4561	1.55771		1.81781	19.0168
51	Enzymes	Deacetylases	Histone deacetylases (HDAC)	Hdac1	13.3456		3.66278		12.765
17	Receptors	Nuclear receptors	Liver X receptors	Nr1h3	13.3144	2.94776	4.45947	1.38648	8.5594	4.82828
662	Co-nodes	WD repeat proteins	WD repeat domain	Wdr5	13.308	9.73839	2.25621	8.4279	13.734
213	Transcription factors	BZIP factors	NF-E2-like factor	Nfe2l1	13.2946		4.92197		12.5953
302	Transcription factors	Fork head / winged helix factors	Regulatory factor X (RFX)	Rfx1	13.1746	2.05897	4.91141	2.51881	6.29527
121	Enzymes	Peptidases	BRCA1 associated proteins	Bap1	13.1712		4.76548		9.84972
527	Co-nodes	Cohesin complex	REC8 meiotic recombination protein	Rec8	13.0191	5.0532	6.95476	2.23224	8.39136	2.32751
151	Transcription factors	BHLH factors	Ahr-like family	Hif1a	12.9476		10.7785	2.60967	12.0001
178	Transcription factors	BHLH factors	Tal/HEN-like	Tal1	12.8499	15.2513	14.3572	1.65423	5.9729	17.9995
34	Receptors	Other receptors	Notch receptors	Notch1	12.8319	3.20162	2.61223	3.88351	13.4823
189	Transcription factors	BZIP factors	ATF-4-related factor	Atf4	12.798	2.88668	11.996	1.87363	8.12359	4.19393
419	Transcription factors	SMAD/NF1 DBD	Regulatory (R) Smads	Smad3	12.7924	12.4155	9.35699	2.81642	6.70857	8.59362
240	Transcription factors	C2H2 Zn finger factors	Ikaros	Ikzf1	12.7574	11.4602	10.2232	3.41709	5.77814	16.3076
152	Transcription factors	BHLH factors	Ahr-like family	Npas3	12.7136	6.7912	6.02571	3.16531	5.42002	1.35155
59	Enzymes	Dehydrogenases	Oxoglutarate dehydrogenases	Ogdh	12.7006				10.0008
595	Co-nodes	PR domain	PR/SET domain	Prdm13	12.6893	2.49594	1.46719		9.59372
320	Transcription factors	HMG domain	Group D	Sox6	12.6403	7.98395	8.44063	1.54232	5.96661	9.49761
682	Co-nodes	Other co-nodes	Menin	Men1	12.537		3.01316	2.93305	8.62192
15	Receptors	Nuclear receptors	Hepatocyte nuclear factor-4 receptors	Hnf4g	12.4956	2.31416	10.6519	2.95802	10.3878	2.65671
184	Transcription factors	BHLH factors	USF factor	Usf1	12.4292		7.48722		6.96307
289	Transcription factors	E2F/FOX	FOXA	Foxa1	12.3896	9.91202	9.61157	6.51407	7.83027	10.061
212	Transcription factors	BZIP factors	NF-E2-like factor	Nfe2	12.373	3.94199	9.47691	1.72162	7.60451	7.04401
316	Transcription factors	HMG domain	Group C	Sox11	12.3591	10.1505	7.62178	2.52905	6.47323	9.32951
41	Enzymes	Acetyltransferases	Lysine acetyltransferases (KAT)	Kat5	12.2909	1.74361	3.92807	2.34942	9.55526
9	Receptors	Nuclear receptors	Estrogen-related receptors	Esrrb	12.29	3.23276	8.75282		12.0781	5.54921
468	Transcription factors	Tryptophan cluster	REST corepressor	Rcor2	12.2507	9.77051	13.4467	2.26561	6.94717	16.0856
279	Transcription factors	C2H2 Zn finger factors	ZNF99-like	Zbtb16	12.2274		3.08898		8.50179
244	Transcription factors	C2H2 Zn finger factors	Kruppel-like	Klf3	12.2108	6.58596	7.6608		3.82679	8.85019
221	Transcription factors	C2H2 Zn finger factors	AE binding proteins	Aebp2	12.1591		2.81101		9.53517
298	Transcription factors	E2F/FOX	FOXO	Foxo1	12.1529	2.00792	4.15633	3.45605	14.5108
432	Transcription factors	T Box factors	TBrain-related factor	Tbx21	12.138	9.64156	8.32539	1.9129	8.05889	10.1942
573	Co-nodes	Nucleoproteins	Transcription termination factor	Ttf1	12.1122	8.33023	7.78797	4.95408	6.95912	7.5572
397	Transcription factors	Paired box	PAX-4/6	Pax6	12.0872	3.35467	4.41055	6.23657	8.68202
300	Transcription factors	E2F/FOX	FOXP	Foxp1	12.0782	7.19525	3.62613	9.60258	15.6237	1.56447
438	Transcription factors	TEA domain	TEF-1-related factor	Tead4	11.99	14.5207	15.2255	6.45277	7.84649	17.7
20	Receptors	Nuclear receptors	Peroxisome proliferator-activated receptors	Ppard	11.9734		2.23109		12.8436
195	Transcription factors	BZIP factors	C/EBP	Cebpe	11.759	4.24363	12.8557		8.89764	9.72721
175	Transcription factors	BHLH factors	Neurogenin-Atonal like	Olig2	11.7561	11.7318	11.7431	3.76407	6.94202	6.63545
87	Enzymes	Helicases (DNA)	Chromodomain-helicases-DNA binding (CHD)	Chd1	11.6654	2.0392	2.03045	2.69215	8.5956	1.83429
371	Transcription factors	Homeo domain	PBX	Pbx1	11.5737		2.49148	1.58164	8.97072
659	Co-nodes	Ubiquitin & ubiquitin like	Small ubiquitin like modifier	Sumo1	11.4877	1.96544	3.3135	2.86303	7.65375
343	Transcription factors	Homeo domain	HOX4	Hoxb4	11.458	2.66992	9.15469		8.32424	5.51784
297	Transcription factors	E2F/FOX	FOXL	Foxl2	11.3205	1.44052	1.84488		8.20388
636	Co-nodes	Transcriptional coregulators	Inhibitor of DNA binding, HLH protein	Id2	11.1966		4.16928	1.9768	4.52579
501	Co-nodes	Cell cycle, cell division & DNA repair	NSL1 component of MIS12 kinetochore complex	Nsl1	11.1519		1.75132		12.7703
609	Co-nodes	RNA binding & RB motif proteins	Negative elongation factor complex member	Nelfe	11.1142	10.883	6.28345	3.80025	8.09967	6.2373
129	Enzymes	Regulatory factors	G protein pathway suppressor	Gps2	11.0936	3.88394	15.2593	6.16396	9.75802	4.05393
541	Co-nodes	F box domain	F-box protein	Fbxo21	11.074		2.98309		6.46639
643	Co-nodes	Transcriptional coregulators	Mediator complex subunit	Med24	11.0337	3.32597	9.22423	1.76303	4.72681	4.26362
330	Transcription factors	HMG domain	TOX-related	Tox	11.0229		3.97761		2.43954
669	Co-nodes	Zinc finger proteins	Zinc finger MIZ-type containing	Zmiz1	10.8443	9.72916	9.46679	2.85514	6.51812	9.33062
364	Transcription factors	Homeo domain	Oct-3/4-like (POU5 )	Pou5f1	10.7778	9.51605	9.96854	6.07973	3.58837	5.49299
341	Transcription factors	Homeo domain	HOP Homeobox	Hopx	10.686	6.11841	7.23064	1.81132	7.96716	6.16543
418	Transcription factors	SMAD/NF1 DBD	Regulatory (R) Smads	Smad2	10.6554	10.2867	9.16645	2.04693	3.13825	7.94199
618	Co-nodes	Transcriptional coregulators	AF4/FMR2	Aff3	10.6242		1.37049		7.45662
417	Transcription factors	SMAD/NF1 DBD	Regulatory (R) Smads	Smad1	10.618		2.54024	2.48686	5.32891
84	Enzymes	Glycosylases	Thymine DNA glycosylases	Tdg	10.4961		2.96048	1.94351	8.38768
549	Co-nodes	General transcription factors	TATA-box binding protein	Tbp	10.4458	13.9051	8.90946	10.8084	9.41823	9.84637
27	Receptors	Nuclear receptors	Retinoic acid-related orphan receptors	Rorc	10.344	1.39479	2.46717		6.48634	2.11334
26	Receptors	Nuclear receptors	Retinoic acid-related orphan receptors	Rora	10.2735				6.17417
398	Transcription factors	Rel Homology Region	Early B-Cell Factor-related factor	Ebf1	10.2455	13.2166	12.5729	1.46996	7.28275	20.3603
480	Transcription factors	Other transcription factors	Two zinc-finger GATA factor	Gata3	10.2026	13.3998	13.5716	2.42381	7.73274	15.2896
202	Transcription factors	BZIP factors	Fos factor	Fosl1	10.1778	18.7848	24.0163	2.72569	4.81175	29.4469
329	Transcription factors	HMG domain	TCF-7-related	Tcf7l2	10.0921	4.05428	3.81009		5.9675	2.48709
271	Transcription factors	C2H2 Zn finger factors	ZNF148-like	Zfp281	10.042	7.59964	5.00929	5.09209	5.57401	1.76564
463	Transcription factors	Tryptophan cluster	Myb-like	Myb	9.89268	8.13768	3.84227	1.9768	2.71297	8.94515
159	Transcription factors	BHLH factors	E2A-related factor	Tcf3	9.88227	35.8667	27.5001	5.96132	5.64467	39.0551
176	Transcription factors	BHLH factors	SREBP factor	Srebf1	9.83137	4.00743	5.5893	2.19386	10.7701	4.01485
277	Transcription factors	C2H2 Zn finger factors	ZNF76-like	Zfp143	9.79403	2.1886		2.09942	9.39853
521	Co-nodes	Chromatin associated/remodellers	SWI/SNF related, matrix associated, actin dependent regulator of chromatin	Smarca5	9.74774	1.55189	5.29495	2.38813	10.4754
360	Transcription factors	Homeo domain	NK-4	Nkx2-5	9.71367	1.8441	2.95818	2.1251	10.095
375	Transcription factors	Homeo domain	Prospero homeobox	Prox1	9.6745	2.66138	8.16325	4.63262	13.4255	2.16393
162	Transcription factors	BHLH factors	Hairy-related	Bhlhe41	9.6678	3.62738	4.84902	2.94406	5.96401	2.20174
150	Transcription factors	BHLH factors	Ahr-like family	Ahr	9.56778	6.03065	6.22931	1.62797	7.39756	5.73268
86	Enzymes	Helicases (DNA)	ATRX chromatin remodeler	Atrx	9.56003	6.12137	6.69479	1.45563	5.82012	2.67464
269	Transcription factors	C2H2 Zn finger factors	ZBTB17	Zbtb17	9.52704	2.55325	3.09545		6.15209
654	Co-nodes	Transcriptional coregulators	Suppressor of Ty homolog superfamily	Supt5	9.50824	3.64581	2.61052	3.99989	5.23625	2.4801
204	Transcription factors	BZIP factors	Jun factor	Jun	9.50042	17.3776	34.8997		2.87854	43.4583
421	Transcription factors	STAT domain	STAT factor	Stat1	9.43492	27.7453	42.7306	1.49867	1.88573	76.1342
180	Transcription factors	BHLH factors	TFE3-like factor	Tfe3	9.31016		4.50443		5.88702
569	Co-nodes	Membrane proteins	Transmembrane protein	Tmem131	9.24592	14.2436	1.90235	6.52779	6.21475	2.70154
530	Co-nodes	Cohesin complex	Structural maintenance of chromosomes	Smc1a	9.22017	22.7139	8.40332	2.55223	5.17563	20.7172
478	Transcription factors	Other transcription factors	Two zinc-finger GATA factor	Gata1	9.21877	6.19137	8.21609	3.27639	7.65014	4.73093
423	Transcription factors	STAT domain	STAT factor	Stat3	9.15584	15.0101	12.9893	2.71563	7.63504	14.7055
544	Co-nodes	General transcription factors	General transcription factor IIB	Gtf2b	9.12404	15.9532	7.10716	9.11322	6.78005	5.62361
10	Receptors	Nuclear receptors	Farnesoid X receptor (FXR)	Nr1h4	9.10678		5.75151	1.35565	4.3064
30	Receptors	Nuclear receptors	Rev-Erb receptors	Nr1d2	9.09054		4.39402		6.17478
623	Co-nodes	Transcriptional coregulators	CBFA2/RUNX1 partner transcriptional co-repressor	Cbfa2t3	8.98106	6.83014	7.75558	3.49728	4.30314	4.11953
23	Receptors	Nuclear receptors	Retinoic acid receptors	Rara	8.93997	5.42143	6.68983	2.45623	5.26592	4.484
172	Transcription factors	BHLH factors	Neurogenin-Atonal like	Neurod1	8.91922	4.78281	6.98278	2.00013	8.39376	6.67678
278	Transcription factors	C2H2 Zn finger factors	ZNF99-like	Wt1	8.85524	10.9848	8.14789	3.75076	4.06118	12.5456
531	Co-nodes	Cohesin complex	Structural maintenance of chromosomes	Smc3	8.81717	19.1679	8.63572	2.14386	5.34256	22.0932
606	Co-nodes	RNA binding & RB motif proteins	HIV-1 Tat specific factor	Htatsf1	8.71648		1.89352		7.51885
198	Transcription factors	BZIP factors	CREB-3-like factor	Creb3l2	8.70479				1.97546
454	Transcription factors	Tryptophan cluster	ETV6-like	Etv6	8.70479				5.96401
1	Receptors	Catalytic receptors	Fibroblast growth factor receptors	Fgfr1	8.6672	5.98659	4.82742	4.81544	5.08412	5.13249
396	Transcription factors	Paired box	PAX-3/7	Pax7	8.54004	8.68826	2.94286	5.12714	5.23514	4.16746
433	Transcription factors	T Box factors	TBX2-related (TBX)	Tbx3	8.50979		2.82447	2.43587	6.04068
615	Co-nodes	Sterile alpha domain	Scm like with four mbt domains	Sfmbt1	8.46829		1.80414		6.62753
205	Transcription factors	BZIP factors	Jun factor	Junb	8.44606	19.9585	38.7673			52.8128
403	Transcription factors	Rel Homology Region	M	Rbpjl	8.42925	1.78891	4.10138		6.00326
18	Receptors	Nuclear receptors	NGFBI-like (NR4A) receptors	Nr4a1	8.41789	8.3443	15.1317	1.37566	4.78457	15.991
111	Enzymes	Methyltransferases	Histone-lysine N-methyltransferases (KMT)	Kmt2c	8.41159	12.1485	13.4439	2.94568	4.32549	12.6046
179	Transcription factors	BHLH factors	TFE3-like factor	Mitf	8.36622	2.45539	8.80553		4.14017	3.01412
370	Transcription factors	Homeo domain	Orthodenticle homeobox	Otx2	8.35141	9.31643	8.45092	5.17846	4.09288	4.18782
181	Transcription factors	BHLH factors	Twist-like factor	Hand2	8.26068	7.52314	5.7578	1.69051	3.76878	9.38796
422	Transcription factors	STAT domain	STAT factor	Stat2	8.22696	16.7331	24.7663		2.08408	49.4497
633	Co-nodes	Transcriptional coregulators	Groucho/TLE/Grg	Tle3	8.19897	11.3424	8.57611	6.79245	6.07502	10.3594
160	Transcription factors	BHLH factors	E2A-related factor	Tcf4	8.18747	8.39596	12.9958	3.3107	2.44102	11.0616
621	Co-nodes	Transcriptional coregulators	BCL6 corepressor	Bcor	8.14032	7.25906	7.36343	3.27156	5.02272	7.97376
241	Transcription factors	C2H2 Zn finger factors	Ikaros	Ikzf2	8.05441		3.33317		4.43358
629	Co-nodes	Transcriptional coregulators	CREB regulated transcription coactivator	Crtc2	8.03259	3.48737	9.14145		4.84306	5.19867
458	Transcription factors	Tryptophan cluster	Interferon-regulatory	Irf4	8.01468	18.1165	19.3123		1.43492	33.7109
61	Enzymes	Demethylases	Histone-H3-lysine-36 demethylases (KDM)	Kdm2a	8.00551	2.20099	1.45505		5.25778	1.33393
125	Enzymes	Regulatory factors	Cyclins (CCN)	Ccnk	8.00483		1.37025		4.23412
200	Transcription factors	BZIP factors	Fos factor	Fos	7.92117	9.65855	18.0296		3.25343	18.9209
430	Transcription factors	T Box factors	TBrain-related factor	Eomes	7.907	15.3754	11.7628	3.97301	2.95813	17.0357
355	Transcription factors	Homeo domain	Nanog homeobox	Nanog	7.79225	6.97288	5.85024	3.1678	3.24893	7.02771
203	Transcription factors	BZIP factors	Fos factor	Fosl2	7.74529	7.3375	19.9716		1.81752	19.6147
356	Transcription factors	Homeo domain	NK-2.1	Nkx2-1	7.66842	3.57808	7.69406	3.8711	5.29742	4.06474
304	Transcription factors	Fork head / winged helix factors	Regulatory factor X (RFX)	Rfx3	7.61981	4.65486	2.79331	1.37211	2.39213	1.82727
256	Transcription factors	C2H2 Zn finger factors	Sal-like	Sall4	7.60532		4.96019		4.12517
667	Co-nodes	Zinc finger proteins	Zinc finger CCCH-type containing	Zc3h10	7.60323		2.9281	2.1607	5.56635
376	Transcription factors	Homeo domain	SATB	Satb1	7.52938	7.88254	10.1747	2.54458	6.53	9.08939
357	Transcription factors	Homeo domain	NK-2.2	Nkx2-2	7.46282	2.26875	3.91831		6.16638
529	Co-nodes	Cohesin complex	Stromal antigen	Stag2	7.37608	20.5848	8.15058	4.86684	5.97015	16.1685
101	Enzymes	Kinases	Cyclin-dependent kinases (CDK)	Cdk9	7.25939				4.37017
426	Transcription factors	STAT domain	STAT factor	Stat5b	7.22079	12.8025	10.7115	1.99893	5.35097	15.2001
666	Co-nodes	Zinc finger proteins	Zinc finger and SCAN domain containing	Zscan4c	7.09465		1.32684		3.47771
99	Enzymes	Kinases	c-Jun N-terminal kinases (JNK)	Mapk8	7.0879			1.96934	6.95823
424	Transcription factors	STAT domain	STAT factor	Stat4	7.05332	7.16193	7.25309		2.99276	10.6073
657	Co-nodes	Transcriptional coregulators	Yes1 associated transcriptional regulator	Yap1	7.03946	10.0835	2.78648	3.29431	5.01173	5.01724
528	Co-nodes	Cohesin complex	Stromal antigen	Stag1	7.02036	10.8618	5.06276	2.79044	4.26405	7.01053
272	Transcription factors	C2H2 Zn finger factors	ZNF219-like	Zfp217	6.99164	7.24887	6.29758	2.5528	2.57609	6.24903
367	Transcription factors	Homeo domain	ONECUT	Onecut1	6.95152	1.52641	8.9011	2.32595	7.65391
58	Enzymes	Deaminases	Cytidine deaminases	Aicda	6.95118			1.78866	5.42125
317	Transcription factors	HMG domain	Group C	Sox4	6.82046	5.43357	2.54322	1.94395	6.74734	3.27147
552	Co-nodes	General transcription factors	TATA-box binding protein associated factor	Taf15	6.7892	1.84933	2.9594	1.5793	8.5558
163	Transcription factors	BHLH factors	Hairy-related	Hes1	6.78399	3.5953	7.30958	1.39675	1.88795	6.65669
673	Co-nodes	Other co-nodes	Activator of transcription and developmental regulator AUTS2	Auts2	6.78334				6.28402
393	Transcription factors	p53 domain	p53-related factor	Trp63	6.78189	10.8635	7.35848	5.38516	2.02936	14.4727
441	Transcription factors	Tryptophan cluster	EHF-like	Elf5	6.76516	10.5699	13.4505	2.54429	3.38557	10.3258
3	Receptors	Nuclear receptors	Androgen receptor	Ar	6.75528	2.33652	6.35567		5.7016	3.70587
12	Receptors	Nuclear receptors	Fushi tarazu F1-like receptors	Nr5a2	6.67079	3.24899	3.98882	3.57447	4.69384	2.78358
656	Co-nodes	Transcriptional coregulators	Transducin beta like	Tbl1x	6.65306	2.62687		1.37296	5.99436
194	Transcription factors	BZIP factors	C/EBP	Cebpd	6.59216	9.22642	22.2336	1.35183	4.91031	18.5292
173	Transcription factors	BHLH factors	Neurogenin-Atonal like	Neurod2	6.58278	11.1428	10.1162	4.04834	2.87107	9.55322
128	Enzymes	Regulatory factors	Elongation factors for RNA polymerase II	Ell3	6.501	1.62663	3.58336		3.79657
380	Transcription factors	Homeo domain	SIX1-like factor	Six2	6.43007	17.7971	10.1226	4.33849	2.31995	11.9496
170	Transcription factors	BHLH factors	Myogenic transcription factor	Myog	6.35648	19.8233	12.8385	6.37753	7.45165	22.0041
564	Co-nodes	Interacting proteins	RING1 and YY1 binding protein	Rybp	6.35119	2.98137	2.70007	4.7405	2.34766
190	Transcription factors	BZIP factors	B-ATF-related factor	Batf	6.33338	17.4413	11.3908			21.5717
197	Transcription factors	BZIP factors	C/EBP	Ddit3	6.28061		5.14961		3.15551
182	Transcription factors	BHLH factors	Twist-like factor	Ptf1a	6.22766	4.49192	5.33017	1.72446	3.00353	4.53262
349	Transcription factors	Homeo domain	ISL LIM homeobox	Isl1	6.22766	9.21156	7.34672	3.74023	2.41502	6.68107
539	Co-nodes	Developmental proteins	Developmental pluripotency associated	Dppa4	6.1837	2.58001	1.82722	3.16397	5.22233
11	Receptors	Nuclear receptors	Fushi tarazu F1-like receptors	Nr5a1	6.13874	2.21362	5.6059		7.99598	2.28525
660	Co-nodes	Ubiquitin & ubiquitin like	Small ubiquitin like modifier	Sumo2	6.09548	4.81968	2.609	3.12867	4.2881	3.31622
56	Enzymes	Deacetylases	Sirtuins (SIRT)	Sirt6	6.05371		2.45381		2.16404
209	Transcription factors	BZIP factors	Large Maf factor	Mafb	6.0186	13.6246	15.1353		3.53757	32.0299
526	Co-nodes	Cohesin complex	Cell cycle checkpoint proteins (RAD)	Rad21	5.9706	17.15	7.02856	2.14924	3.72854	16.239
327	Transcription factors	HMG domain	TCF-7-related	Tcf7	5.89845	4.64385	5.5304	1.34837	4.60377
77	Enzymes	Dioxygenases	Ten-eleven translocation (TET)	Tet3	5.80266	8.63504	5.70476	2.87213	3.48835	7.80401
187	Transcription factors	BZIP factors	ATF-2-like factors	Atf3	5.78881	11.0189	31.8052		1.89382	32.7607
332	Transcription factors	HMG domain	UBF-related	Ubtf	5.78261		1.94733		3.85839
668	Co-nodes	Zinc finger proteins	Zinc finger CCCH-type containing	Zc3h11a	5.69182	6.01318	7.61495		2.22993	7.80315
671	Co-nodes	Zinc finger proteins	Zinc finger MYND-type containing	Zmynd8	5.6565		2.14036		3.921
361	Transcription factors	Homeo domain	NK-6	Nkx6-1	5.61548	3.74894	3.11017	5.91964	5.05976	2.94389
368	Transcription factors	Homeo domain	ONECUT	Onecut2	5.60207	6.446	3.73349			4.77091
273	Transcription factors	C2H2 Zn finger factors	ZNF24-like factor	Zkscan1	5.43591	6.76283	8.2155	4.78332	4.24028	4.16791
358	Transcription factors	Homeo domain	NK-3	Nkx3-1	5.4083	3.44827	2.34879	1.40983	2.52674
568	Co-nodes	LIM domain proteins	LIM domain only	Lmo2	5.37071	23.0385	10.6175	1.97767	3.94919	26.3728
310	Transcription factors	Heteromeric CCAAT binding	Heteromeric CCAAT-binding factor	Nfya	5.32915	1.48348			5.55828
229	Transcription factors	C2H2 Zn finger factors	Friend of GATA protein	Zfpm1	5.24229		2.98673		1.80091
82	Enzymes	E3 ubiquitin ligases	Tripartite motif-containing (TRIM)	Trim33	5.05528	19.391	13.6518	1.59702	2.82888	19.8535
566	Co-nodes	Junction proteins	Catenin	Ctnnb1	4.87626	2.41133	4.23887	1.86647	3.33975	3.31348
5	Receptors	Nuclear receptors	DAX-like receptors	Nr0b1	4.85789	2.77239	5.89528		2.5259	4.12323
169	Transcription factors	BHLH factors	Myogenic transcription factor	Myod1	4.79342	24.1793	15.7133	6.19485	3.42673	22.0695
292	Transcription factors	E2F/FOX	FOXF	Foxf1	4.75282	12.6643	6.00763	3.86977	1.85655	11.9351
512	Co-nodes	Chromatin associated/remodellers	Chromatin assembly factor subunit	Chaf1b	4.74186		1.60467		3.80945
444	Transcription factors	Tryptophan cluster	Elk-like	Elk1	4.73185		1.38313		2.28071
592	Co-nodes	Polycomb group (PcG) proteins	Polycomb group ring finger	Pcgf6	4.65098		2.18306	1.80335	4.36887
457	Transcription factors	Tryptophan cluster	Interferon-regulatory	Irf3	4.5822	9.78639	20.7989			29.16
168	Transcription factors	BHLH factors	Myogenic transcription factor	Myf5	4.50021	10.9766	7.49215	3.03714	3.03538	11.271
207	Transcription factors	BZIP factors	Large Maf factor	Maf	4.48612	6.75352	8.44124	1.55463	1.55823	12.8394
130	Enzymes	Regulatory factors	Glucokinase regulator	Gckr	4.47553	3.22892	3.11446		2.69838	2.3429
314	Transcription factors	HMG domain	Group B	Sox2	4.44998	11.3206	4.62318	5.37307	3.56955	9.13847
142	Enzymes	Other enzymes	Recombination activating	Rag1	4.30398	17.2583	3.41593	5.04564	2.52247	11.039
392	Transcription factors	p53 domain	p53-related factor	Trp53	4.29412	4.20165	4.11675	2.42012	4.3972	2.55178
148	Transcription factors	BHLH factors	Achaete-Scute-like factor	Ascl1	4.23844	14.7678	7.68763	3.86853	2.89508	12.7228
122	Enzymes	Peptidases	Ubiquitin-specific processing proteases (USP)	Usp16	4.10055		1.74203	1.44549	1.52063
469	Transcription factors	Tryptophan cluster	Spi-like	Spi1	4.03698	37.2375	27.9629		1.49433	65.2389
588	Co-nodes	Polycomb group (PcG) proteins	Polycomb group ring finger	Pcgf1	3.99977	18.7809	8.57392	5.90038	2.05439	13.1787
436	Transcription factors	TEA domain	TEF-1-related factor	Tead1	3.98244	19.1968	5.14022	5.36463	3.06539	19.9286
323	Transcription factors	HMG domain	Group F	Sox17	3.94814				1.71364
231	Transcription factors	C2H2 Zn finger factors	GFI1 factor	Gfi1b	3.85529	11.3815	9.60495		1.48462	18.1199
90	Enzymes	Helicases (DNA)	Chromodomain-helicases-DNA binding (CHD)	Chd7	3.74707				2.98132
339	Transcription factors	Homeo domain	HNF1-like factor	Hnf1a	3.74707				2.59928
385	Transcription factors	Homeo domain	Visual system homeobox (VSX)	Vsx2	3.73442	1.60078	3.94495		2.15328	1.87883
227	Transcription factors	C2H2 Zn finger factors	Early growth response (EGR)	Egr1	3.73442		3.18732		3.47376	2.15069
567	Co-nodes	LIM domain proteins	LIM domain binding	Ldb1	3.72581		9.53402		2.91535
334	Transcription factors	Homeo domain	ADNP	Adnp	3.69974		5.30526		2.05633	1.7298
118	Enzymes	Methyltransferases	SET domain-containing (SETD)	Setdb1	3.69139	3.38431	2.87172	1.87193	3.51877	2.1453
338	Transcription factors	Homeo domain	DLX	Dlx3	3.63456		1.79096
248	Transcription factors	C2H2 Zn finger factors	Kruppel-like	Klf9	3.54585				3.2537
391	Transcription factors	Other transcription factors	Two zinc-finger GATA factor	Gata6	3.52062	2.64281	4.16908			4.69882
295	Transcription factors	E2F/FOX	FOXJ	Foxj2	3.47503				2.32101
604	Co-nodes	Ribonucleoproteins	Heterogeneous nuclear ribonucleoprotein	Hnrnpu	3.35747			1.33176	4.44655
427	Transcription factors	STAT domain	STAT factor	Stat6	3.28001	8.81072	13.4639			24.128
406	Transcription factors	Rel Homology Region	NF-kappaB p50 subunit-like factor	Nfkb1	3.21794	17.3578	9.01023			24.8863
582	Co-nodes	Phosphoproteins	Acidic nuclear phosphoprotein	Anp32e	3.11169				3.0637
158	Transcription factors	BHLH factors	E2A-related factor	Tcf12	3.0937	12.8352	4.34542	4.34023	1.74822	11.9536
201	Transcription factors	BZIP factors	Fos factor	Fosb	3.07985	1.49806	2.02566		2.20571
677	Co-nodes	Other co-nodes	Double homeobox B-like	Duxbl1	3.03509	1.82502	2.25173			3.41892
303	Transcription factors	Fork head / winged helix factors	Regulatory factor X (RFX)	Rfx2	3.03141			2.56144	1.36434
299	Transcription factors	E2F/FOX	FOXO	Foxo3	3.02999	4.50206	1.61863	2.86887	3.44218	2.10867
374	Transcription factors	Homeo domain	Pituitary homeobox (PITX)	Pitx1	3.00943	1.66412	2.02976	2.50799	2.41037	2.21581
608	Co-nodes	RNA binding & RB motif proteins	Negative elongation factor complex member	Nelfb	2.98708	13.2166	2.04752	5.74109	4.75092	8.46921
321	Transcription factors	HMG domain	Group E	Sox10	2.96245	1.60582	1.81882			1.46174
239	Transcription factors	C2H2 Zn finger factors	Hypermethylated in Cancer protein	Hic2	2.94644	2.80403			3.76793	2.76549
74	Enzymes	Demethylases	Jumonji domain containing	Jmjd6	2.93451	1.70952	2.08811	1.36258	3.69405	2.93155
429	Transcription factors	T Box factors	T-box transcription factor	Tbx20	2.8966
428	Transcription factors	T Box factors	Brachyury-related	Tbx19	2.84443	4.0044	3.2637	1.34655	1.49795	5.7004
276	Transcription factors	C2H2 Zn finger factors	ZNF37A-like	Zfp57	2.80282	1.74816	4.12387		1.72066
286	Transcription factors	E2F/FOX	E2F	E2f1	2.79468	7.51361	4.50347	1.79981	1.37249	3.42801
562	Co-nodes	Interacting proteins	PAX interacting protein	Paxip1	2.69757	6.79039	4.73008	1.77227	5.22265	10.9622
460	Transcription factors	Tryptophan cluster	Interferon-regulatory	Irf8	2.61419	28.427	23.1296			50.3965
287	Transcription factors	E2F/FOX	E2F	E2f3	2.57524	9.08163	2.80548		1.67889	7.60773
62	Enzymes	Demethylases	Histone-H3-lysine-36 demethylases (KDM)	Kdm2b	2.48558	16.8811	3.70428	5.73974	1.5811	13.7861
676	Co-nodes	Other co-nodes	CXXC finger protein	Cxxc5	2.47862
507	Co-nodes	Cell cycle, cell division & DNA repair	Replication timing regulatory factor	Rif1	2.46059		4.55484
471	Transcription factors	Other transcription factors	Nuclear factor I	Nfia	2.43899	9.6043	5.35736	4.33311	3.44984	6.60357
516	Co-nodes	Chromatin associated/remodellers	MSL complex subunit	Msl2	2.39777	6.3904	1.51434	1.4848	1.59741	3.33415
366	Transcription factors	Homeo domain	Oct-6-like (POU3 )	Pou3f2	2.34325	2.11342	1.6946			1.78881
263	Transcription factors	C2H2 Zn finger factors	Unclassified	Zfp322a	2.34184				2.13745
475	Transcription factors	Other transcription factors	PR/SET domain	Prdm1	2.31502	5.76857	4.43394	2.39957		3.14485
253	Transcription factors	C2H2 Zn finger factors	PLAG Zinc Finger	Plagl1	2.3009	5.69629	1.9013		2.41709	6.67362
100	Enzymes	Kinases	Cyclin-dependent kinases (CDK)	Cdk8	2.30002	2.96112	2.07531	1.91654	2.86175	2.14118
689	Co-nodes	Other co-nodes	Oocyte specific homeobox	Obox1	2.29463		1.36962
242	Transcription factors	C2H2 Zn finger factors	Ikaros	Ikzf3	2.26147		2.43514		2.25781
335	Transcription factors	Homeo domain	Caudal type homeobox (CDX)	Cdx2	2.22353		2.74062		1.80958
174	Transcription factors	BHLH factors	Neurogenin-Atonal like	Neurog2	2.20835	13.289	5.74568	3.43522		9.75166
515	Co-nodes	Chromatin associated/remodellers	MSL complex subunit	Msl1	2.1797	2.87203	2.55933		1.50328
296	Transcription factors	E2F/FOX	FOXK	Foxk1	2.1797				4.41054
369	Transcription factors	Homeo domain	Orthodenticle homeobox	Crx	2.15082		3.14032		1.76329
561	Co-nodes	Interacting proteins	LRR binding FLII interacting protein	Lrrfip1	2.07051	1.61326			2.22757
285	Transcription factors	DM type intertwined zinc finger factors	DMRT	Dmrtb1	2.06159
538	Co-nodes	Developmental proteins	Developmental pluripotency associated	Dppa2	2.05676	2.19939		2.24738	3.29594	1.97652
350	Transcription factors	Homeo domain	Lhx-2-like factor	Lhx2	2.03749		4.31276
503	Co-nodes	Cell cycle, cell division & DNA repair	Nucleosome assembly protein like	Nap1l1	1.99153	1.58308	2.76748		3.23531
196	Transcription factors	BZIP factors	C/EBP	Cebpg	1.98977
389	Transcription factors	MADS box	Myocyte enhancer factor 2	Mef2d	1.94058	4.0917	2.39289	1.37656		5.01292
400	Transcription factors	Rel Homology Region	Early B-Cell Factor-related factor	Ebf4	1.93324	1.5497	4.13064
455	Transcription factors	Tryptophan cluster	Interferon-regulatory	Irf1	1.91077	14.6237	9.66447	2.31444		21.6817
340	Transcription factors	Homeo domain	HNF1-like factor	Hnf1b	1.89532	3.67863	3.70046			6.64295
387	Transcription factors	MADS box	Myocyte enhancer factor 2	Mef2a	1.89433		4.52125			1.53052
405	Transcription factors	Rel Homology Region	NFAT-related factor	Nfatc1	1.88804		2.34238		2.07935
558	Co-nodes	General transcription factors	Transcription elongation factor	Tcea1	1.80728	1.42314	1.56274			1.80348
293	Transcription factors	E2F/FOX	FOXG	Foxg1	1.80272	1.70446	2.43277			1.86721
144	Transcription factors	ARID domain	ARID1 family	Arid1a	1.76907		1.98259	1.41274	2.46176
351	Transcription factors	Homeo domain	Lhx-3-like factor	Lhx3	1.76199	4.85417	3.84675			5.30555
81	Enzymes	E3 ubiquitin ligases	Tripartite motif-containing (TRIM)	Trim28	1.71672	1.42975	4.148			1.61019
255	Transcription factors	C2H2 Zn finger factors	Sal-like	Sall1	1.69111				2.91338
345	Transcription factors	Homeo domain	HOX9-13	Hoxa11	1.6867	4.73412	1.65614	1.81098		2.05276
637	Co-nodes	Transcriptional coregulators	Interferon regulatory factor binding protein	Irf2bp2	1.66904	2.1558	4.79089	1.32018		2.07868
440	Transcription factors	Tryptophan cluster	EHF-like	Ehf	1.66904	1.84259		1.32018	1.79412	1.73941
600	Co-nodes	Receptor associated factors	Glutamate receptor interacting protein	Grip1	1.66772		1.57255	1.77634	1.77081
6	Receptors	Nuclear receptors	DAX-like receptors	Nr0b2	1.65338			4.3084
93	Enzymes	Helicases (DNA)	Helicase, lymphoid-specific	Hells	1.62157		3.77718
238	Transcription factors	C2H2 Zn finger factors	Gli-like	Zic3	1.60961	5.05938	4.7673	1.44521		4.74273
407	Transcription factors	Rel Homology Region	NF-kappaB p65 subunit-like factor	Rel	1.60609	6.64068	8.88812			12.6519
311	Transcription factors	Heteromeric CCAAT binding	Heteromeric CCAAT-binding factor	Nfyb	1.54728	2.58603
695	Co-nodes	Other co-nodes	WAPL cohesin release factor	Wapl	1.5285	3.20854		1.57917		2.38903
492	Co-nodes	Cell cycle, cell division & DNA repair	Cell cycle checkpoint proteins (RAD)	Rad51	1.5147		2.45381	1.8705	2.52578
312	Transcription factors	Heteromeric CCAAT binding	Heteromeric CCAAT-binding factor	Nfyc	1.5147				1.52016
459	Transcription factors	Tryptophan cluster	Interferon-regulatory	Irf5	1.50974	13.5342	16.1217			30.1484
333	Transcription factors	HMG domain	WHSC1-related	Ssrp1	1.50141	2.98702	2.99875	1.71847	2.01555	3.01254
145	Transcription factors	ARID domain	ARID3 family	Arid3a	1.48962	1.60341		2.01915	2.41361
577	Co-nodes	PHD domain proteins	PHD finger protein	Phf2	1.48388	10.2814	2.07013	2.1448		8.3099
522	Co-nodes	Chromatin associated/remodellers	SWI/SNF related, matrix associated, actin dependent regulator of chromatin	Smarcad1	1.47214
46	Enzymes	Acyltransferases	Acetyl-CoA (ACAA)	Acaa2	1.42212
571	Co-nodes	Nuclear pore complex	Nucleoporin	Nup98	1.42107				3.65243
108	Enzymes	Methyltransferases	Euchromatic histone-lysine N-methyltransferases (EHMT)	Ehmt2	1.41799	2.48379				1.42186
306	Transcription factors	Grainyhead domain factors	GRH-like protein	Grhl2	1.38923	5.14609	2.22085			4.17526
134	Enzymes	Regulatory factors	Protein phosphatase 1 regulatory subunits	Ell	1.37844		1.62051
464	Transcription factors	Tryptophan cluster	Myb-like	Mybl1	1.37829	2.06914		1.56414	1.37514
359	Transcription factors	Homeo domain	NK-3	Nkx3-2	1.35681		2.33861
265	Transcription factors	C2H2 Zn finger factors	Unclassified	Zfp64	1.34621		1.43067
519	Co-nodes	Chromatin associated/remodellers	SS18 subunit of BAF chromatin remodeling complex	Ss18	1.33564		1.39327		1.73554
493	Co-nodes	Cell cycle, cell division & DNA repair	Cell division cycle	Cdc73	1.30826	2.5052	1.42271	1.79416	2.48555	3.97276
551	Co-nodes	General transcription factors	TATA-box binding protein associated factor	Taf10	1.30281				1.81021
461	Transcription factors	Tryptophan cluster	Interferon-regulatory	Irf9		27.6969	33.8702			69.2486
191	Transcription factors	BZIP factors	B-ATF-related factor	Batf3		8.16579	10.8176			24.599
25	Receptors	Nuclear receptors	Retinoic acid receptors	Rarg			3.15749
696	Co-nodes	Other co-nodes	YEATS domain containing	Yeats4			3.08968
2	Receptors	Ligands	Glutamate decarboxylases (GAD)	Gad1			2.82246			1.33671
585	Co-nodes	Polycomb group (PcG) proteins	Elongin BC and polycomb repressive complex associated protein	Epop		4.80654	2.74677	1.32196		3.27893
171	Transcription factors	BHLH factors	Neurogenin-Atonal like	Atoh1		3.35009	2.69588	1.61013		5.74657
315	Transcription factors	HMG domain	Group B	Sox3		2.89405	2.58811			4.29502
404	Transcription factors	Rel Homology Region	NFAT-related factor	Nfat5			2.56872
545	Co-nodes	General transcription factors	General transcription factor IIE subunit	Gtf2e2		13.4269	2.55445	11.5647	1.86669	4.41507
80	Enzymes	E3 ubiquitin ligases	RING finger (RNF) E3 ubiquitin ligases	Rnf2		9.84943	2.48783	3.07486		4.94149
65	Enzymes	Demethylases	Histone-H3-lysine-36 demethylases (KDM)	Kdm4a		2.54903	2.37513	1.98579
177	Transcription factors	BHLH factors	Tal/HEN-like	Lyl1		9.16819	2.3424			17.6971
95	Enzymes	Helicases (DNA)	RuvB-like (RUVBL)	Ruvbl2			2.32819
630	Co-nodes	Transcriptional coregulators	Death domain associated protein	Daxx			2.31885			1.33739
336	Transcription factors	Homeo domain	CUX	Cux2			2.24181		1.33953
670	Co-nodes	Zinc finger proteins	Zinc finger MYND-type containing	Zmynd11		5.92452	2.21208	2.22385		3.089
373	Transcription factors	Homeo domain	PDX	Pdx1			2.14416
590	Co-nodes	Polycomb group (PcG) proteins	Polycomb group ring finger	Pcgf3			2.10829
4	Receptors	Nuclear receptors	COUP-TF-like receptors	Nr2f2			2.10655
384	Transcription factors	Homeo domain	TLX	Tlx1			2.09233
624	Co-nodes	Transcriptional coregulators	Chromobox	Cbx1			2.00408		1.44487
672	Co-nodes	Other co-nodes	Activating transcription factor interacting protein	Atf7ip			1.94275
431	Transcription factors	T Box factors	TBrain-related factor	Tbr1		2.57266	1.94058	2.22353		1.80867
614	Co-nodes	Splicing factors	Serine and arginine rich splicing factor	Srsf2			1.92375
563	Co-nodes	Interacting proteins	Retinol binding protein	Rbp2			1.91822
328	Transcription factors	HMG domain	TCF-7-related	Tcf7l1			1.91822
49	Enzymes	ATPases	EP400	Ep400		2.17794	1.87961		1.59714
456	Transcription factors	Tryptophan cluster	Interferon-regulatory	Irf2		7.58613	1.84709			9.23822
663	Co-nodes	WD repeat proteins	WD repeat domain	Wdr61			1.83205
474	Transcription factors	Other transcription factors	Nuclear factor I	Nfix		3.0659	1.8296	2.42315	3.18595	1.92282
645	Co-nodes	Transcriptional coregulators	Methyl-CpG binding domain protein	Mbd2			1.76891
326	Transcription factors	HMG domain	TCF-7-related	Lef1			1.76891
627	Co-nodes	Transcriptional coregulators	Chromobox	Cbx5			1.7437
556	Co-nodes	General transcription factors	TATA-box binding protein associated factor	Taf9b			1.74228
584	Co-nodes	Polycomb group (PcG) proteins	Chromobox	Cbx7		6.65968	1.70163			4.10663
589	Co-nodes	Polycomb group (PcG) proteins	Polycomb group ring finger	Pcgf2		4.19809	1.68343			2.83718
216	Transcription factors	BZIP factors	Small Maf factor	Mafg			1.67251
37	Enzymes	Acetyltransferases	Chromodomain Y like	Cdyl		3.05547	1.67202		1.63864	4.09345
254	Transcription factors	C2H2 Zn finger factors	REST	Rest			1.67141
622	Co-nodes	Transcriptional coregulators	CBFA2/RUNX1 partner transcriptional co-repressor	Cbfa2t2		3.07381	1.66801			2.60747
490	Co-nodes	Cancer associated	Metastasis associated	Mta1			1.63626
502	Co-nodes	Cell cycle, cell division & DNA repair	Nuclear casein kinase and cyclin dependent kinase substrate	Nucks1			1.63626
631	Co-nodes	Transcriptional coregulators	Elongin	Elob		1.32486	1.50812
445	Transcription factors	Tryptophan cluster	Elk-like	Elk3			1.43337
123	Enzymes	Peptidases	Ubiquitin-specific processing proteases (USP)	Usp7			1.43337
140	Enzymes	Topoisomerases	DNA topoisomerases (TOP)	Top2b			1.41402
437	Transcription factors	TEA domain	TEF-1-related factor	Tead2			1.37025		2.5359
283	Transcription factors	CXXC zinc finger	Methyl-CpG binding domain protein	Mbd1		1.42944	1.32359			1.52694
141	Enzymes	Other enzymes	Adenosylhomocysteinases (AHCY)	Ahcy
619	Co-nodes	Transcriptional coregulators	AF4/FMR2	Aff4
146	Transcription factors	ARID domain	ARID4 family	Arid4b		3.99955		3.24542
188	Transcription factors	BZIP factors	ATF-2-like factors	Atf7				2.12422
486	Co-nodes	Bromodomain	Bromodomain containing	Brd3		1.49973			1.79505
625	Co-nodes	Transcriptional coregulators	Chromobox	Cbx2
532	Co-nodes	Critical region genes	DiGeorge syndrome critical region gene	Dgcr8				2.51687	1.96644
107	Enzymes	Methyltransferases	DNA (cytosine-5-)-methyltransferases (DNMT)	Dnmt3b
138	Enzymes	Topoisomerases	DNA topoisomerases (TOP)	Top1
139	Enzymes	Topoisomerases	DNA topoisomerases (TOP)	Top2a
678	Co-nodes	Other co-nodes	Double PHD fingers	Dpf2					1.55809
288	Transcription factors	E2F/FOX	E2F	E2f4		17.7682				13.1552
446	Transcription factors	Tryptophan cluster	Elk-like	Elk4					1.38375
540	Co-nodes	Developmental proteins	Embryonic ectoderm development	Eed		3.39671				2.08156
587	Co-nodes	Polycomb group (PcG) proteins	Enhancer of zeste polycomb repressive complex subunit	Ezh2		6.89847				4.07736
92	Enzymes	Helicases (DNA)	ERCC excision repair (ERCC)	Ercc3					1.84335
291	Transcription factors	E2F/FOX	FOXA	Foxa3
313	Transcription factors	HMG domain	Further Sox-related	Bbx
494	Co-nodes	Cell cycle, cell division & DNA repair	Geminin DNA replication inhibitor	Gmnn
543	Co-nodes	General transcription factors	General transcription factor IIA subunit	Gtf2a2					1.84335
546	Co-nodes	General transcription factors	General transcription factor IIF subunit	Gtf2f1					1.58031
548	Co-nodes	General transcription factors	General transcription factor IIIC subunit	Gtf3c2					2.13745
233	Transcription factors	C2H2 Zn finger factors	Gli-like	Gli2				1.34504
234	Transcription factors	C2H2 Zn finger factors	Gli-like	Gli3					1.68821
307	Transcription factors	Grainyhead domain factors	GRH-like protein	Grhl3		1.9638			1.31472
632	Co-nodes	Transcriptional coregulators	Groucho/TLE/Grg	Tle1
602	Co-nodes	Ribonucleoproteins	Heterogeneous nuclear ribonucleoprotein	Hnrnpk		1.58419
603	Co-nodes	Ribonucleoproteins	Heterogeneous nuclear ribonucleoprotein	Hnrnpl					1.58031
70	Enzymes	Demethylases	Histone-H3-lysine-36 demethylases (KDM)	Kdm5c
342	Transcription factors	Homeo domain	HOX1	Hoxb1
344	Transcription factors	Homeo domain	HOX6-7	Hoxc6		1.3723
346	Transcription factors	Homeo domain	HOX9-13	Hoxa13		3.52071		4.60487	2.14872	2.08758
348	Transcription factors	Homeo domain	HOX9-13	Hoxd13		3.89127		2.3919		1.8496
147	Transcription factors	ARID domain	JARID2	Jarid2		8.32728		1.60529		4.57493
534	Co-nodes	Cytoskeleton components & regulators	Lamin	Lmnb1
208	Transcription factors	BZIP factors	Large Maf factor	Mafa				2.133
352	Transcription factors	Homeo domain	Lhx-6-like factor	Lhx6
639	Co-nodes	Transcriptional coregulators	Lin-9 DREAM MuvB core complex component	Lin9		9.38211				12.5146
102	Enzymes	Kinases	Mammalian target of rapamycin (MTOR)	Mtor		3.3588		4.05994		2.1569
574	Co-nodes	PHD domain proteins	MTF1-like	Mtf2		5.07807				3.69143
167	Transcription factors	BHLH factors	Myc/Max factor	Mycn					1.38347
409	Transcription factors	Rel Homology Region	NF-kappaB p65 subunit-like factor	Relb					1.58031
363	Transcription factors	Homeo domain	Oct-1/2-like (POU2 )	Pou2f3		1.50102				1.59179
365	Transcription factors	Homeo domain	Oct-6-like (POU3 )	Pou3f1
85	Enzymes	Glycosyltransferases	O-linked N-acetylglucosamine (GlcNAc) transferases	Ogt		1.5514
252	Transcription factors	C2H2 Zn finger factors	OVOL-factor	Ovol2		2.99407		1.40698		1.65803
690	Co-nodes	Other co-nodes	Paf1/RNA polymerase II complex component	Ctr9				2.37461
395	Transcription factors	Paired box	PAX-3/7	Pax3				1.54614
575	Co-nodes	PHD domain proteins	PHD and ring finger domains	Phrf1					2.02464
103	Enzymes	Kinases	RAF kinases	Raf1		1.80893			1.45759
517	Co-nodes	Chromatin associated/remodellers	RB binding protein, chromatin remodeling factor	Rbbp4				1.34886
505	Co-nodes	Cell cycle, cell division & DNA repair	Replication protein	Rpa1				1.4207
506	Co-nodes	Cell cycle, cell division & DNA repair	Replication protein	Rpa2					1.33662
136	Enzymes	Ribonucleases	Ribonucleases III (DICER1/DROSHA)	Dicer1
652	Co-nodes	Transcriptional coregulators	Sin3A associated protein	Sap18					1.72872
55	Enzymes	Deacetylases	Sirtuins (SIRT)	Sirt1		4.87085				3.26316
653	Co-nodes	Transcriptional coregulators	Suppressor of Ty homolog superfamily	Supt16				1.92372
655	Co-nodes	Transcriptional coregulators	Suppressor of Ty homolog superfamily	Supt6		2.0995		2.56666
594	Co-nodes	Polycomb group (PcG) proteins	SUZ12 polycomb repressive complex subunit	Suz12		7.32849				6.24332
523	Co-nodes	Chromatin associated/remodellers	SWI/SNF related, matrix associated, actin dependent regulator of chromatin	Smarcc1		1.48199
264	Transcription factors	C2H2 Zn finger factors	Unclassified	Zfp335					1.69
