# Supplementary material for: Histone proteoform analysis reveals epigenetic changes in adult mouse brown adipose tissue in response to cold stress
Source: Epigenetics Chromatin. 2024 Apr 27;17:12. doi: 10.1186/s13072-024-00536-8 (PMC11055387; doi:10.1186/s13072-024-00536-8)
Supplement: Supplementary file 2 — Additional file 2: Alternative splice variants in BAT from severe cold vs thermoneutral housed mice. A3SS: alternative 3’ splice site. A5SS: alternative 5’ splice site. MXE: mutually exclusive exons. RI: retained intron. SE: skipped exon. [file 13072_2024_536_MOESM2_ESM.xlsx]

## Sheet: A3SS
ID	GeneID	geneSymbol	chr	strand	longExonStart_0base	longExonEnd	shortES	shortEE	flankingES	flankingEE	ID_1	IJC_SAMPLE_1	SJC_SAMPLE_1	IJC_SAMPLE_2	SJC_SAMPLE_2	IncFormLen	SkipFormLen	PValue	FDR	IncLevel1	IncLevel2	IncLevelDifference
2	ENSMUSG00000068457.14	Uty	chrY	-	1170903	1171002	1170903	1170954	1174727	1174854	2	10854	0	95108	10	87	39	1	1	1.0,1.0,1.0,1.0	1.0,1.0,0.818,1.0	0.045
3	ENSMUSG00000069049.11	Eif2s3y	chrY	+	1016056	1017508	1017363	1017508	1014633	1014792	3	468378499542	0	475499359299	1	1346	39	1	1	1.0,1.0,1.0,1.0	1.0,1.0,1.0,0.897	0.026
5	ENSMUSG00000056673.14	Kdm5d	chrY	+	927602	927891	927709	927891	927244	927439	5	3348	2121	3342	302	146	39	0.6431	1	0.286,0.445,0.348,0.681	1.0,0.211,1.0,0.211	-0.166
9	ENSMUSG00000038344.14	Txlng	chrX	-	162786616	162787678	162786616	162786691	162790611	162790806	9	56766154	0	33252414	1	1026	39	1	1	1.0,1.0,1.0,1.0	1.0,1.0,1.0,0.347	0.163
18	ENSMUSG00000025261.17	Huwe1	chrX	+	151806271	151806407	151806275	151806407	151804445	151804540	18	101	1	2101	0	43	39	1	1	NA,1.0,NA,0.476	1.0,1.0,NA,1.0	-0.262
20	ENSMUSG00000025261.17	Huwe1	chrX	+	151908727	151908956	151908730	151908956	151907275	151907444	20	22143118	2101	22152620	111	42	39	1	1	0.911,0.929,1.0,0.944	1.0,0.933,0.96,0.949	-0.014
21	ENSMUSG00000025270.13	Alas2	chrX	+	150552958	150553081	150553003	150553081	150552148	150552344	21	98107	4211	11166	1102	84	39	0.152165	0.894658	0.511,0.65,0.823,0.765	0.317,0.836,1.0,0.582	0.004
22	ENSMUSG00000025269.16	Apex2	chrX	-	150585864	150586066	150585864	150586045	150587042	150587126	22	1100	3011	100	2030	60	39	1	1	0.178,1.0,0.0,0.0	0.0,1.0,0.0,NA	-0.039
23	ENSMUSG00000031278.12	Acsl4	chrX	-	142351378	142351618	142351378	142351615	142360386	142360436	23	1442	1002	8565	210	42	39	1	1	0.481,1.0,1.0,0.481	1.0,0.699,0.848,1.0	-0.146
24	ENSMUSG00000031278.12	Acsl4	chrX	-	142351378	142351908	142351378	142351615	142360386	142360436	24	8967	1002	9487	210	332	39	0.899488	1	0.484,1.0,1.0,0.291	1.0,0.19,0.484,1.0	0.025
25	ENSMUSG00000031278.12	Acsl4	chrX	-	142351378	142351908	142351378	142351618	142360386	142360436	25	8757	1232	7367	6445	329	39	0.0757382	0.597235	0.487,0.293,0.165,0.293	0.121,0.082,0.151,0.142	0.185
28	ENSMUSG00000046432.12	Bex3	chrX	+	136271262	136271978	136271267	136271978	136270809	136270882	28	54610	10	1330	0	44	39	1	1	1.0,1.0,0.842,1.0	1.0,1.0,1.0,NA	-0.039
30	ENSMUSG00000031256.11	Cstf2	chrX	+	134073135	134073277	134073213	134073277	134069844	134069907	30	13191215	2	12151710	0	117	39	1	1	1.0,1.0,1.0,0.714	1.0,1.0,1.0,1.0	-0.072
35	ENSMUSG00000031229.16	Atrx	chrX	-	105832446	105832591	105832446	105832577	105836309	105836427	35	100	11278	1	5524	53	39	1	1	0.0,0.269,0.0,0.0	0.0,0.0,0.0,0.155	0.029
36	ENSMUSG00000031229.16	Atrx	chrX	-	105879908	105880018	105879908	105880015	105884306	105884420	36	130	10	101	0	42	39	1	1	NA,1.0,0.736,NA	NA,1.0,NA,1.0	-0.132
37	ENSMUSG00000031229.16	Atrx	chrX	-	105879908	105880018	105879908	105880015	105887714	105887839	37	1001	100	100	0	42	39	1	1	1.0,0.0,NA,1.0	NA,1.0,NA,NA	-0.333
39	ENSMUSG00000031314.18	Taf1	chrX	+	101540759	101541001	101540822	101541001	101539067	101539187	39	2411	100	2424	1	102	39	1	1	1.0,0.605,1.0,1.0	1.0,1.0,1.0,0.605	0
40	ENSMUSG00000031310.16	Zmym3	chrX	-	101416908	101416981	101416908	101416975	101417286	101417330	40	3121215	3536	49103	2331	45	39	0.697633	1	0.464,0.675,0.776,0.684	0.634,0.722,0.743,0.722	-0.055
41	ENSMUSG00000059327.9	Eda	chrX	+	100395018	100395143	100395027	100395143	100392332	100392384	41	1362	110	2321	0	48	39	1	1	1.0,0.709,0.83,1.0	1.0,1.0,1.0,1.0	-0.115
45	ENSMUSG00000031400.10	G6pdx	chrX	-	74412318	74412480	74412318	74412477	74413863	74414081	45	2100	45303434	4524	147147109117	42	39	0.0815384	0.625055	0.04,0.03,0.0,0.0	0.025,0.031,0.017,0.031	-0.009
46	ENSMUSG00000004221.16	Ikbkg	chrX	+	74437163	74437282	74437166	74437282	74433802	74434014	46	69710	2120	911117	6533	42	39	0.00575253	0.11809	0.736,0.893,0.765,1.0	0.582,0.671,0.773,0.684	0.171
47	ENSMUSG00000015290.15	Ubl4a	chrX	-	74367700	74368010	74367700	74367909	74368152	74368258	47	3242	64555768	1112	62644236	140	39	1	1	0.013,0.01,0.019,0.008	0.004,0.004,0.007,0.015	0.005
48	ENSMUSG00000015291.10	Gdi1	chrX	+	74310389	74310534	74310479	74310534	74309962	74310134	48	179144196198	1	10813410165	0	129	39	1	1	1.0,1.0,1.0,0.984	1.0,1.0,1.0,1.0	-0.004
50	ENSMUSG00000031392.18	Irak1	chrX	-	74017129	74017511	74017129	74017430	74018129	74018366	50	996986108	5131	12513410998	7632	120	39	0.237994	1	0.866,0.957,0.903,0.972	0.853,0.879,0.922,0.941	0.026
52	ENSMUSG00000031392.18	Irak1	chrX	-	74022472	74022664	74022472	74022661	74022848	74022952	52	10171815	3282	32392825	1261811	42	39	0.145149	0.882057	0.756,0.888,0.676,0.874	0.712,0.858,0.591,0.678	0.089
53	ENSMUSG00000031386.14	Hcfc1	chrX	-	73947190	73947517	73947190	73947514	73947841	73948286	53	2333	5684	3112	81376	42	39	0.0778669	0.603624	0.271,0.317,0.258,0.411	0.258,0.067,0.117,0.236	0.145
54	ENSMUSG00000031386.14	Hcfc1	chrX	-	73947841	73948418	73947841	73948286	73948901	73949065	54	6111310	55010	1281315	73122	171	39	0.811592	1	0.215,0.334,1.0,0.186	0.281,0.378,0.198,0.631	0.062
56	ENSMUSG00000031375.17	Bgn	chrX	+	73492923	73493056	73492962	73493056	73492722	73492833	56	1120	5848112100	1110	38213816	78	39	1	1	0.009,0.01,0.009,0.0	0.013,0.023,0.013,0.0	-0.005
59	ENSMUSG00000031351.15	Zfp185	chrX	+	73001404	73001446	73001407	73001446	73000987	73001071	59	2211	1001	2100	100	42	39	1	1	0.65,1.0,1.0,0.481	1.0,0.481,NA,NA	0.042
60	ENSMUSG00000073139.9	Tmem185a	chrX	-	70467153	70467361	70467153	70467356	70470117	70470294	60	66127	100	121099	100	44	39	1	1	1.0,0.842,1.0,1.0	1.0,0.899,1.0,1.0	-0.014
62	ENSMUSG00000054626.11	Xlr	chrX	-	53796142	53796268	53796142	53796220	53797631	53797696	62	1011	1	1	0	87	39	1	1	1.0,NA,1.0,0.31	NA,NA,NA,1.0	-0.23
65	ENSMUSG00000031112.10	Stk26	chrX	+	50884577	50885697	50885588	50885697	50879488	50879545	65	1010	10	110	0	1050	39	1	1	1.0,NA,0.036,NA	NA,1.0,1.0,NA	-0.482
66	ENSMUSG00000085396.7	Firre	chrX	-	50627206	50627309	50627206	50627250	50630890	50630995	66	17211912	4143	14251012	1030	98	39	0.00725694	0.135781	0.628,0.893,0.654,0.614	0.848,1.0,0.57,1.0	-0.157
67	ENSMUSG00000036916.13	Zfp280c	chrX	-	48578379	48578556	48578379	48578529	48588702	48588749	67	2111	21	1000	200	66	39	1	1	1.0,1.0,0.228,0.371	1.0,0.0,NA,NA	0.15
68	ENSMUSG00000031095.15	Cul4b	chrX	-	38545495	38545616	38545495	38545600	38546691	38546884	68	310	1481513	2401	21171015	55	39	0.166584	0.933796	0.0,0.21,0.045,0.0	0.063,0.143,0.0,0.045	0.001
70	ENSMUSG00000031399.15	Fam3a	chrX	-	74387033	74387105	74387033	74387084	74387437	74387496	70	2000	18131222	1	13958	60	39	1	1	0.067,0.0,0.0,0.0	0.0,0.0,0.0,0.075	-0.002
71	ENSMUSG00000031399.15	Fam3a	chrX	-	74387627	74387806	74387627	74387751	74390473	74390497	71	122	1371015	2100	810910	94	39	1	1	0.0,0.056,0.077,0.052	0.094,0.04,0.0,0.0	0.013
72	ENSMUSG00000054737.11	Zfp182	chrX	-	21060502	21060528	21060502	21060523	21061893	21062003	72	10	0	0	1000	44	39	1	1	NA,NA,1.0,NA	0.0,NA,NA,NA	1
74	ENSMUSG00000001127.12	Araf	chrX	+	20858741	20858873	20858765	20858873	20858393	20858512	74	34274440	2000	25252625	1010	63	39	1	1	0.913,1.0,1.0,1.0	0.939,1.0,0.942,1.0	0.008
76	ENSMUSG00000040363.15	Bcor	chrX	-	12048302	12048647	12048302	12048545	12048994	12049252	76	2287	32	1323	4100	141	39	0.915928	1	1.0,1.0,0.424,0.492	0.065,0.453,1.0,1.0	0.1
77	ENSMUSG00000008035.12	Mid1ip1	chrX	+	10717983	10719690	10717986	10719690	10717389	10717704	77	14795	2191612	251085	39171017	42	39	0.886158	1	0.382,0.419,0.343,0.279	0.373,0.353,0.426,0.215	0.014
79	ENSMUSG00000031171.11	Ftsj1	chrX	-	8245551	8245655	8245551	8245649	8246335	8246419	79	1331	118811	2205	6787	45	39	0.560789	1	0.073,0.245,0.245,0.073	0.224,0.198,0.0,0.382	-0.042
80	ENSMUSG00000031166.13	Wdr13	chrX	-	8131384	8131625	8131384	8131591	8132286	8132366	80	15161124	0	23231516	21	73	39	1	1	1.0,1.0,1.0,1.0	1.0,1.0,0.8,0.895	0.076
83	ENSMUSG00000000134.17	Tfe3	chrX	+	7766554	7766855	7766573	7766855	7765506	7765620	83	971111	1021	1718118	422	58	39	0.123408	0.812435	0.858,1.0,0.787,0.881	1.0,0.752,0.787,0.729	0.064
86	ENSMUSG00000024985.19	Tcf7l2	chr19	+	55917338	55917479	55917353	55917479	55912558	55912645	86	1000	8043	1000	2001	54	39	1	1	0.083,NA,0.0,0.0	0.265,NA,NA,0.0	-0.105
88	ENSMUSG00000084957.3	Bbip1	chr19	-	53932129	53933570	53932129	53932205	53943465	53943579	88	43444449	12131116	50423221	1713199	1404	39	0.151482	0.894658	0.091,0.086,0.1,0.078	0.076,0.082,0.045,0.061	0.023
89	ENSMUSG00000025024.7	Smndc1	chr19	-	53383556	53383735	53383556	53383718	53384453	53384596	89	5591	23101727	3032	18221711	56	39	0.0272764	0.336089	0.131,0.258,0.269,0.025	0.104,0.0,0.109,0.112	0.09
90	ENSMUSG00000025068.8	Gsto1	chr19	+	47863378	47863482	47863456	47863482	47859431	47859530	90	382285349439	1	403403330221	0	117	39	1	1	1.0,1.0,1.0,0.993	1.0,1.0,1.0,1.0	-0.002
91	ENSMUSG00000025035.9	Arl3	chr19	-	46541442	46541529	46541442	46541510	46542351	46542537	91	10	4012	10	0	58	39	1	1	0.0,NA,0.402,0.0	NA,NA,1.0,NA	-0.866
93	ENSMUSG00000036748.16	Cuedc2	chr19	-	46331545	46331640	46331545	46331619	46331756	46331818	93	15112014	1072012	17131912	13211812	60	39	0.371862	1	0.494,0.505,0.394,0.431	0.459,0.287,0.407,0.394	0.069
94	ENSMUSG00000036748.16	Cuedc2	chr19	-	46331545	46331673	46331545	46331619	46331756	46331818	94	43385052	1072012	46323630	13211812	93	39	0.0482596	0.462238	0.643,0.695,0.512,0.645	0.597,0.39,0.456,0.512	0.135
95	ENSMUSG00000036748.16	Cuedc2	chr19	-	46331545	46331673	46331545	46331640	46331756	46331818	95	32293440	4242	33262321	4763	72	39	0.034314	0.375424	0.813,0.887,0.822,0.915	0.817,0.668,0.675,0.791	0.121
96	ENSMUSG00000036748.16	Cuedc2	chr19	-	46332617	46332701	46332617	46332698	46338312	46338702	96	75710	1011	9764	2030	42	39	1	1	0.867,1.0,0.867,0.903	0.807,1.0,0.65,1.0	0.045
97	ENSMUSG00000037126.16	Psd	chr19	-	46320768	46320966	46320768	46320963	46322055	46322496	97	1	1010	0	4	42	39	1	1	0.0,NA,0.0,1.0	NA,NA,NA,0.0	0.333
99	ENSMUSG00000040913.11	Fbxw4	chr19	-	45579120	45579262	45579120	45579207	45579652	45579793	99	26252123	2031	41263528	22	94	39	0.160405	0.914211	0.844,1.0,0.744,0.905	1.0,1.0,0.879,0.853	-0.06
102	ENSMUSG00000025200.7	Cwf19l1	chr19	-	44132085	44132164	44132085	44132148	44132999	44133084	102	5144	10	3330	0	55	39	1	1	1.0,1.0,0.739,1.0	1.0,1.0,1.0,NA	-0.065
103	ENSMUSG00000025193.14	Cutc	chr19	+	43762872	43763006	43762902	43763006	43760688	43760724	103	87915	121	15202011	110	69	39	1	1	1.0,0.798,0.718,0.894	1.0,0.919,0.919,1.0	-0.107
110	ENSMUSG00000025159.8	Mms19	chr19	-	41953916	41954017	41953916	41954014	41954465	41954547	110	5124	5366	4421	3424	42	39	0.562156	1	0.481,0.236,0.236,0.382	0.553,0.481,0.481,0.188	-0.092
111	ENSMUSG00000025159.8	Mms19	chr19	-	41955418	41955596	41955418	41955573	41955822	41955961	111	1110	4244	100	5524	62	39	1	1	0.136,0.239,0.136,0.0	0.0,0.112,0.0,0.0	0.1
112	ENSMUSG00000025159.8	Mms19	chr19	-	41955822	41955983	41955822	41955961	41956508	41956586	112	1000	5473	100	4892	61	39	1	1	0.113,0.0,0.0,0.0	0.0,0.074,0.0,0.0	0.01
115	ENSMUSG00000025157.8	Zdhhc16	chr19	+	41938719	41938836	41938807	41938836	41938363	41938452	115	46107	8545	6312	8554	127	39	0.042234	0.430423	0.133,0.269,0.434,0.301	0.187,0.156,0.058,0.133	0.151
116	ENSMUSG00000025154.15	Arhgap19	chr19	-	41781157	41781349	41781157	41781304	41782330	41782396	116	2033	1000	1231	20	84	39	1	1	0.481,NA,1.0,1.0	1.0,1.0,0.411,1.0	-0.026
130	ENSMUSG00000024805.16	Pcgf5	chr19	+	36437302	36437362	36437305	36437362	36437154	36437210	130	871011	0	16231111	1110	42	39	1	1	1.0,1.0,1.0,1.0	0.937,0.955,0.911,1.0	0.049
132	ENSMUSG00000024795.11	Kif20b	chr19	+	34941212	34941441	34941332	34941441	34940092	34940231	132	11	0	1000	1	159	39	1	1	NA,NA,1.0,1.0	1.0,NA,NA,0.0	0.5
133	ENSMUSG00000024781.16	Lipa	chr19	-	34524737	34524846	34524737	34524842	34527365	34527474	133	32267387	42126	147167141129	1115208	43	39	0.824962	1	0.879,0.922,0.847,0.929	0.924,0.91,0.865,0.936	-0.014
135	ENSMUSG00000024887.10	Asah2	chr19	-	32061286	32061405	32061286	32061402	32101549	32101627	135	1221	101	2110	1201	42	39	0.262794	1	1.0,0.65,1.0,0.481	0.65,0.317,1.0,0.0	0.291
136	ENSMUSG00000024887.10	Asah2	chr19	-	32061286	32061460	32061286	32061402	32101549	32101627	136	2323	101	3132	1201	97	39	0.0894877	0.669745	1.0,0.547,1.0,0.547	0.547,0.167,1.0,0.446	0.234
137	ENSMUSG00000024887.10	Asah2	chr19	-	32061286	32061460	32061286	32061405	32101549	32101627	137	2323	1221	3132	2110	94	39	0.664281	1	0.453,0.384,0.293,0.555	0.384,0.293,0.555,1.0	-0.137
160	ENSMUSG00000024677.13	Ms4a6b	chr19	+	11526620	11526897	11526699	11526897	11523909	11523966	160	1031	141014	1110	5361	118	39	1	1	0.248,0.0,0.09,0.023	0.062,0.099,0.052,0.0	0.037
161	ENSMUSG00000024672.11	Ms4a7	chr19	-	11322298	11322418	11322298	11322400	11324421	11324628	161	1051	12115767	2110	138151	57	39	0.662204	1	0.054,0.0,0.057,0.01	0.095,0.079,0.044,0.0	-0.024
162	ENSMUSG00000024735.13	Prpf19	chr19	+	10898925	10899124	10898982	10899124	10897816	10897893	162	811109	4645	1718912	1118108	96	39	0.147685	0.886107	0.448,0.427,0.504,0.422	0.386,0.289,0.268,0.379	0.12
165	ENSMUSG00000010663.5	Fads1	chr19	+	10185577	10185882	10185684	10185882	10184926	10185037	165	2000	8111015	1100	8844	146	39	1	1	0.063,0.0,0.0,0.0	0.032,0.032,0.0,0.0	0
166	ENSMUSG00000071647.5	Eml3	chr19	+	8931043	8931304	8931046	8931304	8930798	8930970	166	4328	2325	4252	403	42	39	0.261756	1	0.65,0.481,0.481,0.598	1.0,0.317,1.0,0.382	-0.122
167	ENSMUSG00000071649.6	B3gat3	chr19	+	8925537	8925898	8925703	8925898	8921805	8921980	167	116109121127	2014	185176161118	2113	205	39	0.861046	1	0.917,1.0,0.958,0.858	0.946,0.971,0.968,0.882	-0.008
169	ENSMUSG00000071657.12	Bscl2	chr19	+	8847666	8847982	8847913	8847982	8847405	8847547	169	150154179221	1	429356378254	100	286	39	1	1	1.0,1.0,1.0,0.968	1.0,0.98,1.0,1.0	-0.003
171	ENSMUSG00000118346.1	Tmem179b	chr19	-	8773504	8773692	8773504	8773622	8774334	8774467	171	25193334	2004	48302422	102	109	39	0.071923	0.577822	0.817,1.0,1.0,0.753	1.0,0.915,1.0,0.797	-0.035
172	ENSMUSG00000010110.17	Stx5a	chr19	+	8754876	8755642	8754908	8755642	8749905	8750027	172	3770	21253734	1101	19181614	71	39	1	1	0.073,0.133,0.094,0.0	0.028,0.03,0.0,0.038	0.051
176	ENSMUSG00000024963.12	Dnajc4	chr19	-	6989422	6989587	6989422	6989584	6989680	6989865	176	36312745	5278	23232417	1496	42	39	0.407959	1	0.87,0.935,0.782,0.839	0.955,0.842,0.712,0.725	0.048
177	ENSMUSG00000024963.12	Dnajc4	chr19	-	6990717	6990831	6990717	6990811	6992158	6992272	177	3221	24121528	311	12101814	59	39	0.343954	1	0.076,0.099,0.081,0.023	0.0,0.165,0.035,0.045	0.009
178	ENSMUSG00000024963.12	Dnajc4	chr19	-	6992158	6992321	6992158	6992272	6992548	6992572	178	7222023	32302633	1718813	22311816	88	39	0.790677	1	0.088,0.245,0.254,0.236	0.255,0.205,0.165,0.265	-0.017
179	ENSMUSG00000024962.13	Vegfb	chr19	-	6985360	6985596	6985360	6985495	6985804	6985840	179	293290273396	12097100141	218202199164	49696439	140	39	0.0378027	0.405535	0.405,0.454,0.432,0.439	0.553,0.449,0.464,0.539	-0.069
182	ENSMUSG00000033768.17	Nrxn2	chr19	+	6531267	6532278	6531843	6532278	6519248	6519327	182	164234355	1000	91395	2000	615	39	0.676769	1	0.912,1.0,1.0,1.0	0.222,1.0,1.0,1.0	0.172
184	ENSMUSG00000024949.17	Sf1	chr19	+	6374524	6374608	6374548	6374608	6374009	6374283	184	3031	27263132	1202	21282227	63	39	0.528801	1	0.064,0.0,0.057,0.019	0.029,0.042,0.0,0.044	0.006
188	ENSMUSG00000024833.15	Pola2	chr19	-	5961090	5961215	5961090	5961186	5963825	5964169	188	1214	1010	3433	100	68	39	1	1	0.364,1.0,0.364,1.0	1.0,0.696,1.0,1.0	-0.242
189	ENSMUSG00000024826.15	Dpf2	chr19	-	5902362	5902491	5902362	5902434	5902630	5902768	189	56494063	110	50432621	1	96	39	1	1	1.0,0.952,0.942,1.0	1.0,1.0,1.0,0.895	0
191	ENSMUSG00000024941.9	Scyl1	chr19	-	5759270	5759342	5759270	5759339	5759664	5759804	191	23143233	3638	40403236	5343	42	39	0.0924362	0.681058	0.877,0.684,0.908,0.793	0.881,0.925,0.881,0.918	-0.086
192	ENSMUSG00000024941.9	Scyl1	chr19	-	5759664	5759804	5759664	5759753	5759980	5760145	192	59406879	3102	1051108472	1204	90	39	0.765747	1	0.895,0.945,1.0,0.945	0.978,0.96,1.0,0.886	-0.01
194	ENSMUSG00000024906.10	Mus81	chr19	-	5483634	5483763	5483634	5483665	5483929	5484025	194	15212329	1203	19151516	200	137	39	0.0189993	0.26887	0.81,0.749,1.0,0.733	1.0,0.681,1.0,1.0	-0.097
195	ENSMUSG00000024909.15	Efemp2	chr19	+	5476019	5476272	5476065	5476272	5475407	5475456	195	1010	3474	100	3514	85	39	1	1	0.133,0.0,0.062,0.0	0.0,0.084,0.0,0.0	0.028
197	ENSMUSG00000024910.5	Ctsw	chr19	-	5466019	5466145	5466019	5466110	5466230	5466485	197	2312	1010	1100	0	74	39	1	1	0.513,1.0,0.345,1.0	1.0,1.0,NA,NA	-0.286
198	ENSMUSG00000024911.7	Fibp	chr19	+	5463520	5463712	5463603	5463712	5463170	5463304	198	521	24171912	4101	30202413	122	39	0.337055	1	0.0,0.086,0.033,0.026	0.041,0.016,0.0,0.024	0.016
202	ENSMUSG00000034108.6	Ccs	chr19	-	4833340	4833518	4833340	4833447	4834172	4834310	202	183135148194	11	16215112380	0	110	39	1	1	1.0,1.0,0.981,0.986	1.0,1.0,1.0,1.0	-0.008
203	ENSMUSG00000034108.6	Ccs	chr19	-	4833340	4833518	4833340	4833447	4834239	4834310	203	12898100115	1	110947456	0	110	39	1	1	1.0,1.0,1.0,0.976	1.0,1.0,1.0,1.0	-0.006
204	ENSMUSG00000033760.17	Rbm4b	chr19	+	4760012	4760282	4760016	4760282	4757245	4757669	204	1	0	10	10	43	39	1	1	NA,NA,NA,1.0	NA,NA,0.476,NA	0.524
208	ENSMUSG00000040247.6	Tbc1d10c	chr19	-	4188245	4188724	4188245	4188311	4188943	4189058	208	761110	1010	5110	0	452	39	1	1	0.377,1.0,0.487,1.0	1.0,1.0,1.0,NA	-0.284
211	ENSMUSG00000024830.17	Rps6kb2	chr19	-	4158065	4158363	4158065	4158128	4158609	4158919	211	32152950	85125	18151416	39133	274	39	0.183448	0.988486	0.363,0.299,0.256,0.587	0.461,0.192,0.133,0.432	0.072
212	ENSMUSG00000024830.17	Rps6kb2	chr19	-	4162602	4162723	4162602	4162718	4162821	4162862	212	83109	110	10688	1000	44	39	1	1	1.0,0.727,0.899,1.0	0.899,1.0,1.0,1.0	-0.068
213	ENSMUSG00000024835.15	Coro1b	chr19	+	4150089	4150621	4150439	4150621	4149862	4149985	213	211194248289	10	299289268212	0	389	39	1	1	1.0,1.0,0.961,1.0	1.0,1.0,1.0,1.0	-0.01
214	ENSMUSG00000024845.17	Tmem134	chr19	+	4127549	4127639	4127576	4127639	4127056	4127121	214	147144152152	2101	13410411480	0	66	39	1	1	0.977,0.988,1.0,0.989	1.0,1.0,1.0,1.0	-0.012
215	ENSMUSG00000024845.17	Tmem134	chr19	+	4130856	4131075	4131030	4131075	4127759	4127836	215	12111417	24212429	4364	22182314	213	39	0.000947533	0.0332689	0.084,0.088,0.097,0.097	0.032,0.03,0.046,0.05	0.052
216	ENSMUSG00000024845.17	Tmem134	chr19	+	4131361	4131727	4131396	4131727	4131228	4131282	216	210240275361	10	212211206132	100	74	39	1	1	1.0,1.0,0.993,1.0	1.0,0.991,1.0,1.0	0
217	ENSMUSG00000060803.6	Gstp1	chr19	-	4037289	4037471	4037289	4037396	4037584	4037620	217	1051011	76657389	121081	70677749	114	39	0.76327	1	0.043,0.026,0.045,0.041	0.055,0.049,0.034,0.007	0.002
218	ENSMUSG00000037916.14	Ndufv1	chr19	-	4007769	4007939	4007769	4007915	4008047	4008129	218	15181526	644549601784	2319119	670640511389	63	39	0.870192	1	0.014,0.02,0.015,0.02	0.021,0.018,0.013,0.014	0.001
219	ENSMUSG00000037916.14	Ndufv1	chr19	-	4009825	4010019	4009825	4010009	4011101	4011272	219	1412835	540430385524	2617136	578660464377	49	39	0.293022	1	0.02,0.022,0.016,0.05	0.035,0.02,0.022,0.013	0.004
220	ENSMUSG00000024871.11	Doc2g	chr19	+	4006060	4006267	4006109	4006267	4004762	4004816	220	2031	1111	21	111	88	39	1	1	0.47,0.0,0.571,0.307	NA,0.0,0.47,0.307	0.078
222	ENSMUSG00000045098.19	Kmt5b	chr19	+	3804394	3804561	3804447	3804561	3802787	3802897	222	19241918	10	24262119	0	92	39	1	1	1.0,1.0,0.89,1.0	1.0,1.0,1.0,1.0	-0.027
225	ENSMUSG00000056153.15	Socs6	chr18	-	88886991	88887065	88886991	88887052	88887208	88887333	225	3013	200	1110	1	52	39	0.483315	1	1.0,0.0,1.0,1.0	1.0,1.0,1.0,0.0	0
226	ENSMUSG00000041607.17	Mbp	chr18	+	82575534	82575633	82575600	82575633	82575171	82575207	226	110	53124	0	1053	105	39	1	1	0.0,0.11,0.03,0.0	0.0,NA,0.0,0.0	0.035
227	ENSMUSG00000024566.10	Atp9b	chr18	-	80738652	80738856	80738652	80738781	80739746	80739804	227	28274033	2110	50413927	1100	114	39	1	1	0.827,0.902,0.932,1.0	0.945,0.933,1.0,1.0	-0.054
228	ENSMUSG00000024566.10	Atp9b	chr18	-	80754244	80754402	80754244	80754389	80756453	80756543	228	0	1292019	2111	12122425	52	39	0.561681	1	0.0,0.0,0.0,0.0	0.111,0.059,0.03,0.029	-0.057
229	ENSMUSG00000025420.13	Katnal2	chr18	-	76978429	76978672	76978429	76978532	76979998	76980161	229	3014	6523	121	1121	179	39	0.293987	1	0.098,0.0,0.098,0.225	0.0,0.179,0.179,0.179	-0.029
231	ENSMUSG00000053477.17	Tcf4	chr18	+	69564033	69564163	69564036	69564163	69519964	69520026	231	3134	110	2120	10	42	39	1	1	1.0,0.481,0.736,1.0	1.0,1.0,0.65,NA	-0.079
232	ENSMUSG00000053477.17	Tcf4	chr18	+	69654960	69655037	69654963	69655037	69652393	69652472	232	96714	1000	91082	2100	42	39	1	1	0.893,1.0,1.0,1.0	0.807,0.903,1.0,1.0	0.046
234	ENSMUSG00000046415.11	B430212C06Rik	chr18	-	67324490	67324719	67324490	67324571	67327903	67327971	234	6113	1000	1013711	0	187	39	1	1	0.556,1.0,1.0,1.0	1.0,1.0,1.0,1.0	-0.111
235	ENSMUSG00000024589.18	Nedd4l	chr18	+	65155255	65155317	65155259	65155317	65143795	65143846	235	1111119	1000	14201317	1	43	39	1	1	0.909,1.0,1.0,1.0	1.0,1.0,1.0,0.939	-0.008
236	ENSMUSG00000024587.10	Nars	chr18	-	64511784	64511898	64511784	64511877	64511983	64512049	236	110	36272739	1000	39413323	60	39	1	1	0.0,0.024,0.024,0.0	0.016,0.0,0.0,0.0	0.008
238	ENSMUSG00000024581.13	Napg	chr18	+	62983359	62983391	62983373	62983391	62982618	62982703	238	2010	2241	1	6871	53	39	1	1	0.424,0.0,0.155,0.0	0.0,0.0,0.0,0.424	0.039
239	ENSMUSG00000037416.13	Dmxl1	chr18	+	49912606	49912797	49912642	49912797	49902779	49903028	239	1	2325	11	5625	75	39	1	1	0.0,0.0,0.0,0.094	0.0,0.0,0.206,0.094	-0.051
240	ENSMUSG00000033022.8	Cdo1	chr18	-	46715596	46715815	46715596	46715766	46720286	46720441	240	43314086	7728978781263	54776230	864923703630	88	39	0.0113639	0.18574	0.024,0.015,0.02,0.029	0.027,0.036,0.038,0.021	-0.009
243	ENSMUSG00000033022.8	Cdo1	chr18	-	46720286	46720441	46720286	46720438	46723317	46723395	243	1058112611701628	451012	116112401012885	8161615	42	39	0.157749	0.904512	0.996,0.995,0.991,0.992	0.993,0.986,0.983,0.982	0.008
244	ENSMUSG00000034653.11	Ythdc2	chr18	+	44877617	44877795	44877643	44877795	44872840	44873133	244	3501	1	6130	0	65	39	1	1	1.0,1.0,NA,0.375	1.0,1.0,1.0,NA	-0.208
245	ENSMUSG00000024471.12	Myot	chr18	+	44336766	44337310	44336888	44337310	44334073	44334156	245	4771315	5112	2086	30	161	39	1	1	0.695,0.629,0.759,0.645	1.0,NA,0.392,1.0	-0.115
247	ENSMUSG00000052102.15	Gnpda1	chr18	-	38330485	38330660	38330485	38330641	38333153	38333336	247	57210	0	41073	1000	58	39	1	1	1.0,1.0,1.0,1.0	0.729,1.0,1.0,1.0	0.068
249	ENSMUSG00000038524.13	Fchsd1	chr18	-	37968213	37968333	37968213	37968281	37968749	37968795	249	1100	2020	100	1310	91	39	1	1	0.176,1.0,0.0,NA	0.0,0.125,0.0,NA	0.35
251	ENSMUSG00000117679.1	Apbb3	chr18	-	36677109	36677256	36677109	36677246	36677444	36677505	251	5196	100	4231	0	49	39	1	1	1.0,0.443,1.0,1.0	1.0,1.0,1.0,1.0	-0.139
253	ENSMUSG00000024483.19	Ankhd1	chr18	+	36614714	36614817	36614762	36614817	36613832	36613976	253	6651	2120	12552	1	87	39	1	1	0.574,0.729,0.528,1.0	1.0,1.0,1.0,0.473	-0.16
254	ENSMUSG00000024483.19	Ankhd1	chr18	+	36655422	36655677	36655473	36655677	36654092	36654266	254	27102635	3574	23232215	5332	90	39	0.54154	1	0.796,0.464,0.617,0.791	0.666,0.769,0.761,0.765	-0.073
257	ENSMUSG00000091896.8	Ube2d2a	chr18	+	35799951	35800215	35800109	35800215	35799840	35799872	257	6666	10	81566	100	197	39	1	1	1.0,1.0,0.543,1.0	1.0,0.748,1.0,1.0	-0.051
259	ENSMUSG00000024350.6	Dnajc18	chr18	-	35702411	35702595	35702411	35702505	35703025	35703112	259	0	100	1000	0	129	39	1	1	NA,0.0,NA,NA	1.0,NA,NA,NA	-1
260	ENSMUSG00000024352.12	Spata24	chr18	-	35660282	35660353	35660282	35660344	35660443	35660574	260	3237	1000	1412	0	48	39	1	1	0.709,1.0,1.0,1.0	1.0,1.0,1.0,1.0	-0.073
266	ENSMUSG00000024260.14	Sap130	chr18	+	31682006	31682184	31682009	31682184	31680368	31680671	266	1032	4125	2521	1011	42	39	3.00538e-05	0.00341892	0.188,0.0,0.582,0.271	0.65,1.0,0.65,0.481	-0.435
267	ENSMUSG00000033628.15	Pik3c3	chr18	+	30311146	30311325	30311219	30311325	30304974	30305042	267	100	12558	10	812118	112	39	1	1	0.0,0.065,0.0,0.0	0.0,0.0,0.031,0.0	0.009
269	ENSMUSG00000047368.4	Abhd17b	chr19	+	21680867	21681047	21680989	21681047	21678352	21678822	269	51464755	0	97735656	1	161	39	1	1	1.0,1.0,1.0,1.0	1.0,1.0,1.0,0.931	0.017
273	ENSMUSG00000041238.16	Rbbp8	chr18	+	11720509	11720657	11720544	11720657	11718832	11718930	273	0	2051	100	3401	74	39	1	1	0.0,NA,0.0,0.0	0.0,0.116,NA,0.0	-0.039
274	ENSMUSG00000024290.9	Rock1	chr18	-	10116773	10116862	10116773	10116859	10119884	10119945	274	2325	0	1255	10	42	39	1	1	1.0,1.0,1.0,1.0	1.0,1.0,0.823,1.0	0.044
275	ENSMUSG00000024283.15	Wac	chr18	+	7871530	7871744	7871548	7871744	7869990	7870027	275	131	67614	1000	6967	57	39	0.476224	1	0.0,0.089,0.255,0.047	0.102,0.0,0.0,0.0	0.072
276	ENSMUSG00000024283.15	Wac	chr18	+	7917552	7917675	7917561	7917675	7916051	7916297	276	24181817	0	18282021	1120	48	39	0.491801	1	1.0,1.0,1.0,1.0	0.936,0.958,0.89,1.0	0.054
277	ENSMUSG00000024283.15	Wac	chr18	+	7917552	7917675	7917564	7917675	7916051	7916297	277	24181819	2	18312022	101	51	39	1	1	1.0,1.0,1.0,0.879	1.0,0.96,1.0,0.944	-0.006
278	ENSMUSG00000024283.15	Wac	chr18	+	7917561	7917675	7917564	7917675	7916051	7916297	278	2	2	1421	101	42	39	1	1	NA,NA,NA,0.481	1.0,0.788,1.0,0.481	-0.336
279	ENSMUSG00000024283.15	Wac	chr18	+	7921421	7921608	7921424	7921608	7920131	7920250	279	24281824	112	32291716	2130	42	39	0.721587	1	1.0,0.963,0.944,0.918	0.937,0.964,0.84,1.0	0.021
280	ENSMUSG00000041225.16	Arhgap12	chr18	-	6061846	6062250	6061846	6061972	6064340	6064421	280	0	9687	1000	81679	317	39	1	1	0.0,0.0,0.0,0.0	0.015,0.0,0.0,0.0	-0.004
281	ENSMUSG00000024234.7	Mtpap	chr18	+	4380653	4380887	4380672	4380887	4379568	4379741	281	109913	5432	18181613	5424	58	39	0.404667	1	0.574,0.602,0.669,0.814	0.708,0.752,0.843,0.686	-0.083
282	ENSMUSG00000024234.7	Mtpap	chr18	+	4383184	4383413	4383188	4383413	4380653	4380887	282	3564	8866	1424	131995	43	39	0.032729	0.36791	0.254,0.362,0.476,0.377	0.065,0.16,0.168,0.42	0.164
283	ENSMUSG00000024234.7	Mtpap	chr18	+	4386952	4387179	4387127	4387179	4386170	4386382	283	69657990	100	1261278891	0	214	39	1	1	1.0,0.922,1.0,1.0	1.0,1.0,1.0,1.0	-0.019
285	ENSMUSG00000005371.15	Fbxo11	chr17	-	88014405	88014550	88014405	88014547	88015398	88015480	285	8174	5372	76914	4625	42	39	0.230095	1	0.598,0.236,0.481,0.65	0.619,0.481,0.807,0.722	-0.166
289	ENSMUSG00000024070.15	Prkd3	chr17	-	78962526	78962579	78962526	78962576	78966174	78966451	289	58512	2002	744	0	42	39	1	1	0.699,1.0,1.0,0.848	NA,1.0,1.0,1.0	-0.113
291	ENSMUSG00000024078.7	Ttc27	chr17	+	74863333	74863566	74863336	74863566	74862045	74862146	291	14511	2021	9830	120	42	39	1	1	0.317,1.0,0.699,0.911	1.0,0.881,0.582,NA	-0.089
294	ENSMUSG00000024072.9	Yipf4	chr17	+	74492326	74492505	74492345	74492505	74489492	74489794	294	1101	77616566	0	77725759	58	39	1	1	0.009,0.011,0.0,0.01	0.0,0.0,0.0,0.0	0.007
296	ENSMUSG00000024068.8	Spast	chr17	+	74369124	74369285	74369191	74369285	74368827	74368961	296	2000	881614	0	101595	106	39	1	1	0.084,0.0,0.0,0.0	0.0,0.0,0.0,0.0	0.021
299	ENSMUSG00000024053.11	Emilin2	chr17	-	71255118	71255247	71255118	71255214	71255979	71256012	299	35912	0	24111	1200	72	39	1	1	1.0,1.0,1.0,1.0	0.52,0.52,1.0,1.0	0.24
301	ENSMUSG00000047407.17	Tgif1	chr17	-	70844210	70845272	70844210	70845240	70846171	70846398	301	471219	1	4411	0	71	39	1	1	1.0,1.0,1.0,0.913	1.0,1.0,1.0,1.0	-0.022
307	ENSMUSG00000019487.11	Trip10	chr17	+	57262353	57262472	57262356	57262472	57261639	57261788	307	9111414	15101826	14455	1591112	42	39	0.513519	1	0.358,0.505,0.419,0.333	0.464,0.292,0.297,0.279	0.071
308	ENSMUSG00000005823.9	Gpr108	chr17	-	57237205	57237497	57237205	57237323	57237850	57237926	308	50535684	0	89666556	1000	213	39	1	1	1.0,1.0,1.0,1.0	0.942,1.0,1.0,1.0	0.014
309	ENSMUSG00000005823.9	Gpr108	chr17	-	57242940	57243134	57242940	57243113	57244246	57244368	309	14131711	741114	27272315	17131711	60	39	0.969518	1	0.565,0.679,0.501,0.338	0.508,0.574,0.468,0.47	0.016
310	ENSMUSG00000002668.8	Dennd1c	chr17	-	57070529	57070660	57070529	57070623	57070918	57071023	310	1101	1155	0	2010	76	39	1	1	0.339,0.339,0.0,0.093	0.0,NA,0.0,NA	0.193
311	ENSMUSG00000002668.8	Dennd1c	chr17	-	57074113	57074196	57074113	57074179	57074273	57074354	311	10	1201	0	1010	56	39	1	1	0.0,0.0,1.0,0.0	0.0,NA,0.0,NA	0.25
312	ENSMUSG00000002668.8	Dennd1c	chr17	-	57075368	57075559	57075368	57075488	57076646	57076696	312	1101	2152	1010	0	110	39	1	1	0.151,0.262,0.0,0.151	1.0,NA,1.0,NA	-0.859
313	ENSMUSG00000002372.9	Ranbp3	chr17	+	56701022	56702890	56702762	56702890	56696717	56696789	313	47708283	0	59675950	100	1779	39	1	1	1.0,1.0,1.0,1.0	1.0,0.595,1.0,1.0	0.101
314	ENSMUSG00000071054.12	Safb	chr17	+	56601047	56601130	56601055	56601130	56600821	56600971	314	28292435	1	22272620	0	47	39	1	1	1.0,1.0,1.0,0.967	1.0,1.0,1.0,1.0	-0.008
315	ENSMUSG00000071054.12	Safb	chr17	+	56605550	56605657	56605556	56605657	56605283	56605399	315	210118	1271717	2662	1110127	45	39	0.316349	1	0.126,0.553,0.359,0.29	0.136,0.342,0.302,0.198	0.088
318	ENSMUSG00000023923.10	Tbc1d5	chr17	-	50919161	50919241	50919161	50919212	50920514	50920603	318	0	1154	201	2254	68	39	1	1	0.0,0.0,0.0,0.0	0.0,0.364,0.0,0.125	-0.122
320	ENSMUSG00000034616.17	Ssh3	chr19	-	4265609	4265715	4265609	4265703	4265809	4265998	320	21	3125	110	1313	51	39	1	1	0.0,0.0,0.433,0.133	0.0,0.203,0.433,0.0	-0.017
321	ENSMUSG00000034616.17	Ssh3	chr19	-	4267746	4267978	4267746	4267974	4268544	4268585	321	6230	1	4013	0	43	39	1	1	1.0,1.0,1.0,0.0	1.0,NA,1.0,1.0	-0.25
322	ENSMUSG00000034616.17	Ssh3	chr19	-	4268544	4268585	4268544	4268582	4269014	4269180	322	2334	3120	4212	200	42	39	0.00840955	0.149153	0.382,0.736,0.582,1.0	1.0,0.481,1.0,1.0	-0.195
323	ENSMUSG00000023994.13	Nfya	chr17	-	48392339	48392500	48392339	48392488	48393179	48393285	323	2130	5002	1112	3022	51	39	0.340732	1	0.234,1.0,1.0,0.0	0.203,1.0,0.277,0.433	0.08
324	ENSMUSG00000023994.13	Nfya	chr17	-	48392339	48392506	48392339	48392488	48393179	48393285	324	8356	5002	6245	3022	57	39	0.46815	1	0.523,1.0,1.0,0.672	0.578,1.0,0.578,0.631	0.102
326	ENSMUSG00000023994.13	Nfya	chr17	-	48398981	48399068	48398981	48399065	48400437	48400580	326	940	1233	202	1320	42	39	0.129218	0.84054	0.0,0.807,0.553,0.0	0.0,0.382,0.0,1.0	-0.006
327	ENSMUSG00000071068.7	Treml2	chr17	+	48307879	48308273	48308056	48308273	48302611	48302932	327	101	0	1110	1000	216	39	1	1	NA,1.0,NA,1.0	0.153,1.0,1.0,NA	0.282
331	ENSMUSG00000034165.16	Ccnd3	chr17	+	47593608	47593852	47593644	47593852	47578708	47578792	331	22271634	1002	26251922	0	75	39	1	1	0.92,1.0,1.0,0.898	1.0,1.0,1.0,1.0	-0.045
334	ENSMUSG00000064043.13	Trerf1	chr17	+	47317767	47317921	47317770	47317921	47316613	47316660	334	102	0	2000	10	42	39	1	1	NA,1.0,NA,1.0	1.0,NA,0.0,NA	0.5
335	ENSMUSG00000064043.13	Trerf1	chr17	+	47353696	47353945	47353732	47353945	47348649	47348856	335	5012	13	12	0	75	39	1	1	1.0,NA,0.342,0.257	NA,NA,1.0,1.0	-0.467
337	ENSMUSG00000002767.13	Mrpl2	chr17	+	46648658	46648769	46648669	46648769	46648471	46648587	337	957580109	1140	931198961	2211	50	39	1	1	0.987,0.983,0.94,1.0	0.973,0.979,0.986,0.979	-0.002
338	ENSMUSG00000023972.10	Ptk7	chr17	-	46567924	46569029	46567924	46568076	46571602	46571683	338	3011	1000	2000	120	992	39	1	1	0.106,NA,1.0,1.0	1.0,0.0,0.0,NA	0.369
339	ENSMUSG00000032842.13	Abcc10	chr17	-	46313630	46314051	46313630	46313820	46314215	46314314	339	5136	4346	71044	7633	270	39	0.255864	1	0.153,0.046,0.098,0.126	0.126,0.194,0.161,0.161	-0.055
342	ENSMUSG00000056492.6	Adgrf5	chr17	+	43439675	43440160	43439950	43440160	43437515	43437686	342	11491117119	914186	105854858	18171510	314	39	0.0159309	0.238923	0.611,0.447,0.447,0.711	0.42,0.383,0.284,0.419	0.178
353	ENSMUSG00000024457.16	Trim26	chr17	+	36837464	36837572	36837496	36837572	36837140	36837264	353	5453	2120	5433	21	71	39	0.652072	1	0.579,0.687,0.579,1.0	1.0,1.0,0.452,0.622	-0.057
354	ENSMUSG00000045409.16	Trim39	chr17	-	36258872	36260945	36258872	36260921	36261490	36261606	354	130	8394	203	7272	63	39	0.616863	1	0.0,0.171,0.171,0.0	0.0,0.382,0.0,0.481	-0.13
355	ENSMUSG00000045409.16	Trim39	chr17	-	36263728	36264080	36263728	36263959	36267124	36267220	355	1030	19889	1120	712122	160	39	1	1	0.013,0.0,0.084,0.0	0.034,0.02,0.039,0.0	0.001
356	ENSMUSG00000039220.16	Ppp1r10	chr17	+	35924012	35924123	35924036	35924123	35923307	35923425	356	100	2018308	0	59113	63	39	1	1	0.0,0.033,0.0,0.0	0.0,0.0,0.0,0.0	0.008
357	ENSMUSG00000024422.14	Dhx16	chr17	+	35887398	35887539	35887423	35887539	35886089	35886242	357	1191320	1001	23201218	0	64	39	1	1	0.87,1.0,1.0,0.924	1.0,1.0,1.0,1.0	-0.051
359	ENSMUSG00000038838.15	Vars2	chr17	-	35660403	35660597	35660403	35660509	35660723	35660799	359	1001	11141010	0	811713	127	39	1	1	0.027,0.0,0.0,0.03	0.0,0.0,0.0,0.0	0.014
360	ENSMUSG00000024397.14	Aif1	chr17	-	35171762	35171939	35171762	35171804	35172127	35172194	360	3046	1433933	1010	7341	174	39	1	1	0.046,0.0,0.022,0.039	0.031,0.0,0.053,0.0	0.006
361	ENSMUSG00000024393.14	Prrc2a	chr17	-	35150816	35150905	35150816	35150902	35152617	35152785	361	10152332	87718	1217129	7882	42	39	0.923889	1	0.537,0.666,0.753,0.623	0.614,0.664,0.582,0.807	-0.022
365	ENSMUSG00000007050.17	Lsm2	chr17	+	34984979	34985139	34985108	34985139	34982619	34982687	365	4264	88149	2500	810910	168	39	0.0339781	0.375424	0.104,0.055,0.09,0.094	0.055,0.104,0.0,0.0	0.046
366	ENSMUSG00000013787.15	Ehmt2	chr17	+	34899659	34899916	34899693	34899916	34899359	34899566	366	38242836	0	30373024	1	73	39	1	1	1.0,1.0,1.0,1.0	1.0,1.0,1.0,0.928	0.018
367	ENSMUSG00000013787.15	Ehmt2	chr17	+	34905609	34906058	34905909	34906058	34905341	34905456	367	64667366	2052	63464845	3221	339	39	0.747768	1	0.786,1.0,0.627,0.792	0.707,0.726,0.734,0.838	0.05
368	ENSMUSG00000013787.15	Ehmt2	chr17	+	34906952	34907065	34906982	34907065	34906694	34906877	368	8824	17162927	51151	21141817	69	39	0.651189	1	0.21,0.22,0.038,0.077	0.119,0.308,0.136,0.032	-0.013
373	ENSMUSG00000034786.17	Gpsm3	chr17	+	34590741	34590941	34590779	34590941	34590460	34590563	373	6122128	1001	6966	1	77	39	1	1	0.752,1.0,1.0,0.934	1.0,1.0,1.0,0.752	-0.016
381	ENSMUSG00000060586.11	H2-Eb1	chr17	+	34314915	34315153	34315042	34315153	34314169	34314451	381	971916	7877170172	6511	24391912	166	39	0.817994	1	0.026,0.021,0.026,0.021	0.055,0.029,0.012,0.019	-0.005
383	ENSMUSG00000024308.15	Tapbp	chr17	+	33926626	33926706	33926629	33926706	33926427	33926517	383	23302636	23313648	19171812	37214030	42	39	0.0286955	0.34876	0.481,0.473,0.401,0.411	0.323,0.429,0.295,0.271	0.112
384	ENSMUSG00000002289.16	Angptl4	chr17	-	33780529	33780647	33780529	33780643	33780782	33780893	384	620427451579	6321	9614914455	1120	43	39	1	1	0.989,0.992,0.995,0.998	0.989,0.993,0.985,1.0	0.002
385	ENSMUSG00000024299.17	Adamts10	chr17	+	33537086	33537175	33537091	33537175	33531579	33531797	385	4275	160	3131	102	44	39	0.142857	0.877508	1.0,0.639,0.508,1.0	1.0,0.47,1.0,0.307	0.093
386	ENSMUSG00000024299.17	Adamts10	chr17	+	33549479	33549609	33549483	33549609	33549258	33549385	386	531912	1150	61247	3121	43	39	0.620763	1	0.819,0.731,0.775,1.0	0.645,0.916,0.645,0.864	0.064
387	ENSMUSG00000024299.17	Adamts10	chr17	+	33551251	33551430	33551267	33551430	33551013	33551190	387	1013	37117	0	3123	55	39	0.388876	1	0.191,0.0,0.061,0.233	0.0,0.0,0.0,0.0	0.121
392	ENSMUSG00000002625.10	Akap8l	chr17	-	32333905	32334045	32333905	32333980	32334587	32334696	392	12121725	1000	26211011	0	104	39	1	1	0.818,1.0,1.0,1.0	1.0,1.0,1.0,1.0	-0.045
393	ENSMUSG00000038146.8	Notch3	chr17	-	32133387	32133728	32133387	32133692	32135384	32135547	393	1210	13152528	1201	131344	75	39	1	1	0.038,0.065,0.02,0.0	0.038,0.074,0.0,0.115	-0.026
394	ENSMUSG00000058392.13	Rrp1b	chr17	+	32051629	32051849	32051682	32051849	32051145	32051210	394	1001	4212	10	2112	92	39	1	1	0.096,0.0,0.0,0.175	0.0,0.0,0.298,0.0	-0.007
395	ENSMUSG00000006705.13	Pknox1	chr17	+	31595224	31595324	31595227	31595324	31592104	31592275	395	3023	10	1122	4121	42	39	1	1	1.0,NA,0.65,1.0	0.188,0.481,0.481,0.65	0.433
398	ENSMUSG00000041119.12	Pde9a	chr17	+	31475924	31476159	31475927	31476159	31473157	31473279	398	2353	1131	200	100	42	39	1	1	0.65,0.736,0.607,0.736	NA,0.65,NA,NA	0.032
404	ENSMUSG00000024013.15	Fgd2	chr17	+	29367270	29367409	29367275	29367409	29366970	29367127	404	1236	1120	1	0	44	39	1	1	0.47,0.639,0.571,1.0	NA,NA,NA,1.0	-0.33
405	ENSMUSG00000024013.15	Fgd2	chr17	+	29368122	29368330	29368183	29368330	29367920	29367979	405	2021	2020	200	2000	100	39	1	1	0.281,NA,0.281,1.0	0.0,1.0,NA,NA	0.021
407	ENSMUSG00000024006.17	Stk38	chr17	-	29000008	29000144	29000008	29000141	29007407	29007726	407	210	0	201	1	42	39	1	1	NA,1.0,1.0,NA	NA,1.0,NA,0.481	0.26
408	ENSMUSG00000024006.17	Stk38	chr17	-	29000008	29000144	29000008	29000141	29007710	29007995	408	2843	87611	3613	14141010	42	39	0.148111	0.886794	0.188,0.515,0.382,0.202	0.166,0.285,0.085,0.218	0.133
409	ENSMUSG00000004865.16	Srpk1	chr17	-	28599470	28600456	28599470	28599869	28600868	28600894	409	81103105114	1100	84807863	1011	626	39	1	1	0.835,0.865,1.0,1.0	0.84,1.0,0.829,0.797	0.059
413	ENSMUSG00000024799.16	Tm7sf2	chr19	-	6066498	6066693	6066498	6066563	6066967	6067022	413	2114924	1000	52354736	20	169	39	1	1	0.829,1.0,1.0,1.0	1.0,1.0,0.844,1.0	-0.004
415	ENSMUSG00000062753.14	AI413582	chr17	-	27564148	27564254	27564148	27564215	27564384	27564410	415	21193829	131	30282017	1101	78	39	1	1	1.0,0.905,0.864,0.935	0.938,0.933,1.0,0.895	-0.015
416	ENSMUSG00000062753.14	AI413582	chr17	-	27564148	27564339	27564148	27564254	27564561	27564750	416	4255	1	3321	0	124	39	1	1	1.0,1.0,1.0,0.611	1.0,1.0,1.0,1.0	-0.097
417	ENSMUSG00000062753.14	AI413582	chr17	-	27564148	27564410	27564148	27564254	27564561	27564750	417	13112219	1	1420178	0	195	39	1	1	1.0,1.0,1.0,0.792	1.0,1.0,1.0,1.0	-0.052
425	ENSMUSG00000057789.14	Bak1	chr17	-	27022741	27022877	27022741	27022872	27025792	27025893	425	17162622	1	26251713	0	44	39	1	1	1.0,1.0,1.0,0.951	1.0,1.0,1.0,1.0	-0.012
428	ENSMUSG00000067629.13	Syngap1	chr17	+	26964826	26965038	26964832	26965038	26962913	26963087	428	3021	1111	2220	11	45	39	0.641689	1	0.722,0.0,0.634,0.464	1.0,1.0,0.634,0.0	-0.204
429	ENSMUSG00000067629.13	Syngap1	chr17	+	26966869	26966972	26966882	26966972	26964826	26965038	429	102	1310	1111	0	52	39	1.54781e-05	0.00240454	0.0,0.2,0.0,1.0	1.0,1.0,1.0,1.0	-0.7
431	ENSMUSG00000024194.16	Cuta	chr17	-	26938571	26938649	26938571	26938617	26938726	26938786	431	1181011	28253543	2581318	44554327	71	39	0.389631	1	0.177,0.149,0.136,0.123	0.238,0.074,0.142,0.268	-0.034
432	ENSMUSG00000024193.8	Phf1	chr17	+	26934431	26934535	26934453	26934535	26934193	26934368	432	4342	17141811	4232	1213179	61	39	0.904843	1	0.131,0.12,0.124,0.104	0.176,0.09,0.101,0.124	-0.003
433	ENSMUSG00000024193.8	Phf1	chr17	+	26935053	26935154	26935064	26935154	26934630	26934726	433	11162320	0	111897	21	50	39	1	1	1.0,1.0,1.0,1.0	1.0,1.0,0.778,0.845	0.094
434	ENSMUSG00000024193.8	Phf1	chr17	+	26936511	26936680	26936522	26936680	26936286	26936391	434	4452	1000	4345	122	50	39	0.0727378	0.581817	0.757,1.0,1.0,1.0	1.0,0.701,0.609,0.661	0.197
435	ENSMUSG00000024193.8	Phf1	chr17	+	26937053	26937134	26937056	26937134	26936770	26936865	435	35313853	1	29221626	1211	42	39	0.326417	1	1.0,1.0,1.0,0.98	0.964,0.911,0.937,0.96	0.052
439	ENSMUSG00000024181.9	Mrpl28	chr17	+	26125477	26125564	26125499	26125564	26125256	26125391	439	119104126135	6303	1211068472	1100	61	39	0.0214017	0.288467	0.927,0.957,1.0,0.966	0.987,0.985,1.0,1.0	-0.031
442	ENSMUSG00000025728.16	Pigq	chr17	-	25931673	25932231	25931673	25931827	25934757	25934878	442	71538663	1	14515713699	0	443	39	1	1	1.0,1.0,1.0,0.847	1.0,1.0,1.0,1.0	-0.038
443	ENSMUSG00000025732.6	Mcrip2	chr17	-	25863697	25864039	25863697	25863965	25864250	25864352	443	509549524735	4012	683657523396	2110	113	39	1	1	0.978,1.0,0.995,0.992	0.992,0.996,0.994,1.0	-0.004
444	ENSMUSG00000025735.13	Rhbdl1	chr17	-	25835276	25835377	25835276	25835353	25835469	25835582	444	8141716	7316	6214	1020	63	39	0.00957889	0.165229	0.414,0.743,0.913,0.623	0.788,1.0,0.236,1.0	-0.083
445	ENSMUSG00000025736.15	Jmjd8	chr17	+	25829941	25830061	25829997	25830061	25829605	25829853	445	59414336	1102	42482328	1	95	39	0.72305	1	0.96,0.944,1.0,0.881	1.0,1.0,1.0,0.92	-0.034
447	ENSMUSG00000041199.3	Rpusd1	chr17	+	25728180	25728391	25728202	25728391	25727716	25727847	447	100	1011	0	2001	61	39	1	1	0.0,1.0,0.0,0.0	0.0,NA,NA,0.0	0.25
453	ENSMUSG00000047507.12	Baiap3	chr17	-	25251100	25251208	25251100	25251124	25251437	25251518	453	111	0	410	1000	123	39	1	1	NA,1.0,1.0,1.0	0.0,1.0,1.0,NA	0.333
455	ENSMUSG00000035521.13	Gnptg	chr17	-	25235344	25235480	25235344	25235459	25235533	25235627	455	12	1591216	2000	25232414	60	39	1	1	0.0,0.0,0.051,0.075	0.049,0.0,0.0,0.0	0.019
461	ENSMUSG00000036636.10	Clcn7	chr17	+	25153560	25153825	25153731	25153825	25153015	25153154	461	6566	4488	7252	9962	210	39	0.245049	1	0.218,0.188,0.122,0.122	0.126,0.04,0.134,0.157	0.048
462	ENSMUSG00000024163.17	Mapk8ip3	chr17	-	24918087	24918139	24918087	24918136	24920471	24920495	462	1311	1	4132	0	42	39	1	1	1.0,1.0,1.0,0.481	1.0,1.0,1.0,1.0	-0.13
463	ENSMUSG00000024163.17	Mapk8ip3	chr17	-	24917994	24918139	24917994	24918136	24923815	24923907	463	109178	2232	8854	2112	42	39	0.828766	1	0.823,0.807,0.84,0.788	0.788,0.881,0.823,0.65	0.029
464	ENSMUSG00000024160.16	Spsb3	chr17	+	24890567	24890935	24890832	24890935	24890282	24890460	464	93126116141	0	124142118109	1002	304	39	1	1	1.0,1.0,1.0,1.0	0.941,1.0,1.0,0.875	0.046
465	ENSMUSG00000024160.16	Spsb3	chr17	+	24891304	24892149	24891359	24892149	24891010	24891136	465	121077	2212920	91245	1813169	94	39	0.775211	1	0.185,0.257,0.244,0.127	0.172,0.277,0.094,0.187	0.021
467	ENSMUSG00000040688.16	Tbl3	chr17	-	24701976	24702068	24701976	24702047	24702144	24702375	467	323	571611	1730	9997	60	39	0.253502	1	0.0,0.218,0.075,0.151	0.067,0.336,0.178,0.0	-0.034
468	ENSMUSG00000032855.6	Pkd1	chr17	+	24591014	24591217	24591174	24591217	24590818	24590937	468	45456465	21	35363029	0	199	39	1	1	1.0,1.0,0.862,0.927	1.0,1.0,1.0,1.0	-0.053
469	ENSMUSG00000052752.15	Traf7	chr17	-	24514712	24514866	24514712	24514829	24516504	24516596	469	62113	1312615	5324	1010103	76	39	0.752548	1	0.191,0.079,0.485,0.093	0.204,0.133,0.093,0.406	0.003
470	ENSMUSG00000052752.15	Traf7	chr17	-	24516504	24516599	24516504	24516596	24518741	24518794	470	310106	14101812	6121212	15211116	42	39	0.48694	1	0.166,0.481,0.34,0.317	0.271,0.347,0.503,0.411	-0.057
471	ENSMUSG00000052752.15	Traf7	chr17	-	24518741	24518799	24518741	24518794	24519130	24519246	471	13112118	2021	17152713	1011	44	39	1	1	0.852,1.0,0.903,0.941	0.938,1.0,0.96,0.92	-0.03
472	ENSMUSG00000024137.9	E4f1	chr17	-	24445121	24445339	24445121	24445313	24445445	24445554	472	1181012	1001	93129	1	65	39	1	1	0.868,1.0,1.0,0.878	1.0,1.0,1.0,0.844	-0.024
473	ENSMUSG00000024137.9	E4f1	chr17	-	24445445	24445554	24445445	24445551	24445945	24446155	473	5321	2013	6321	2100	42	39	0.0157953	0.238923	0.699,1.0,0.65,0.236	0.736,0.736,1.0,1.0	-0.222
474	ENSMUSG00000024137.9	E4f1	chr17	-	24446781	24446934	24446781	24446841	24447089	24447210	474	16232513	130	25261912	1	132	39	0.781524	1	1.0,0.872,0.711,1.0	1.0,1.0,1.0,0.78	-0.049
475	ENSMUSG00000036473.16	Tbc1d24	chr17	-	24183693	24183852	24183693	24183848	24185203	24186201	475	3332	100	4332	100	43	39	1	1	1.0,0.731,1.0,1.0	1.0,0.731,1.0,1.0	0
476	ENSMUSG00000036473.16	Tbc1d24	chr17	-	24185203	24186287	24185203	24186201	24189943	24190053	476	7545	2000	6535	2	125	39	1	1	0.522,1.0,1.0,1.0	1.0,1.0,1.0,0.438	0.021
477	ENSMUSG00000012296.16	Tjap1	chr17	-	46263688	46263813	46263688	46263810	46264882	46264978	477	2124	6336	2111	6282	42	39	0.134113	0.847594	0.236,0.236,0.382,0.382	0.236,0.317,0.104,0.317	0.066
481	ENSMUSG00000023904.10	Hcfc1r1	chr17	+	23674534	23674675	23674546	23674675	23673968	23674068	481	666289100	0	104777555	110	51	39	1	1	1.0,1.0,1.0,1.0	1.0,0.983,0.983,1.0	0.008
482	ENSMUSG00000062012.14	Zfp13	chr17	-	23581056	23581270	23581056	23581225	23585437	23585574	482	2231	1000	1310	0	84	39	1	1	0.481,1.0,1.0,1.0	1.0,1.0,1.0,NA	-0.13
484	ENSMUSG00000071266.13	Zfp946	chr17	+	22451078	22451152	22451096	22451152	22446796	22446893	484	1212	7434	0	4352	57	39	0.0293886	0.352663	0.089,0.255,0.186,0.255	0.0,0.0,0.0,0.0	0.196
485	ENSMUSG00000062743.9	Zfp677	chr17	+	21392460	21392551	21392465	21392551	21383747	21384020	485	1101	1010	1012	0	44	39	1	1	0.47,1.0,0.0,1.0	1.0,NA,1.0,1.0	-0.383
510	ENSMUSG00000023852.14	Chd1	chr17	+	15760305	15760450	15760327	15760450	15758581	15758732	510	100	251410	1001	51172	61	39	1	1	0.0,0.113,0.0,0.0	0.113,0.0,0.0,0.242	-0.06
512	ENSMUSG00000023886.10	Smoc2	chr17	+	14347173	14347257	14347206	14347257	14344326	14344374	512	86114	26183027	221	81058	72	39	0.0118029	0.188582	0.143,0.153,0.166,0.074	0.0,0.098,0.178,0.063	0.049
513	ENSMUSG00000068036.15	Afdn	chr17	+	13807276	13807392	13807279	13807392	13803938	13804134	513	2022	1011	323	1020	42	39	1	1	0.65,NA,0.65,0.65	0.0,1.0,0.481,1.0	0.03
514	ENSMUSG00000068036.15	Afdn	chr17	+	13808931	13809095	13808934	13809095	13807276	13807392	514	1022	1011	1041	1010	42	39	1	1	0.481,NA,0.65,0.65	0.481,NA,0.788,1.0	-0.163
515	ENSMUSG00000073460.5	Pnldc1	chr17	-	12890278	12890454	12890278	12890428	12890720	12890820	515	27252034	1021	42705151	1201	65	39	1	1	0.942,1.0,0.857,0.953	0.962,0.955,1.0,0.968	-0.033
516	ENSMUSG00000073460.5	Pnldc1	chr17	-	12894359	12894611	12894359	12894415	12895511	12895597	516	48172124	4524	30524326	61296	235	39	0.225456	1	0.666,0.361,0.635,0.499	0.453,0.418,0.442,0.418	0.108
519	ENSMUSG00000062078.15	Qk	chr17	-	10213358	10214194	10213358	10213433	10216159	10216459	519	541473421511	14141814	662649476454	13221615	800	39	0.835339	1	0.653,0.622,0.533,0.64	0.713,0.59,0.592,0.596	-0.011
522	ENSMUSG00000023805.17	Synj2	chr17	+	6029683	6029834	6029699	6029834	6028418	6028586	522	110	4113	1000	6211	55	39	1	1	0.0,0.415,0.415,0.0	0.106,0.0,0.0,0.0	0.181
527	ENSMUSG00000022897.15	Dyrk1a	chr16	+	94663741	94663861	94663768	94663861	94659496	94659693	527	6528	4213	7643	6324	66	39	0.31168	1	0.47,0.596,0.542,0.612	0.408,0.542,0.542,0.307	0.105
529	ENSMUSG00000040785.19	Ttc3	chr16	+	94439184	94439349	94439187	94439349	94435475	94435546	529	2311	0	3401	1000	42	39	1	1	1.0,1.0,1.0,1.0	0.736,1.0,NA,1.0	0.088
532	ENSMUSG00000039456.10	Morc3	chr16	+	93862413	93862715	93862640	93862715	93860492	93860597	532	32142733	1000	2414229	0	266	39	1	1	0.824,1.0,1.0,1.0	1.0,1.0,1.0,1.0	-0.044
533	ENSMUSG00000022946.10	Dop1b	chr16	+	93798902	93798985	93798905	93798985	93793086	93793231	533	5414	4347	1823	2442	42	39	0.528133	1	0.537,0.553,0.188,0.347	0.317,0.65,0.317,0.582	-0.06
534	ENSMUSG00000022946.10	Dop1b	chr16	+	93806334	93806471	93806387	93806471	93803461	93803590	534	23112826	100	19122112	10	92	39	1	1	1.0,0.823,1.0,1.0	1.0,1.0,0.899,1.0	-0.019
537	ENSMUSG00000022957.20	Itsn1	chr16	+	91803034	91803131	91803037	91803131	91801637	91801706	537	7338	0	107107	1	42	39	1	1	1.0,1.0,1.0,1.0	1.0,1.0,1.0,0.867	0.033
540	ENSMUSG00000022960.13	Donson	chr16	-	91686166	91686370	91686166	91686249	91687794	91687875	540	5666	0	5224	1000	160	39	1	1	1.0,1.0,1.0,1.0	0.549,1.0,1.0,1.0	0.113
542	ENSMUSG00000022961.18	Son	chr16	+	91678100	91679195	91678153	91679195	91677588	91677704	542	61589587	20202115	59685233	24221316	92	39	0.154525	0.895049	0.564,0.551,0.657,0.711	0.51,0.567,0.629,0.466	0.078
546	ENSMUSG00000039956.9	Mrap	chr16	+	90747374	90747623	90747523	90747623	90738323	90738669	546	35253833	122103115137	54484052	214162145140	188	39	0.588582	1	0.056,0.048,0.064,0.048	0.05,0.058,0.054,0.072	-0.004
547	ENSMUSG00000039956.9	Mrap	chr16	+	90747374	90747623	90747523	90747623	90746641	90746726	547	35243832	2243	47433746	2204	188	39	0.168015	0.934495	0.784,0.713,0.663,0.689	0.83,0.817,1.0,0.705	-0.126
548	ENSMUSG00000022983.16	Scaf4	chr16	-	90242526	90242718	90242526	90242652	90242871	90242958	548	14123024	6448	1521125	2363	105	39	0.91983	1	0.464,0.527,0.736,0.527	0.736,0.722,0.426,0.382	-0.003
549	ENSMUSG00000022983.16	Scaf4	chr16	-	90242526	90242958	90242526	90242718	90243043	90243209	549	40718161	100	45424029	0	279	39	1	1	1.0,0.908,1.0,1.0	1.0,1.0,1.0,1.0	-0.023
550	ENSMUSG00000025613.13	Cct8	chr16	-	87485579	87485744	87485579	87485723	87485833	87485905	550	145105125138	1	11213210072	10	60	39	1	1	1.0,1.0,1.0,0.989	1.0,1.0,0.985,1.0	0.001
552	ENSMUSG00000109841.2	E330011O21Rik	chr16	-	78253436	78253496	78253436	78253467	78253612	78253718	552	1452	2310	2424	1200	68	39	0.0116932	0.187884	0.223,0.433,0.741,1.0	0.534,0.534,1.0,1.0	-0.168
553	ENSMUSG00000109841.2	E330011O21Rik	chr16	-	78253612	78253771	78253612	78253718	78255359	78255454	553	7928	1044	2417184	2332	92	39	0.40247	1	0.748,1.0,0.175,0.459	0.836,0.706,0.718,0.459	-0.084
556	ENSMUSG00000022707.16	Gbe1	chr16	+	70561021	70561141	70561023	70561141	70528879	70529010	556	0	1148474116	11	248256204174	41	39	1	1	0.0,0.0,0.0,0.0	0.0,0.0,0.005,0.005	-0.003
559	ENSMUSG00000050312.12	Nsun3	chr16	-	62776287	62776631	62776287	62776383	62785787	62785897	559	9888	2131	35423111	2533	287	39	0.187612	0.995465	0.379,0.521,0.266,0.521	0.704,0.533,0.584,0.333	-0.117
561	ENSMUSG00000022744.12	Cldnd1	chr16	+	58731268	58731412	58731301	58731412	58729437	58729747	561	1102	1362014	1000	13151413	72	39	0.480436	1	0.04,0.083,0.0,0.072	0.04,0.0,0.0,0.0	0.039
562	ENSMUSG00000022751.9	Nit2	chr16	-	57157483	57157632	57157483	57157539	57159417	57159516	562	21610	62514469	2492	39354025	132	39	0.406596	1	0.009,0.006,0.039,0.041	0.015,0.033,0.062,0.023	-0.01
563	ENSMUSG00000055447.19	Cd47	chr16	+	49910868	49911081	49910873	49911081	49906780	49906812	563	17233124	1000	16131714	0	44	39	1	1	0.938,1.0,1.0,1.0	1.0,1.0,1.0,1.0	-0.016
571	ENSMUSG00000022827.14	Rabl3	chr16	+	37563615	37563766	37563668	37563766	37559994	37560109	571	5463	1000	513911	121	92	39	0.793703	1	0.679,1.0,1.0,1.0	1.0,0.846,0.656,0.823	0.089
573	ENSMUSG00000022899.9	Slc15a2	chr16	-	36761563	36761712	36761563	36761653	36761822	36761909	573	121	130	0	10	98	39	1	1	NA,0.285,0.21,1.0	NA,NA,0.0,NA	0.498
574	ENSMUSG00000024614.7	Tmx3	chr18	+	90533220	90534438	90534381	90534438	90532982	90533040	574	10121215	10	81768	0	1200	39	1	1	1.0,1.0,0.281,1.0	1.0,1.0,1.0,1.0	-0.18
575	ENSMUSG00000022844.8	Pdia5	chr16	-	35410293	35410454	35410293	35410435	35410926	35410997	575	88128	1100	5953	100	58	39	1	1	0.843,0.843,1.0,1.0	1.0,0.858,1.0,1.0	-0.043
576	ENSMUSG00000035790.15	Cep19	chr16	+	32103850	32104047	32103883	32104047	32102966	32103044	576	100	6371	0	2794	72	39	1	1	0.0,0.153,0.0,0.0	0.0,0.0,0.0,0.0	0.038
577	ENSMUSG00000022770.17	Dlg1	chr16	+	31838044	31838226	31838049	31838226	31836189	31836304	577	1031	1812914	3111	26302719	44	39	0.507635	1	0.047,0.0,0.228,0.06	0.093,0.029,0.032,0.045	0.034
578	ENSMUSG00000022770.17	Dlg1	chr16	+	31846833	31846933	31846836	31846933	31842769	31842839	578	11647	3401	13221312	6767	42	39	0.139741	0.867738	0.773,0.582,1.0,0.867	0.668,0.745,0.668,0.614	0.132
580	ENSMUSG00000116581.1	Gm46565	chr16	-	30913330	30915574	30913330	30914777	30928360	30928446	580	1952214	10	3455	0	836	39	1	1	1.0,1.0,0.506,1.0	1.0,1.0,1.0,1.0	-0.123
581	ENSMUSG00000022538.20	Lsg1	chr16	-	30582055	30582160	30582055	30582142	30582530	30582651	581	0	2596	1210	8377	57	39	0.788869	1	0.0,0.0,0.0,0.0	0.079,0.313,0.089,0.0	-0.12
583	ENSMUSG00000022884.15	Eif4a2	chr16	+	23108584	23108633	23108587	23108633	23107758	23107820	583	20241916	60375952	19161917	53546345	42	39	0.508394	1	0.236,0.376,0.23,0.222	0.25,0.216,0.219,0.26	0.03
584	ENSMUSG00000022884.15	Eif4a2	chr16	+	23108584	23108633	23108587	23108633	23107770	23107880	584	5797	1100	7588	100	42	39	1	1	0.823,0.867,1.0,1.0	1.0,0.823,1.0,1.0	-0.033
585	ENSMUSG00000097290.9	1300002E11Rik	chr16	+	21800714	21800836	21800774	21800836	21795849	21795975	585	11275	2120	9793	1822	99	39	0.115592	0.788356	0.684,0.441,0.58,1.0	0.78,0.256,0.639,0.371	0.165
587	ENSMUSG00000045983.16	Eif4g1	chr16	+	20674167	20674314	20674227	20674314	20673867	20673961	587	450	28252415	1233	65494343	99	39	0.25625	1	0.0,0.059,0.076,0.0	0.006,0.016,0.027,0.027	0.015
588	ENSMUSG00000045983.16	Eif4g1	chr16	+	20675729	20675829	20675759	20675829	20675343	20675520	588	68756861	210	931168793	1442	69	39	0.0176629	0.254991	1.0,0.955,0.975,1.0	0.981,0.943,0.925,0.963	0.029
589	ENSMUSG00000045983.16	Eif4g1	chr16	+	20678801	20678950	20678883	20678950	20678581	20678674	589	222	38484938	9335	96774955	121	39	0.0571958	0.502052	0.0,0.013,0.013,0.017	0.029,0.012,0.019,0.028	-0.011
590	ENSMUSG00000045983.16	Eif4g1	chr16	+	20681733	20681922	20681736	20681922	20681419	20681578	590	19121418	34343938	21252722	58453138	42	39	0.250382	1	0.342,0.247,0.25,0.305	0.252,0.34,0.447,0.35	-0.061
591	ENSMUSG00000045983.16	Eif4g1	chr16	+	20684407	20684508	20684428	20684508	20684021	20684181	591	95747889	2001	135122108105	1111	60	39	1	1	0.969,1.0,1.0,0.983	0.989,0.988,0.986,0.986	0.001
592	ENSMUSG00000006998.16	Psmd2	chr16	+	20652151	20652300	20652243	20652300	20651703	20651851	592	5230	79507778	5223	1231197669	131	39	1	1	0.018,0.012,0.011,0.0	0.012,0.005,0.008,0.013	0.001
596	ENSMUSG00000003234.16	Abcf3	chr16	+	20551473	20551554	20551478	20551554	20550420	20550687	596	1061015	1010	16101116	0	44	39	1	1	0.899,1.0,0.899,1.0	1.0,1.0,1.0,1.0	-0.05
599	ENSMUSG00000003235.13	Eif2b5	chr16	+	20508937	20509323	20508960	20509323	20508708	20508819	599	100	26252432	2100	33292620	62	39	1	1	0.0,0.025,0.0,0.0	0.037,0.021,0.0,0.0	-0.008
600	ENSMUSG00000022822.16	Abcc5	chr16	-	20392450	20392922	20392450	20392807	20396014	20396122	600	9475	11413	4620	7335	154	39	0.0808749	0.621644	0.172,0.202,0.639,0.297	0.126,0.336,0.144,0.0	0.176
604	ENSMUSG00000013539.14	Tango2	chr16	-	18303682	18303855	18303682	18303836	18307969	18308040	604	2110	911812	1101	1714117	58	39	1	1	0.13,0.058,0.078,0.0	0.038,0.046,0.0,0.088	0.024
606	ENSMUSG00000003526.12	Prodh	chr16	-	18077443	18077883	18077443	18077590	18079186	18079268	606	34222824	0	51413446	1000	332	39	1	1	1.0,1.0,1.0,1.0	0.857,1.0,1.0,1.0	0.036
607	ENSMUSG00000003531.15	Dgcr6	chr16	+	18070081	18070231	18070090	18070231	18069423	18069524	607	18162129	35283635	1818129	27354127	48	39	0.124638	0.818637	0.295,0.317,0.322,0.402	0.351,0.295,0.192,0.213	0.071
608	ENSMUSG00000003527.9	Ess2	chr16	-	17907749	17907922	17907749	17907919	17909904	17910000	608	4435	2313	3347	1110	42	39	0.000755136	0.028258	0.65,0.553,0.736,0.607	0.736,0.736,0.788,1.0	-0.178
609	ENSMUSG00000003166.20	Dgcr2	chr16	-	17858359	17858579	17858359	17858570	17859403	17859526	609	55141	4151	8443	3142	48	39	0.786157	1	0.504,0.802,0.695,0.448	0.684,0.765,0.448,0.549	0.001
612	ENSMUSG00000022761.12	Lztr1	chr16	+	17519332	17519526	17519386	17519526	17518516	17518574	612	4223	9141422	2301	81999	93	39	0.267661	1	0.157,0.057,0.057,0.054	0.095,0.062,0.0,0.045	0.031
615	ENSMUSG00000022779.16	Top3b	chr16	+	16887831	16888005	16887857	16888005	16887576	16887723	615	15161530	1121	21192210	30	65	39	0.224967	1	0.9,0.906,0.818,0.947	1.0,1.0,0.815,1.0	-0.061
616	ENSMUSG00000022792.16	Yars2	chr16	+	16306462	16306618	16306497	16306618	16304535	16304703	616	22321743	6247	57464742	3546	74	39	0.144899	0.882057	0.659,0.894,0.691,0.764	0.909,0.829,0.861,0.787	-0.095
618	ENSMUSG00000022679.13	Mpv17l	chr16	+	13946528	13946587	13946557	13946587	13944665	13944736	618	112	20	0	10	68	39	1	1	NA,1.0,0.223,1.0	NA,NA,0.0,NA	0.741
619	ENSMUSG00000062203.15	Gspt1	chr16	-	11238871	11239099	11238871	11239096	11240665	11240707	619	16191510	117316	1615105	6569	42	39	0.984775	1	0.575,0.716,0.823,0.367	0.712,0.736,0.607,0.34	0.022
620	ENSMUSG00000022498.16	Txndc11	chr16	-	11128486	11128705	11128486	11128703	11134267	11134650	620	0	107712	100	1021125	41	39	1	1	0.0,0.0,0.0,0.0	0.0,0.043,0.0,0.0	-0.011
622	ENSMUSG00000022536.14	Glyr1	chr16	-	5021337	5021448	5021337	5021430	5026507	5026607	622	17141711	1332	29252525	813211	57	39	0.0356045	0.387966	0.921,0.762,0.795,0.79	0.713,0.568,0.895,0.609	0.121
624	ENSMUSG00000022515.6	Anks3	chr16	-	4942210	4942294	4942210	4942265	4942692	4942778	624	16211724	2000	16281910	100	68	39	1	1	0.821,1.0,1.0,1.0	1.0,0.941,1.0,1.0	-0.03
626	ENSMUSG00000004071.13	Cdip1	chr16	-	4768744	4769018	4768744	4768967	4769639	4769795	626	9610191129	0	1101127281	10	90	39	1	1	1.0,1.0,1.0,1.0	1.0,1.0,0.969,1.0	0.008
627	ENSMUSG00000063445.14	Nmral1	chr16	-	4711316	4711680	4711316	4711603	4713639	4713830	627	4301	6633	1110	1402	116	39	0.0957136	0.695299	0.183,0.144,0.0,0.101	0.252,0.078,1.0,0.0	-0.226
629	ENSMUSG00000039637.15	Coro7	chr16	-	4635383	4635460	4635383	4635438	4638669	4638811	629	1022	1010	1030	0	61	39	1	1	0.39,NA,0.561,1.0	1.0,NA,1.0,NA	-0.35
630	ENSMUSG00000022519.14	Srl	chr16	-	4493778	4493880	4493778	4493877	4496404	4497715	630	6132	1000	31	0	42	39	1	1	0.848,1.0,1.0,1.0	NA,NA,1.0,1.0	-0.038
631	ENSMUSG00000039738.16	Slx4	chr16	-	3984990	3987181	3984990	3987176	3987914	3988081	631	0	110	101	0	44	39	1	1	NA,0.0,0.0,NA	NA,1.0,NA,1.0	-1
632	ENSMUSG00000005982.14	Naa60	chr16	+	3900642	3900877	3900692	3900877	3899871	3899968	632	39353546	2040	54474939	3100	89	39	0.355315	1	0.895,1.0,0.793,1.0	0.887,0.954,1.0,1.0	-0.038
639	ENSMUSG00000023051.11	Tarbp2	chr15	+	102521120	102521213	102521137	102521213	102519121	102519291	639	1020	1	4411	1010	56	39	1	1	1.0,NA,1.0,0.0	0.736,1.0,0.411,1.0	-0.12
641	ENSMUSG00000023050.9	Map3k12	chr15	-	102509289	102509397	102509289	102509378	102509918	102510005	641	2010	1210	10	12	58	39	1	1	0.574,0.0,0.402,NA	NA,NA,0.402,0.0	0.124
642	ENSMUSG00000001280.13	Sp1	chr15	+	102408215	102409719	102409157	102409719	102407771	102407932	642	1198112882	1000	101999754	0	981	39	1	1	0.826,1.0,1.0,1.0	1.0,1.0,1.0,1.0	-0.043
643	ENSMUSG00000036678.8	Aaas	chr15	-	102345576	102345960	102345576	102345675	102346486	102346533	643	4326	9698	2532	3433	324	39	0.421321	1	0.051,0.057,0.026,0.083	0.074,0.131,0.107,0.074	-0.042
644	ENSMUSG00000046897.17	Zfp740	chr15	+	102208235	102208361	102208271	102208361	102207770	102207920	644	1381210	1424	813168	6383	75	39	0.198518	1	0.871,0.51,0.757,0.565	0.409,0.693,0.51,0.581	0.128
647	ENSMUSG00000023021.15	Cers5	chr15	-	99738664	99738821	99738664	99738730	99739405	99739512	647	72666897	1330	61413827	0	130	39	0.0768407	0.598726	0.956,0.868,0.872,1.0	1.0,1.0,1.0,1.0	-0.076
648	ENSMUSG00000000127.15	Fer	chr17	+	63981479	63981686	63981482	63981686	63973064	63973157	648	4657	1443	6430	312	42	39	0.640565	1	0.788,0.582,0.537,0.684	1.0,0.553,0.736,0.0	0.076
651	ENSMUSG00000023007.15	Prpf40b	chr15	+	99315111	99315286	99315190	99315286	99314842	99314980	651	5566	113412	2725	111157	118	39	0.240954	1	0.131,0.355,0.331,0.142	0.057,0.174,0.117,0.191	0.105
652	ENSMUSG00000023007.15	Prpf40b	chr15	+	99315479	99315569	99315482	99315569	99315190	99315286	652	5756	5155	331	5352	42	39	0.0188517	0.26887	0.481,0.867,0.481,0.527	0.0,0.481,0.358,0.317	0.3
656	ENSMUSG00000023755.10	Rhebl1	chr15	-	98878452	98878593	98878452	98878534	98879007	98879055	656	1114	1111	100	110	98	39	1	1	0.285,0.285,0.285,0.614	NA,0.285,0.0,NA	0.225
658	ENSMUSG00000090231.10	Cfb	chr17	-	34856879	34856945	34856879	34856929	34857003	34857136	658	3024	2262817	1101	195142	55	39	0.0272984	0.336089	0.088,0.0,0.048,0.143	0.036,0.124,0.0,0.262	-0.036
661	ENSMUSG00000022987.12	Zfp641	chr15	-	98291170	98291300	98291170	98291258	98292885	98292977	661	4651	20	2533	21	81	39	1	1	1.0,1.0,0.546,1.0	1.0,1.0,0.419,0.591	0.134
662	ENSMUSG00000052369.8	Tmem106c	chr15	+	97966068	97966310	97966246	97966310	97964839	97965030	662	2668	17131815	3114	610108	217	39	0.219624	1	0.021,0.077,0.057,0.087	0.082,0.018,0.018,0.082	0.01
663	ENSMUSG00000022475.19	Hdac7	chr15	-	97807593	97807788	97807593	97807767	97807964	97808161	663	7111619	1311	121066	2001	60	39	0.0611777	0.52249	0.82,0.704,0.912,0.925	0.796,1.0,1.0,0.796	-0.058
664	ENSMUSG00000022475.19	Hdac7	chr15	-	97809923	97810039	97809923	97809967	97810852	97810964	664	34223928	1	22252112	1000	111	39	1	1	1.0,1.0,1.0,0.908	0.885,1.0,1.0,1.0	0.006
667	ENSMUSG00000036158.12	Prickle1	chr15	-	93512449	93512636	93512449	93512633	93519263	93519523	667	0	111	1	2230	42	39	1	1	NA,0.0,0.0,0.0	0.0,0.0,0.0,1.0	-0.25
668	ENSMUSG00000022617.15	Chkb	chr15	-	89427323	89427427	89427323	89427399	89427560	89427669	668	8797108115	13151817	12414711869	121097	67	39	0.00423332	0.0986849	0.796,0.79,0.777,0.797	0.857,0.895,0.884,0.852	-0.082
669	ENSMUSG00000022617.15	Chkb	chr15	-	89428133	89428229	89428133	89428193	89428410	89428544	669	116140155192	0	195253166122	11	75	39	1	1	1.0,1.0,1.0,1.0	1.0,1.0,0.989,0.984	0.007
670	ENSMUSG00000022617.15	Chkb	chr15	-	89428410	89428578	89428410	89428544	89428713	89428827	670	27354436	95109	44575436	15161010	73	39	0.561289	1	0.616,0.789,0.702,0.681	0.61,0.656,0.743,0.658	0.03
671	ENSMUSG00000078937.8	Cpt1b	chr15	-	89419891	89420008	89419891	89419962	89420087	89420193	671	656799747930	3301	9211035796645	2100	85	39	1	1	0.99,0.992,1.0,0.998	0.995,0.998,1.0,1.0	-0.003
672	ENSMUSG00000008690.15	Ncaph2	chr15	+	89370600	89370675	89370603	89370675	89370394	89370488	672	10387	41172744	101041	29241717	42	39	0.580422	1	0.185,0.141,0.216,0.129	0.243,0.279,0.179,0.052	-0.021
674	ENSMUSG00000036529.17	Sbf1	chr15	-	89293435	89293666	89293435	89293630	89293738	89293869	674	31232521	10	21352419	10	75	39	1	1	1.0,1.0,0.929,1.0	1.0,1.0,0.926,1.0	0.001
676	ENSMUSG00000036529.17	Sbf1	chr15	-	89305343	89305472	89305343	89305468	89305543	89305657	676	4826	0	9666	1001	43	39	1	1	1.0,1.0,1.0,1.0	0.891,1.0,1.0,0.845	0.066
677	ENSMUSG00000036561.9	Ppp6r2	chr15	+	89256662	89256849	89256708	89256849	89253018	89253250	677	141249	1100	1116811	1112	85	39	0.025572	0.322705	0.865,0.846,1.0,1.0	0.835,0.88,0.786,0.716	0.124
678	ENSMUSG00000036561.9	Ppp6r2	chr15	+	89256662	89256849	89256708	89256849	89253034	89253261	678	2016617	120	15211714	0	85	39	1	1	1.0,0.88,0.579,1.0	1.0,1.0,1.0,1.0	-0.135
679	ENSMUSG00000053137.7	Mapk11	chr15	-	89145095	89145232	89145095	89145175	89145374	89145446	679	2003	1300	1	1000	96	39	1	1	0.448,0.0,NA,1.0	0.0,NA,NA,1.0	-0.017
684	ENSMUSG00000087331.8	1810021B22Rik	chr15	-	89071570	89071748	89071570	89071718	89074072	89074198	684	106711	1110	41168	1010	69	39	1	1	0.85,0.772,0.798,1.0	0.693,1.0,0.772,1.0	-0.011
691	ENSMUSG00000022386.12	Trmu	chr15	+	85892566	85892739	85892621	85892739	85890204	85890327	691	21131913	301	29282617	1100	94	39	1	1	1.0,0.643,1.0,0.844	0.923,0.921,1.0,1.0	-0.089
695	ENSMUSG00000054277.8	Arfgap3	chr15	-	83310249	83310384	83310249	83310381	83313468	83313612	695	5681	1001	5623	1010	42	39	1	1	0.823,1.0,1.0,0.481	0.823,1.0,0.65,1.0	-0.042
697	ENSMUSG00000022463.8	Srebf2	chr15	+	82197617	82197786	82197653	82197786	82196159	82196292	697	10162319	0	24191323	100	75	39	1	1	1.0,1.0,1.0,1.0	1.0,0.908,1.0,1.0	0.023
702	ENSMUSG00000022412.14	Mief1	chr15	+	80248240	80248503	80248326	80248503	80247873	80248051	702	1271510	2221	12171424	1213	125	39	0.543322	1	0.652,0.522,0.701,0.757	0.789,0.726,0.814,0.714	-0.103
704	ENSMUSG00000042524.14	Sun2	chr15	-	79735845	79735925	79735845	79735919	79737065	79737159	704	15131921	109918	19142414	134811	45	39	0.341906	1	0.565,0.556,0.647,0.503	0.559,0.752,0.722,0.524	-0.072
706	ENSMUSG00000025085.16	Ablim1	chr19	-	57041914	57041975	57041914	57041971	57042996	57043061	706	22252518	0	12282220	1	43	39	1	1	1.0,1.0,1.0,1.0	1.0,1.0,1.0,0.948	0.013
707	ENSMUSG00000025085.16	Ablim1	chr19	-	57046924	57047071	57046924	57047065	57049461	57049509	707	6853	1210106	313105	24261317	45	39	0.330965	1	0.302,0.409,0.302,0.302	0.098,0.302,0.4,0.203	0.078
708	ENSMUSG00000033055.12	Ankrd54	chr15	-	79057954	79058053	79057954	79058048	79061163	79061211	708	4535	1000	3492	0	44	39	1	1	0.78,1.0,1.0,1.0	1.0,1.0,1.0,1.0	-0.055
710	ENSMUSG00000022791.19	Tnk2	chr16	+	32680899	32680995	32680905	32680995	32679458	32680807	710	18172842	232	1617148	1100	45	39	1	1	1.0,0.88,0.89,0.948	0.933,0.936,1.0,1.0	-0.038
714	ENSMUSG00000059323.14	Tonsl	chr15	-	76636561	76636856	76636561	76636687	76636940	76637093	714	1000	1	0	1000	208	39	1	1	1.0,NA,NA,0.0	0.0,NA,NA,NA	0.5
715	ENSMUSG00000115987.1	Vps28	chr15	-	76624591	76624718	76624591	76624620	76625133	76625205	715	1993024	32202748	181488	36312923	137	39	0.037871	0.405535	0.145,0.114,0.24,0.125	0.125,0.114,0.073,0.09	0.055
718	ENSMUSG00000034022.8	Cpsf1	chr15	-	76602508	76602648	76602508	76602587	76602790	76602937	718	23201627	1020	20292920	0	100	39	1	1	0.9,1.0,0.757,1.0	1.0,1.0,1.0,1.0	-0.086
719	ENSMUSG00000034022.8	Cpsf1	chr15	-	76603511	76603645	76603511	76603569	76603723	76603751	719	30142527	101	18252220	0	115	39	1	1	1.0,0.826,1.0,0.902	1.0,1.0,1.0,1.0	-0.068
720	ENSMUSG00000022550.18	Adck5	chr15	+	76593430	76593631	76593435	76593631	76593233	76593309	720	2335	24	2310	1100	44	39	1	1	1.0,1.0,0.571,0.526	0.639,0.727,1.0,NA	-0.014
721	ENSMUSG00000022555.12	Dgat1	chr15	-	76504485	76504571	76504485	76504543	76504665	76504706	721	114126121132	201	253245191144	101	67	39	1	1	1.0,0.973,1.0,0.987	1.0,0.993,1.0,0.988	-0.005
722	ENSMUSG00000022555.12	Dgat1	chr15	-	76504485	76504593	76504485	76504543	76504665	76504706	722	77788792	201	15413912691	101	89	39	1	1	1.0,0.945,1.0,0.976	1.0,0.984,1.0,0.976	-0.01
723	ENSMUSG00000022555.12	Dgat1	chr15	-	76504485	76504593	76504485	76504571	76504665	76504706	723	76124	44544644	2453	1011107056	61	39	5.57316e-05	0.00452859	0.092,0.066,0.143,0.055	0.013,0.023,0.044,0.033	0.061
724	ENSMUSG00000022556.11	Hsf1	chr15	+	76500130	76500336	76500266	76500336	76499947	76500053	724	27283637	2314	30271320	3001	175	39	0.0245421	0.313139	0.751,0.675,0.889,0.673	0.69,1.0,1.0,0.817	-0.13
725	ENSMUSG00000022556.11	Hsf1	chr15	+	76500416	76500972	76500424	76500972	76500266	76500336	725	1291625	100	188128	201	47	39	1	1	1.0,0.882,1.0,1.0	1.0,0.768,1.0,0.869	0.061
726	ENSMUSG00000022558.16	Mroh1	chr15	+	76414218	76414332	76414261	76414332	76412901	76412980	726	15161312	1	36313327	0	82	39	1	1	1.0,1.0,1.0,0.851	1.0,1.0,1.0,1.0	-0.037
727	ENSMUSG00000022553.16	Maf1	chr15	+	76352419	76352552	76352466	76352552	76351995	76352041	727	63393260	1	52383532	0	86	39	1	1	1.0,1.0,1.0,0.965	1.0,1.0,1.0,1.0	-0.009
728	ENSMUSG00000022562.15	Oplah	chr15	-	76302381	76302494	76302381	76302439	76302630	76302769	728	129108134152	110	278291215191	1000	94	39	1	1	1.0,0.978,0.982,1.0	0.991,1.0,1.0,1.0	-0.008
730	ENSMUSG00000063268.12	Parp10	chr15	-	76240286	76240981	76240286	76240931	76241155	76241228	730	230	6111115	3312	99107	89	39	0.0638678	0.536872	0.0,0.074,0.107,0.0	0.127,0.127,0.042,0.111	-0.056
731	ENSMUSG00000044361.16	BC024139	chr15	-	76120458	76120686	76120458	76120683	76120869	76121163	731	0	1022	1000	0	42	39	1	1	0.0,NA,0.0,0.0	1.0,NA,NA,NA	-1
732	ENSMUSG00000022568.17	Scrib	chr15	-	76048933	76049093	76048933	76049071	76049202	76049301	732	2221923	1011	13131716	120	61	39	1	1	0.934,1.0,0.852,0.936	1.0,0.893,0.845,1.0	-0.004
734	ENSMUSG00000022570.7	Tsta3	chr15	-	75926966	75927198	75926966	75927095	75928428	75928543	734	7667	1081113	5404	17131415	142	39	0.0043502	0.099774	0.161,0.171,0.13,0.129	0.075,0.078,0.0,0.068	0.092
737	ENSMUSG00000055762.16	Eef1d	chr15	-	75901131	75901255	75901131	75901252	75909244	75909319	737	811810	2225	14567	512	42	39	0.610976	1	0.788,0.836,0.788,0.65	1.0,0.481,0.848,0.765	-0.008
741	ENSMUSG00000022332.8	Khdrbs3	chr15	+	69092900	69094516	69094459	69094516	69091133	69091192	741	447358355469	0	698590499382	10	1598	39	1	1	1.0,1.0,1.0,1.0	1.0,1.0,0.924,1.0	0.019
743	ENSMUSG00000005125.13	Ndrg1	chr15	-	66960471	66960615	66960471	66960552	66969503	66969616	743	3000	4769	1011	8526	102	39	1	1	0.223,0.0,0.0,0.0	0.046,0.0,0.16,0.06	-0.011
744	ENSMUSG00000072501.5	Phf20l1	chr15	+	66595102	66595199	66595114	66595199	66594806	66594978	744	0	3557	10	8463	51	39	1	1	0.0,0.0,0.0,0.0	0.0,0.0,0.113,0.0	-0.028
745	ENSMUSG00000072501.5	Phf20l1	chr15	+	66597664	66597754	66597676	66597754	66597358	66597447	745	2110	1111	101	101	51	39	1	1	0.605,0.433,0.433,0.0	NA,0.433,NA,0.433	-0.065
746	ENSMUSG00000072501.5	Phf20l1	chr15	+	66604776	66604905	66604779	66604905	66604026	66604240	746	1113	3027	4032	3441	42	39	0.494287	1	0.236,1.0,0.317,0.285	0.553,0.0,0.411,0.65	0.056
747	ENSMUSG00000022346.15	Myc	chr15	+	61987506	61988278	61987509	61988278	61985921	61985951	747	4411	2002	30	1121	42	39	1.84059e-05	0.00249269	0.65,1.0,1.0,0.317	0.0,0.0,0.582,0.0	0.596
751	ENSMUSG00000022338.8	Eny2	chr15	+	44433853	44433973	44433898	44433973	44432437	44432508	751	1271215	64486476	1520169	71726543	84	39	0.213318	1	0.08,0.063,0.08,0.084	0.089,0.114,0.103,0.089	-0.022
752	ENSMUSG00000022338.8	Eny2	chr15	+	44433853	44433973	44433900	44433973	44432437	44432508	752	13101319	6758	17231811	46713	86	39	0.777763	1	0.496,0.393,0.541,0.519	0.658,0.635,0.538,0.277	-0.04
753	ENSMUSG00000022338.8	Eny2	chr15	+	44433898	44433973	44433900	44433973	44432437	44432508	753	65516580	6758	73756745	46713	41	39	0.654184	1	0.912,0.874,0.925,0.905	0.946,0.922,0.901,0.767	0.02
755	ENSMUSG00000037487.7	Ubr5	chr15	-	37973302	37975671	37973302	37973458	37976059	37976235	755	104137140132	111	1261299975	201	2252	39	1	1	1.0,0.703,0.708,0.696	1.0,0.528,1.0,0.565	0.003
756	ENSMUSG00000037487.7	Ubr5	chr15	-	38037815	38038027	38037815	38038009	38040752	38040902	756	122	2240	1210	4612	57	39	0.354796	1	0.0,0.255,0.255,1.0	0.146,0.186,0.406,0.0	0.193
761	ENSMUSG00000022195.7	6030458C11Rik	chr15	-	12817857	12818284	12817857	12818127	12821403	12821553	761	22262322	100	20231615	0	196	39	1	1	1.0,0.838,1.0,1.0	1.0,1.0,1.0,1.0	-0.04
764	ENSMUSG00000039704.7	Lmbrd2	chr15	+	9175123	9175305	9175258	9175305	9172056	9172240	764	4222	10	7540	10	174	39	1	1	1.0,1.0,0.31,1.0	1.0,1.0,0.473,NA	0.003
767	ENSMUSG00000054263.12	Lifr	chr15	+	7185066	7185733	7185565	7185733	7184716	7184818	767	1210117	1031	141094	1110	538	39	0.778083	1	0.465,1.0,0.21,0.337	0.504,0.42,0.395,1.0	-0.077
768	ENSMUSG00000022146.12	Osmr	chr15	-	6824472	6824652	6824472	6824649	6827088	6827311	768	6380	110	3142	1	42	39	1	1	1.0,0.736,0.881,NA	1.0,1.0,1.0,0.65	-0.04
770	ENSMUSG00000025558.19	Dock9	chr14	-	121591811	121591948	121591811	121591879	121594335	121594383	770	7465	3012	1322	1010	108	39	0.00294128	0.0767431	0.457,1.0,0.684,0.474	0.265,1.0,0.419,1.0	-0.017
771	ENSMUSG00000025558.19	Dock9	chr14	-	121597641	121597756	121597641	121597753	121599687	121599821	771	5240	5525	4432	3234	42	39	0.276849	1	0.481,0.271,0.65,0.0	0.553,0.65,0.481,0.317	-0.15
772	ENSMUSG00000053253.16	Ndfip2	chr14	+	105298002	105304836	105304730	105304836	105294798	105294892	772	134102113119	1100	1281279688	0	6767	39	1	1	0.436,0.37,1.0,1.0	1.0,1.0,1.0,1.0	-0.298
773	ENSMUSG00000022119.15	Rbm26	chr14	-	105140315	105140447	105140315	105140438	105141195	105141360	773	4620	1320	2772	110	48	39	1	1	0.765,0.619,0.448,NA	1.0,0.85,0.85,1.0	-0.314
774	ENSMUSG00000022119.15	Rbm26	chr14	-	105150252	105150408	105150252	105150393	105150748	105150889	774	1001	5235	1100	5324	54	39	1	1	0.126,0.0,0.0,0.126	0.126,0.194,0.0,0.0	-0.017
775	ENSMUSG00000033060.16	Lmo7	chr14	+	101913158	101913346	101913239	101913346	101911998	101912160	775	5313	12544	210	3751	120	39	0.00254156	0.0681905	0.119,0.163,0.075,0.196	0.0,0.085,0.061,0.0	0.102
779	ENSMUSG00000032688.9	Malt1	chr18	+	65448178	65448357	65448182	65448357	65447552	65447712	779	221	1001	1112	0	43	39	1	1	0.0,1.0,1.0,0.476	1.0,1.0,1.0,1.0	-0.381
780	ENSMUSG00000074733.14	Zfp950	chr19	-	61118226	61118350	61118226	61118347	61120318	61120452	780	0	100	1	0	42	39	1	1	NA,0.0,NA,NA	NA,NA,NA,1.0	-1
781	ENSMUSG00000074733.14	Zfp950	chr19	-	61118226	61118350	61118226	61118347	61127006	61127067	781	1000	0	0	100	42	39	1	1	1.0,NA,NA,NA	NA,0.0,NA,NA	1
783	ENSMUSG00000009687.14	Fxyd5	chr7	-	31037820	31037931	31037820	31037928	31039037	31039094	783	461216	21195969	10824	35122517	42	39	0.833222	1	0.15,0.227,0.159,0.177	0.21,0.382,0.069,0.179	-0.032
784	ENSMUSG00000009687.14	Fxyd5	chr7	-	31040182	31040257	31040182	31040221	31041396	31041457	784	23267989	102	39192217	1000	75	39	1	1	1.0,0.931,1.0,0.959	0.953,1.0,1.0,1.0	-0.016
785	ENSMUSG00000009687.14	Fxyd5	chr7	-	31040182	31040272	31040182	31040221	31041396	31041457	785	19205261	102	19101410	1000	90	39	1	1	1.0,0.897,1.0,0.93	0.892,1.0,1.0,1.0	-0.016
786	ENSMUSG00000009687.14	Fxyd5	chr7	-	31040182	31040272	31040182	31040257	31041396	31041457	786	2434	6103032	1010	21997	54	39	1	1	0.194,0.224,0.067,0.083	0.033,0.0,0.074,0.0	0.115
787	ENSMUSG00000009687.14	Fxyd5	chr7	-	31041396	31041469	31041396	31041457	31042046	31042078	787	2234	2	5120	1000	51	39	1	1	1.0,1.0,1.0,0.605	0.793,1.0,1.0,NA	-0.03
788	ENSMUSG00000030577.14	Cd22	chr7	-	30872735	30872999	30872735	30872875	30873134	30873419	788	2241	1000	1030	0	163	39	1	1	0.324,1.0,1.0,1.0	1.0,NA,1.0,NA	-0.169
793	ENSMUSG00000006307.16	Kmt2b	chr7	-	30570700	30570841	30570700	30570838	30573959	30574066	793	4772	51488	111	5522	42	39	0.000352729	0.0175993	0.426,0.317,0.448,0.188	0.0,0.157,0.317,0.317	0.147
795	ENSMUSG00000006307.16	Kmt2b	chr7	-	30577296	30577471	30577296	30577455	30578482	30578620	795	11	3344	101	9455	55	39	1	1	0.0,0.0,0.151,0.151	0.0,0.151,0.0,0.124	0.007
796	ENSMUSG00000036864.16	Proser3	chr7	-	30539133	30539582	30539133	30539578	30539748	30539830	796	1232	0	2110	100	43	39	1	1	1.0,1.0,1.0,1.0	1.0,0.476,1.0,NA	0.175
797	ENSMUSG00000036864.16	Proser3	chr7	-	30546124	30546228	30546124	30546225	30546302	30546427	797	10	1011	10	0	42	39	1	1	0.0,NA,0.481,0.0	NA,NA,1.0,NA	-0.84
802	ENSMUSG00000042831.13	Alkbh6	chr7	+	30309985	30310054	30310027	30310054	30309480	30309559	802	33292750	20	50513030	0	81	39	1	1	1.0,1.0,0.867,1.0	1.0,1.0,1.0,1.0	-0.033
803	ENSMUSG00000042831.13	Alkbh6	chr7	+	30312505	30312707	30312590	30312707	30312236	30312388	803	30162628	116611	37272319	181399	124	39	0.26302	1	0.462,0.456,0.577,0.445	0.393,0.395,0.446,0.399	0.077
804	ENSMUSG00000037020.16	Wdr62	chr7	-	30242745	30242935	30242745	30242877	30243042	30243141	804	1122	3521	2011	1120	97	39	0.35785	1	0.118,0.074,0.287,0.446	0.446,0.0,0.167,1.0	-0.172
805	ENSMUSG00000050382.14	Kif7	chr7	-	79702105	79702282	79702105	79702279	79702452	79702578	805	3111	0	3011	1000	42	39	1	1	1.0,1.0,1.0,1.0	0.736,NA,1.0,1.0	0.088
807	ENSMUSG00000030584.14	Dpf1	chr7	+	29316213	29316325	29316243	29316325	29315623	29315736	807	10	0	0	10	69	39	1	1	NA,NA,1.0,NA	NA,NA,0.0,NA	1
808	ENSMUSG00000078919.10	Dpm1	chr2	-	168211365	168211480	168211365	168211427	168212959	168213028	808	168137191181	514	175218203102	7475	92	39	0.0120929	0.192136	1.0,0.921,0.988,0.95	0.914,0.959,0.925,0.896	0.041
809	ENSMUSG00000030598.15	Fbxo17	chr7	+	28737338	28738144	28737664	28738144	28736067	28736203	809	4136	1021	3465	0	365	39	0.000318115	0.0161557	0.299,1.0,0.138,0.391	1.0,1.0,1.0,1.0	-0.543
810	ENSMUSG00000026201.12	Stk16	chr1	+	75213112	75213228	75213132	75213228	75212885	75213006	810	3474	17121521	4462	37313022	59	39	0.0763426	0.597235	0.104,0.181,0.236,0.112	0.067,0.079,0.117,0.057	0.078
811	ENSMUSG00000028152.10	Tspan5	chr3	+	138896788	138896914	138896852	138896914	138894347	138894518	811	4178	0	13553	2100	103	39	1	1	1.0,1.0,1.0,1.0	0.711,0.654,1.0,1.0	0.159
814	ENSMUSG00000030603.16	Psmc4	chr7	-	28049103	28049700	28049103	28049202	28049982	28050056	814	96147	36324832	1428108	73786359	537	39	0.895937	1	0.018,0.013,0.021,0.016	0.014,0.025,0.011,0.01	0.002
815	ENSMUSG00000039356.15	Exosc2	chr2	+	31676664	31676736	31676667	31676736	31675838	31675904	815	0	4563	100	3471	42	39	1	1	0.0,0.0,0.0,0.0	0.0,0.188,0.0,0.0	-0.047
816	ENSMUSG00000004056.15	Akt2	chr7	+	27629295	27629427	27629334	27629427	27628836	27628990	816	66595669	10	84877353	1000	78	39	1	1	1.0,1.0,0.966,1.0	0.977,1.0,1.0,1.0	-0.003
817	ENSMUSG00000089832.8	Shkbp1	chr7	-	27342645	27342760	27342645	27342757	27343242	27343421	817	65621	2013	11452	0	42	39	0.0513086	0.476767	0.736,1.0,0.848,0.867	1.0,1.0,1.0,1.0	-0.137
818	ENSMUSG00000089832.8	Shkbp1	chr7	-	27351979	27352128	27351979	27352070	27352594	27352756	818	1121	107313	100	2836	97	39	0.839564	1	0.039,0.054,0.211,0.03	0.0,0.048,0.0,0.0	0.071
819	ENSMUSG00000053291.15	Rab4b	chr7	-	27174715	27174840	27174715	27174778	27175778	27175893	819	4155	21132618	2100	14101710	101	39	1	1	0.069,0.029,0.069,0.097	0.052,0.037,0.0,0.0	0.044
820	ENSMUSG00000061286.7	Exosc5	chr7	+	25664247	25664448	25664326	25664448	25663136	25663250	820	2624	29121731	6321	37243418	118	39	0.366467	1	0.022,0.142,0.037,0.041	0.051,0.04,0.019,0.018	0.028
822	ENSMUSG00000005442.13	Cic	chr7	+	25291051	25291342	25291054	25291342	25290798	25290965	822	3227	5688	3393	7553	42	39	0.248101	1	0.358,0.236,0.188,0.448	0.285,0.358,0.626,0.481	-0.13
823	ENSMUSG00000005442.13	Cic	chr7	+	25292413	25292568	25292416	25292568	25292063	25292314	823	5111019	45810	815108	3476	42	39	0.555185	1	0.537,0.671,0.537,0.638	0.712,0.777,0.57,0.553	-0.057
825	ENSMUSG00000032504.15	Pdcd6ip	chr9	-	113685306	113685438	113685306	113685423	113687624	113687725	825	2131	791113	2221	32171917	54	39	0.439001	1	0.171,0.074,0.165,0.053	0.043,0.078,0.071,0.041	0.058
828	ENSMUSG00000046223.10	Plaur	chr7	+	24466488	24466818	24466674	24466818	24465130	24465241	828	1000	55128	0	10431	225	39	1	1	0.034,0.0,0.0,0.0	0.0,0.0,0.0,0.0	0.009
839	ENSMUSG00000027488.12	Snta1	chr2	-	154378007	154378216	154378007	154378204	154380673	154380804	839	1110	1091017	1511	1471110	51	39	1	1	0.071,0.078,0.071,0.0	0.052,0.353,0.065,0.071	-0.08
840	ENSMUSG00000053175.17	Bcl3	chr7	-	19808461	19809056	19808461	19808930	19809141	19809259	840	49637549	100	127928477	1100	165	39	1	1	1.0,0.937,1.0,1.0	0.968,0.956,1.0,1.0	0.003
842	ENSMUSG00000028944.14	Prkag2	chr5	-	24889081	24889188	24889081	24889185	24908322	24908392	842	25231431	58432667	3654	1415135	42	39	0.318823	1	0.286,0.332,0.333,0.301	0.166,0.271,0.263,0.426	0.031
843	ENSMUSG00000030409.16	Dmpk	chr7	+	19092542	19092632	19092546	19092632	19091938	19092036	843	3102	0	1022	2	43	39	1	1	1.0,1.0,NA,1.0	1.0,NA,1.0,0.476	0.175
844	ENSMUSG00000030409.16	Dmpk	chr7	+	19092417	19092632	19092546	19092632	19091938	19092254	844	30141726	15362	17182017	7875	168	39	0.392415	1	0.317,0.52,0.397,0.751	0.361,0.343,0.399,0.441	0.11
845	ENSMUSG00000030409.16	Dmpk	chr7	+	19092417	19092632	19092542	19092632	19092207	19092254	845	27131725	75812	16181815	18121411	164	39	0.0102817	0.173025	0.478,0.382,0.336,0.331	0.174,0.263,0.234,0.245	0.153
846	ENSMUSG00000030409.16	Dmpk	chr7	+	19092542	19092632	19092546	19092632	19092207	19092254	846	106813	15362	19121613	7875	43	39	0.49751	1	0.377,0.645,0.547,0.855	0.711,0.576,0.675,0.702	-0.06
850	ENSMUSG00000048920.8	Fkrp	chr7	-	16815063	16815126	16815063	16815123	16816699	16816732	850	6477	1102	141087	1011	42	39	1	1	0.848,0.788,1.0,0.765	0.929,1.0,0.881,0.867	-0.069
851	ENSMUSG00000001918.17	Slc1a5	chr7	+	16795757	16796158	16796023	16796158	16793646	16793880	851	2527230127892569	100	2331144413521164	110	305	39	1	1	1.0,0.997,1.0,1.0	1.0,0.995,0.994,1.0	0.002
856	ENSMUSG00000024924.14	Vldlr	chr19	+	27241234	27241453	27241299	27241453	27240465	27240637	856	47385060	2111	75857544	2011	104	39	1	1	0.898,0.934,0.949,0.957	0.934,1.0,0.966,0.943	-0.026
858	ENSMUSG00000025404.15	R3hdm2	chr10	+	127492568	127492738	127492589	127492738	127487774	127487875	858	22101724	1002	31222419	0	60	39	1	1	0.935,1.0,1.0,0.886	1.0,1.0,1.0,1.0	-0.045
870	ENSMUSG00000021816.11	Ppp3cb	chr14	-	20509415	20509500	20509415	20509497	20515522	20515600	870	1881526	13171512	1426912	17211712	42	39	0.487676	1	0.563,0.304,0.481,0.668	0.433,0.535,0.33,0.481	0.059
871	ENSMUSG00000030443.16	Zfp583	chr7	-	6323646	6323745	6323646	6323742	6325452	6325579	871	1	2010	1110	1101	42	39	1	1	0.0,NA,0.0,1.0	0.481,0.481,1.0,0.0	-0.157
872	ENSMUSG00000044876.15	Zfp444	chr7	+	6183789	6184202	6183861	6184202	6173981	6174101	872	74	4121	2101	3123	111	39	0.0521161	0.478392	0.0,0.0,0.552,0.584	0.19,0.26,0.0,0.105	0.145
877	ENSMUSG00000035203.16	Epn1	chr7	+	5083662	5083982	5083729	5083982	5082017	5082121	877	79807799	6348	110878865	76118	106	39	0.168366	0.934495	0.829,0.908,0.876,0.82	0.853,0.842,0.746,0.749	0.061
878	ENSMUSG00000035203.16	Epn1	chr7	+	5095887	5095974	5095890	5095974	5095642	5095753	878	17191325	19211715	16282115	29171514	42	39	0.861385	1	0.454,0.457,0.415,0.607	0.339,0.605,0.565,0.499	-0.019
885	ENSMUSG00000020368.15	Canx	chr11	-	50311603	50311784	50311603	50311780	50325492	50325673	885	41395743	120	88827663	1423	43	39	0.0904858	0.675355	1.0,0.973,0.963,1.0	0.988,0.949,0.972,0.95	0.019
886	ENSMUSG00000039958.17	Etfbkmt	chr6	+	149144014	149144442	149144033	149144442	149141512	149141704	886	7145	6259	3404	5312	58	39	0.900211	1	0.44,0.252,0.35,0.272	0.287,0.473,0.0,0.574	-0.005
887	ENSMUSG00000039958.17	Etfbkmt	chr6	+	149144014	149144442	149144033	149144442	149142605	149142715	887	5153	98916	2404	2112610	58	39	0.253905	1	0.272,0.078,0.272,0.112	0.06,0.183,0.0,0.212	0.07
889	ENSMUSG00000027652.15	Ralgapb	chr2	+	158450176	158450310	158450188	158450310	158448319	158448449	889	5411	3000	3548	1743	51	39	0.000372224	0.0176434	0.56,1.0,1.0,1.0	0.696,0.353,0.433,0.671	0.352
890	ENSMUSG00000026082.11	Rev1	chr1	-	38074314	38075023	38074314	38074443	38079289	38079398	890	15261617	3023	23281912	20	619	39	6.85181e-05	0.00499655	0.24,1.0,0.335,0.263	1.0,1.0,0.374,1.0	-0.384
891	ENSMUSG00000026082.11	Rev1	chr1	-	38079289	38079398	38079289	38079395	38083703	38083820	891	3412	0	4430	1200	42	39	1	1	1.0,1.0,1.0,1.0	0.788,0.65,1.0,NA	0.187
892	ENSMUSG00000030309.16	Caprin2	chr6	-	148842492	148843398	148842492	148843054	148845171	148845235	892	28285451	1	25192514	0	383	39	1	1	1.0,1.0,1.0,0.839	1.0,1.0,1.0,1.0	-0.04
893	ENSMUSG00000040187.15	Arntl2	chr6	+	146820527	146820668	146820603	146820668	146818819	146818934	893	2151	1023	1321	2231	115	39	0.760686	1	0.404,1.0,0.459,0.102	0.145,0.337,0.184,0.253	0.262
897	ENSMUSG00000079036.10	Alkbh1	chr12	-	87431399	87431593	87431399	87431538	87434118	87434209	897	86116	1131	9866	10	94	39	0.000393833	0.0181659	0.768,0.713,0.603,0.713	1.0,1.0,0.713,1.0	-0.229
898	ENSMUSG00000004508.6	Gab2	chr7	+	97303023	97303129	97303026	97303129	97302368	97302459	898	1356	30	4722	1000	42	39	0.683042	1	1.0,1.0,0.607,1.0	0.788,1.0,1.0,1.0	-0.045
902	ENSMUSG00000034724.18	Cnot6l	chr5	-	96131058	96131245	96131058	96131241	96134010	96134132	902	4464	0	6632	1001	43	39	1	1	1.0,1.0,1.0,1.0	0.845,1.0,1.0,0.645	0.128
907	ENSMUSG00000072653.14	Zfp783	chr6	+	47945836	47945962	47945882	47945962	47945428	47945751	907	5131	2022	10	11	85	39	1	1	0.534,1.0,0.408,0.187	NA,NA,0.315,0.0	0.375
908	ENSMUSG00000027104.18	Atf2	chr2	-	73880284	73880381	73880284	73880379	73892474	73892628	908	85136	1101	7896	0	41	39	1	1	0.884,0.826,1.0,0.851	1.0,1.0,1.0,1.0	-0.11
915	ENSMUSG00000029064.15	Gnb1	chr4	+	155557467	155559269	155557470	155559269	155557170	155557286	915	25274634	10898122130	44413841	1301069383	42	39	0.0288508	0.349157	0.177,0.204,0.259,0.195	0.239,0.264,0.275,0.314	-0.064
916	ENSMUSG00000033082.10	Clec1a	chr6	-	129429891	129430010	129429891	129429958	129432121	129432273	916	62104	2	8165	0	91	39	1	1	1.0,1.0,1.0,0.462	1.0,1.0,1.0,1.0	-0.134
917	ENSMUSG00000019428.16	Fkbp8	chr8	+	70531521	70531742	70531524	70531742	70531184	70531273	917	40415554	11141411	60515053	158613	42	39	0.213715	1	0.772,0.731,0.785,0.82	0.788,0.855,0.886,0.791	-0.053
918	ENSMUSG00000019428.16	Fkbp8	chr8	+	70534387	70534614	70534482	70534614	70534116	70534194	918	17131912	46385969	1514129	61986551	134	39	0.0393082	0.41657	0.097,0.091,0.086,0.048	0.067,0.04,0.051,0.049	0.029
924	ENSMUSG00000030357.10	Fkbp4	chr6	-	128433525	128433793	128433525	128433609	128434304	128434461	924	16088122166	100	250220157186	0	223	39	1	1	1.0,0.939,1.0,1.0	1.0,1.0,1.0,1.0	-0.015
925	ENSMUSG00000052712.17	BC004004	chr17	+	29282677	29282891	29282728	29282891	29282059	29282267	925	142110138177	2211	296246193174	4123	90	39	0.564181	1	0.969,0.96,0.984,0.987	0.97,0.991,0.977,0.962	0
929	ENSMUSG00000052712.17	BC004004	chr17	+	29301238	29302890	29301355	29302890	29298641	29298765	929	2521	596264101	2343	100765453	156	39	1	1	0.008,0.02,0.008,0.002	0.005,0.01,0.018,0.014	-0.002
930	ENSMUSG00000036817.14	Sun1	chr5	+	139226678	139226885	139226705	139226885	139226577	139226604	930	1110	812126	2010	7976	66	39	1	1	0.069,0.047,0.047,0.0	0.144,0.0,0.078,0.0	-0.015
931	ENSMUSG00000036817.14	Sun1	chr5	+	139238827	139238939	139238830	139238939	139237878	139237922	931	1714915	66613	11886	6354	42	39	0.971069	1	0.725,0.684,0.582,0.517	0.63,0.712,0.598,0.582	-0.003
932	ENSMUSG00000030346.16	Rad51ap1	chr6	-	126927537	126927690	126927537	126927687	126928140	126928227	932	30	1030	20	0	42	39	1	1	0.0,NA,0.481,NA	NA,NA,1.0,NA	-0.76
934	ENSMUSG00000022855.9	Senp2	chr16	+	22035532	22036646	22036469	22036646	22032103	22032164	934	73608071	17141215	48495622	38291926	976	39	6.14401e-09	4.36839e-06	0.146,0.146,0.21,0.159	0.048,0.063,0.105,0.033	0.103
936	ENSMUSG00000038346.18	Zfp384	chr6	+	125024413	125024552	125024504	125024552	125024032	125024270	936	731411	2011	13835	2224	130	39	0.00789694	0.143967	0.512,1.0,0.808,0.767	0.661,0.545,0.31,0.273	0.325
938	ENSMUSG00000022962.15	Gart	chr16	-	91621403	91621748	91621403	91621744	91621846	91621962	938	16292229	0	1023910	1	43	39	1	1	1.0,1.0,1.0,1.0	1.0,1.0,1.0,0.901	0.025
940	ENSMUSG00000015377.10	Dennd6b	chr15	-	89186955	89187050	89186955	89186998	89187147	89187243	940	37104	1	6843	10	91	39	1	1	1.0,1.0,1.0,0.632	1.0,1.0,0.632,1.0	0
941	ENSMUSG00000021532.11	Fastkd3	chr13	+	68587659	68587834	68587720	68587834	68585177	68585263	941	89106	0	121681	10	100	39	1	1	1.0,1.0,1.0,1.0	1.0,1.0,0.757,1.0	0.061
942	ENSMUSG00000021532.11	Fastkd3	chr13	+	68589222	68589389	68589319	68589389	68587659	68587834	942	5894	2163	8536	4312	136	39	0.798248	1	0.418,0.696,0.301,0.277	0.364,0.323,0.462,0.462	0.02
943	ENSMUSG00000067825.11	Pex26	chr6	+	121193511	121196185	121193514	121196185	121190100	121190247	943	3206	200	4323	1101	42	39	1	1	1.0,0.481,NA,1.0	0.788,0.736,1.0,0.736	0.012
944	ENSMUSG00000040054.17	Baz2a	chr10	+	128096379	128096523	128096438	128096523	128092782	128092850	944	3542	32	5027	1001	98	39	1	1	1.0,1.0,0.347,0.285	0.666,NA,1.0,0.736	-0.143
945	ENSMUSG00000040054.17	Baz2a	chr10	+	128113459	128113681	128113462	128113681	128112581	128112767	945	3042	3611	1013	3344	42	39	0.0681093	0.560095	0.481,0.0,0.788,0.65	0.236,0.0,0.188,0.411	0.271
949	ENSMUSG00000026275.13	Ppp1r7	chr1	+	93351325	93351636	93351505	93351636	93350948	93351014	949	2023	11476	3242	1315147	219	39	0.729782	1	0.031,0.0,0.048,0.082	0.039,0.023,0.048,0.048	0.001
952	ENSMUSG00000030323.13	Ift122	chr6	+	115915731	115916047	115915906	115916047	115913871	115913974	952	2120	1322	201	3302	214	39	1	1	0.267,0.057,0.154,0.0	0.0,0.108,NA,0.084	0.055
953	ENSMUSG00000030323.13	Ift122	chr6	+	115916969	115917067	115916972	115917067	115915906	115916047	953	111	1122	1100	4031	42	39	1	1	0.0,0.481,0.317,0.317	0.188,1.0,0.0,0.0	-0.018
954	ENSMUSG00000041718.16	Alg13	chrX	+	144319898	144320061	144320002	144320061	144317803	144318121	954	9889	1000	1316127	10	143	39	1	1	0.711,1.0,1.0,1.0	1.0,1.0,0.766,1.0	-0.014
955	ENSMUSG00000000441.17	Raf1	chr6	-	115620208	115620347	115620208	115620327	115621815	115621862	955	3576	31353128	5603	33282832	59	39	0.250084	1	0.06,0.086,0.13,0.124	0.091,0.124,0.0,0.058	0.032
956	ENSMUSG00000026342.10	Slc35f5	chr1	+	125589810	125589965	125589838	125589965	125587364	125587455	956	22183033	2112	32251420	1102	67	39	0.173649	0.953391	0.865,0.913,0.946,0.906	0.949,0.936,1.0,0.853	-0.027
957	ENSMUSG00000020100.15	Slc29a3	chr10	-	60730569	60730675	60730569	60730652	60750385	60750684	957	10	2232	0	2122	62	39	1	1	0.0,0.0,0.173,0.0	0.0,0.0,0.0,0.0	0.043
958	ENSMUSG00000051169.14	Rpusd3	chr6	-	113416306	113416446	113416306	113416432	113416788	113416912	958	11101314	1010	8779	0	53	39	1	1	0.89,1.0,0.905,1.0	1.0,1.0,1.0,1.0	-0.051
959	ENSMUSG00000030276.19	Ttll3	chr6	+	113394580	113394860	113394691	113394860	113393102	113393194	959	1	1121	100	20	150	39	1	1	0.0,0.0,0.0,0.206	NA,1.0,0.0,NA	-0.449
963	ENSMUSG00000001632.16	Brpf1	chr6	+	113319037	113319361	113319040	113319361	113318411	113318721	963	2274	78612	2142	51154	42	39	0.538336	1	0.21,0.188,0.52,0.236	0.271,0.078,0.426,0.317	0.015
964	ENSMUSG00000036594.15	H2-Aa	chr17	-	34284287	34286972	34284287	34284536	34287681	34287823	964	9553112163	5937143117	3521167	1418149	2475	39	0.757134	1	0.025,0.022,0.012,0.021	0.038,0.018,0.018,0.012	-0.001
965	ENSMUSG00000030269.14	Mtmr14	chr6	+	113277789	113277945	113277830	113277945	113270521	113270701	965	62534964	100	27192721	1	80	39	1	1	1.0,0.963,1.0,1.0	1.0,1.0,1.0,0.911	0.013
966	ENSMUSG00000033565.18	Rbfox2	chr15	-	77097939	77098084	77097939	77098072	77099239	77099332	966	6731	104310	3752	5463	51	39	0.457794	1	0.315,0.572,0.433,0.071	0.315,0.572,0.389,0.338	-0.056
967	ENSMUSG00000033565.18	Rbfox2	chr15	-	77116920	77117067	77116920	77117064	77132716	77132941	967	1791413	3122	14161211	3031	42	39	0.600697	1	0.84,0.893,0.867,0.858	0.813,1.0,0.788,0.911	-0.013
969	ENSMUSG00000024853.10	Sf3b2	chr19	-	5288303	5288413	5288303	5288410	5291304	5291422	969	31262418	1201	25312222	1033	42	39	0.323469	1	0.966,0.923,1.0,0.944	0.959,1.0,0.872,0.872	0.033
971	ENSMUSG00000030067.17	Foxp1	chr6	-	98945346	98945426	98945346	98945423	98945533	98945735	971	4214	121	1132	1013	42	39	0.310463	1	1.0,0.65,0.317,0.788	0.481,1.0,0.736,0.382	0.039
973	ENSMUSG00000030067.17	Foxp1	chr6	-	99015423	99015513	99015423	99015510	99016527	99016665	973	1242	0	1210	11	42	39	1	1	1.0,1.0,1.0,1.0	1.0,1.0,0.481,0.0	0.38
975	ENSMUSG00000040479.11	Dgkz	chr2	-	91942627	91942814	91942627	91942684	91944021	91944099	975	1442	1561822	4100	7735	169	39	0.405762	1	0.015,0.133,0.049,0.021	0.117,0.032,0.0,0.0	0.017
979	ENSMUSG00000045095.16	Magi1	chr6	-	93708003	93708220	93708003	93708217	93717239	93717271	979	2555	1102	2111	0	42	39	0.703982	1	0.65,0.823,1.0,0.699	1.0,1.0,1.0,1.0	-0.207
992	ENSMUSG00000048330.14	Ric3	chr7	-	109047950	109048096	109047950	109048093	109054364	109054458	992	2201	0	3021	200	42	39	1	1	1.0,1.0,NA,1.0	1.0,0.0,1.0,1.0	0.25
995	ENSMUSG00000030083.11	Abtb1	chr6	-	88838117	88838285	88838117	88838265	88838379	88838478	995	17161731	1102	1310610	10	59	39	0.632003	1	0.918,0.914,1.0,0.911	1.0,1.0,0.799,1.0	-0.014
996	ENSMUSG00000030083.11	Abtb1	chr6	-	88840709	88840781	88840709	88840765	88840837	88840900	996	221	1336	0	5454	55	39	0.159664	0.911816	0.0,0.321,0.321,0.106	0.0,0.0,0.0,0.0	0.187
997	ENSMUSG00000028180.18	Zranb2	chr3	+	157536447	157536586	157536477	157536586	157536333	157536386	997	2220	21162128	5320	27151419	69	39	0.164743	0.929624	0.051,0.066,0.051,0.0	0.095,0.102,0.075,0.0	-0.026
1000	ENSMUSG00000057230.14	Aak1	chr6	+	86963992	86964225	86963995	86964225	86956258	86956572	1000	210	0	4100	11	42	39	1	1	NA,1.0,1.0,NA	1.0,1.0,0.0,0.0	0.5
1001	ENSMUSG00000029994.17	Anxa4	chr6	-	86774948	86775048	86774948	86775014	86793508	86793564	1001	232	1	2012	2320	73	39	1	1	NA,1.0,1.0,0.517	0.348,0.0,0.211,1.0	0.449
1002	ENSMUSG00000046679.16	C87436	chr6	+	86447310	86447421	86447340	86447421	86445433	86446268	1002	8232	0	2658	1111	69	39	0.630411	1	1.0,1.0,1.0,1.0	0.531,0.772,0.739,0.819	0.285
1004	ENSMUSG00000039988.14	Ankrd13c	chr3	+	157972999	157975294	157975227	157975294	157972231	157972317	1004	20121523	2	30281426	1120	2267	39	0.00340993	0.0858216	1.0,1.0,1.0,0.165	0.34,0.325,0.107,1.0	0.348
1006	ENSMUSG00000023826.16	Prkn	chr17	+	11303589	11303711	11303592	11303711	11237461	11237702	1006	1212	11	2311	1101	42	39	1	1	1.0,1.0,0.481,0.65	0.65,0.736,1.0,0.481	0.066
1008	ENSMUSG00000058318.15	Phf21a	chr2	+	92215448	92215575	92215463	92215575	92214048	92214089	1008	100	4442	20	6332	54	39	1	1	0.0,0.153,0.0,0.0	0.0,0.0,0.325,0.0	-0.043
1009	ENSMUSG00000058318.15	Phf21a	chr2	+	92230637	92230724	92230658	92230724	92228448	92228481	1009	2010	6352	100	5122	60	39	1	1	0.178,0.0,0.115,0.0	0.0,0.394,0.0,0.0	-0.025
1010	ENSMUSG00000058318.15	Phf21a	chr2	+	92326912	92327164	92326915	92327164	92320228	92320459	1010	1000	112	221	1200	42	39	0.000116647	0.00691249	1.0,0.0,0.0,0.0	0.0,0.481,1.0,1.0	-0.37
1012	ENSMUSG00000058318.15	Phf21a	chr2	+	92328311	92328401	92328314	92328401	92326915	92327164	1012	2132	2010	5331	1010	42	39	1	1	0.481,1.0,0.736,1.0	0.823,1.0,0.736,1.0	-0.086
1015	ENSMUSG00000068328.9	Aup1	chr6	+	83057213	83057394	83057275	83057394	83056977	83057093	1015	19131620	55717989	12889	90698437	101	39	0.0101776	0.172292	0.118,0.066,0.073,0.08	0.049,0.043,0.035,0.086	0.031
1016	ENSMUSG00000000902.13	Smarcb1	chr10	-	75897444	75897605	75897444	75897576	75904383	75904574	1016	3	14243333	210	37221923	68	39	1	1	0.0,0.0,0.0,0.05	0.0,0.05,0.029,0.0	-0.007
1018	ENSMUSG00000002504.15	Slc9a3r2	chr17	-	24641818	24642370	24641818	24641972	24647526	24647727	1018	187286362487	0	238238209188	10	437	39	1	1	1.0,1.0,1.0,1.0	1.0,1.0,0.949,1.0	0.013
1020	ENSMUSG00000027566.15	Psma7	chr2	-	180036373	180036839	180036373	180036573	180036937	180037000	1020	12102613	38405058	1218145	58454134	305	39	0.426769	1	0.039,0.031,0.062,0.028	0.026,0.049,0.042,0.018	0.006
1022	ENSMUSG00000002059.18	Rab34	chr11	+	78191574	78191682	78191610	78191682	78191364	78191455	1022	977578102	10	10511812175	1	75	39	1	1	1.0,1.0,0.976,1.0	1.0,1.0,1.0,0.975	0
1023	ENSMUSG00000028608.15	Czib	chr4	+	107891954	107892036	107891959	107892036	107891464	107891521	1023	41414052	1002	39333418	1200	44	39	1	1	0.973,1.0,1.0,0.958	0.972,0.936,1.0,1.0	0.006
1025	ENSMUSG00000019823.17	Mical1	chr10	+	41479325	41479499	41479394	41479499	41478962	41479067	1025	3230	121	1110	111	108	39	0.022163	0.2933	1.0,0.419,0.351,0.0	1.0,0.265,0.265,0.0	0.06
1028	ENSMUSG00000063884.6	Ptcd3	chr6	-	71883443	71883602	71883443	71883592	71884539	71884625	1028	5225	28231930	5663	55684947	49	39	0.464836	1	0.124,0.065,0.077,0.117	0.067,0.066,0.089,0.048	0.028
1029	ENSMUSG00000063884.6	Ptcd3	chr6	-	71883443	71883602	71883443	71883592	71885308	71885399	1029	2224	10	4643	0	49	39	1	1	1.0,1.0,0.614,1.0	1.0,1.0,1.0,1.0	-0.097
1030	ENSMUSG00000063884.6	Ptcd3	chr6	-	71883443	71884625	71883443	71883592	71885308	71885399	1030	140132144162	10	209248175151	0	1072	39	1	1	1.0,1.0,0.84,1.0	1.0,1.0,1.0,1.0	-0.04
1031	ENSMUSG00000063884.6	Ptcd3	chr6	-	71883443	71884625	71883443	71883602	71885308	71885399	1031	138130142159	1	205242171148	0	1062	39	1	1	1.0,1.0,1.0,0.854	1.0,1.0,1.0,1.0	-0.036
1032	ENSMUSG00000052337.15	Immt	chr6	+	71852729	71852867	71852762	71852867	71851771	71851880	1032	1258586104	51352628	177200116130	1241309171	72	39	5.45599e-06	0.00110835	0.57,0.568,0.642,0.668	0.436,0.455,0.408,0.498	0.163
1033	ENSMUSG00000052337.15	Immt	chr6	+	71852729	71852867	71852765	71852867	71851771	71851880	1033	1318787107	6855	182204122140	24242021	75	39	7.67155e-05	0.00532144	0.919,0.85,0.9,0.918	0.798,0.815,0.76,0.776	0.11
1034	ENSMUSG00000052337.15	Immt	chr6	+	71852762	71852867	71852765	71852867	71851771	71851880	1034	57372731	6855	1291349781	24242021	42	39	0.19106	1	0.898,0.811,0.834,0.852	0.833,0.838,0.818,0.782	0.031
1035	ENSMUSG00000052656.12	Rnf103	chr6	+	71508685	71510881	71508868	71510881	71505733	71505849	1035	6331	11697	2332	71183	222	39	0.686783	1	0.087,0.081,0.055,0.024	0.048,0.046,0.062,0.105	-0.004
1037	ENSMUSG00000027575.19	Arfgap1	chr2	+	180971013	180971114	180971050	180971114	180967601	180967814	1037	0	8293	1100	4453	76	39	1	1	0.0,0.0,0.0,0.0	0.114,0.114,0.0,0.0	-0.057
1047	ENSMUSG00000023952.13	Gtpbp2	chr17	+	46167222	46167394	46167341	46167394	46166591	46166650	1047	10295108127	12	74967854	110	158	39	1	1	1.0,1.0,0.964,0.94	1.0,0.96,0.951,1.0	-0.002
1048	ENSMUSG00000036371.6	Serbp1	chr6	+	67272138	67272228	67272156	67272228	67271886	67272027	1048	101867496	37344242	87897255	55514324	57	39	0.0919354	0.681058	0.651,0.634,0.547,0.61	0.52,0.544,0.534,0.611	0.058
1049	ENSMUSG00000036371.6	Serbp1	chr6	+	67272818	67272938	67272863	67272938	67272138	67272228	1049	1348974103	537573109	88846280	97836461	84	39	0.231158	1	0.54,0.355,0.32,0.305	0.296,0.32,0.31,0.378	0.054
1050	ENSMUSG00000028049.15	Scamp3	chr3	+	89179091	89179223	89179094	89179223	89177989	89178067	1050	13171219	14142237	17142011	26192119	42	39	0.956569	1	0.463,0.53,0.336,0.323	0.378,0.406,0.469,0.35	0.012
1051	ENSMUSG00000028049.15	Scamp3	chr3	+	89180038	89180380	89180251	89180380	89179316	89179437	1051	16204340	39294349	15241514	40392936	252	39	0.0208804	0.285087	0.06,0.096,0.134,0.112	0.055,0.087,0.074,0.057	0.032
1060	ENSMUSG00000054641.10	Mmrn1	chr6	+	60987073	60987226	60987076	60987226	60975817	60977794	1060	102	0	3001	100	42	39	1	1	NA,1.0,NA,1.0	1.0,0.0,NA,1.0	0.333
1061	ENSMUSG00000062785.14	Kcnc3	chr7	+	44598380	44598575	44598383	44598575	44595160	44596268	1061	100	0	1000	100	42	39	1	1	NA,1.0,NA,NA	1.0,0.0,NA,NA	0.5
1069	ENSMUSG00000029778.12	Adcyap1r1	chr6	+	55491226	55491310	55491229	55491310	55484941	55485033	1069	4023	110	1000	0	42	39	1	1	1.0,0.0,0.65,1.0	1.0,NA,NA,NA	-0.338
1070	ENSMUSG00000003476.16	Crhr2	chr6	-	55103167	55103277	55103167	55103274	55104723	55104809	1070	1	0	0	1	42	39	1	1	NA,NA,NA,1.0	NA,NA,NA,0.0	1
1071	ENSMUSG00000024236.18	Svil	chr18	+	5114507	5114686	5114530	5114686	5108574	5108708	1071	100	173916	0	10254	62	39	1	1	0.0,0.173,0.0,0.0	0.0,0.0,0.0,0.0	0.043
1076	ENSMUSG00000029810.15	Tmem176b	chr6	-	48838171	48838365	48838171	48838362	48840360	48840453	1076	981013	3269	4442	2000	42	39	2.21116e-05	0.00272733	0.736,0.788,0.607,0.573	0.65,1.0,1.0,1.0	-0.236
1078	ENSMUSG00000055817.18	Mta3	chr17	+	83788917	83789042	83788920	83789042	83784276	83784335	1078	5776	168425	8747	20201013	42	39	0.601953	1	0.225,0.448,0.619,0.182	0.271,0.245,0.271,0.333	0.088
1079	ENSMUSG00000018750.14	Zbtb4	chr11	+	69775801	69776889	69775861	69776889	69775375	69775442	1079	1022	68157	312	3775	99	39	0.608476	1	0.062,0.0,0.05,0.101	0.0,0.144,0.053,0.136	-0.03
1082	ENSMUSG00000024451.9	Arap3	chr18	-	37989875	37990075	37989875	37990044	37990511	37990618	1082	20182619	0	18988	10	70	39	1	1	1.0,1.0,1.0,1.0	1.0,1.0,0.817,1.0	0.046
1083	ENSMUSG00000024451.9	Arap3	chr18	-	37996585	37997123	37996585	37997091	37997532	37997574	1083	4237	1000	3311	100	71	39	1	1	0.687,1.0,1.0,1.0	1.0,0.622,1.0,1.0	0.016
1085	ENSMUSG00000029862.16	Clcn1	chr6	+	42294074	42294156	42294077	42294156	42292940	42293018	1085	0	1000	1000	1	42	39	1	1	0.0,NA,NA,NA	1.0,NA,NA,0.0	-0.5
1087	ENSMUSG00000073422.11	H2-Ke6	chr17	-	34026032	34026470	34026032	34026225	34026850	34026935	1087	210204241261	11	271250191121	1110	284	39	1	1	1.0,1.0,0.971,0.973	0.974,0.972,0.963,1.0	0.009
1089	ENSMUSG00000032336.17	Nptn	chr9	+	58650496	58650518	58650508	58650518	58643528	58643802	1089	41325448	100	47534037	0	51	39	1	1	1.0,0.961,1.0,1.0	1.0,1.0,1.0,1.0	-0.01
1091	ENSMUSG00000027751.13	Supt20	chr3	+	54695122	54695207	54695127	54695207	54693112	54693208	1091	911910	1000	6551	0	44	39	1	1	0.889,1.0,1.0,1.0	1.0,1.0,1.0,1.0	-0.028
1092	ENSMUSG00000027751.13	Supt20	chr3	+	54701486	54701616	54701489	54701616	54698592	54698659	1092	6165	3349	5523	3321	42	39	0.247345	1	0.65,0.236,0.582,0.34	0.607,0.607,0.481,0.736	-0.156
1093	ENSMUSG00000027751.13	Supt20	chr3	+	54715153	54715256	54715156	54715256	54714687	54714796	1093	1161311	1100	9877	101	42	39	1	1	0.911,0.848,1.0,1.0	1.0,0.881,1.0,0.867	0.003
1094	ENSMUSG00000027751.13	Supt20	chr3	+	54716637	54717645	54717575	54717645	54715533	54715689	1094	230211302317	1101	177184134112	1111	977	39	1	1	0.902,0.894,1.0,0.927	0.876,0.88,0.842,0.817	0.077
1095	ENSMUSG00000027751.13	Supt20	chr3	+	54722520	54722640	54722556	54722640	54720405	54720461	1095	13111823	1213	10799	3111	75	39	0.708978	1	0.871,0.741,0.903,0.799	0.634,0.784,0.824,0.824	0.062
1096	ENSMUSG00000052296.7	Ppp6r1	chr7	-	4641927	4642041	4641927	4642037	4642135	4642248	1096	45172436	10	41323324	0	43	39	1	1	1.0,1.0,0.956,1.0	1.0,1.0,1.0,1.0	-0.011
1103	ENSMUSG00000061758.13	Akr1b10	chr6	+	34387671	34387839	34387755	34387839	34384280	34384407	1103	818580115	1002	198220150126	10	123	39	1	1	0.963,1.0,1.0,0.948	1.0,1.0,0.979,1.0	-0.017
1104	ENSMUSG00000061758.13	Akr1b10	chr6	+	34390054	34390132	34390079	34390132	34388775	34388892	1104	47564453	2211	951178165	10	64	39	0.447663	1	0.935,0.945,0.964,0.97	1.0,1.0,0.98,1.0	-0.041
1109	ENSMUSG00000024659.15	Anxa1	chr19	-	20384474	20384583	20384474	20384579	20384692	20384772	1109	33177070	0	3621249	2000	43	39	1	1	1.0,1.0,1.0,1.0	0.942,1.0,1.0,1.0	0.014
1110	ENSMUSG00000025609.15	Mkln1	chr6	+	31432935	31433131	31432938	31433131	31431139	31431249	1110	1000	197915	3210	24171919	42	39	0.121754	0.807104	0.047,0.0,0.0,0.0	0.104,0.098,0.047,0.0	-0.051
1111	ENSMUSG00000087380.7	2210408F21Rik	chr6	+	31328288	31328360	31328331	31328360	31277847	31277955	1111	26101320	1000	35282126	0	82	39	1	1	0.925,1.0,1.0,1.0	1.0,1.0,1.0,1.0	-0.019
1112	ENSMUSG00000025607.15	Copg2	chr6	-	30749405	30749504	30749405	30749501	30749760	30749899	1112	23282324	1120	20171710	3100	42	39	1	1	0.955,0.963,0.914,1.0	0.861,0.94,1.0,1.0	0.008
1114	ENSMUSG00000058440.14	Nrf1	chr6	+	30089911	30090146	30089914	30090146	30088832	30088988	1114	2321	3111	4101	3202	42	39	1	1	0.382,0.736,0.65,0.481	0.553,0.317,NA,0.317	0.167
1122	ENSMUSG00000031516.11	Dctn6	chr8	-	34104985	34105098	34104985	34105039	34106341	34106406	1122	4244	1202	3531	0	98	39	0.00637291	0.121641	0.614,0.285,1.0,0.443	1.0,1.0,1.0,1.0	-0.414
1124	ENSMUSG00000020453.17	Patz1	chr11	+	3306222	3306360	3306287	3306360	3299033	3299205	1124	1013	2002	1100	10	104	39	1	1	0.158,NA,1.0,0.36	1.0,1.0,0.0,NA	-0.161
1125	ENSMUSG00000006763.14	Saal1	chr7	-	46699363	46699552	46699363	46699547	46699635	46701961	1125	7644	20	2151	0	44	39	1	1	1.0,1.0,0.639,1.0	1.0,1.0,1.0,1.0	-0.09
1127	ENSMUSG00000029669.14	Tspan12	chr6	-	21836412	21836495	21836412	21836419	21851009	21851145	1127	192183194217	1000	201241169168	0	115	39	1	1	0.985,1.0,1.0,1.0	1.0,1.0,1.0,1.0	-0.004
1129	ENSMUSG00000029534.17	St7	chr6	+	17850356	17852412	17852257	17852412	17848003	17848079	1129	92411	251	93116	5122	1940	39	0.770402	1	1.0,0.02,0.016,0.181	0.035,0.057,0.1,0.057	0.242
1130	ENSMUSG00000002265.17	Peg3	chr7	-	6718425	6718848	6718425	6718556	6726489	6726574	1130	10	0	320	200	331	39	1	1	NA,NA,1.0,NA	NA,0.15,1.0,NA	0.425
1131	ENSMUSG00000051675.13	Trim32	chr4	+	65613128	65616238	65613131	65616238	65604985	65605069	1131	2212	1100	1133	22	42	39	0.380595	1	0.65,0.65,1.0,1.0	1.0,1.0,0.582,0.582	0.034
1132	ENSMUSG00000029638.17	Glcci1	chr6	+	8573181	8573298	8573184	8573298	8558499	8558586	1132	2	20	110	220	42	39	1	1	NA,NA,0.0,1.0	NA,0.317,0.317,NA	0.183
1134	ENSMUSG00000042447.13	Mios	chr6	+	8233049	8234361	8234231	8234361	8231160	8231313	1134	45526172	1	44394429	0	1221	39	1	1	1.0,1.0,1.0,0.697	1.0,1.0,1.0,1.0	-0.076
1139	ENSMUSG00000025137.15	Pcyt2	chr11	-	120613640	120613774	120613640	120613725	120614330	120614397	1139	13	19131723	91196	92875556	88	39	0.00161248	0.0487861	0.0,0.0,0.025,0.055	0.042,0.053,0.068,0.045	-0.032
1141	ENSMUSG00000006288.8	Ttc5	chr14	-	50775290	50775450	50775290	50775382	50777261	50777412	1141	41210	1525	2141	3341	107	39	0.259337	1	0.593,0.068,0.267,0.422	0.195,0.108,0.267,0.267	0.128
1143	ENSMUSG00000024231.15	Cul2	chr18	+	3405684	3405787	3405686	3405787	3399845	3399986	1143	10559	1000	136168	10	41	39	1	1	0.905,1.0,1.0,1.0	1.0,1.0,0.938,1.0	-0.008
1144	ENSMUSG00000024231.15	Cul2	chr18	+	3414129	3414224	3414173	3414224	3405684	3405787	1144	35261921	0	35403324	1000	83	39	1	1	1.0,1.0,1.0,1.0	0.943,1.0,1.0,1.0	0.014
1145	ENSMUSG00000021709.14	Erbin	chr13	-	103824719	103824926	103824719	103824848	103827906	103828023	1145	18162022	110	26282616	0	117	39	1	1	1.0,0.842,0.87,1.0	1.0,1.0,1.0,1.0	-0.072
1146	ENSMUSG00000038690.15	Atp5j2	chr5	-	145188192	145188322	145188192	145188258	145191502	145191592	1146	9767	1234	24381522	7522	103	39	0.163349	0.92543	0.773,0.57,0.431,0.399	0.565,0.742,0.74,0.806	-0.17
1148	ENSMUSG00000029625.16	Cpsf4	chr5	+	145178757	145178928	145178832	145178928	145177229	145177302	1148	5255	3035	5431	8334	114	39	0.18745	0.995465	0.363,1.0,0.363,0.255	0.176,0.313,0.255,0.079	0.289
1149	ENSMUSG00000029625.16	Cpsf4	chr5	+	145178757	145178928	145178835	145178928	145177229	145177302	1149	6266	4110	7742	3444	117	39	0.0868396	0.653365	0.333,0.4,0.667,1.0	0.438,0.368,0.25,0.143	0.3
1150	ENSMUSG00000029625.16	Cpsf4	chr5	+	145178783	145178928	145178832	145178928	145177229	145177302	1150	5124	3035	3131	8334	88	39	0.20514	1	0.425,1.0,0.228,0.262	0.143,0.129,0.307,0.1	0.309
1151	ENSMUSG00000029625.16	Cpsf4	chr5	+	145178783	145178928	145178835	145178928	145177229	145177302	1151	6135	4110	5442	3444	91	39	0.123029	0.811822	0.391,0.3,0.563,1.0	0.417,0.3,0.3,0.176	0.265
1152	ENSMUSG00000029625.16	Cpsf4	chr5	+	145178832	145178928	145178835	145178928	145177229	145177302	1152	4046	4110	10645	3444	42	39	0.202787	1	0.481,0.0,0.788,1.0	0.756,0.582,0.481,0.537	-0.022
1153	ENSMUSG00000029622.16	Arpc1b	chr5	+	145125878	145125966	145125890	145125966	145125577	145125784	1153	213	1071411	3000	6488	51	39	0.188274	0.997116	0.0,0.179,0.052,0.173	0.277,0.0,0.0,0.0	0.032
1154	ENSMUSG00000045482.16	Trrap	chr5	+	144791270	144791368	144791273	144791368	144790820	144791187	1154	2280	110	3611	110	42	39	1	1	1.0,0.65,0.881,NA	1.0,0.848,0.481,1.0	0.011
1155	ENSMUSG00000045482.16	Trrap	chr5	+	144845414	144845614	144845468	144845614	144844198	144844289	1155	18162118	20	23131513	20	93	39	1	1	1.0,1.0,0.815,1.0	1.0,1.0,0.759,1.0	0.014
1159	ENSMUSG00000039449.14	Prpf18	chr2	-	4643650	4643784	4643650	4643764	4645568	4645673	1159	10	12121212	1000	121686	59	39	1	1	0.0,0.0,0.052,0.0	0.052,0.0,0.0,0.0	0
1161	ENSMUSG00000039477.16	Tnrc18	chr5	-	142773618	142774048	142773618	142774045	142775208	142775399	1161	7323	111	4510	1000	42	39	1	1	1.0,0.736,0.65,0.736	0.788,1.0,1.0,NA	-0.149
1163	ENSMUSG00000049299.14	Trappc1	chr11	+	69325438	69325793	69325557	69325793	69324823	69324962	1163	124140174195	0	189170152112	200	158	39	1	1	1.0,1.0,1.0,1.0	1.0,0.955,1.0,1.0	0.011
1164	ENSMUSG00000036555.14	Iqce	chr5	-	140669021	140669120	140669021	140669105	140670466	140670567	1164	3011	0	10	1	54	39	1	1	1.0,NA,1.0,1.0	NA,NA,1.0,0.0	0.5
1165	ENSMUSG00000032086.12	Bace1	chr9	+	45856087	45856225	45856162	45856225	45854626	45854843	1165	13151214	0	7987	100	114	39	1	1	1.0,1.0,1.0,1.0	1.0,0.755,1.0,1.0	0.061
1166	ENSMUSG00000018008.8	Cyth4	chr15	+	78604859	78605913	78605846	78605913	78604635	78604700	1166	422115	842014	8253	2543	1026	39	0.797957	1	0.019,0.019,0.038,0.039	0.132,0.015,0.045,0.037	-0.029
1167	ENSMUSG00000018008.8	Cyth4	chr15	+	78611421	78611597	78611448	78611597	78609761	78609874	1167	1134	106194	10	6030	66	39	1	1	0.056,0.09,0.085,0.371	0.0,NA,0.165,NA	0.068
1168	ENSMUSG00000029560.12	Snx8	chr5	-	140355959	140356155	140355959	140356081	140358056	140358174	1168	11	64312	100	141285	113	39	1	1	0.0,0.0,0.103,0.028	0.0,0.028,0.0,0.0	0.026
1171	ENSMUSG00000058291.14	Zfp68	chr5	-	138616469	138616565	138616469	138616559	138617054	138617167	1171	6155	2110	1573	201	45	39	1	1	0.722,0.464,0.813,1.0	1.0,0.684,1.0,0.722	-0.102
1172	ENSMUSG00000058291.14	Zfp68	chr5	-	138616469	138616614	138616469	138616559	138617054	138617167	1172	2103	2110	132	201	94	39	1	1	0.293,0.293,0.0,1.0	NA,0.172,1.0,0.453	-0.145
1173	ENSMUSG00000058291.14	Zfp68	chr5	-	138616469	138616614	138616469	138616565	138617054	138617167	1173	1001	5053	111	1552	88	39	1	1	0.081,NA,0.0,0.129	0.0,0.081,0.081,0.181	-0.016
1175	ENSMUSG00000002718.14	Cse1l	chr2	+	166929784	166929987	166929894	166929987	166928957	166929023	1175	46343042	0	50513628	100	149	39	1	1	1.0,1.0,1.0,1.0	1.0,0.93,1.0,1.0	0.017
1176	ENSMUSG00000036948.17	Map11	chr5	-	138260834	138261716	138260834	138260989	138261801	138261884	1176	13182819	8479	1520167	5154	766	39	0.638873	1	0.076,0.186,0.169,0.097	0.133,0.505,0.14,0.082	-0.083
1177	ENSMUSG00000054499.9	Dedd2	chr7	-	25218800	25219167	25218800	25219031	25219763	25219927	1177	33262333	2000	29422131	0	175	39	1	1	0.786,1.0,1.0,1.0	1.0,1.0,1.0,1.0	-0.053
1178	ENSMUSG00000054499.9	Dedd2	chr7	-	25218800	25219167	25218800	25219031	25219786	25219859	1178	35272436	4222	33432436	0	175	39	4.69361e-07	0.000208355	0.661,0.751,0.728,0.8	1.0,1.0,1.0,1.0	-0.265
1185	ENSMUSG00000029722.15	Agfg2	chr5	-	137661363	137661492	137661363	137661489	137663435	137663604	1185	7857	0	7424	1	42	39	1	1	1.0,1.0,1.0,1.0	1.0,1.0,1.0,0.788	0.053
1191	ENSMUSG00000004952.13	Rasa4	chr5	+	136103546	136104006	136103836	136104006	136103279	136103424	1191	18112830	561612	9762	3710	329	39	0.921301	1	0.299,0.179,0.172,0.229	0.262,0.106,0.416,1.0	-0.226
1192	ENSMUSG00000018411.17	Mapt	chr11	+	104298497	104299256	104298545	104299256	104294858	104294924	1192	29161112	1241	1926820	4515	87	39	0.168865	0.934495	0.929,0.782,0.552,0.843	0.68,0.7,0.782,0.642	0.076
1193	ENSMUSG00000018411.17	Mapt	chr11	+	104305211	104305409	104305312	104305409	104302360	104302410	1193	118157	200	20121613	202	140	39	0.644616	1	1.0,0.527,1.0,1.0	1.0,0.626,1.0,0.644	0.064
1196	ENSMUSG00000000530.16	Acvrl1	chr15	+	101134606	101134743	101134644	101134743	101128926	101129063	1196	531010	3143	4610	3522	77	39	0.0221728	0.2933	0.458,0.603,0.559,0.628	0.403,0.378,0.202,0.0	0.316
1199	ENSMUSG00000040751.12	Lat2	chr5	-	134606045	134606093	134606045	134606081	134606360	134606392	1199	12	1137	0	1020	51	39	1	1	0.0,0.0,0.203,0.179	0.0,NA,0.0,NA	0.096
1200	ENSMUSG00000023104.9	Rfc2	chr5	+	134595218	134595363	134595282	134595363	134594208	134594274	1200	200	1711822	1000	1510178	103	39	1	1	0.0,0.064,0.0,0.0	0.025,0.0,0.0,0.0	0.01
1201	ENSMUSG00000005698.15	Ctcf	chr8	+	105680070	105680259	105680073	105680259	105677214	105677350	1201	710127	7938	2847	85103	42	39	0.299937	1	0.481,0.508,0.788,0.448	0.188,0.598,0.271,0.684	0.121
1202	ENSMUSG00000017978.18	Cadps2	chr6	-	23344206	23344372	23344206	23344363	23355823	23355927	1202	100	0	10	101	48	39	1	1	NA,1.0,NA,NA	NA,0.0,1.0,0.0	0.667
1203	ENSMUSG00000029673.17	Auts2	chr5	-	131474922	131475176	131474922	131475173	131476552	131477023	1203	120	200	1	10	42	39	1	1	NA,0.317,1.0,NA	NA,NA,0.0,1.0	0.158
1205	ENSMUSG00000020198.8	Ap3d1	chr10	-	80727881	80727989	80727881	80727919	80729977	80730058	1205	23333931	2000	55564353	11	109	39	1	1	0.804,1.0,1.0,1.0	1.0,1.0,0.939,0.95	-0.021
1206	ENSMUSG00000002496.10	Tsc2	chr17	-	24604827	24604992	24604827	24604989	24607436	24607531	1206	6876	75129	81595	11867	42	39	0.413561	1	0.443,0.598,0.351,0.382	0.403,0.635,0.582,0.399	-0.061
1207	ENSMUSG00000031537.15	Ikbkb	chr8	-	22669606	22669730	22669606	22669725	22671630	22671745	1207	4558	100	6754	0	44	39	1	1	1.0,0.816,1.0,1.0	1.0,1.0,1.0,1.0	-0.046
1212	ENSMUSG00000038126.17	Mphosph9	chr5	-	124320844	124320998	124320844	124320954	124324873	124325137	1212	1100	0	10	1	83	39	1	1	1.0,1.0,NA,NA	NA,NA,1.0,0.0	0.5
1215	ENSMUSG00000029422.15	Rsrc2	chr5	-	123740671	123740884	123740671	123740862	123742778	123742856	1215	59129	200	4653	1000	61	39	1	1	1.0,0.742,1.0,1.0	0.719,1.0,1.0,1.0	0.006
1216	ENSMUSG00000029422.15	Rsrc2	chr5	-	123740671	123740884	123740671	123740862	123743637	123743678	1216	4685	19172721	3332	30261612	61	39	0.0298846	0.355614	0.119,0.184,0.159,0.132	0.06,0.069,0.107,0.096	0.066
1218	ENSMUSG00000048000.15	Gigyf2	chr1	+	87406983	87407201	87407001	87407201	87403666	87403846	1218	4377	3103	111126	2402	57	39	0.849136	1	0.477,0.672,1.0,0.615	0.79,0.653,1.0,0.672	-0.088
1219	ENSMUSG00000048000.15	Gigyf2	chr1	+	87407534	87407723	87407537	87407723	87407292	87407455	1219	8492	10	6836	100	42	39	1	1	1.0,1.0,0.893,1.0	1.0,0.881,1.0,1.0	0.003
1220	ENSMUSG00000048000.15	Gigyf2	chr1	+	87440359	87440612	87440387	87440612	87436768	87436891	1220	1010	106109	1000	53108	67	39	1	1	0.055,0.0,0.055,0.0	0.104,0.0,0.0,0.0	0.002
1222	ENSMUSG00000029472.13	Anapc5	chr5	-	122791607	122791755	122791607	122791735	122791826	122791934	1222	88719085	7364	67625744	320	59	39	0.00232149	0.0641001	0.893,0.94,0.908,0.934	1.0,0.932,0.95,1.0	-0.052
1223	ENSMUSG00000029472.13	Anapc5	chr5	-	122800450	122800608	122800450	122800593	122802129	122802219	1223	1591526	22163038	16141011	20231319	54	39	0.692072	1	0.33,0.289,0.265,0.331	0.366,0.305,0.357,0.295	-0.027
1224	ENSMUSG00000029472.13	Anapc5	chr5	-	122800450	122800632	122800450	122800593	122802129	122802219	1224	61355688	22163038	41585441	20231319	78	39	0.520743	1	0.581,0.522,0.483,0.537	0.506,0.558,0.675,0.519	-0.034
1225	ENSMUSG00000029472.13	Anapc5	chr5	-	122800450	122800632	122800450	122800608	122802129	122802219	1225	47264162	1000	25444530	10	63	39	1	1	0.967,1.0,1.0,1.0	1.0,1.0,0.965,1.0	0.001
1228	ENSMUSG00000050241.8	Klre1	chr6	+	129581864	129582103	129582001	129582103	129579917	129580117	1228	101	12	110	0	176	39	1	1	NA,1.0,0.0,0.1	NA,1.0,1.0,NA	-0.633
1229	ENSMUSG00000043733.14	Ptpn11	chr5	-	121144529	121144696	121144529	121144684	121149102	121149234	1229	910711	2111810	29241518	32321731	51	39	0.846516	1	0.247,0.41,0.401,0.457	0.409,0.364,0.403,0.307	0.008
1230	ENSMUSG00000024913.16	Lrp5	chr19	-	3610038	3610238	3610038	3610209	3612197	3612521	1230	179917	10	19322021	1010	68	39	1	1	1.0,1.0,0.838,1.0	0.916,1.0,0.92,1.0	0.001
1231	ENSMUSG00000023079.14	Gtf2ird1	chr5	-	134366835	134366916	134366835	134366895	134376106	134376135	1231	1191018	210	18201818	2311	60	39	0.0369112	0.399728	1.0,0.745,0.867,1.0	0.854,0.813,0.921,0.921	0.026
1232	ENSMUSG00000023079.14	Gtf2ird1	chr5	-	134382529	134382685	134382529	134382586	134382780	134382830	1232	1515	9131216	152267	17271611	138	39	0.000423689	0.018538	0.03,0.098,0.023,0.081	0.2,0.187,0.096,0.152	-0.101
1233	ENSMUSG00000018076.12	Med13l	chr5	+	118751839	118752009	118751866	118752009	118751530	118751754	1233	201	8167	3423	10350	66	39	0.000702124	0.0266245	0.0,0.542,0.0,0.078	0.151,0.441,0.191,1.0	-0.291
1234	ENSMUSG00000032898.9	Fbxo21	chr5	+	118000316	118000528	118000337	118000528	117995369	117995502	1234	991212	74311	514105	311113	60	39	0.377149	1	0.455,0.594,0.722,0.415	0.52,0.453,0.371,0.52	0.08
1237	ENSMUSG00000029516.19	Cit	chr5	+	115981649	115981812	115981694	115981812	115979761	115979869	1237	110	1	0	1000	84	39	1	1	NA,1.0,1.0,0.0	0.0,NA,NA,NA	0.667
1238	ENSMUSG00000029516.19	Cit	chr5	+	116005781	116006091	116005784	116006091	115997673	115997853	1238	1	1000	0	111	42	39	1	1	0.0,NA,NA,1.0	NA,0.0,0.0,0.0	0.5
1239	ENSMUSG00000022000.11	Zc3h13	chr14	+	75335921	75336074	75335924	75336074	75331705	75332218	1239	512311	5152	2451	3411	42	39	0.488028	1	0.481,0.918,0.358,0.836	0.382,0.481,0.823,0.481	0.107
1242	ENSMUSG00000039753.16	Fbxl5	chr5	-	43760706	43760855	43760706	43760852	43762816	43762942	1242	119514	0	7161312	1000	42	39	1	1	1.0,1.0,1.0,1.0	0.867,1.0,1.0,1.0	0.033
1245	ENSMUSG00000041939.14	Mvk	chr5	+	114450240	114450421	114450276	114450421	114446158	114446306	1245	2329	71039	61085	1161615	75	39	0.582978	1	0.129,0.135,0.257,0.342	0.221,0.464,0.206,0.148	-0.044
1249	ENSMUSG00000059022.15	Kcp	chr6	-	29502777	29502975	29502777	29502874	29504232	29504309	1249	0	120	1000	0	140	39	1	1	NA,0.0,0.0,NA	1.0,NA,NA,NA	-1
1250	ENSMUSG00000029592.11	Usp30	chr5	+	114111868	114111914	114111871	114111914	114111116	114111215	1250	4313	111	4003	2320	42	39	0.000582281	0.0240001	1.0,0.736,0.481,0.736	0.65,0.0,0.0,1.0	0.326
1252	ENSMUSG00000030330.15	Ing4	chr6	+	125047478	125047587	125047481	125047587	125047210	125047316	1252	11	410414	1	12393	42	39	1	1	0.0,0.0,0.188,0.062	0.0,0.0,0.0,0.236	0.004
1253	ENSMUSG00000030330.15	Ing4	chr6	+	125047478	125047587	125047481	125047587	125047210	125047325	1253	130	21192421	3042	22191112	42	39	0.0217113	0.291259	0.0,0.047,0.104,0.0	0.112,0.0,0.252,0.134	-0.087
1254	ENSMUSG00000030330.15	Ing4	chr6	+	125047792	125047940	125047901	125047940	125047481	125047587	1254	117104150177	4252	15312312596	2411	148	39	0.244059	1	0.885,0.932,0.888,0.959	0.953,0.89,0.971,0.962	-0.028
1256	ENSMUSG00000042249.11	Grk3	chr5	-	112969167	112969308	112969167	112969269	112973506	112973580	1256	3214	3976	12151010	19341724	78	39	0.214861	1	0.333,0.1,0.067,0.25	0.24,0.181,0.227,0.172	-0.018
1264	ENSMUSG00000025266.11	Gnl3l	chrX	-	151014020	151014150	151014020	151014089	151017200	151017322	1264	0	3222	101	3532	100	39	1	1	0.0,0.0,0.0,0.0	0.0,0.072,0.0,0.163	-0.059
1265	ENSMUSG00000029501.14	Ankle2	chr5	+	110237654	110237851	110237657	110237851	110236272	110236479	1265	3447	2210	7666	100	42	39	0.108236	0.752621	0.582,0.65,0.788,1.0	1.0,0.848,1.0,1.0	-0.207
1266	ENSMUSG00000045980.13	Tmem104	chr11	+	115205474	115205583	115205477	115205583	115205061	115205161	1266	1147	1	9965	0	42	39	1	1	1.0,1.0,1.0,0.867	1.0,1.0,1.0,1.0	-0.033
1267	ENSMUSG00000033467.12	Crlf2	chr5	-	109555506	109555660	109555506	109555627	109556018	109556181	1267	1024	441913	1411	2341	72	39	0.143184	0.877616	0.119,0.0,0.054,0.143	0.213,0.419,0.119,0.351	-0.196
1269	ENSMUSG00000036138.16	Acaa1a	chr9	+	119348580	119348771	119348585	119348771	119347729	119347810	1269	61597799	1000	68686732	0	44	39	1	1	0.982,1.0,1.0,1.0	1.0,1.0,1.0,1.0	-0.004
1271	ENSMUSG00000048200.12	Cracr2b	chr7	+	141466008	141466613	141466045	141466613	141465765	141465837	1271	102510	971010	1162	12725	76	39	0.138459	0.863619	0.363,0.128,0.204,0.339	0.041,0.068,0.606,0.17	0.037
1274	ENSMUSG00000029276.13	Glmn	chr5	-	107575231	107575364	107575231	107575340	107578450	107578567	1274	1	3101	0	2320	63	39	1	1	0.0,0.0,NA,0.382	0.0,0.0,0.0,NA	0.127
1277	ENSMUSG00000029279.15	Brdt	chr5	+	107370154	107370329	107370157	107370329	107369302	107369364	1277	331	2	120	1000	42	39	1	1	NA,1.0,1.0,0.317	0.0,1.0,1.0,NA	0.106
1279	ENSMUSG00000028099.8	Polr3c	chr3	-	96716666	96716805	96716666	96716747	96719233	96719326	1279	4321	1471021	5321	18242221	97	39	0.578748	1	0.103,0.147,0.074,0.019	0.1,0.048,0.035,0.019	0.035
1282	ENSMUSG00000043940.15	Wdfy3	chr5	-	101886960	101887070	101886960	101887067	101888086	101888316	1282	2232	0	1112	2100	42	39	0.699485	1	1.0,1.0,1.0,1.0	0.317,0.481,1.0,1.0	0.3
1284	ENSMUSG00000035266.16	Helq	chr5	-	100768281	100768699	100768281	100768455	100770397	100770496	1284	7657	2101	4266	2541	283	39	0.0423764	0.430423	0.325,0.453,1.0,0.491	0.216,0.052,0.171,0.453	0.344
1286	ENSMUSG00000029802.13	Abcg2	chr6	+	58689538	58689644	58689554	58689644	58685666	58685821	1286	2242	12101016	100	111133	55	39	0.00037186	0.0176434	0.106,0.124,0.221,0.081	0.0,0.061,0.0,0.0	0.118
1288	ENSMUSG00000046691.14	Chtf8	chr8	-	106886919	106887051	106886919	106887037	106887300	106887356	1288	1022	109717	2110	1010915	53	39	0.934063	1	0.069,0.0,0.174,0.08	0.128,0.069,0.076,0.0	0.012
1289	ENSMUSG00000023345.17	Poc1a	chr9	+	106329872	106330016	106329900	106330016	106307940	106308033	1289	34310	0	813914	3100	67	39	0.64384	1	1.0,1.0,1.0,1.0	0.608,0.883,1.0,1.0	0.127
1291	ENSMUSG00000057691.8	Zfp746	chr6	-	48062394	48064952	48062394	48064949	48066428	48066554	1291	2220	3112	301	1301	42	39	1	1	0.382,0.65,0.65,0.0	0.0,0.481,NA,0.481	0.1
1298	ENSMUSG00000032850.16	Rnft2	chr5	-	118237126	118237599	118237126	118237596	118242457	118242516	1298	0	1001	211	210	42	39	1	1	0.0,NA,NA,0.0	NA,0.481,0.481,1.0	-0.654
1303	ENSMUSG00000062270.14	Morf4l1	chr9	-	90103654	90103771	90103654	90103768	90107234	90107302	1303	49108	2000	9583	1001	42	39	1	1	0.65,1.0,1.0,1.0	0.893,1.0,1.0,0.736	0.005
1304	ENSMUSG00000014418.16	Hps5	chr7	-	46767093	46767207	46767093	46767139	46768032	46768152	1304	35202724	10	28321721	100	107	39	1	1	1.0,1.0,0.908,1.0	1.0,0.921,1.0,1.0	-0.003
1305	ENSMUSG00000014418.16	Hps5	chr7	-	46774813	46775951	46774813	46774937	46776875	46777034	1305	57548481	0	64735639	10	1053	39	1	1	1.0,1.0,1.0,1.0	1.0,1.0,0.675,1.0	0.081
1306	ENSMUSG00000014418.16	Hps5	chr7	-	46778020	46778199	46778020	46778100	46779071	46779160	1306	1315148	1202	18211817	1100	138	39	0.411488	1	0.786,0.679,1.0,0.531	0.836,0.856,1.0,1.0	-0.174
1307	ENSMUSG00000014418.16	Hps5	chr7	-	46783470	46783717	46783470	46783683	46786509	46786643	1307	5210	5034	1212	5726	73	39	0.549004	1	0.348,1.0,0.151,0.0	0.097,0.132,0.211,0.151	0.227
1308	ENSMUSG00000023991.16	Foxp4	chr17	-	47875519	47875724	47875519	47875688	47875839	47875923	1308	2014	5443	41	5422	75	39	0.384448	1	0.172,0.0,0.115,0.409	0.0,0.0,0.51,0.206	-0.005
1309	ENSMUSG00000023991.16	Foxp4	chr17	-	47878283	47878497	47878283	47878494	47878606	47878754	1309	2305	3024	6253	2121	42	39	0.241132	1	0.382,1.0,0.0,0.537	0.736,0.65,0.699,0.736	-0.225
1311	ENSMUSG00000027981.14	Rnpc3	chr3	-	113608339	113608411	113608339	113608408	113609037	113609170	1311	16131713	1103	11663	100	42	39	0.564818	1	0.937,0.923,1.0,0.801	1.0,0.848,1.0,1.0	-0.047
1312	ENSMUSG00000031485.15	Plpbp	chr8	+	27045799	27045999	27045923	27045999	27045397	27045433	1312	3124	41262545	3312	63574841	163	39	0.633026	1	0.017,0.009,0.019,0.021	0.011,0.012,0.005,0.012	0.007
1315	ENSMUSG00000037692.14	Ahdc1	chr4	+	133012189	133012287	133012192	133012287	133011505	133011523	1315	100	1000	1000	1000	42	39	1	1	0.0,1.0,NA,NA	0.481,NA,NA,NA	0.019
1316	ENSMUSG00000037692.14	Ahdc1	chr4	+	133060661	133060892	133060675	133060892	133055012	133055203	1316	10	23	1001	102	53	39	1	1	NA,NA,0.269,0.0	1.0,0.0,NA,0.269	-0.289
1317	ENSMUSG00000037692.14	Ahdc1	chr4	+	133060661	133060892	133060780	133060892	133055012	133055203	1317	52410	1010	4366	2022	158	39	9.46762e-05	0.00637373	0.552,1.0,0.497,1.0	0.331,1.0,0.425,0.425	0.217
1318	ENSMUSG00000037692.14	Ahdc1	chr4	+	133060675	133060892	133060780	133060892	133055012	133055203	1318	52513	1010	3467	2022	144	39	0.000165333	0.00921972	0.575,1.0,0.575,1.0	0.289,1.0,0.448,0.487	0.232
1323	ENSMUSG00000035505.14	Cox18	chr5	-	90218911	90219036	90218911	90219033	90219359	90219523	1323	11598	4558	6787	9464	42	39	0.644209	1	0.719,0.481,0.626,0.481	0.382,0.619,0.553,0.619	0.033
1324	ENSMUSG00000035505.14	Cox18	chr5	-	90218911	90219036	90218911	90219033	90222230	90222331	1324	12	0	200	1	42	39	1	1	NA,NA,1.0,1.0	NA,1.0,NA,0.0	0.5
1325	ENSMUSG00000034610.14	Tut4	chr4	+	108549225	108549413	108549240	108549413	108548054	108548170	1325	231	1203	4200	1620	54	39	1	1	0.0,0.419,1.0,0.194	0.743,0.194,0.0,NA	0.091
1331	ENSMUSG00000007035.15	Msh5	chr17	-	35031678	35031902	35031678	35031766	35032340	35032421	1331	10	0	0	1000	175	39	1	1	NA,NA,1.0,NA	0.0,NA,NA,NA	1
1333	ENSMUSG00000040370.13	Etfrf1	chr6	+	145214521	145215271	145215183	145215271	145211133	145211476	1333	463351303475	4010	496522387361	2321	701	39	0.20841	1	0.866,1.0,0.944,1.0	0.932,0.906,0.915,0.953	0.026
1334	ENSMUSG00000040370.13	Etfrf1	chr6	+	145214521	145215271	145215183	145215271	145211155	145211252	1334	471357313485	41303646	506529393373	61695136	701	39	0.0676721	0.559475	0.39,0.398,0.326,0.37	0.316,0.299,0.3,0.366	0.051
1336	ENSMUSG00000041870.16	Ankrd13a	chr5	+	114798517	114798651	114798520	114798651	114797852	114797914	1336	2433	13152123	5355	27191318	42	39	0.336693	1	0.125,0.198,0.117,0.108	0.147,0.128,0.263,0.205	-0.049
1339	ENSMUSG00000029238.11	Clock	chr5	-	76229357	76229563	76229357	76229560	76230164	76230359	1339	2011	2103	3432	6243	42	39	0.0832131	0.632776	0.481,0.0,1.0,0.236	0.317,0.65,0.411,0.382	-0.011
1343	ENSMUSG00000039531.8	Zup1	chr10	-	33940157	33940383	33940157	33940279	33943649	33943760	1343	1010	2441	0	4123	143	39	1	1	0.12,0.0,0.064,0.0	0.0,0.0,0.0,0.0	0.046
1344	ENSMUSG00000029016.13	Clcn6	chr4	-	148010653	148010810	148010653	148010776	148010971	148011129	1344	4426	1012	101397	1100	73	39	0.636242	1	0.681,1.0,0.517,0.616	0.842,0.874,1.0,1.0	-0.226
1347	ENSMUSG00000022469.17	Rapgef3	chr15	-	97750005	97750187	97750005	97750154	97750268	97750705	1347	18171829	1000	15221515	0	72	39	1	1	0.907,1.0,1.0,1.0	1.0,1.0,1.0,1.0	-0.023
1348	ENSMUSG00000022469.17	Rapgef3	chr15	-	97757682	97757814	97757682	97757761	97758016	97758105	1348	321	78139	301	6355	92	39	0.595692	1	0.0,0.137,0.061,0.045	0.0,0.298,0.0,0.078	-0.033
1351	ENSMUSG00000045078.12	Rnf216	chr5	-	143090119	143090929	143090119	143090758	143092994	143093125	1351	16101413	3445	8980	9336	210	39	0.0138921	0.215897	0.498,0.317,0.394,0.326	0.142,0.358,0.331,0.0	0.176
1352	ENSMUSG00000045078.12	Rnf216	chr5	-	143098378	143098505	143098378	143098500	143112898	143112980	1352	1224	1001	2342	101	44	39	1	1	0.47,1.0,1.0,0.78	1.0,0.727,1.0,0.639	-0.029
1353	ENSMUSG00000070733.13	Fryl	chr5	-	73068723	73068914	73068723	73068911	73069882	73070004	1353	2312	10	2322	0	42	39	1	1	1.0,1.0,0.481,1.0	1.0,1.0,1.0,1.0	-0.13
1354	ENSMUSG00000070733.13	Fryl	chr5	-	73071104	73071309	73071104	73071306	73072735	73072921	1354	2405	101	1200	1001	42	39	1	1	1.0,0.788,NA,0.823	0.481,1.0,NA,0.0	0.377
1355	ENSMUSG00000020828.13	Pld2	chr11	+	70555298	70555381	70555331	70555381	70555050	70555164	1355	1323	5537	1130	1635	72	39	0.21198	1	0.098,0.245,0.265,0.188	0.351,0.083,0.351,0.0	0.003
1356	ENSMUSG00000029217.16	Tec	chr5	-	72783717	72783774	72783717	72783758	72785916	72786045	1356	1	15	0	1101	55	39	1	1	NA,NA,0.0,0.124	0.0,0.0,NA,0.0	0.062
1357	ENSMUSG00000029217.16	Tec	chr5	-	72786737	72786819	72786737	72786778	72789139	72789244	1357	2254	100	2243	0	80	39	1	1	1.0,0.494,1.0,1.0	1.0,1.0,1.0,1.0	-0.127
1358	ENSMUSG00000041147.10	Brca2	chr5	+	150568913	150569746	150568938	150569746	150567606	150567768	1358	0	110	1000	120	64	39	1	1	NA,0.0,0.0,NA	1.0,0.0,0.0,NA	-0.333
1360	ENSMUSG00000006576.16	Slc4a3	chr1	+	75552127	75552252	75552152	75552252	75551636	75551820	1360	100	2	1	202	64	39	1	1	NA,1.0,NA,0.0	NA,0.0,NA,0.234	0.383
1361	ENSMUSG00000006576.16	Slc4a3	chr1	+	75552138	75552252	75552152	75552252	75551636	75551820	1361	100	2	11	202	53	39	1	1	NA,1.0,NA,0.0	NA,0.0,1.0,0.269	0.077
1363	ENSMUSG00000023977.15	Ubr2	chr17	-	46988652	46988896	46988652	46988783	46990991	46991105	1363	210	6270	1110	7325	152	39	1	1	0.0,0.204,0.035,NA	0.035,0.079,0.114,0.0	0.023
1365	ENSMUSG00000063870.12	Chd4	chr6	+	125100777	125100993	125100798	125100993	125100467	125100589	1365	139157	25181924	17776	1516179	60	39	0.534663	1	0.253,0.245,0.339,0.159	0.424,0.221,0.211,0.302	-0.04
1366	ENSMUSG00000063870.12	Chd4	chr6	+	125102431	125102610	125102470	125102610	125102162	125102298	1366	51446156	13322529	35402931	32161418	78	39	0.357451	1	0.662,0.407,0.55,0.491	0.354,0.556,0.509,0.463	0.057
1368	ENSMUSG00000075470.2	Alg10b	chr15	+	90227323	90233471	90227472	90233471	90225656	90225854	1368	15101317	1100	29161616	5000	188	39	0.270318	1	0.757,0.675,1.0,1.0	0.546,1.0,1.0,1.0	-0.029
1369	ENSMUSG00000028248.15	Pnisr	chr4	+	21860819	21860991	21860877	21860991	21859083	21859307	1369	57364845	5001	41342230	1	97	39	0.19406	1	0.821,1.0,1.0,0.948	1.0,1.0,1.0,0.923	-0.039
1370	ENSMUSG00000037816.10	Fbxw17	chr13	+	50432170	50432346	50432175	50432346	50431539	50431750	1370	231	100	2432	21	44	39	1	1	NA,0.639,1.0,1.0	1.0,1.0,0.571,0.639	0.077
1372	ENSMUSG00000029169.11	Dhx15	chr5	-	52157454	52157577	52157454	52157569	52160229	52160421	1372	20153122	100	30341819	1110	47	39	1	1	1.0,0.926,1.0,1.0	0.961,0.966,0.937,1.0	0.016
1374	ENSMUSG00000029167.13	Ppargc1a	chr5	-	51490016	51490121	51490016	51490090	51490199	51490245	1374	2001	4523	4524	9111010	70	39	0.002078	0.0585132	0.218,0.0,0.0,0.157	0.198,0.202,0.1,0.182	-0.077
1376	ENSMUSG00000072720.9	Myo18b	chr5	-	112871420	112871638	112871420	112871597	112872383	112872496	1376	1000	3000	1000	0	80	39	1	1	0.14,NA,NA,NA	1.0,NA,NA,NA	-0.86
1377	ENSMUSG00000021572.9	Cep72	chr13	-	74051414	74051621	74051414	74051586	74052880	74053059	1377	4011	10	110	0	74	39	1	1	1.0,NA,0.345,1.0	NA,1.0,1.0,NA	-0.218
1378	ENSMUSG00000021572.9	Cep72	chr13	-	74054882	74055013	74054882	74054991	74058301	74058494	1378	0	2110	10	0	61	39	1	1	0.0,0.0,0.0,NA	NA,NA,1.0,NA	-1
1381	ENSMUSG00000021733.11	Slc4a7	chr14	+	14791051	14791164	14791066	14791164	14786291	14786423	1381	0	2122	1	3301	54	39	1	1	0.0,0.0,0.0,0.0	0.0,0.0,NA,0.419	-0.14
1382	ENSMUSG00000004561.14	Mettl17	chr14	+	51885387	51885522	51885403	51885522	51885150	51885304	1382	209715	1	20121612	0	55	39	1	1	1.0,1.0,1.0,0.914	1.0,1.0,1.0,1.0	-0.021
1383	ENSMUSG00000005069.12	Pex5	chr6	-	124404132	124404243	124404132	124404222	124404629	124404720	1383	18141119	0	24392619	100	60	39	1	1	1.0,1.0,1.0,1.0	1.0,0.962,1.0,1.0	0.01
1384	ENSMUSG00000005069.12	Pex5	chr6	-	124413568	124413790	124413568	124413701	124414006	124414042	1384	45109	9172317	111283	38404626	128	39	0.0682003	0.560095	0.119,0.082,0.117,0.139	0.081,0.084,0.05,0.034	0.052
1387	ENSMUSG00000001517.14	Foxm1	chr6	+	128372530	128372603	128372533	128372603	128371967	128372012	1387	0	1201	1100	0	42	39	1	1	0.0,0.0,NA,0.0	1.0,1.0,NA,NA	-1
1388	ENSMUSG00000002342.17	Tmem161a	chr8	+	70176806	70176925	70176844	70176925	70174302	70174406	1388	3041	4443	220	3321	77	39	0.100889	0.717324	0.275,0.0,0.336,0.144	0.0,0.252,0.336,0.0	0.042
1391	ENSMUSG00000039656.17	Rxrb	chr17	+	34036860	34036964	34036872	34036964	34036624	34036757	1391	1491124	17181614	8171112	26241711	51	39	0.318673	1	0.386,0.277,0.345,0.567	0.19,0.351,0.331,0.455	0.062
1394	ENSMUSG00000025271.13	Pfkfb1	chrX	+	150589795	150590084	150589952	150590084	150588944	150589044	1394	99128	1011	121763	10	196	39	1	1	0.642,1.0,0.705,0.614	1.0,1.0,0.544,1.0	-0.146
1395	ENSMUSG00000028522.16	Mier1	chr4	+	103118238	103118315	103118241	103118315	103115559	103115660	1395	110	1010	220	111	42	39	1	1	0.0,1.0,0.481,NA	NA,0.65,0.65,0.0	0.06
1396	ENSMUSG00000028522.16	Mier1	chr4	+	103118238	103118315	103118280	103118315	103115559	103115660	1396	1330	1000	2333	1021	81	39	1	1	0.325,1.0,1.0,NA	0.491,1.0,0.419,0.591	0.15
1397	ENSMUSG00000028522.16	Mier1	chr4	+	103118241	103118315	103118280	103118315	103115559	103115660	1397	2230	1000	2224	1021	78	39	1	1	0.5,1.0,1.0,NA	0.5,1.0,0.333,0.667	0.208
1400	ENSMUSG00000060862.10	Zbtb40	chr4	-	136988547	136988765	136988547	136988762	136991497	136991662	1400	1010	1121	0	3201	42	39	1	1	0.481,0.0,0.317,0.0	0.0,0.0,NA,0.0	0.2
1401	ENSMUSG00000020150.13	Gamt	chr10	-	80258939	80259098	80258939	80259050	80259176	80259244	1401	2020	661115	2001	4023	87	39	1	1	0.13,0.0,0.075,0.0	0.183,NA,0.0,0.13	-0.053
1402	ENSMUSG00000021431.15	Snrnp48	chr13	+	38214604	38216513	38216324	38216513	38211066	38211141	1402	88597391	12898	54554135	81022	1759	39	0.906528	1	0.14,0.141,0.152,0.201	0.13,0.109,0.312,0.28	-0.049
1403	ENSMUSG00000057406.16	Nsd2	chr5	+	33867573	33867658	33867576	33867658	33864659	33864778	1403	1042	0	3525	1021	42	39	1	1	1.0,NA,1.0,1.0	0.736,1.0,0.481,0.823	0.24
1408	ENSMUSG00000028034.15	Fubp1	chr3	+	152217831	152217884	152217834	152217884	152217408	152217448	1408	2644	9544	4215	6565	42	39	0.478518	1	0.171,0.527,0.481,0.481	0.382,0.271,0.134,0.481	0.098
1409	ENSMUSG00000028034.15	Fubp1	chr3	+	152232254	152232771	152232394	152232771	152231876	152232022	1409	28163225	16151322	17121214	99910	179	39	0.971311	1	0.276,0.189,0.349,0.198	0.292,0.225,0.225,0.234	0.009
1410	ENSMUSG00000028034.15	Fubp1	chr3	+	152232394	152234570	152234523	152234570	152231876	152232022	1410	448368479586	2201	409349232242	0	2168	39	0.26342	1	0.801,0.768,1.0,0.913	1.0,1.0,1.0,1.0	-0.129
1411	ENSMUSG00000002320.15	Tm9sf1	chr14	-	55637858	55638132	55637858	55638070	55640384	55640570	1411	40376969	1	47414843	0	101	39	1	1	1.0,1.0,1.0,0.964	1.0,1.0,1.0,1.0	-0.009
1412	ENSMUSG00000037426.18	Depdc5	chr5	+	32864009	32864312	32864157	32864312	32863712	32863743	1412	1102	2000	2113	1000	187	39	1	1	0.094,1.0,NA,1.0	0.294,1.0,1.0,1.0	-0.125
1413	ENSMUSG00000037426.18	Depdc5	chr5	+	32937520	32937704	32937547	32937704	32933949	32934015	1413	201	1258	1	1314	66	39	1	1	0.0,0.371,0.0,0.069	0.0,0.0,0.0,0.129	0.078
1419	ENSMUSG00000024037.13	Wdr4	chr17	-	31503509	31503727	31503509	31503666	31509768	31509912	1419	1012410	3436	14565	4454	100	39	0.525087	1	0.565,0.539,0.342,0.394	0.577,0.328,0.319,0.328	0.072
1420	ENSMUSG00000079363.7	Gbp4	chr5	-	105125516	105125750	105125516	105125626	105135066	105135190	1420	1161	4454	1020	7351	163	39	1	1	0.056,0.056,0.223,0.056	0.033,0.0,0.087,0.0	0.068
1428	ENSMUSG00000029141.16	Slc4a1ap	chr5	+	31548610	31548681	31548613	31548681	31540385	31540497	1428	1002	100	1101	100	42	39	1	1	1.0,0.0,NA,1.0	1.0,0.481,NA,1.0	-0.16
1429	ENSMUSG00000029141.16	Slc4a1ap	chr5	+	31548610	31548681	31548613	31548681	31546179	31546266	1429	5212	122	3321	20	42	39	0.0492073	0.466485	1.0,0.65,0.317,0.481	1.0,1.0,0.481,1.0	-0.258
1430	ENSMUSG00000031010.17	Usp9x	chrX	+	13116608	13116757	13116623	13116757	13114507	13114644	1430	1100	1000	2000	100	54	39	1	1	0.419,1.0,NA,NA	1.0,0.0,NA,NA	0.21
1435	ENSMUSG00000029177.9	Cenpa	chr5	+	30673266	30673443	30673292	30673443	30672981	30673059	1435	1121	9938	1	5243	65	39	0.523476	1	0.063,0.063,0.286,0.07	0.0,0.0,0.0,0.167	0.079
1437	ENSMUSG00000026632.17	Tatdn3	chr1	-	191049281	191049362	191049281	191049359	191052859	191052972	1437	6584	7356	3442	5353	42	39	0.49319	1	0.443,0.607,0.598,0.382	0.358,0.553,0.426,0.382	0.078
1438	ENSMUSG00000026632.17	Tatdn3	chr1	-	191049281	191049362	191049281	191049359	191054855	191054911	1438	3052	100	103	2000	42	39	1	1	1.0,0.0,1.0,1.0	0.0,1.0,NA,1.0	0.083
1439	ENSMUSG00000006262.15	Mob1b	chr5	+	88745041	88745150	88745056	88745150	88743303	88743470	1439	0	3956	1000	81349	54	39	1	1	0.0,0.0,0.0,0.0	0.083,0.0,0.0,0.0	-0.021
1443	ENSMUSG00000067148.15	Polr1c	chr17	-	46245615	46245796	46245615	46245748	46246106	46246214	1443	1122	22142022	1120	10151620	87	39	1	1	0.02,0.031,0.043,0.039	0.043,0.029,0.053,0.0	0.002
1446	ENSMUSG00000075528.13	Aarsd1	chr11	-	101411082	101411224	101411082	101411199	101411293	101411450	1446	1134	23282337	3011	23211912	64	39	0.324992	1	0.026,0.021,0.074,0.062	0.074,0.0,0.031,0.048	0.007
1447	ENSMUSG00000007613.15	Tgfbr1	chr4	+	47393246	47393489	47393258	47393489	47383748	47383994	1447	1221	220	2011	1120	51	39	0.0527744	0.482606	1.0,0.433,0.433,1.0	0.605,0.0,0.277,1.0	0.246
1455	ENSMUSG00000057541.14	Pus7	chr5	-	23748755	23748922	23748755	23748843	23749804	23749866	1455	1000	4575	20	5543	118	39	1	1	0.076,0.0,0.0,0.0	0.0,0.0,0.142,0.0	-0.016
1457	ENSMUSG00000028411.15	Aptx	chr4	-	40695376	40695423	40695376	40695418	40697216	40697353	1457	11111718	4367	18181212	3354	44	39	0.344727	1	0.709,0.765,0.715,0.695	0.842,0.842,0.68,0.727	-0.052
1458	ENSMUSG00000006169.20	Clint1	chr11	+	45907839	45908044	45907893	45908044	45906180	45906467	1458	751318	5968	1510615	111159	93	39	0.735816	1	0.37,0.189,0.476,0.485	0.364,0.276,0.335,0.411	0.033
1461	ENSMUSG00000051113.9	Fam71e1	chr7	+	44497405	44497633	44497502	44497633	44496914	44497033	1461	1100	10	1000	1100	136	39	1	1	1.0,1.0,0.0,NA	0.223,0.0,NA,NA	0.555
1463	ENSMUSG00000002944.15	Cd36	chr5	-	17828774	17828984	17828774	17828981	17829455	17829549	1463	905736777899	174105152173	1000959632538	183159140111	42	39	0.551533	1	0.828,0.867,0.826,0.828	0.835,0.848,0.807,0.818	0.01
1466	ENSMUSG00000030056.8	Isy1	chr6	-	87833641	87833726	87833641	87833684	87834427	87834493	1466	2102	871715	30	2181316	81	39	0.379404	1	0.107,0.064,0.0,0.06	0.0,0.0,0.1,0.0	0.033
1469	ENSMUSG00000020866.17	Cacna1g	chr11	-	94459093	94459877	94459093	94459826	94461892	94461985	1469	0	100	100	0	90	39	1	1	NA,0.0,NA,NA	NA,1.0,NA,NA	-1
1471	ENSMUSG00000025337.10	Sbds	chr5	-	130253938	130254009	130253938	130254004	130255209	130255310	1471	911118	10	13101311	101	44	39	1	1	1.0,1.0,0.907,1.0	1.0,0.899,1.0,0.907	0.025
1475	ENSMUSG00000079179.9	Rab10os	chr12	+	3238028	3238112	3238063	3238112	3237590	3237660	1475	24292623	4444	12251811	4332	74	39	0.977366	1	0.76,0.793,0.774,0.752	0.613,0.815,0.76,0.744	0.037
1476	ENSMUSG00000020773.11	Trim47	chr11	-	116106931	116107006	116106931	116107003	116107423	116107622	1476	4222	4269	5123	6553	42	39	0.777732	1	0.481,0.481,0.236,0.171	0.436,0.157,0.271,0.481	0.006
1477	ENSMUSG00000024978.11	Gpam	chr19	-	55075541	55075679	55075541	55075675	55076290	55076368	1477	28252221	10	1201299158	2201	43	39	1	1	1.0,1.0,0.952,1.0	0.982,0.983,1.0,0.981	0.002
1478	ENSMUSG00000022391.16	Rangap1	chr15	-	81724485	81724632	81724485	81724625	81729711	81730003	1478	81299	0	1391516	100	46	39	1	1	1.0,1.0,1.0,1.0	1.0,0.884,1.0,1.0	0.029
1488	ENSMUSG00000020454.17	Eif4enif1	chr11	+	3234461	3234645	3234584	3234645	3233987	3234059	1488	17203334	0	24142624	1000	162	39	1	1	1.0,1.0,1.0,1.0	0.852,1.0,1.0,1.0	0.037
1491	ENSMUSG00000000600.15	Krit1	chr5	+	3806418	3806568	3806464	3806568	3803183	3803483	1491	8598	2300	121288	3321	85	39	0.247875	1	0.647,0.433,1.0,1.0	0.647,0.647,0.647,0.786	0.088
1494	ENSMUSG00000029034.9	Ints11	chr4	+	155875137	155875366	155875228	155875366	155872849	155872923	1494	16181826	0	28252416	10	130	39	1	1	1.0,1.0,1.0,1.0	1.0,1.0,0.878,1.0	0.03
1496	ENSMUSG00000062729.11	Ppox	chr1	-	171280139	171280288	171280139	171280255	171280387	171280522	1496	78410	35119	1302	12886	72	39	3.76345e-05	0.00380595	0.558,0.464,0.165,0.376	0.043,0.169,0.0,0.153	0.3
1497	ENSMUSG00000029070.9	Mxra8	chr4	+	155840905	155841208	155840914	155841208	155840777	155840798	1497	2128	2042	21	1000	48	39	1	1	0.0,1.0,0.709,0.765	0.0,NA,1.0,1.0	-0.048
1499	ENSMUSG00000029036.18	Atad3a	chr4	-	155753566	155753769	155753566	155753636	155753881	155754047	1499	1332	36374982	4311	38604540	172	39	1	1	0.006,0.018,0.014,0.005	0.023,0.011,0.005,0.006	-0.001
1500	ENSMUSG00000029036.18	Atad3a	chr4	-	155753881	155754138	155753881	155754047	155754756	155754826	1500	2211	32392947	380	40434534	130	39	0.729977	1	0.018,0.015,0.01,0.006	0.0,0.021,0.051,0.0	-0.006
1501	ENSMUSG00000029036.18	Atad3a	chr4	-	155754756	155754852	155754756	155754826	155755678	155755738	1501	3516	34313434	93310	54564736	65	39	0.532034	1	0.05,0.088,0.017,0.096	0.091,0.031,0.037,0.143	-0.013
1502	ENSMUSG00000023153.9	Tmem52	chr4	+	155469443	155469503	155469461	155469503	155469302	155469346	1502	1011	0	0	1	57	39	1	1	1.0,NA,1.0,1.0	NA,NA,NA,0.0	1
1509	ENSMUSG00000078485.3	Plekhn1	chr4	-	156222250	156222481	156222250	156222478	156222639	156222780	1509	111	11	0	1100	42	39	1	1	NA,1.0,0.481,0.481	0.0,0.0,NA,NA	0.654
1513	ENSMUSG00000029500.16	Pgam5	chr5	-	110265511	110265645	110265511	110265642	110265739	110265828	1513	7388	45710	13696	4543	42	39	0.0697091	0.56806	0.619,0.358,0.515,0.426	0.751,0.527,0.676,0.65	-0.172
1516	ENSMUSG00000042804.13	Gpr153	chr4	+	152282857	152285337	152282926	152285337	152282370	152282555	1516	7101221	1012	343	110	108	39	1	1	0.717,1.0,0.813,0.791	NA,0.52,0.591,1.0	0.127
1517	ENSMUSG00000004393.10	Ddx56	chr11	-	6266810	6266971	6266810	6266917	6267417	6267579	1517	14152129	0	18122114	1000	93	39	1	1	1.0,1.0,1.0,1.0	0.883,1.0,1.0,1.0	0.029
1519	ENSMUSG00000028943.18	Espn	chr4	-	152130768	152131294	152130768	152130961	152134160	152134441	1519	1	1000	1001	0	372	39	1	1	0.0,NA,NA,1.0	1.0,NA,NA,1.0	-0.5
1522	ENSMUSG00000028952.12	Zbtb48	chr4	-	152022026	152022234	152022026	152022119	152022695	152022807	1522	62133	2203	3833	1100	154	39	0.00010202	0.00637373	0.432,0.202,1.0,0.202	0.432,0.67,1.0,1.0	-0.317
1523	ENSMUSG00000030177.14	Ccdc77	chr6	-	120341972	120342077	120341972	120342069	120348387	120348530	1523	1020	3201	1	2100	47	39	1	1	0.217,0.0,1.0,0.0	0.0,0.0,NA,1.0	-0.029
1524	ENSMUSG00000030177.14	Ccdc77	chr6	-	120350206	120350444	120350206	120350390	120354000	120354054	1524	2100	2000	1101	1000	93	39	1	1	0.295,1.0,NA,NA	0.295,1.0,NA,1.0	-0.118
1526	ENSMUSG00000021171.8	Esyt2	chr12	+	116342044	116342252	116342075	116342252	116339546	116339667	1526	10	9558	11	7887	70	39	1	1	0.0,0.0,0.1,0.0	0.0,0.0,0.065,0.074	-0.01
1528	ENSMUSG00000039936.18	Pik3cd	chr4	-	149655126	149655257	149655126	149655248	149655335	149655500	1528	150	1049	200	2010	48	39	1	1	0.0,1.0,0.504,0.0	0.0,1.0,0.0,NA	0.043
1529	ENSMUSG00000039936.18	Pik3cd	chr4	-	149655335	149655503	149655335	149655500	149655580	149655631	1529	144	10	1022	100	42	39	1	1	NA,1.0,0.788,1.0	1.0,0.0,1.0,1.0	0.179
1530	ENSMUSG00000039936.18	Pik3cd	chr4	-	149657245	149657467	149657245	149657455	149658381	149658471	1530	7190	1	2231	0	51	39	1	1	1.0,1.0,1.0,0.0	1.0,1.0,1.0,1.0	-0.25
1531	ENSMUSG00000063077.15	Kif1b	chr4	-	149257869	149258081	149257869	149258003	149262135	149262278	1531	15270	106410	128612	12101412	117	39	0.561184	1	0.333,0.1,0.368,0.0	0.25,0.211,0.125,0.25	-0.009
1532	ENSMUSG00000041459.15	Tardbp	chr4	-	148612381	148617705	148612381	148617635	148618664	148618791	1532	26191717	11	1014116	0	109	39	1	1	1.0,1.0,0.859,0.859	1.0,1.0,1.0,1.0	-0.071
1533	ENSMUSG00000041459.15	Tardbp	chr4	-	148617565	148617737	148617565	148617635	148618664	148618791	1533	55605556	11	45493636	0	141	39	1	1	1.0,1.0,0.938,0.939	1.0,1.0,1.0,1.0	-0.031
1534	ENSMUSG00000041459.15	Tardbp	chr4	-	148617565	148617825	148617565	148617635	148618664	148618791	1534	131131145175	11	141131103105	0	229	39	1	1	1.0,1.0,0.961,0.968	1.0,1.0,1.0,1.0	-0.018
1535	ENSMUSG00000041459.15	Tardbp	chr4	-	148617565	148617737	148617565	148617705	148618664	148618791	1535	38464547	9578	40412732	5622	71	39	0.136517	0.855843	0.699,0.835,0.779,0.763	0.815,0.79,0.881,0.898	-0.077
1536	ENSMUSG00000041459.15	Tardbp	chr4	-	148617565	148617825	148617565	148617705	148618664	148618791	1536	114117135166	9578	13612394101	5622	159	39	0.074543	0.59218	0.757,0.852,0.825,0.836	0.87,0.834,0.92,0.925	-0.07
1538	ENSMUSG00000041459.15	Tardbp	chr4	-	148617565	148617825	148617565	148617705	148618673	148618791	1538	114113135166	4411	1321229499	4431	159	39	0.413083	1	0.875,0.874,0.971,0.976	0.89,0.882,0.885,0.96	0.02
1539	ENSMUSG00000031791.8	Tmem38a	chr8	+	72581184	72581272	72581219	72581272	72579959	72580144	1539	45101713	0	40812	100	74	39	1	1	1.0,1.0,1.0,1.0	1.0,0.0,1.0,1.0	0.25
1540	ENSMUSG00000029003.11	Mad2l2	chr4	+	148145103	148145196	148145125	148145196	148144653	148144727	1540	29192917	5202	19141611	11	61	39	0.00202068	0.0574682	0.788,0.859,1.0,0.845	1.0,1.0,0.911,0.876	-0.074
1542	ENSMUSG00000029020.13	Mfn2	chr4	-	147887205	147887348	147887205	147887313	147887414	147887523	1542	2121	44403743	1631	78847863	74	39	0.54274	1	0.023,0.013,0.028,0.012	0.007,0.036,0.02,0.008	0.001
1543	ENSMUSG00000075028.12	Prdm11	chr2	-	92972017	92975861	92972017	92974182	92980510	92980698	1543	5866	0	8103	1	1718	39	1	1	1.0,1.0,1.0,1.0	1.0,1.0,NA,0.064	0.312
1547	ENSMUSG00000085525.7	Gm13166	chr4	+	146278352	146278434	146278355	146278434	146272882	146272975	1547	2010	1	0	100	42	39	1	1	1.0,NA,1.0,0.0	NA,0.0,NA,NA	0.667
1548	ENSMUSG00000055850.12	Rnf181	chr6	-	72360874	72361013	72360874	72360949	72361121	72361226	1548	54169	0	6960	10	103	39	1	1	1.0,1.0,1.0,1.0	1.0,1.0,0.694,NA	0.102
1551	ENSMUSG00000025616.14	Usp16	chr16	+	87469674	87469862	87469677	87469862	87466252	87466356	1551	91294	1	20382013	3442	42	39	9.9411e-05	0.00637373	1.0,1.0,1.0,0.788	0.861,0.898,0.823,0.858	0.087
1552	ENSMUSG00000020220.16	Vps13d	chr4	-	145099964	145100070	145099964	145100067	145103613	145103688	1552	1	0	0	1110	42	39	1	1	NA,NA,NA,1.0	0.0,0.0,0.0,NA	1
1553	ENSMUSG00000020220.16	Vps13d	chr4	-	145099964	145100070	145099964	145100067	145105798	145105921	1553	2323	2210	8833	2210	42	39	0.555261	1	0.481,0.582,0.65,1.0	0.788,0.788,0.736,1.0	-0.15
1555	ENSMUSG00000071669.14	Snx29	chr16	+	11420700	11420783	11420703	11420783	11418822	11418898	1555	2124	0	113	1	42	39	1	1	1.0,1.0,1.0,1.0	NA,1.0,1.0,0.736	0.088
1557	ENSMUSG00000025260.10	Hsd17b10	chrX	+	152003622	152003781	152003652	152003781	152003360	152003525	1557	1124	128124137176	1	741047461	69	39	1	1	0.004,0.005,0.008,0.013	0.0,0.0,0.0,0.009	0.005
1559	ENSMUSG00000036733.16	Rbm42	chr7	-	30645666	30645842	30645666	30645821	30645918	30645987	1559	14102128	0	17131211	10	60	39	1	1	1.0,1.0,1.0,1.0	1.0,1.0,0.886,1.0	0.028
1560	ENSMUSG00000036733.16	Rbm42	chr7	-	30645666	30645842	30645666	30645821	30647559	30647634	1560	411317	1561117	3235	118612	60	39	0.120519	0.802708	0.148,0.098,0.434,0.394	0.151,0.14,0.245,0.213	0.081
1561	ENSMUSG00000046862.14	Pramef8	chr4	+	143416619	143416952	143416639	143416952	143415348	143415413	1561	2	1001	0	100	59	39	1	1	0.0,NA,NA,0.569	NA,0.0,NA,NA	0.284
1562	ENSMUSG00000043085.14	Tmem82	chr4	-	141614944	141615135	141614944	141615110	141616203	141616621	1562	200	10	3561	100	64	39	1	1	NA,1.0,0.0,NA	1.0,0.753,1.0,1.0	-0.438
1566	ENSMUSG00000040842.17	Szrd1	chr4	-	141118526	141118781	141118526	141118778	141120323	141120373	1566	8101315	211	33171717	4203	42	39	0.104815	0.738211	1.0,0.823,0.923,0.933	0.885,0.888,1.0,0.84	0.017
1567	ENSMUSG00000040842.17	Szrd1	chr4	-	141118526	141118781	141118526	141118778	141139691	141139775	1567	917922	1542	28252520	1441	42	39	0.152113	0.894658	0.893,0.759,0.676,0.911	0.963,0.853,0.853,0.949	-0.095
1568	ENSMUSG00000041375.18	Ccdc9	chr7	-	16284270	16284375	16284270	16284362	16284494	16284546	1568	17181922	1000	15161110	0	52	39	1	1	0.927,1.0,1.0,1.0	1.0,1.0,1.0,1.0	-0.018
1569	ENSMUSG00000041375.18	Ccdc9	chr7	-	16284270	16284413	16284270	16284362	16284494	16284546	1569	7848	1000	5672	0	90	39	1	1	0.752,1.0,1.0,1.0	1.0,1.0,1.0,1.0	-0.062
1570	ENSMUSG00000041375.18	Ccdc9	chr7	-	16284270	16284413	16284270	16284375	16284494	16284546	1570	1211	11121615	101	101149	77	39	1	1	0.044,0.078,0.031,0.033	0.0,0.044,0.0,0.053	0.022
1571	ENSMUSG00000020736.12	Nt5c	chr11	-	115490419	115490769	115490419	115490744	115490852	115490967	1571	2212	910158	1012	11699	64	39	0.13543	0.852128	0.119,0.109,0.039,0.132	0.052,0.0,0.063,0.119	0.041
1572	ENSMUSG00000021144.14	Mta1	chr12	+	113131315	113131467	113131362	113131467	113130884	113131000	1572	27272724	1211	26182329	20	86	39	0.0302662	0.355858	0.924,0.86,0.924,0.916	1.0,1.0,0.839,1.0	-0.054
1573	ENSMUSG00000022472.16	Desi1	chr15	-	81998109	81998299	81998109	81998232	81999504	81999614	1573	1111	6444	1012	3411	106	39	1	1	0.058,0.084,0.084,0.084	0.109,0.0,0.269,0.424	-0.123
1575	ENSMUSG00000029408.13	Abcb9	chr5	-	124083051	124083182	124083051	124083168	124083605	124083720	1575	3355	10	86112	0	53	39	1	1	1.0,1.0,0.786,1.0	1.0,1.0,1.0,1.0	-0.053
1578	ENSMUSG00000028759.13	Hp1bp3	chr4	+	138223489	138223649	138223528	138223649	138222088	138222188	1578	47545647	5326	51694536	4211	78	39	0.0642473	0.53741	0.825,0.9,0.933,0.797	0.864,0.945,0.957,0.947	-0.064
1579	ENSMUSG00000028347.14	Tmeff1	chr4	+	48617231	48617331	48617234	48617331	48614956	48614983	1579	6575	2117	71556	4341	42	39	0.915657	1	0.736,0.823,0.867,0.399	0.619,0.823,0.537,0.848	0
1580	ENSMUSG00000041343.19	Ankrd42	chr7	-	92619547	92619725	92619547	92619683	92623967	92624087	1580	2	1202	0	1100	81	39	1	1	0.0,0.0,NA,0.325	0.0,0.0,NA,NA	0.108
1581	ENSMUSG00000041351.16	Rap1gap	chr4	+	137727676	137727779	137727729	137727779	137726951	137727075	1581	30182438	232	79766171	4335	92	39	0.789666	1	1.0,0.792,0.772,0.89	0.893,0.915,0.896,0.858	-0.027
1582	ENSMUSG00000041351.16	Rap1gap	chr4	+	137728228	137728363	137728259	137728363	137727676	137727779	1582	68914	59418	18121011	20142228	70	39	0.124927	0.818644	0.401,0.331,0.556,0.302	0.334,0.323,0.202,0.18	0.138
1583	ENSMUSG00000012535.14	Tnpo3	chr6	-	29554794	29554980	29554794	29554962	29555152	29555309	1583	13	22121820	410	26212815	57	39	0.663458	1	0.0,0.0,0.037,0.093	0.0,0.115,0.024,0.0	-0.002
1585	ENSMUSG00000066037.14	Hnrnpr	chr4	+	136314086	136314255	136314089	136314255	136310967	136311089	1585	3447	3328	2133	2131	42	39	0.78625	1	0.481,0.553,0.65,0.448	0.481,0.481,0.481,0.736	-0.012
1587	ENSMUSG00000032826.18	Ank2	chr3	-	126976844	126976947	126976844	126976932	126981799	126981944	1587	1	10	2223	110	54	39	1	1	NA,NA,0.0,1.0	1.0,0.591,0.591,1.0	-0.295
1593	ENSMUSG00000054474.15	Thnsl2	chr6	-	71138650	71138822	71138650	71138803	71139748	71139943	1593	0	6233	1	9414	58	39	1	1	0.0,0.0,0.0,0.0	0.0,0.0,0.0,0.144	-0.036
1595	ENSMUSG00000018167.10	Stard3	chr11	+	98375003	98375157	98375079	98375157	98372069	98372342	1595	10	11794	1111	18995	115	39	1	1	0.0,0.0,0.036,0.0	0.018,0.036,0.036,0.064	-0.029
1599	ENSMUSG00000021519.11	Mterf3	chr13	-	66928169	66928322	66928169	66928287	66929884	66930223	1599	47434448	1101	55493725	10	74	39	1	1	0.961,0.958,1.0,0.962	1.0,1.0,0.951,1.0	-0.017
1601	ENSMUSG00000054405.14	Dnajc8	chr4	+	132544009	132544122	132544055	132544122	132541781	132541838	1601	1321	22162322	21	20241615	85	39	0.150858	0.894658	0.02,0.079,0.038,0.02	0.0,0.0,0.054,0.03	0.018
1602	ENSMUSG00000041530.16	Ago1	chr4	-	126460366	126460585	126460366	126460503	126460905	126461087	1602	5010	3001	0	4021	121	39	1	1	0.349,NA,1.0,0.0	0.0,NA,0.0,0.0	0.45
1606	ENSMUSG00000026153.15	Fam135a	chr1	-	24028199	24030528	24028199	24029940	24030741	24030896	1606	18143225	1020	13342213	210	627	39	1	1	0.528,1.0,0.499,1.0	1.0,0.514,0.578,1.0	-0.016
1608	ENSMUSG00000030057.15	Cnbp	chr6	-	87845121	87845323	87845121	87845320	87845464	87845557	1608	62566264	849479121	42394527	86748156	42	39	0.114627	0.785544	0.407,0.356,0.422,0.329	0.312,0.329,0.34,0.309	0.056
1610	ENSMUSG00000040613.14	Apobec1	chr6	-	122591086	122591260	122591086	122591204	122596631	122596777	1610	34913	9133127	3142	156146	95	39	0.12702	0.828543	0.12,0.112,0.106,0.165	0.076,0.064,0.105,0.12	0.035
1613	ENSMUSG00000053730.15	Tmem39b	chr4	-	129692432	129692673	129692432	129692516	129693065	129693285	1613	2030	1431	1011	3010	196	39	1	1	0.285,0.0,0.166,0.0	0.062,NA,0.166,1.0	-0.297
1614	ENSMUSG00000028795.15	Ccdc28b	chr4	-	129620682	129620876	129620682	129620853	129620983	129621150	1614	58475061	2142	75545149	4213	62	39	0.869754	1	0.948,0.967,0.887,0.95	0.922,0.944,0.97,0.911	0.001
1615	ENSMUSG00000028797.20	Tmem234	chr4	+	129602194	129602261	129602221	129602261	129600982	129601134	1615	41413758	0	56444332	10	66	39	1	1	1.0,1.0,1.0,1.0	1.0,1.0,0.962,1.0	0.01
1616	ENSMUSG00000040859.14	Bsdc1	chr4	+	129466822	129466990	129466913	129466990	129465229	129465346	1616	60475742	0	62604946	1	130	39	1	1	1.0,1.0,1.0,1.0	1.0,1.0,1.0,0.932	0.017
1619	ENSMUSG00000028793.15	Rnf19b	chr4	+	129073498	129073643	129073501	129073643	129071736	129071942	1619	5056	20111914	110	12111111	42	39	1	1	0.188,0.0,0.196,0.285	0.0,0.078,0.078,0.0	0.128
1625	ENSMUSG00000030325.16	Klrb1c	chr6	-	128784104	128784259	128784104	128784250	128784736	128784811	1625	201	10	110	100	48	39	1	1	NA,1.0,0.0,1.0	NA,0.448,1.0,NA	-0.057
1626	ENSMUSG00000042354.7	Gnl3	chr14	-	31013166	31013324	31013166	31013255	31013428	31013565	1626	53537158	1001	43704041	100	108	39	1	1	0.95,1.0,1.0,0.954	1.0,0.962,1.0,1.0	-0.014
1627	ENSMUSG00000042354.7	Gnl3	chr14	-	31016321	31016454	31016321	31016392	31016812	31016907	1627	12262225	3100	27322413	2000	101	39	0.513784	1	0.607,0.909,1.0,1.0	0.839,1.0,1.0,1.0	-0.081
1628	ENSMUSG00000113204.1	Gm46430	chr13	-	74611263	74611387	74611263	74611321	74612723	74612948	1628	3011	111	2	0	105	39	1	1	1.0,0.0,0.271,0.271	NA,NA,NA,1.0	-0.615
1633	ENSMUSG00000028763.18	Hspg2	chr4	+	137549531	137549677	137549537	137549677	137548345	137548490	1633	48537867	10	30292927	0	45	39	1	1	1.0,1.0,0.985,1.0	1.0,1.0,1.0,1.0	-0.004
1635	ENSMUSG00000036391.16	Sec24a	chr11	-	51729451	51729578	51729451	51729575	51731802	51731905	1635	612	2003	2624	130	42	39	0.240273	1	0.0,1.0,1.0,0.382	1.0,0.848,0.382,1.0	-0.212
1639	ENSMUSG00000037475.15	Thoc2	chrX	-	41802946	41802992	41802946	41802986	41803455	41803532	1639	76818	2	1291011	10	45	39	1	1	1.0,1.0,1.0,0.886	1.0,1.0,0.897,1.0	-0.003
1640	ENSMUSG00000037475.15	Thoc2	chrX	-	41812458	41812575	41812458	41812494	41813949	41814008	1640	33108	5355	6475	3562	120	39	0.945799	1	0.163,0.245,0.394,0.342	0.394,0.206,0.275,0.448	-0.045
1643	ENSMUSG00000028655.11	Mfsd2a	chr4	-	122959269	122959401	122959269	122959398	122960940	122961188	1643	10	0	2316323	5106	42	39	1	1	NA,NA,1.0,NA	0.81,0.937,1.0,0.781	0.118
1647	ENSMUSG00000026307.12	Scly	chr1	+	91302768	91302869	91302772	91302869	91300527	91300640	1647	10886	1201	8376	0	43	39	0.85499	1	0.901,0.784,1.0,0.845	1.0,1.0,1.0,1.0	-0.117
1648	ENSMUSG00000026307.12	Scly	chr1	+	91308292	91308441	91308313	91308441	91305273	91305454	1648	0	3614	110	9543	60	39	1	1	0.0,0.0,0.0,0.0	0.0,0.115,0.14,0.0	-0.064
1654	ENSMUSG00000028639.14	Ybx1	chr4	-	119278933	119279211	119278933	119279199	119281569	119281652	1654	23222339	969196115	3333349	70757965	51	39	0.119693	0.800565	0.155,0.156,0.155,0.206	0.265,0.252,0.248,0.096	-0.047
1657	ENSMUSG00000039623.13	Ap5z1	chr5	+	142466475	142466676	142466489	142466676	142466257	142466392	1657	0	5544	1000	6922	53	39	1	1	0.0,0.0,0.0,0.0	0.109,0.0,0.0,0.0	-0.027
1658	ENSMUSG00000039623.13	Ap5z1	chr5	+	142470382	142470556	142470393	142470556	142470289	142470327	1658	0	2222	1000	3421	50	39	1	1	0.0,0.0,0.0,0.0	0.206,0.0,0.0,0.0	-0.051
1659	ENSMUSG00000039623.13	Ap5z1	chr5	+	142474373	142474514	142474421	142474514	142473907	142474050	1659	1451215	0	8698	10	87	39	1	1	1.0,1.0,1.0,1.0	1.0,1.0,0.801,1.0	0.05
1663	ENSMUSG00000033191.14	Tie1	chr4	-	118474299	118474413	118474299	118474402	118475423	118475614	1663	36407063	3	31222115	0	50	39	1	1	1.0,1.0,1.0,0.942	1.0,1.0,1.0,1.0	-0.014
1665	ENSMUSG00000062054.7	Iah1	chr12	+	21317897	21318046	21317929	21318046	21317375	21317428	1665	895794104	2012	1001007747	101	71	39	0.532452	1	0.961,1.0,0.981,0.966	1.0,0.982,1.0,0.963	-0.009
1666	ENSMUSG00000033326.15	Kdm4a	chr4	-	118177394	118177576	118177394	118177563	118179601	118179654	1666	5237	0	7232	1	52	39	1	1	1.0,1.0,1.0,1.0	1.0,1.0,1.0,0.6	0.1
1667	ENSMUSG00000027001.10	Dusp19	chr2	+	80624207	80624360	80624325	80624360	80621193	80621240	1667	48362642	2214	60425031	100	157	39	5.09832e-05	0.0042646	0.856,0.817,0.866,0.723	1.0,0.913,1.0,1.0	-0.163
1668	ENSMUSG00000018287.12	Spag7	chr11	-	70664987	70665076	70664987	70665046	70665296	70665364	1668	61475777	2000	63803738	0	69	39	1	1	0.945,1.0,1.0,1.0	1.0,1.0,1.0,1.0	-0.014
1670	ENSMUSG00000000823.16	Zfp512b	chr2	-	181587980	181588103	181587980	181588079	181588213	181588306	1670	3	7674	1000	5121	63	39	0.790362	1	0.0,0.0,0.0,0.317	0.11,0.0,0.0,0.0	0.052
1671	ENSMUSG00000033985.17	Tesk2	chr4	+	116801448	116801532	116801452	116801532	116801159	116801244	1671	2010	1	110	0	43	39	1	1	1.0,NA,1.0,0.0	NA,1.0,1.0,NA	-0.333
1672	ENSMUSG00000028689.14	Ccdc163	chr4	+	116709437	116709619	116709481	116709619	116709239	116709273	1672	11111020	0	14131210	10	83	39	1	1	1.0,1.0,1.0,1.0	1.0,1.0,0.849,1.0	0.038
1673	ENSMUSG00000028689.14	Ccdc163	chr4	+	116711285	116711378	116711310	116711378	116710100	116710284	1673	2135	5355	3131	9315	64	39	0.540157	1	0.196,0.169,0.268,0.379	0.169,0.169,0.646,0.109	-0.02
1674	ENSMUSG00000028689.14	Ccdc163	chr4	+	116714015	116714149	116714087	116714149	116712722	116712826	1674	85126	2532	9152	5523	111	39	0.0714983	0.577674	0.584,0.26,0.584,0.513	0.387,0.066,0.468,0.19	0.207
1675	ENSMUSG00000032563.16	Mrpl3	chr9	+	105054424	105054605	105054444	105054605	105053269	105053512	1675	17131220	100	1923915	101	59	39	1	1	1.0,0.896,1.0,1.0	1.0,0.938,1.0,0.908	0.013
1678	ENSMUSG00000041538.16	H2-Ob	chr17	+	34243838	34243916	34243887	34243916	34243467	34243578	1678	11	1021	0	2020	88	39	1	1	0.0,NA,0.181,0.307	0.0,NA,0.0,NA	0.163
1679	ENSMUSG00000029710.15	Ephb4	chr5	+	137362362	137362514	137362389	137362514	137361133	137361466	1679	3142	1161111	1111	5662	66	39	0.0667365	0.556594	0.139,0.09,0.177,0.097	0.106,0.09,0.09,0.228	-0.003
1682	ENSMUSG00000042564.13	Fam227a	chr15	-	79648736	79648831	79648736	79648819	79649636	79649860	1682	1000	1000	0	10	51	39	1	1	0.433,NA,NA,NA	NA,NA,0.0,NA	0.433
1685	ENSMUSG00000052033.13	Pfdn4	chr2	+	170516549	170516690	170516561	170516690	170515738	170515846	1685	18143132	0	3623205	1000	51	39	1	1	1.0,1.0,1.0,1.0	0.965,1.0,1.0,1.0	0.009
1686	ENSMUSG00000022025.13	Cnmd	chr14	-	79641895	79642074	79641895	79642062	79645362	79645516	1686	0	100	1001	1000	51	39	1	1	NA,0.0,NA,NA	0.433,NA,NA,1.0	-0.717
1688	ENSMUSG00000040351.11	Ankib1	chr5	-	3694778	3694893	3694778	3694875	3700355	3700407	1688	4226	22	6977	1000	57	39	0.348969	1	1.0,1.0,0.406,0.672	0.804,1.0,1.0,1.0	-0.181
1691	ENSMUSG00000057375.13	Yipf1	chr4	+	107344487	107344678	107344511	107344678	107340985	107341102	1691	1051	26263735	1322	38352815	63	39	0.636586	1	0.023,0.0,0.077,0.017	0.016,0.05,0.042,0.076	-0.017
1694	ENSMUSG00000036825.12	Ssx2ip	chr3	+	146432972	146433146	146432975	146433146	146432480	146432617	1694	2330	121	122	1110	42	39	0.414982	1	1.0,0.736,0.582,0.0	0.0,0.481,0.65,1.0	0.047
1700	ENSMUSG00000028573.18	Fggy	chr4	+	95820881	95822125	95821977	95822125	95812107	95812169	1700	38564453	1112511	24301614	7876	1135	39	0.0540213	0.489288	0.106,0.138,0.232,0.142	0.105,0.114,0.073,0.074	0.063
1701	ENSMUSG00000037355.14	Uvssa	chr5	+	33410858	33411042	33410962	33411042	33409426	33409549	1701	12499	10	78110	0	143	39	1	1	1.0,1.0,0.711,1.0	1.0,1.0,1.0,1.0	-0.072
1703	ENSMUSG00000028688.13	Toe1	chr4	-	116805131	116805400	116805131	116805294	116805485	116805745	1703	4237	1311	3221	6122	145	39	0.0334431	0.374457	0.518,0.152,0.447,0.653	0.119,0.35,0.212,0.119	0.243
1705	ENSMUSG00000020056.16	Washc3	chr10	+	88219249	88219360	88219252	88219360	88215966	88216074	1705	17161727	6366	20251116	10953	42	39	0.358475	1	0.725,0.832,0.725,0.807	0.65,0.721,0.671,0.832	0.054
1706	ENSMUSG00000068329.12	Htra2	chr6	-	83052697	83052803	83052697	83052726	83053037	83053070	1706	47556070	1314	72766031	2231	116	39	0.854054	1	0.94,0.86,0.953,0.855	0.924,0.927,0.871,0.912	-0.007
1707	ENSMUSG00000035133.9	Arhgap5	chr12	+	52542488	52542636	52542491	52542636	52504341	52504387	1707	5042	2	3489	123	42	39	1	1	1.0,NA,1.0,0.481	1.0,0.788,0.788,0.736	-0.001
1708	ENSMUSG00000035133.9	Arhgap5	chr12	+	52542488	52542636	52542491	52542636	52516106	52519967	1708	1916209	1001	17293320	100	42	39	1	1	0.946,1.0,1.0,0.893	1.0,0.964,1.0,1.0	-0.031
1709	ENSMUSG00000028580.15	Pum1	chr4	+	130743689	130743794	130743692	130743794	130741462	130741556	1709	1121	1302	1222	4741	42	39	0.573255	1	0.481,0.236,1.0,0.317	0.188,0.21,0.317,0.65	0.167
1711	ENSMUSG00000063952.16	Brpf3	chr17	+	28817470	28817798	28817485	28817798	28817064	28817193	1711	1001	1253	1111	7302	54	39	1	1	0.419,0.0,0.0,0.194	0.094,0.194,1.0,0.265	-0.235
1712	ENSMUSG00000063952.16	Brpf3	chr17	+	28831313	28831411	28831317	28831411	28828343	28828441	1712	5130	0	7447	10	43	39	1	1	1.0,1.0,1.0,NA	1.0,1.0,0.784,1.0	0.054
1716	ENSMUSG00000028484.16	Psip1	chr4	-	83461870	83462553	83461870	83462473	83463594	83463713	1716	80104	1101	6632	2010	119	39	1	1	0.724,0.0,1.0,0.567	0.496,1.0,0.496,1.0	-0.175
1718	ENSMUSG00000029505.17	Ep400	chr5	-	110668549	110668745	110668549	110668724	110670874	110671096	1718	14121015	101	1316810	301	60	39	0.700174	1	1.0,0.886,1.0,0.907	1.0,0.776,1.0,0.867	0.038
1719	ENSMUSG00000037321.17	Tap1	chr17	+	34193127	34193316	34193157	34193316	34192836	34192965	1719	23213831	110	103196	1001	69	39	1	1	1.0,0.922,0.956,1.0	0.85,1.0,1.0,0.772	0.064
1721	ENSMUSG00000060671.12	Atp8b2	chr3	-	89945920	89946137	89945920	89946065	89946178	89946284	1721	100	2282	0	6322	111	39	1	1	0.0,0.149,0.0,0.0	0.0,0.0,0.0,0.0	0.037
1724	ENSMUSG00000032633.12	Flcn	chr11	-	59795140	59795575	59795140	59795264	59795749	59795863	1724	245183195260	1091315	186380244135	21171618	350	39	0.0921729	0.681058	0.732,0.694,0.626,0.659	0.497,0.714,0.63,0.455	0.104
1730	ENSMUSG00000034602.15	Mon2	chr10	-	123031039	123031124	123031039	123031121	123032522	123032749	1730	441	3139	4303	12763	42	39	0.704453	1	0.0,0.788,0.553,0.094	0.236,0.285,0.0,0.481	0.108
1731	ENSMUSG00000055436.18	Srsf11	chr3	-	158012779	158012896	158012779	158012875	158013951	158014041	1731	17111518	41572940	6586	33222928	60	39	0.0409502	0.426602	0.212,0.111,0.252,0.226	0.106,0.129,0.152,0.122	0.073
1733	ENSMUSG00000000355.13	Mcts1	chrX	+	38611754	38611833	38611765	38611833	38605938	38606072	1733	4044	68424170	6623	54435623	50	39	0.11903	0.798665	0.044,0.0,0.071,0.043	0.08,0.098,0.027,0.092	-0.035
1734	ENSMUSG00000000355.13	Mcts1	chrX	+	38611754	38611833	38611765	38611833	38608722	38608868	1734	7275	1	111067	0	50	39	1	1	1.0,1.0,1.0,0.796	1.0,1.0,1.0,1.0	-0.051
1737	ENSMUSG00000060261.15	Gtf2i	chr5	-	134243506	134243599	134243506	134243587	134243900	134243956	1737	21202133	25191627	23272423	31292314	51	39	0.755178	1	0.391,0.446,0.501,0.483	0.362,0.416,0.444,0.557	0.011
1742	ENSMUSG00000064068.14	Mtx1	chr3	-	89210583	89210676	89210583	89210673	89212682	89212762	1742	55415354	0	72744956	2000	42	39	1	1	1.0,1.0,1.0,1.0	0.971,1.0,1.0,1.0	0.007
1744	ENSMUSG00000030533.16	Unc45a	chr7	-	80329021	80329162	80329021	80329131	80329505	80329647	1744	18232118	1	2117117	0	70	39	1	1	1.0,1.0,1.0,0.909	1.0,1.0,1.0,1.0	-0.023
1747	ENSMUSG00000008855.17	Hdac5	chr11	-	102195748	102195894	102195748	102195868	102195951	102196117	1747	8656	91189	6664	3445	65	39	0.106719	0.745725	0.348,0.247,0.273,0.286	0.545,0.474,0.474,0.324	-0.166
1748	ENSMUSG00000008855.17	Hdac5	chr11	-	102218415	102218781	102218415	102218487	102219144	102219281	1748	35283639	200	29221116	1000	333	39	1	1	1.0,0.621,1.0,1.0	0.773,1.0,1.0,1.0	-0.038
1749	ENSMUSG00000008855.17	Hdac5	chr11	-	102218415	102218490	102218415	102218487	102224733	102224955	1749	3343	5956	3121	916124	42	39	0.0166501	0.244087	0.358,0.236,0.426,0.317	0.236,0.055,0.134,0.188	0.181
1751	ENSMUSG00000033885.15	Pxk	chr14	+	8155282	8155345	8155285	8155345	8152080	8152150	1751	95107	6247	7943	67104	42	39	0.109595	0.760216	0.582,0.699,0.699,0.481	0.52,0.544,0.271,0.411	0.179
1755	ENSMUSG00000028479.18	Gne	chr4	-	44041662	44041889	44041662	44041884	44042162	44042292	1755	21	56159	1000	7273	44	39	1	1	0.0,0.0,0.106,0.09	0.112,0.0,0.0,0.0	0.021
1760	ENSMUSG00000001082.12	Mfsd10	chr5	-	34635608	34635767	34635608	34635742	34636020	34636124	1760	9121613	0	11342	2010	64	39	1	1	1.0,1.0,1.0,1.0	0.77,1.0,0.709,1.0	0.13
1762	ENSMUSG00000028470.10	Hint2	chr4	-	43654226	43654422	43654226	43654411	43654512	43654585	1762	4156	141131145170	4513	13913311784	50	39	0.926135	1	0.022,0.006,0.026,0.027	0.022,0.028,0.007,0.027	-0.001
1763	ENSMUSG00000028470.10	Hint2	chr4	-	43654512	43654614	43654512	43654585	43654715	43654820	1763	1210119	165131134159	31144	14815011299	68	39	0.0416473	0.430423	0.04,0.042,0.045,0.031	0.011,0.04,0.02,0.023	0.016
1772	ENSMUSG00000021109.13	Hif1a	chr12	+	73941687	73941852	73941729	73941852	73940347	73940631	1772	15142119	1012	23392216	4965	81	39	4.19097e-05	0.00397304	0.878,1.0,0.91,0.821	0.735,0.676,0.638,0.606	0.239
1774	ENSMUSG00000002833.11	Hdgfl2	chr17	+	56096820	56097016	56096847	56097016	56096204	56096276	1774	77213	4524	4014	3222	66	39	0.116819	0.790337	0.508,0.453,0.371,0.658	0.441,0.0,0.228,0.542	0.195
1775	ENSMUSG00000002833.11	Hdgfl2	chr17	+	56096820	56097016	56096850	56097016	56096204	56096276	1775	77213	2	4114	0	69	39	1	1	1.0,1.0,1.0,0.786	1.0,1.0,1.0,1.0	-0.053
1776	ENSMUSG00000002833.11	Hdgfl2	chr17	+	56096847	56097016	56096850	56097016	56096204	56096276	1776	4524	2	3322	0	42	39	1	1	1.0,1.0,1.0,0.65	1.0,1.0,1.0,1.0	-0.088
1777	ENSMUSG00000002833.11	Hdgfl2	chr17	+	56100344	56100592	56100347	56100592	56099858	56099985	1777	1151011	3546	7733	2434	42	39	0.604399	1	0.773,0.481,0.699,0.63	0.765,0.619,0.481,0.411	0.077
1778	ENSMUSG00000028923.14	Necap2	chr4	-	141071580	141071717	141071580	141071695	141072528	141072637	1778	3122	1131	1301	1200	61	39	1	1	0.657,0.39,0.299,0.561	0.39,0.49,NA,1.0	-0.15
1781	ENSMUSG00000022150.16	Dab2	chr15	+	6427330	6427765	6427520	6427765	6424634	6424697	1781	2426	100	6132	100	229	39	1	1	1.0,0.405,1.0,1.0	1.0,0.146,1.0,1.0	0.065
1782	ENSMUSG00000040296.15	Ddx58	chr4	-	40227965	40228200	40227965	40228113	40229494	40229676	1782	2342	6865	2231	8545	126	39	0.53784	1	0.094,0.104,0.171,0.11	0.072,0.11,0.188,0.058	0.013
1783	ENSMUSG00000091803.7	Cox16	chr12	-	81472092	81472351	81472092	81472171	81474586	81474649	1783	11099127144	7157	134978475	2201	219	39	0.000839223	0.0305993	0.737,0.946,0.819,0.786	0.923,0.896,1.0,0.93	-0.115
1784	ENSMUSG00000002804.4	Nudt14	chr12	-	112938355	112938593	112938355	112938557	112938794	112938859	1784	17151428	2021	2091412	5441	75	39	0.00177705	0.0531994	0.815,1.0,0.784,0.936	0.675,0.539,0.645,0.862	0.204
1785	ENSMUSG00000000605.9	Clcn4	chr7	-	7295969	7296069	7295969	7296061	7296723	7296878	1785	22172213	10	27162815	0	47	39	1	1	1.0,1.0,0.948,1.0	1.0,1.0,1.0,1.0	-0.013
1790	ENSMUSG00000037003.16	Tns2	chr15	+	102112407	102112576	102112428	102112576	102111081	102112293	1790	812148	26233551	5825	26503737	60	39	0.00264395	0.0702747	0.167,0.253,0.206,0.093	0.111,0.094,0.034,0.081	0.1
1792	ENSMUSG00000087396.7	4933407K13Rik	chrX	-	75709243	75710703	75709243	75709406	75727457	75727518	1792	3487	1	4562	0	1336	39	1	1	1.0,1.0,1.0,0.17	1.0,1.0,1.0,1.0	-0.208
1794	ENSMUSG00000020231.15	Dip2a	chr10	-	76279705	76279816	76279705	76279786	76279856	76279966	1794	12	8864	1030	15111312	69	39	1	1	0.0,0.0,0.086,0.22	0.036,0.0,0.115,0.0	0.039
1795	ENSMUSG00000020231.15	Dip2a	chr10	-	76286361	76286488	76286361	76286442	76287312	76287449	1795	2111	3734	1400	81472	85	39	0.657844	1	0.234,0.062,0.133,0.103	0.054,0.116,0.0,0.0	0.09
1800	ENSMUSG00000035798.14	Zdhhc17	chr10	-	110967683	110967846	110967683	110967805	110968428	110968493	1800	107610	2021	91367	1010	80	39	0.0938291	0.686069	0.709,1.0,0.594,0.83	0.814,1.0,0.745,1.0	-0.107
1801	ENSMUSG00000026826.13	Nr4a2	chr2	-	57108560	57108739	57108560	57108618	57109062	57109265	1801	2215208	1001	46545910	1231	160	39	0.010903	0.181984	0.843,1.0,1.0,0.661	0.918,0.868,0.827,0.709	0.045
1802	ENSMUSG00000026826.13	Nr4a2	chr2	-	57111575	57112441	57111575	57112263	57112950	57113072	1802	30142611	110	52727913	300	217	39	1	1	1.0,0.716,0.824,1.0	1.0,0.812,1.0,1.0	-0.068
1803	ENSMUSG00000026826.13	Nr4a2	chr2	-	57112950	57113289	57112950	57113072	57114717	57115038	1803	4263	410	824304	5882	256	39	0.921197	1	1.0,0.071,0.478,1.0	0.196,0.314,0.364,0.234	0.36
1805	ENSMUSG00000030663.12	1110004F10Rik	chr7	+	116103194	116103320	116103210	116103320	116101943	116102004	1805	431	29153132	1310	42342228	55	39	0.293682	1	0.0,0.159,0.064,0.022	0.017,0.059,0.031,0.0	0.035
1807	ENSMUSG00000025858.12	Get4	chr5	+	139262869	139262951	139262872	139262951	139262480	139262559	1807	24131525	2112	24152317	3010	42	39	0.214195	1	0.918,0.923,0.933,0.921	0.881,1.0,0.955,1.0	-0.035
1810	ENSMUSG00000032067.6	Pts	chr9	-	50524722	50524964	50524722	50524779	50525261	50525284	1810	76555199	33354260	61666444	60685846	224	39	0.00185644	0.0540365	0.286,0.215,0.175,0.223	0.15,0.145,0.161,0.143	0.075
1811	ENSMUSG00000032067.6	Pts	chr9	-	50526869	50527016	50526869	50526949	50528145	50528646	1811	21141018	14191817	1110169	4969	106	39	0.116595	0.790337	0.356,0.213,0.17,0.28	0.503,0.29,0.495,0.269	-0.134
1812	ENSMUSG00000070565.11	Rasal2	chr1	-	157158658	157158858	157158658	157158837	157161124	157161326	1812	0	1	1000	3010	60	39	1	1	NA,NA,NA,0.0	0.178,NA,0.0,NA	-0.089
1814	ENSMUSG00000034101.14	Ctnnd1	chr2	-	84600780	84602903	84600780	84602900	84603648	84603752	1814	23313629	3423	20192314	4221	42	39	0.92499	1	0.877,0.878,0.944,0.9	0.823,0.898,0.914,0.929	0.009
1816	ENSMUSG00000038671.15	Arfrp1	chr2	-	181364013	181364195	181364013	181364096	181364310	181364398	1816	33212426	31252446	17291317	33322810	138	39	0.644886	1	0.231,0.192,0.22,0.138	0.127,0.204,0.116,0.325	0.002
1817	ENSMUSG00000037572.17	Wdhd1	chr14	-	47266980	47267173	47266980	47267062	47268071	47268213	1817	2123	0	2433	100	150	39	1	1	1.0,1.0,1.0,1.0	1.0,0.51,1.0,1.0	0.123
1819	ENSMUSG00000033174.17	Mgll	chr6	+	88823190	88823406	88823325	88823406	88818573	88818663	1819	519438513581	14	1854178013981339	2353	174	39	1	1	1.0,1.0,0.991,0.97	0.995,0.993,0.984,0.99	0
1820	ENSMUSG00000030759.16	Far1	chr7	+	113539272	113539466	113539276	113539466	113525987	113526038	1820	8163	100	2222	1000	43	39	1	1	1.0,0.476,1.0,1.0	0.645,1.0,1.0,1.0	-0.042
1825	ENSMUSG00000025915.14	Sgk3	chr1	+	9885988	9886142	9886046	9886142	9885666	9885753	1825	2022	5252	1004	4622	97	39	0.506357	1	0.139,0.0,0.139,0.287	0.091,0.0,0.0,0.446	0.007
1826	ENSMUSG00000005583.16	Mef2c	chr13	+	83575534	83575730	83575537	83575730	83520384	83520480	1826	1110	3010	2010	10	42	39	1	1	0.236,1.0,0.481,NA	1.0,NA,0.481,NA	-0.168
1827	ENSMUSG00000005583.16	Mef2c	chr13	+	83662306	83662631	83662402	83662631	83656216	83656352	1827	9244	3244	4413	1120	135	39	0.43511	1	0.464,0.224,0.224,0.224	0.536,0.536,0.126,1.0	-0.265
1831	ENSMUSG00000034021.15	Pds5b	chr5	+	150801118	150801229	150801121	150801229	150800577	150801017	1831	0	9111612	1010	8786	42	39	1	1	0.0,0.0,0.0,0.0	0.104,0.0,0.104,0.0	-0.052
1832	ENSMUSG00000038712.16	Mindy1	chr3	+	95282919	95283625	95283230	95283625	95282682	95282744	1832	41313837	1111	27262321	203	350	39	0.292872	1	0.82,0.775,0.809,0.805	1.0,0.592,1.0,0.438	0.045
1833	ENSMUSG00000038712.16	Mindy1	chr3	+	95295272	95295425	95295299	95295425	95294794	95294986	1833	1871723	122	1411176	2202	66	39	0.489777	1	1.0,0.805,0.834,0.872	0.805,0.765,1.0,0.639	0.075
1834	ENSMUSG00000068551.12	Zfp467	chr6	-	48436612	48439454	48436612	48439357	48441946	48442060	1834	30312824	100	25122023	0	136	39	1	1	1.0,0.899,1.0,1.0	1.0,1.0,1.0,1.0	-0.025
1836	ENSMUSG00000001909.16	Trmt1	chr8	+	84689631	84689908	84689707	84689908	84689282	84689349	1836	991524	1215	12171610	320	115	39	0.12203	0.807104	0.753,0.604,0.836,0.619	1.0,0.658,0.731,1.0	-0.144
1838	ENSMUSG00000001909.16	Trmt1	chr8	+	84690772	84690947	84690801	84690947	84690516	84690572	1838	8338	10	2242	100	68	39	1	1	1.0,1.0,0.632,1.0	1.0,0.534,1.0,1.0	0.025
1839	ENSMUSG00000001909.16	Trmt1	chr8	+	84690772	84690947	84690810	84690947	84690516	84690572	1839	93410	92411	2442	10967	77	39	0.0114493	0.185785	0.336,0.432,0.336,0.315	0.092,0.184,0.252,0.126	0.191
1840	ENSMUSG00000001909.16	Trmt1	chr8	+	84690784	84690947	84690801	84690947	84690516	84690572	1840	7327	10	2142	100	56	39	1	1	1.0,1.0,0.582,1.0	1.0,0.411,1.0,1.0	0.043
1841	ENSMUSG00000001909.16	Trmt1	chr8	+	84690784	84690947	84690810	84690947	84690516	84690572	1841	8339	92411	2342	10967	65	39	0.0190969	0.26887	0.348,0.474,0.31,0.329	0.107,0.167,0.286,0.146	0.189
1842	ENSMUSG00000001909.16	Trmt1	chr8	+	84690801	84690947	84690810	84690947	84690516	84690572	1842	1022	92411	300	10967	48	39	0.321685	1	0.083,0.0,0.289,0.129	0.0,0.213,0.0,0.0	0.072
1843	ENSMUSG00000026853.15	Crat	chr2	-	30403488	30403641	30403488	30403626	30404527	30404590	1843	761418	112100139170	20201711	282268220170	54	39	0.526609	1	0.043,0.042,0.068,0.071	0.049,0.051,0.053,0.045	0.006
1844	ENSMUSG00000036553.16	Sh3tc1	chr5	-	35699710	35699907	35699710	35699795	35700256	35700407	1844	26154252	0	34182223	100	151	39	1	1	1.0,1.0,1.0,1.0	1.0,0.823,1.0,1.0	0.044
1847	ENSMUSG00000016181.9	Utp25	chr1	-	193113756	193114002	193113756	193113980	193114604	193114717	1847	75410	1003	7635	110	61	39	0.575086	1	0.817,1.0,1.0,0.681	1.0,0.793,0.657,1.0	0.012
1852	ENSMUSG00000078350.11	Smim1	chr4	-	154023687	154023887	154023687	154023817	154025503	154025621	1852	10526	110	3152	20	109	39	1	1	1.0,0.641,0.417,1.0	1.0,1.0,0.472,1.0	-0.104
1853	ENSMUSG00000078350.11	Smim1	chr4	-	154023687	154023891	154023687	154023817	154025503	154025621	1853	145312	110	5345	20	113	39	1	1	1.0,0.633,0.509,1.0	1.0,1.0,0.408,1.0	-0.067
1854	ENSMUSG00000078350.11	Smim1	chr4	-	154023687	154023891	154023687	154023887	154025503	154025621	1854	4016	0	2213	20	43	39	1	1	1.0,NA,1.0,1.0	1.0,1.0,0.312,1.0	0.172
1856	ENSMUSG00000034903.18	Cobll1	chr2	-	65097632	65099392	65097632	65099389	65102068	65102166	1856	6853	1131	7554	103	42	39	0.412548	1	0.848,0.881,0.607,0.736	1.0,0.823,1.0,0.553	-0.076
1857	ENSMUSG00000034903.18	Cobll1	chr2	-	65150978	65151167	65150978	65151164	65238362	65238626	1857	2005	223	12	101	42	39	1	1	1.0,0.0,0.0,0.607	NA,0.0,1.0,0.65	-0.148
1858	ENSMUSG00000023206.16	Il15ra	chr2	+	11723412	11723610	11723511	11723610	11720012	11720105	1858	11210764173	1000	1121388158	1100	138	39	1	1	0.969,1.0,1.0,1.0	0.969,0.975,1.0,1.0	0.006
1859	ENSMUSG00000034744.13	Nagk	chr6	+	83798482	83798654	83798543	83798654	83797955	83798097	1859	2345	17131517	1324	1512169	100	39	0.54136	1	0.044,0.083,0.094,0.103	0.025,0.089,0.046,0.148	0.004
1861	ENSMUSG00000020167.14	Tcf3	chr10	-	80410397	80410624	80410397	80410621	80413204	80413337	1861	89610	11	11793	111	42	39	1	1	1.0,1.0,0.848,0.903	1.0,0.867,0.893,0.736	0.064
1862	ENSMUSG00000020167.14	Tcf3	chr10	-	80415364	80415523	80415364	80415520	80415852	80415926	1862	71063	12121210	6431	2023	42	39	0.026241	0.327322	0.351,0.436,0.317,0.218	0.736,1.0,0.582,0.236	-0.308
1864	ENSMUSG00000020167.14	Tcf3	chr10	-	80418765	80418818	80418765	80418815	80419466	80419599	1864	3746	64116	5324	6723	42	39	0.900641	1	0.317,0.619,0.252,0.481	0.436,0.285,0.481,0.553	-0.021
1902	ENSMUSG00000047617.11	Paxx	chr2	-	25459774	25459915	25459774	25459859	25460008	25460074	1902	53382850	68554971	20171614	30352133	95	39	0.22929	1	0.242,0.221,0.19,0.224	0.215,0.166,0.238,0.148	0.027
1903	ENSMUSG00000006019.15	Dhx34	chr7	-	16217987	16219184	16217987	16218950	16221683	16221993	1903	9654	21	31054	1	273	39	0.52793	1	1.0,1.0,0.263,0.364	1.0,1.0,1.0,0.364	-0.184
1904	ENSMUSG00000014850.15	Msh3	chr13	-	92235573	92235731	92235573	92235728	92249826	92249938	1904	6245	1	4721	1212	42	39	0.00577611	0.11809	1.0,1.0,1.0,0.823	0.788,0.765,0.65,0.317	0.326
1905	ENSMUSG00000014850.15	Msh3	chr13	-	92351230	92351451	92351230	92351360	92353224	92353342	1905	9448	1	14954	1010	130	39	1	1	1.0,1.0,1.0,0.706	0.808,1.0,0.6,1.0	0.075
1908	ENSMUSG00000043241.14	Upf2	chr2	+	6046897	6047065	6046900	6047065	6040462	6040561	1908	1577	1021	4523	4010	42	39	0.490453	1	0.481,1.0,0.765,0.867	0.481,1.0,0.65,1.0	-0.004
1918	ENSMUSG00000037339.17	Fam53a	chr5	-	33600355	33608227	33600355	33600880	33610431	33610486	1918	472355386600	200	482344256330	211	7386	39	0.509726	1	1.0,0.484,1.0,1.0	1.0,0.476,0.575,0.635	0.2
1919	ENSMUSG00000029576.17	Radil	chr5	-	142486754	142487175	142486754	142487106	142487446	142487637	1919	453	7151216	2111	1212125	108	39	0.0758011	0.597235	0.0,0.088,0.131,0.063	0.057,0.029,0.029,0.067	0.025
1920	ENSMUSG00000078656.11	Vps25	chr11	+	101254918	101254996	101254942	101254996	101254030	101254176	1920	3316	50487073	3433	85717559	63	39	0.707649	1	0.036,0.037,0.009,0.048	0.021,0.034,0.024,0.031	0.005
1921	ENSMUSG00000028949.13	Smarcd3	chr5	-	24593636	24593831	24593636	24593772	24593921	24594019	1921	1841419	23191320	9134	91078	98	39	0.15964	0.911816	0.237,0.077,0.3,0.274	0.285,0.038,0.146,0.166	0.063
1922	ENSMUSG00000035949.15	Fbxw2	chr2	-	34822557	34823067	34822557	34822975	34825961	34826070	1922	837896106	3496	1011269874	6436	131	39	0.468479	1	0.892,0.853,0.761,0.84	0.834,0.904,0.907,0.786	-0.021
1924	ENSMUSG00000027365.14	Trpm7	chr2	-	126805016	126805087	126805016	126805084	126807288	126807379	1924	1092411	4211	1314122	3431	42	39	0.222815	1	0.699,0.807,0.957,0.911	0.801,0.765,0.788,0.65	0.093
1925	ENSMUSG00000034949.18	Zfr2	chr10	+	81242769	81243795	81243649	81243795	81241994	81242174	1925	18131118	10	101	0	919	39	1	1	1.0,1.0,0.318,1.0	NA,1.0,NA,1.0	-0.17
1926	ENSMUSG00000026814.16	Eng	chr2	+	32678383	32678572	32678455	32678572	32677922	32677961	1926	981513	36345251	1216138	70635136	111	39	0.567585	1	0.081,0.076,0.092,0.082	0.057,0.082,0.082,0.072	0.009
1928	ENSMUSG00000039262.16	Prrc2b	chr2	+	32219213	32219405	32219216	32219405	32218676	32218759	1928	6222	57115	3221	9835	42	39	0.47912	1	0.527,0.21,0.144,0.271	0.236,0.188,0.382,0.157	0.047
1931	ENSMUSG00000041740.16	Rnf10	chr5	-	115241769	115242061	115241769	115242058	115242392	115242551	1931	74427269	12876	81897257	121188	42	39	0.976117	1	0.851,0.83,0.905,0.914	0.862,0.883,0.893,0.869	-0.002
1932	ENSMUSG00000041740.16	Rnf10	chr5	-	115248914	115249173	115248914	115249170	115249396	115249522	1932	43312	55575868	1211129	1001118378	42	39	0.245287	1	0.063,0.047,0.046,0.141	0.1,0.084,0.118,0.097	-0.026
1933	ENSMUSG00000052533.14	Nup188	chr2	+	30301951	30302045	30302000	30302045	30301008	30301089	1933	21	8787	1101	11496	88	39	1	1	0.0,0.0,0.1,0.06	0.039,0.1,0.0,0.069	-0.012
1936	ENSMUSG00000031403.14	Dkc1	chrX	+	75097234	75097369	75097282	75097369	75096833	75096901	1936	1	12101211	10	91355	87	39	1	1	0.0,0.0,0.0,0.039	0.0,0.0,0.082,0.0	-0.011
1937	ENSMUSG00000027900.15	Dram2	chr3	+	106555163	106555308	106555166	106555308	106552155	106552280	1937	46313759	88713	51433118	11456	42	39	0.59588	1	0.842,0.783,0.831,0.808	0.812,0.909,0.852,0.736	-0.011
1939	ENSMUSG00000035953.14	Pip4p1	chr14	-	50929005	50929307	50929005	50929058	50929583	50929690	1939	68597063	0	8412410665	100	288	39	1	1	1.0,1.0,1.0,1.0	1.0,0.944,1.0,1.0	0.014
1942	ENSMUSG00000039844.20	Rapgef1	chr2	+	29710152	29710308	29710155	29710308	29707197	29707400	1942	1010	0	120	1021	42	39	1	1	1.0,NA,1.0,NA	0.0,1.0,0.481,0.0	0.63
1943	ENSMUSG00000039844.20	Rapgef1	chr2	+	29733419	29733762	29733576	29733762	29732826	29732919	1943	1311918	22131821	6397	25182417	196	39	0.00247293	0.0669811	0.105,0.144,0.09,0.146	0.046,0.032,0.069,0.076	0.065
1946	ENSMUSG00000078902.3	Gm14443	chr2	-	175166254	175170460	175166254	175167159	175171594	175171655	1946	15111814	1000	41398	0	3340	39	1	1	0.149,1.0,1.0,1.0	1.0,1.0,1.0,1.0	-0.213
1947	ENSMUSG00000030084.11	Plxna1	chr6	-	89322730	89322921	89322730	89322855	89323235	89323332	1947	52574474	0	40322522	1	105	39	1	1	1.0,1.0,1.0,1.0	1.0,1.0,1.0,0.891	0.027
1948	ENSMUSG00000051278.12	Zgrf1	chr3	+	127594459	127596022	127595878	127596022	127589968	127590108	1948	3531	1	1341	0	1458	39	1	1	1.0,1.0,1.0,0.026	1.0,1.0,1.0,1.0	-0.244
1950	ENSMUSG00000026816.14	Gtf3c5	chr2	-	28567607	28567802	28567607	28567784	28568484	28568627	1950	2011	5226	100	7203	57	39	1	1	0.215,0.0,0.255,0.102	0.0,0.255,NA,0.0	0.058
1951	ENSMUSG00000032235.15	Ice2	chr9	+	69407116	69407366	69407264	69407366	69400476	69400581	1951	66310	1011	111642	20	187	39	0.794298	1	0.556,1.0,0.385,0.676	1.0,1.0,0.294,1.0	-0.169
1958	ENSMUSG00000043923.8	Ccdc84	chr9	-	44412916	44413043	44412916	44413022	44413136	44413201	1958	2324	12155	4233	3136	60	39	0.376844	1	0.098,0.661,0.206,0.342	0.464,0.565,0.394,0.245	-0.09
1962	ENSMUSG00000028273.15	Pdlim5	chr3	-	142277816	142278001	142277816	142277998	142303942	142303979	1962	3199	10	14456	0	42	39	1	1	1.0,1.0,0.893,1.0	1.0,1.0,1.0,1.0	-0.027
1963	ENSMUSG00000028273.15	Pdlim5	chr3	-	142312122	142312541	142312122	142312214	142314405	142314448	1963	39273741	224	58463529	30	366	39	0.000679462	0.0261134	1.0,0.59,0.663,0.522	1.0,1.0,0.554,1.0	-0.195
1966	ENSMUSG00000039410.16	Prdm16	chr4	-	154337642	154337730	154337642	154337727	154340720	154342137	1966	214	0	2240	2011	42	39	1	1	NA,1.0,1.0,1.0	0.481,1.0,0.788,0.0	0.433
1967	ENSMUSG00000039410.16	Prdm16	chr4	-	154367177	154367315	154367177	154367312	154476638	154476686	1967	1000	100	1330	2413	42	39	1	1	1.0,0.0,NA,NA	0.317,0.411,0.736,0.0	0.134
1968	ENSMUSG00000039410.16	Prdm16	chr4	-	154476638	154476689	154476638	154476686	154528581	154528931	1968	212	1100	2141	1002	42	39	0.793236	1	0.0,0.65,1.0,1.0	0.65,1.0,1.0,0.317	-0.079
1969	ENSMUSG00000038533.15	Cbfa2t2	chr2	+	154531221	154531412	154531224	154531412	154528836	154528905	1969	3312	1000	2122	21	42	39	1	1	0.736,1.0,1.0,1.0	1.0,1.0,0.481,0.65	0.151
1970	ENSMUSG00000015790.16	Surf1	chr2	-	26913576	26913690	26913576	26913658	26913912	26914075	1970	2231	46313768	1100	53453631	71	39	0.652633	1	0.023,0.034,0.043,0.008	0.01,0.012,0.0,0.0	0.022
1971	ENSMUSG00000015790.16	Surf1	chr2	-	26915431	26915532	26915431	26915514	26915595	26915769	1971	3104	37424358	6331	60465141	57	39	0.252093	1	0.053,0.016,0.0,0.045	0.064,0.043,0.039,0.016	-0.012
1972	ENSMUSG00000015790.16	Surf1	chr2	-	26915595	26915749	26915595	26915729	26915954	26916006	1972	11865	21112634	10645	26222317	59	39	0.629954	1	0.257,0.325,0.132,0.089	0.203,0.153,0.103,0.163	0.045
1973	ENSMUSG00000015790.16	Surf1	chr2	-	26915595	26915769	26915595	26915729	26915954	26916006	1973	21222316	21112634	201088	26222317	79	39	0.042057	0.430423	0.331,0.497,0.304,0.189	0.275,0.183,0.147,0.189	0.132
1974	ENSMUSG00000015790.16	Surf1	chr2	-	26915595	26915784	26915595	26915729	26915954	26916006	1974	15191813	21112634	19767	26222317	94	39	0.0728294	0.581817	0.229,0.417,0.223,0.137	0.233,0.117,0.098,0.146	0.103
1975	ENSMUSG00000015790.16	Surf1	chr2	-	26915595	26915769	26915595	26915749	26915954	26916006	1975	13161712	3201	10454	11	59	39	0.053285	0.484375	0.741,0.841,1.0,0.888	1.0,1.0,0.768,0.726	-0.006
1976	ENSMUSG00000015790.16	Surf1	chr2	-	26915595	26915784	26915595	26915749	26915954	26916006	1976	713129	3201	9133	11	74	39	0.0211969	0.287066	0.552,0.774,1.0,0.826	1.0,1.0,0.613,0.613	-0.018
1977	ENSMUSG00000015790.16	Surf1	chr2	-	26915595	26915784	26915595	26915769	26915954	26916006	1977	1253	75106	1	1322	54	39	6.72791e-05	0.00499655	0.094,0.224,0.265,0.265	0.0,0.0,0.0,0.265	0.146
1978	ENSMUSG00000015790.16	Surf1	chr2	-	26915595	26915784	26915595	26915769	26916256	26916345	1978	1252	1	11	0	54	39	1	1	1.0,1.0,1.0,0.591	NA,NA,1.0,1.0	-0.102
1979	ENSMUSG00000029370.10	Rassf6	chr5	-	90608798	90608992	90608798	90608953	90609714	90609812	1979	10161414	1110	1211513	1001	78	39	1	1	0.833,0.889,0.875,1.0	0.857,1.0,1.0,0.867	-0.032
1984	ENSMUSG00000035735.10	Dagla	chr19	-	10254806	10255062	10254806	10254949	10255660	10255741	1984	31	2212	111	11785	152	39	1	1	0.0,0.0,0.435,0.114	0.0,0.035,0.031,0.049	0.109
1986	ENSMUSG00000042699.11	Dhx9	chr1	-	153478865	153478981	153478865	153478978	153481131	153481249	1986	6151716	1312	24201211	4523	42	39	0.140481	0.867746	0.848,0.823,0.94,0.881	0.848,0.788,0.848,0.773	0.059
1987	ENSMUSG00000038895.16	Zfp653	chr9	-	22057500	22057702	22057500	22057678	22057803	22058415	1987	271011	225	7634	1010	63	39	1.69096e-05	0.00240454	1.0,0.684,0.756,0.577	0.813,1.0,0.65,1.0	-0.111
1991	ENSMUSG00000008845.9	Cd163	chr6	+	124328961	124329097	124329044	124329097	124327897	124327987	1991	9136	1000	2023	1	122	39	1	1	0.742,1.0,1.0,1.0	1.0,NA,1.0,0.49	0.105
1992	ENSMUSG00000015095.12	Fbxw5	chr2	+	25502856	25503045	25502870	25503045	25502400	25502558	1992	2566	24222223	3541	41443925	53	39	0.0239618	0.312603	0.058,0.143,0.167,0.161	0.051,0.077,0.07,0.029	0.076
1993	ENSMUSG00000015094.16	Npdc1	chr2	+	25407462	25407542	25407471	25407542	25406214	25406361	1993	2123	0	1112	10	48	39	1	1	1.0,1.0,1.0,1.0	1.0,1.0,0.448,1.0	0.138
1994	ENSMUSG00000015094.16	Npdc1	chr2	+	25407840	25408014	25407843	25408014	25407595	25407736	1994	27201627	3110	1811138	3100	42	39	0.81323	1	0.893,0.949,0.937,1.0	0.848,0.911,1.0,1.0	0.005
1995	ENSMUSG00000015094.16	Npdc1	chr2	+	25408083	25408180	25408113	25408180	25407840	25408014	1995	112	22233530	0	21222417	69	39	1	1	0.0,0.024,0.016,0.036	0.0,0.0,0.0,0.0	0.019
1998	ENSMUSG00000037373.12	Ctbp1	chr5	-	33247753	33248686	33247753	33248683	33249106	33249224	1998	38513449	1212911	37424134	39614	42	39	0.40222	1	0.746,0.798,0.778,0.805	0.92,0.813,0.864,0.693	-0.041
1999	ENSMUSG00000050106.17	Tmc8	chr11	+	117784109	117784195	117784112	117784195	117783770	117783920	1999	423	1226	1000	1110	42	39	1	1	0.0,0.65,0.481,0.317	0.481,0.0,0.0,NA	0.202
2000	ENSMUSG00000021905.14	Dph3	chr14	-	32084906	32085107	32084906	32084981	32085409	32085609	2000	46304069	21222124	20272320	45293623	165	39	1.24482e-07	7.08052e-05	0.341,0.244,0.31,0.405	0.095,0.18,0.131,0.17	0.181
2002	ENSMUSG00000061518.11	Cox5b	chr1	+	36692430	36692550	36692450	36692550	36692210	36692284	2002	89466891	280213248310	891064338	257266255217	59	39	0.754192	1	0.174,0.125,0.153,0.163	0.186,0.208,0.1,0.104	0.004
2003	ENSMUSG00000055204.15	Ankrd17	chr5	-	90278242	90278391	90278242	90278388	90282850	90283603	2003	1112	0	21	2002	42	39	1	1	1.0,1.0,1.0,1.0	0.0,NA,1.0,0.317	0.561
2004	ENSMUSG00000030849.18	Fgfr2	chr7	-	130163958	130164217	130163958	130164123	130167702	130167808	2004	1214	2000	3201	2300	133	39	1	1	0.128,1.0,1.0,1.0	0.305,0.164,NA,1.0	0.292
2005	ENSMUSG00000036893.17	Ehmt1	chr2	-	24863771	24863908	24863771	24863905	24877454	24877626	2005	2231	100	7872	100	42	39	1	1	1.0,0.65,1.0,1.0	1.0,0.881,1.0,1.0	-0.058
2006	ENSMUSG00000036893.17	Ehmt1	chr2	-	24863771	24863929	24863771	24863905	24877454	24877626	2006	113	100	2210	100	63	39	1	1	NA,0.382,1.0,1.0	1.0,0.553,1.0,NA	-0.057
2007	ENSMUSG00000036893.17	Ehmt1	chr2	-	24863771	24863929	24863771	24863908	24877454	24877626	2007	113	2231	2110	7772	60	39	0.749141	1	0.0,0.245,0.178,0.661	0.157,0.085,0.085,0.0	0.189
2008	ENSMUSG00000056851.14	Pcbp2	chr15	+	102484153	102484240	102484165	102484240	102483159	102483288	2008	58597476	786295109	99917466	971006361	51	39	0.0341883	0.375424	0.362,0.421,0.373,0.348	0.438,0.41,0.473,0.453	-0.068
2009	ENSMUSG00000056851.14	Pcbp2	chr15	+	102489751	102489807	102489754	102489807	102488204	102488277	2009	17141923	5112	2917148	1011	42	39	1	1	0.759,0.929,0.946,0.914	0.964,1.0,0.929,0.881	-0.056
2010	ENSMUSG00000056851.14	Pcbp2	chr15	+	102489751	102489807	102489754	102489807	102488775	102488814	2010	71477878	24283528	91888160	34282529	42	39	0.417071	1	0.733,0.609,0.674,0.721	0.713,0.745,0.751,0.658	-0.032
2011	ENSMUSG00000010476.14	Ebf3	chr7	-	137198491	137198689	137198491	137198581	137199093	137199282	2011	7111312	33710	2520218	12937	147	39	0.550295	1	0.382,0.493,0.33,0.241	0.356,0.371,0.65,0.233	-0.041
2012	ENSMUSG00000010476.14	Ebf3	chr7	-	137198491	137198689	137198491	137198581	137200382	137200560	2012	791210	1010	2517217	2111	147	39	0.0509489	0.47664	0.65,1.0,0.761,1.0	0.768,0.819,0.848,0.65	0.082
2015	ENSMUSG00000036686.16	Cc2d1a	chr8	-	84138717	84138829	84138717	84138826	84139289	84139423	2015	152	2223	2023	3242	42	39	0.785156	1	0.0,0.317,0.699,0.382	0.382,0.0,0.317,0.582	0.029
2018	ENSMUSG00000042508.16	Dmtf1	chr5	-	9121781	9122461	9121781	9121937	9124441	9124527	2018	26324138	77710	1815813	3945	563	39	0.0683833	0.560095	0.205,0.241,0.289,0.208	0.294,0.104,0.122,0.153	0.067
2021	ENSMUSG00000042508.16	Dmtf1	chr5	-	9126539	9126802	9126539	9126749	9127956	9128108	2021	4140	101	211	4221	92	39	6.17618e-05	0.00487918	1.0,0.298,1.0,0.0	0.0,0.298,0.175,0.298	0.382
2022	ENSMUSG00000042508.16	Dmtf1	chr5	-	9130367	9130652	9130367	9130477	9131275	9131308	2022	1221	5643	3110	4242	214	39	0.82208	1	0.035,0.057,0.084,0.057	0.12,0.084,0.044,0.0	-0.004
2023	ENSMUSG00000042508.16	Dmtf1	chr5	-	9130367	9130693	9130367	9130477	9131275	9131308	2023	1221	5643	3110	4242	255	39	1	1	0.03,0.049,0.071,0.049	0.103,0.071,0.037,0.0	-0.003
2025	ENSMUSG00000024851.14	Pitpnm1	chr19	+	4106711	4107975	4107785	4107975	4106563	4106625	2025	168191253234	10	11810611293	0	1113	39	1	1	1.0,1.0,0.899,1.0	1.0,1.0,1.0,1.0	-0.025
2026	ENSMUSG00000024851.14	Pitpnm1	chr19	+	4110841	4110990	4110947	4110990	4110494	4110659	2026	636610292	3120	40424142	2101	145	39	0.541591	1	0.85,0.947,0.932,1.0	0.843,0.919,1.0,0.919	0.012
2027	ENSMUSG00000024851.14	Pitpnm1	chr19	+	4112661	4112876	4112747	4112876	4112326	4112510	2027	711310	14132322	2122	121485	125	39	0.00559035	0.116051	0.135,0.023,0.15,0.124	0.049,0.022,0.072,0.111	0.044
2034	ENSMUSG00000026333.14	Gin1	chr1	+	97782926	97783232	97783193	97783232	97777325	97777519	2034	1591017	0	31202018	1000	306	39	1	1	1.0,1.0,1.0,1.0	0.798,1.0,1.0,1.0	0.05
2042	ENSMUSG00000008668.15	Rps18	chr17	-	33952220	33952312	33952220	33952293	33952402	33952591	2042	122114153200	2011	94747849	3320	58	39	0.267725	1	0.976,1.0,0.99,0.993	0.955,0.943,0.963,1.0	0.025
2043	ENSMUSG00000012117.13	Dhdds	chr4	-	133994161	133994329	133994161	133994304	133996821	133996938	2043	1111	951011	1100	71052	64	39	1	1	0.063,0.109,0.057,0.052	0.08,0.057,0.0,0.0	0.036
2044	ENSMUSG00000005378.17	Bud23	chr5	-	135053548	135053722	135053548	135053638	135056027	135056086	2044	2482	15111123	1030	23161110	123	39	0.000631059	0.0246123	0.041,0.103,0.187,0.027	0.014,0.0,0.08,0.0	0.066
2045	ENSMUSG00000039678.12	Tbc1d13	chr2	+	30135368	30135552	30135408	30135552	30134796	30134870	2045	1001	5333	0	5550	79	39	1	1	0.09,0.0,0.0,0.141	0.0,0.0,0.0,NA	0.058
2049	ENSMUSG00000004947.15	Dtx2	chr5	+	136028498	136028572	136028501	136028572	136026469	136026607	2049	16121427	10	1115128	0	42	39	1	1	1.0,1.0,0.929,1.0	1.0,1.0,1.0,1.0	-0.018
2050	ENSMUSG00000020238.14	Ncln	chr10	-	81488194	81488358	81488194	81488355	81488427	81488466	2050	331114	6234	208117	10973	42	39	0.616212	1	0.317,0.582,0.773,0.765	0.65,0.452,0.593,0.684	0.015
2052	ENSMUSG00000037224.15	Zfyve28	chr5	-	34236002	34236158	34236002	34236140	34243172	34243313	2052	0	201	100	1000	57	39	1	1	NA,0.0,NA,0.0	0.0,1.0,NA,NA	-0.5
2053	ENSMUSG00000022579.10	Gpihbp1	chr15	+	75597729	75598213	75598090	75598213	75597512	75597629	2053	979115812931581	1283	817719527444	1212	400	39	0.309536	1	0.99,0.983,0.94,0.981	0.988,0.972,0.981,0.956	-0.001
2054	ENSMUSG00000026767.12	Mindy3	chr2	-	12403997	12404168	12403997	12404166	12405859	12405920	2054	2589	1000	811610	1	41	39	1	1	0.655,1.0,1.0,1.0	1.0,1.0,1.0,0.905	-0.063
2058	ENSMUSG00000055897.13	Ppp4r1l-ps	chr2	-	173592116	173592333	173592116	173592221	173592801	173593014	2058	104113	251	43101	2321	151	39	0.29471	1	1.0,0.341,0.362,0.437	0.341,0.205,0.564,0.205	0.206
2059	ENSMUSG00000055897.13	Ppp4r1l-ps	chr2	-	173615482	173616423	173615482	173615576	173645456	173645558	2059	12131612	0	91077	1	886	39	1	1	1.0,1.0,1.0,1.0	1.0,1.0,1.0,0.236	0.191
2060	ENSMUSG00000055897.13	Ppp4r1l-ps	chr2	-	173615482	173616423	173615482	173615576	173659322	173659367	2060	12121612	1212	91077	3110	886	39	0.747483	1	0.346,0.209,0.413,0.209	0.117,0.306,0.236,1.0	-0.12
2061	ENSMUSG00000032913.13	Lrig2	chr3	-	104462658	104462808	104462658	104462787	104463858	104464308	2061	7828	300	7873	2320	60	39	0.00735793	0.136771	1.0,0.634,1.0,1.0	0.695,0.634,0.695,1.0	0.152
2062	ENSMUSG00000032913.13	Lrig2	chr3	-	104462658	104462845	104462658	104462787	104463858	104464308	2062	3704	300	3241	2320	97	39	1	1	1.0,0.484,NA,1.0	0.376,0.211,0.446,1.0	0.32
2063	ENSMUSG00000032913.13	Lrig2	chr3	-	104462658	104462845	104462658	104462808	104463858	104464308	2063	101	4225	2010	6642	76	39	1	1	0.0,0.204,0.0,0.093	0.146,0.0,0.114,0.0	0.009
2064	ENSMUSG00000002881.14	Nab1	chr1	-	52464784	52464947	52464784	52464944	52466889	52466979	2064	16161322	2432	33262714	3330	42	39	0.21029	1	0.881,0.788,0.801,0.911	0.911,0.889,0.893,1.0	-0.078
2065	ENSMUSG00000061393.14	Acvr2b	chr9	+	119428200	119428568	119428224	119428568	119427966	119428076	2065	2222	2000	1112	10	63	39	1	1	0.382,1.0,1.0,1.0	1.0,1.0,0.382,1.0	0
2066	ENSMUSG00000029319.8	Coq2	chr5	-	100663579	100663828	100663579	100663701	100667891	100668058	2066	24121230	32352230	10795	47352623	166	39	3.28498e-05	0.00349019	0.15,0.075,0.114,0.19	0.048,0.045,0.075,0.049	0.078
2067	ENSMUSG00000028789.16	Azin2	chr4	-	128962083	128962204	128962083	128962201	128962300	128962428	2067	2101	0	1242	100	42	39	1	1	1.0,1.0,NA,1.0	1.0,0.65,1.0,1.0	0.088
2070	ENSMUSG00000009733.9	Tfcp2	chr15	-	100513080	100513171	100513080	100513165	100514028	100514122	2070	7639	100	4360	0	45	39	1	1	1.0,0.839,1.0,1.0	1.0,1.0,1.0,NA	-0.04
2073	ENSMUSG00000055322.15	Tns1	chr1	-	73920506	73920599	73920506	73920596	73920957	73921089	2073	153155157194	2001	182183146119	0	42	39	1	1	0.986,1.0,1.0,0.994	1.0,1.0,1.0,1.0	-0.005
2078	ENSMUSG00000002107.18	Celf2	chr2	-	6539704	6546779	6539704	6545675	6547041	6547213	2078	34377158	961115	46534824	21191920	1143	39	0.00040241	0.0181659	0.114,0.174,0.18,0.117	0.07,0.087,0.079,0.039	0.077
2079	ENSMUSG00000002107.18	Celf2	chr2	-	6553784	6553982	6553784	6553964	6560658	6560790	2079	1010	3662	1100	6621	57	39	1	1	0.186,0.0,0.102,0.0	0.102,0.102,0.0,0.0	0.021
2080	ENSMUSG00000002107.18	Celf2	chr2	-	6553784	6553982	6553784	6553964	6560670	6560790	2080	11	5283	210	7535	57	39	1	1	0.0,0.0,0.079,0.186	0.0,0.215,0.186,0.0	-0.034
2081	ENSMUSG00000035545.13	Leng8	chr7	+	4143258	4143697	4143418	4143697	4142833	4143037	2081	46465361	35314556	36353017	38312723	199	39	0.183642	0.988486	0.205,0.225,0.188,0.176	0.157,0.181,0.179,0.127	0.038
2082	ENSMUSG00000033852.16	Gm28042	chr2	+	120031501	120031651	120031574	120031651	120031306	120031402	2082	2135	2849	2012	420	112	39	0.852873	1	0.258,0.042,0.207,0.162	1.0,0.0,0.148,1.0	-0.37
2085	ENSMUSG00000061559.15	Wdr61	chr9	-	54730633	54730661	54730633	54730656	54731386	54731437	2085	15141724	3534	17221518	2353	44	39	0.643667	1	0.816,0.713,0.834,0.842	0.883,0.867,0.727,0.842	-0.028
2087	ENSMUSG00000027947.11	Il6ra	chr3	-	89878848	89878895	89878848	89878892	89885901	89886043	2087	1040	1122	1000	1120	42	39	1	1	0.481,0.0,0.65,0.0	0.481,0.0,0.0,NA	0.122
2089	ENSMUSG00000054452.10	Tle5	chr10	+	81564812	81564910	81564847	81564910	81564672	81564717	2089	1112619	257246201257	20202512	386436324324	74	39	0.702752	1	0.022,0.025,0.015,0.038	0.027,0.024,0.039,0.019	-0.002
2090	ENSMUSG00000027589.14	Pcmtd2	chr2	+	181851581	181851709	181851585	181851709	181846467	181846639	2090	2432	16252211	110	19161413	43	39	1	1	0.102,0.127,0.11,0.142	0.0,0.054,0.061,0.0	0.091
2095	ENSMUSG00000038642.10	Ctss	chr3	+	95529433	95529560	95529436	95529560	95526785	95526925	2095	51215	1626115102	2052	2323233	42	39	0.618171	1	0.0,0.152,0.088,0.12	0.075,0.0,0.168,0.382	-0.066
2096	ENSMUSG00000031922.12	Cep57	chr9	-	13813409	13813520	13813409	13813514	13816054	13816132	2096	761114	1000	51062	0	45	39	1	1	0.858,1.0,1.0,1.0	1.0,1.0,1.0,1.0	-0.035
2097	ENSMUSG00000067150.6	Xpo5	chr17	+	46238336	46238419	46238372	46238419	46236912	46237010	2097	2010	4645	1010	65124	75	39	1	1	0.206,0.0,0.115,0.0	0.08,0.0,0.042,0.0	0.05
2099	ENSMUSG00000027014.14	Cwc22	chr2	-	77932698	77932766	77932698	77932763	77936592	77936722	2099	0	1226	1000	7212	42	39	1	1	0.0,0.0,0.0,0.0	0.117,0.0,0.0,0.0	-0.029
2100	ENSMUSG00000036249.16	Rbm43	chr2	-	51932399	51932523	51932399	51932519	51934831	51935007	2100	3000	1000	1000	0	43	39	1	1	0.731,NA,NA,NA	1.0,NA,NA,NA	-0.269
2101	ENSMUSG00000079557.11	March2	chr17	-	33691514	33692203	33691514	33692153	33696036	33696246	2101	15151920	45405157	1621198	66626633	89	39	0.262441	1	0.127,0.141,0.14,0.133	0.096,0.129,0.112,0.096	0.027
2104	ENSMUSG00000039239.14	Tgfb2	chr1	-	186630609	186630787	186630609	186630672	186632457	186632568	2104	220	1	2220	0	154	39	1	1	NA,1.0,1.0,0.0	1.0,1.0,1.0,NA	-0.333
2106	ENSMUSG00000036099.16	Vezt	chr10	-	93993516	93993666	93993516	93993654	93996837	93997113	2106	3122	5012	2110	3130	51	39	1	1	0.315,1.0,0.605,0.433	0.338,0.433,0.203,NA	0.264
2108	ENSMUSG00000039474.13	Wfs1	chr5	-	36971557	36971709	36971557	36971623	36973185	36973266	2108	27152424	10	29203231	0	125	39	1	1	1.0,1.0,0.882,1.0	1.0,1.0,1.0,1.0	-0.029
2109	ENSMUSG00000041757.17	Plekha6	chr1	+	133269999	133270202	133270059	133270202	133266565	133266666	2109	1	10	1000	1000	99	39	1	1	NA,NA,0.0,1.0	0.283,NA,NA,NA	0.217
2111	ENSMUSG00000026888.14	Grb14	chr2	-	64912475	64912875	64912475	64912853	64914715	64914809	2111	0	52434247	100	40412819	61	39	1	1	0.0,0.0,0.0,0.0	0.0,0.015,0.0,0.0	-0.004
2113	ENSMUSG00000035601.9	Trmt10b	chr4	+	45301201	45301344	45301235	45301344	45300433	45300627	2113	0	7545	3002	2461	73	39	0.130686	0.840885	0.0,0.0,0.0,0.0	0.445,0.0,0.0,0.517	-0.24
2114	ENSMUSG00000027709.9	Mccc1	chr3	-	35964326	35964480	35964326	35964464	35968423	35968473	2114	1301	78565575	1342	14014710876	55	39	0.721556	1	0.009,0.037,0.0,0.009	0.005,0.014,0.026,0.018	-0.002
2116	ENSMUSG00000037503.12	Fam168b	chr1	-	34819591	34819790	34819591	34819769	34819866	34820009	2116	3694	24272925	4552	22382231	60	39	0.240495	1	0.075,0.126,0.168,0.094	0.106,0.079,0.129,0.04	0.027
2119	ENSMUSG00000037503.12	Fam168b	chr1	-	34819866	34820009	34819866	34819963	34828766	34828847	2119	45313941	0	55694053	102	85	39	1	1	1.0,1.0,1.0,1.0	1.0,0.969,1.0,0.924	0.027
2120	ENSMUSG00000030435.16	U2af2	chr7	+	5067353	5067647	5067543	5067647	5066402	5066538	2120	49139	0	4684	10	229	39	1	1	1.0,1.0,1.0,1.0	1.0,1.0,0.577,1.0	0.106
2121	ENSMUSG00000002280.11	Ciao3	chr17	+	25776948	25777109	25776965	25777109	25775045	25775141	2121	1001	20111224	0	33242119	56	39	1	1	0.034,0.0,0.0,0.028	0.0,0.0,0.0,0.0	0.015
2122	ENSMUSG00000002280.11	Ciao3	chr17	+	25781192	25781378	25781240	25781378	25780879	25780952	2122	7646	2092227	61243	22282220	87	39	0.810348	1	0.136,0.23,0.075,0.091	0.109,0.161,0.075,0.063	0.031
2123	ENSMUSG00000042810.14	Krba1	chr6	+	48405233	48405389	48405236	48405389	48403990	48404140	2123	4132	0	4502	1000	42	39	1	1	1.0,1.0,1.0,1.0	0.788,1.0,NA,1.0	0.071
2124	ENSMUSG00000042810.14	Krba1	chr6	+	48406296	48406431	48406299	48406431	48405233	48405389	2124	1443	1000	133	0	42	39	1	1	0.481,1.0,1.0,1.0	NA,1.0,1.0,1.0	-0.13
2125	ENSMUSG00000026921.19	Egfl7	chr2	+	26589044	26589169	26589077	26589169	26585584	26585675	2125	104125139124	1210	57715835	1000	72	39	1	1	0.983,0.971,0.987,1.0	0.969,1.0,1.0,1.0	-0.007
2126	ENSMUSG00000026921.19	Egfl7	chr2	+	26590576	26590752	26590656	26590752	26590379	26590495	2126	18121720	47575770	147114	18273014	119	39	0.323074	1	0.112,0.065,0.089,0.086	0.203,0.078,0.107,0.086	-0.03
2128	ENSMUSG00000017418.14	Arl5b	chr2	+	15069819	15069967	15069857	15069967	15068138	15068199	2128	2451	1	4730	201	77	39	0.51743	1	1.0,1.0,1.0,0.336	1.0,0.639,1.0,0.0	0.174
2129	ENSMUSG00000017418.14	Arl5b	chr2	+	15069836	15069967	15069857	15069967	15068138	15068199	2129	30	1	100	201	60	39	1	1	NA,NA,1.0,0.0	NA,0.245,NA,0.0	0.378
2130	ENSMUSG00000021417.15	Eci2	chr13	-	34993067	34993328	34993067	34993220	34994013	34994132	2130	62477289	56114	87636748	1815117	147	39	0.0137353	0.214632	0.767,0.675,0.635,0.855	0.562,0.527,0.618,0.645	0.145
2131	ENSMUSG00000021417.15	Eci2	chr13	-	34993067	34993230	34993067	34993220	34994013	34994144	2131	45414860	56114	93647243	1815117	49	39	0.153679	0.894658	0.878,0.845,0.776,0.923	0.804,0.773,0.839,0.83	0.044
2132	ENSMUSG00000021417.15	Eci2	chr13	-	34993067	34993230	34993067	34993220	35027008	35027094	2132	1881719	2111	31162614	2254	49	39	0.0797229	0.614449	0.878,0.864,0.931,0.938	0.925,0.864,0.805,0.736	0.07
2133	ENSMUSG00000053483.13	Usp21	chr1	-	171285254	171285384	171285254	171285375	171285541	171285601	2133	1	1491213	1000	1515117	48	39	1	1	0.0,0.0,0.0,0.059	0.051,0.0,0.0,0.0	0.002
2134	ENSMUSG00000026798.10	Coq4	chr2	+	29795380	29795510	29795383	29795510	29790456	29790559	2134	612822	1002	16191815	1013	42	39	0.802347	1	0.848,1.0,1.0,0.911	0.937,1.0,0.944,0.823	0.014
2135	ENSMUSG00000026798.10	Coq4	chr2	+	29795829	29796029	29795935	29796029	29795380	29795510	2135	1222	81289	2001	1310147	145	39	0.0826021	0.630829	0.033,0.043,0.063,0.056	0.04,0.0,0.0,0.037	0.03
2137	ENSMUSG00000029389.17	Ddx55	chr5	+	124566113	124566495	124566380	124566495	124562589	124562682	2137	79412	1443	6372	2602	306	39	0.611239	1	0.472,0.223,0.113,0.338	0.277,0.06,1.0,0.113	-0.076
2139	ENSMUSG00000034135.15	Sik3	chr9	+	46211669	46212562	46211849	46212562	46210475	46210815	2139	28203238	1	44634142	0	219	39	1	1	1.0,1.0,1.0,0.871	1.0,1.0,1.0,1.0	-0.032
2141	ENSMUSG00000113949.1	Scamp4	chr10	+	80609212	80609458	80609329	80609458	80608802	80608850	2141	423	77710	3020	101036	156	39	0.130105	0.84054	0.0,0.125,0.067,0.07	0.07,0.0,0.143,0.0	0.012
2142	ENSMUSG00000027361.15	Gabpb1	chr2	-	126646562	126646748	126646562	126646745	126650067	126650181	2142	6458	10	3001	1000	42	39	1	1	1.0,1.0,0.823,1.0	0.736,NA,NA,1.0	0.088
2144	ENSMUSG00000042133.16	Ppig	chr2	+	69748960	69749097	69748980	69749097	69746027	69746115	2144	14191219	2	29291522	110	59	39	1	1	1.0,1.0,1.0,0.863	1.0,0.95,0.908,1.0	0.001
2145	ENSMUSG00000028218.19	Fam92a	chr4	-	12168964	12169058	12168964	12169033	12170983	12171218	2145	1	1191310	10	6232	64	39	1	1	0.0,0.0,0.0,0.057	0.0,0.0,0.169,0.0	-0.028
2146	ENSMUSG00000029209.15	Gnpda2	chr5	-	69579507	69579692	69579507	69579686	69584973	69585156	2146	67811	203	1884	2301	45	39	0.372867	1	1.0,0.752,1.0,0.761	0.302,0.698,1.0,0.776	0.184
2147	ENSMUSG00000029209.15	Gnpda2	chr5	-	69579507	69582293	69579507	69579686	69584973	69585156	2147	44272836	203	21241117	2301	2646	39	0.297135	1	1.0,0.166,1.0,0.15	0.134,0.105,1.0,0.2	0.219
2148	ENSMUSG00000029209.15	Gnpda2	chr5	-	69579507	69582293	69579507	69579692	69584973	69585156	2148	44262535	66510	2124916	1863	2640	39	0.418786	1	0.098,0.06,0.069,0.049	0.237,0.042,0.022,0.073	-0.024
2149	ENSMUSG00000027620.16	Rbm39	chr2	-	156154238	156154289	156154238	156154271	156158399	156158477	2149	69526677	46435144	46484032	27374227	57	39	0.446485	1	0.506,0.453,0.47,0.545	0.538,0.47,0.395,0.448	0.031
2150	ENSMUSG00000027620.16	Rbm39	chr2	-	156167537	156167591	156167537	156167588	156167684	156167750	2150	76739082	2213	57585437	6451	42	39	0.00498732	0.108694	0.972,0.971,0.988,0.962	0.898,0.931,0.909,0.972	0.046
2152	ENSMUSG00000053119.11	Chmp3	chr6	+	71558974	71559128	71559013	71559128	71552398	71552459	2152	141	1	121	0	78	39	1	1	NA,1.0,1.0,0.333	NA,1.0,1.0,1.0	-0.222
2154	ENSMUSG00000059713.12	Rcan3	chr4	-	135412307	135416598	135412307	135412490	135418379	135418551	2154	512364500535	10	431409386268	0	4147	39	1	1	1.0,1.0,0.825,1.0	1.0,1.0,1.0,1.0	-0.044
2156	ENSMUSG00000038902.14	Pogz	chr3	+	94864457	94864667	94864484	94864667	94864087	94864378	2156	23811	0	5263	100	66	39	1	1	1.0,1.0,1.0,1.0	1.0,0.542,1.0,1.0	0.115
2160	ENSMUSG00000027284.16	Cdan1	chr2	-	120720881	120721010	120720881	120720989	120722609	120722758	2160	1014	2532	1	2010	60	39	1	1	0.245,0.0,0.178,0.565	0.0,NA,0.0,1.0	-0.086
2162	ENSMUSG00000056050.13	Mia3	chr1	-	183338058	183338169	183338058	183338157	183338262	183338340	2162	12171015	0	1520128	10	51	39	1	1	1.0,1.0,1.0,1.0	1.0,1.0,0.902,1.0	0.024
2163	ENSMUSG00000003824.12	Syce2	chr8	+	84872701	84872832	84872719	84872832	84872110	84872253	2163	0	7272	1010	2101	57	39	1	1	0.0,0.0,0.0,0.0	0.255,0.0,1.0,0.0	-0.314
2165	ENSMUSG00000038241.16	Cep250	chr2	+	155974249	155974483	155974252	155974483	155973342	155973489	2165	2102	2160	1001	102	42	39	1	1	0.481,0.481,0.0,1.0	1.0,0.0,NA,0.317	0.051
2168	ENSMUSG00000026641.13	Usf1	chr1	+	171414372	171414529	171414436	171414529	171411312	171411440	2168	4796	1251410	7424	121287	103	39	0.290386	1	0.112,0.346,0.196,0.185	0.181,0.112,0.086,0.178	0.071
2179	ENSMUSG00000022016.16	Akap11	chr14	-	78502938	78503025	78502938	78503022	78507724	78507880	2179	132	1	1010	1	42	39	1	1	NA,1.0,1.0,0.65	1.0,NA,1.0,0.0	0.217
2183	ENSMUSG00000026670.15	Uap1	chr1	-	170147995	170148046	170147995	170148043	170149270	170149459	2183	28172320	5402	2118239	13281	42	39	0.023381	0.306432	0.839,0.798,1.0,0.903	0.6,0.893,0.727,0.893	0.107
2184	ENSMUSG00000040415.15	Dtx3	chr10	-	127192608	127193357	127192608	127193338	127193729	127193803	2184	26374728	1133	20182010	1021	58	39	0.16798	0.934495	0.946,0.961,0.913,0.863	0.931,1.0,0.871,0.871	0.003
2185	ENSMUSG00000026584.14	Scyl3	chr1	+	163934631	163934817	163934692	163934817	163933478	163933693	2185	3633	1010	3153	1010	100	39	1	1	0.539,1.0,0.539,1.0	0.539,1.0,0.661,1.0	-0.03
2186	ENSMUSG00000026584.14	Scyl3	chr1	+	163941020	163941218	163941106	163941218	163939880	163939983	2186	2232	126	1213	3122	125	39	0.535171	1	1.0,0.384,0.319,0.094	0.094,0.384,0.135,0.319	0.216
2187	ENSMUSG00000026584.14	Scyl3	chr1	+	163946163	163946348	163946202	163946348	163944795	163944935	2187	7377	10	11884	0	78	39	1	1	1.0,1.0,0.778,1.0	1.0,1.0,1.0,1.0	-0.055
2191	ENSMUSG00000025212.17	Sfxn3	chr19	+	45050635	45050725	45050649	45050725	45050227	45050326	2191	1000	3037	0	8613	53	39	1	1	0.197,NA,0.0,0.0	0.0,0.0,0.0,0.0	0.066
2193	ENSMUSG00000030166.14	Rad52	chr6	+	119922471	119922823	119922474	119922823	119920806	119921028	2193	112	100	122	0	42	39	1	1	NA,0.481,1.0,1.0	NA,1.0,1.0,1.0	-0.173
2194	ENSMUSG00000002103.16	Acp2	chr2	+	91204227	91204326	91204239	91204326	91203600	91203696	2194	2122	19191113	130	15241213	51	39	0.129776	0.84054	0.074,0.039,0.122,0.105	0.0,0.031,0.16,0.0	0.037
2201	ENSMUSG00000038705.13	Gmeb2	chr2	-	181264969	181265108	181264969	181265103	181265814	181265912	2201	4330	1	3332	0	44	39	1	1	1.0,1.0,1.0,0.0	1.0,1.0,1.0,1.0	-0.25
2202	ENSMUSG00000004642.13	Slbp	chr5	-	33645499	33646069	33645499	33645637	33649742	33649847	2202	52645467	10	33563937	1	471	39	1	1	1.0,1.0,0.817,1.0	1.0,1.0,1.0,0.754	0.016
2205	ENSMUSG00000035437.15	Rabgap1	chr2	+	37469376	37469576	37469515	37469576	37452244	37452301	2205	20192317	0	14241819	10	178	39	1	1	1.0,1.0,1.0,1.0	1.0,1.0,0.798,1.0	0.05
2206	ENSMUSG00000026245.16	Farsb	chr1	-	78479956	78480111	78479956	78480013	78482307	78482363	2206	64586689	5115	91586553	1400	137	39	0.0220574	0.2933	0.785,0.943,0.949,0.835	0.963,0.805,1.0,1.0	-0.064
2207	ENSMUSG00000009563.16	Tor2a	chr2	+	32758670	32758936	32758756	32758936	32757318	32757539	2207	32223133	0	37202712	100	125	39	1	1	1.0,1.0,1.0,1.0	1.0,0.862,1.0,1.0	0.034
2208	ENSMUSG00000031712.10	Il15	chr8	-	82334468	82334606	82334468	82334558	82337565	82337610	2208	97512	2011	7762	0	87	39	0.748795	1	0.669,1.0,0.691,0.843	1.0,1.0,1.0,1.0	-0.199
2209	ENSMUSG00000032366.15	Tpm1	chr9	-	67022592	67024565	67022592	67023441	67031028	67031098	2209	1008013696	49423565	44524035	37212728	1163	39	0.0231611	0.304954	0.064,0.06,0.115,0.047	0.038,0.077,0.047,0.04	0.021
2210	ENSMUSG00000033096.7	Apmap	chr2	-	150588902	150589122	150588902	150589019	150590032	150590125	2210	4496	50555253	131383	218222206145	142	39	0.0159868	0.238923	0.021,0.02,0.045,0.03	0.016,0.016,0.011,0.006	0.017
2211	ENSMUSG00000026708.16	Cenpl	chr1	+	161078228	161078480	161078328	161078480	161074756	161074930	2211	5144	101	2130	0	139	39	1	1	1.0,0.219,1.0,0.529	1.0,1.0,1.0,NA	-0.313
2214	ENSMUSG00000004626.14	Stxbp2	chr8	+	3641894	3642055	3641897	3642055	3641734	3641820	2214	5654	17172321	13885	30232021	42	39	0.231813	1	0.215,0.247,0.168,0.15	0.287,0.244,0.271,0.181	-0.051
2215	ENSMUSG00000058267.13	Mrps14	chr1	+	160196920	160197104	160196945	160197104	160195214	160195311	2215	3130	10693105141	3242	129129114105	64	39	0.802859	1	0.017,0.007,0.017,0.0	0.014,0.009,0.021,0.011	-0.003
2216	ENSMUSG00000000934.9	Top1mt	chr15	-	75666252	75666380	75666252	75666321	75667419	75667605	2216	1102	1331115	10	10435	98	39	1	1	0.03,0.117,0.0,0.05	0.0,0.0,0.117,0.0	0.02
2219	ENSMUSG00000053332.13	Gas5	chr1	+	161035982	161036244	161036207	161036244	161035751	161035804	2219	12981156119	1	68807326	0	264	39	1	1	1.0,1.0,1.0,0.946	1.0,1.0,1.0,1.0	-0.014
2220	ENSMUSG00000053332.13	Gas5	chr1	+	161036207	161036579	161036548	161036579	161035982	161036014	2220	217190288203	10	12713611461	1100	380	39	1	1	1.0,1.0,0.967,1.0	0.929,0.933,1.0,1.0	0.026
2221	ENSMUSG00000053332.13	Gas5	chr1	+	161037287	161037547	161037504	161037547	161036819	161036852	2221	66609291	1	39323431	1000	256	39	1	1	1.0,1.0,1.0,0.933	0.856,1.0,1.0,1.0	0.019
2222	ENSMUSG00000059734.7	Ndufs8	chr19	-	3911565	3911616	3911565	3911597	3911688	3911746	2222	209203220258	0	433364328260	100	58	39	1	1	1.0,1.0,1.0,1.0	1.0,0.996,1.0,1.0	0.001
2225	ENSMUSG00000006920.14	Ezh1	chr11	-	101217242	101217368	101217242	101217363	101218653	101218720	2225	2015	4347	2322	4834	44	39	0.675258	1	0.307,0.0,0.181,0.388	0.307,0.249,0.371,0.307	-0.089
2227	ENSMUSG00000028911.16	Srsf4	chr4	+	131886106	131886304	131886130	131886304	131885308	131885492	2227	102	5293	310	4084	63	39	0.30383	1	0.0,0.236,0.0,0.292	0.0,1.0,0.072,0.0	-0.136
2228	ENSMUSG00000026455.14	Klhl12	chr1	+	134458427	134458666	134458465	134458666	134455530	134455665	2228	0	14	1211	4210	77	39	1	1	NA,NA,0.0,0.0	0.112,0.336,0.336,1.0	-0.446
2229	ENSMUSG00000026455.14	Klhl12	chr1	+	134488934	134489121	134489015	134489121	134487643	134487742	2229	16281419	1	28252313	10	120	39	1	1	1.0,1.0,1.0,0.861	1.0,1.0,0.882,1.0	-0.005
2230	ENSMUSG00000026466.16	Tor1aip1	chr1	-	156018217	156018530	156018217	156018259	156022299	156022380	2230	82135	53425162	4833	89716246	310	39	0.166796	0.933796	0.019,0.006,0.031,0.01	0.006,0.014,0.006,0.008	0.008
2234	ENSMUSG00000034842.16	Art3	chr5	+	92332847	92332982	92332898	92332982	92331840	92331912	2234	33412244	7859	3851	111	90	39	0.00520704	0.111344	0.671,0.69,0.656,0.679	1.0,0.776,0.684,0.302	-0.017
2236	ENSMUSG00000072946.12	Ptgr2	chr12	+	84310902	84310958	84310918	84310958	84308344	84308432	2236	2319821	125109104106	1215149	130153120112	55	39	0.0147495	0.225525	0.115,0.11,0.052,0.123	0.061,0.065,0.076,0.054	0.036
2237	ENSMUSG00000026821.16	Ralgds	chr2	+	28542854	28542950	28542890	28542950	28542289	28542483	2237	3377	3411	2483	2001	75	39	0.00370795	0.0901316	0.342,0.281,0.784,0.784	0.342,1.0,1.0,0.609	-0.19
2239	ENSMUSG00000029068.16	Ccnl2	chr4	+	155818538	155820428	155820328	155820428	155817922	155817987	2239	2545172724312562	57102	2836252718281516	5265	1829	39	0.452978	1	0.916,0.84,0.838,0.965	0.924,0.964,0.867,0.866	-0.016
2240	ENSMUSG00000032332.17	Col12a1	chr9	-	79598990	79601179	79598990	79600007	79602199	79602370	2240	153183244221	100	83546452	100	1211	39	1	1	1.0,0.855,1.0,1.0	1.0,0.635,1.0,1.0	0.055
2241	ENSMUSG00000019039.14	Dalrd3	chr9	+	108570563	108570814	108570621	108570814	108570149	108570445	2241	34374651	100	63594241	11	97	39	1	1	1.0,0.937,1.0,1.0	1.0,1.0,0.944,0.943	0.013
2242	ENSMUSG00000019039.14	Dalrd3	chr9	+	108571435	108571519	108571445	108571519	108571044	108571173	2242	2022	21191814	5012	31221910	49	39	0.853523	1	0.07,0.0,0.081,0.102	0.114,0.0,0.04,0.137	-0.01
2244	ENSMUSG00000003549.9	Ercc1	chr7	+	19352628	19352705	19352632	19352705	19350692	19350792	2244	18232835	1000	29121321	1000	43	39	1	1	0.942,1.0,1.0,1.0	0.963,1.0,1.0,1.0	-0.005
2248	ENSMUSG00000010453.12	Kansl3	chr1	-	36365481	36365632	36365481	36365585	36367749	36368034	2248	20202326	0	28352532	100	86	39	1	1	1.0,1.0,1.0,1.0	1.0,0.941,1.0,1.0	0.015
2249	ENSMUSG00000010453.12	Kansl3	chr1	-	36365481	36365652	36365481	36365585	36367749	36368034	2249	29322737	0	34413444	100	106	39	1	1	1.0,1.0,1.0,1.0	1.0,0.938,1.0,1.0	0.016
2250	ENSMUSG00000010453.12	Kansl3	chr1	-	36365481	36365652	36365481	36365632	36367749	36368034	2250	912412	1	66912	0	59	39	1	1	1.0,1.0,1.0,0.888	1.0,1.0,1.0,1.0	-0.028
2251	ENSMUSG00000010453.12	Kansl3	chr1	-	36365481	36365652	36365481	36365585	36367768	36368034	2251	30323544	1211	45513849	11	106	39	1	1	0.917,0.855,0.928,0.942	1.0,1.0,0.933,0.947	-0.059
2255	ENSMUSG00000029165.17	Agbl5	chr5	+	30895765	30895980	30895768	30895980	30894996	30895199	2255	7211	100	1200	0	42	39	1	1	1.0,0.65,1.0,1.0	1.0,1.0,NA,NA	-0.088
2256	ENSMUSG00000029165.17	Agbl5	chr5	+	30905017	30905155	30905108	30905155	30904702	30904815	2256	3122	1140	1101	41	130	39	0.0439155	0.436545	0.474,0.231,0.13,1.0	1.0,1.0,0.0,0.231	-0.099
2263	ENSMUSG00000026766.16	Mmadhc	chr2	-	50292808	50292913	50292808	50292898	50296251	50296309	2263	23162627	2112	30343525	3111	54	39	0.761783	1	0.893,0.92,0.949,0.907	0.878,0.961,0.962,0.948	-0.02
2264	ENSMUSG00000026766.16	Mmadhc	chr2	-	50292808	50292953	50292808	50292898	50296251	50296309	2264	10684113102	2112	132154136105	3111	94	39	0.793508	1	0.957,0.972,0.979,0.955	0.948,0.985,0.983,0.978	-0.008
2265	ENSMUSG00000026766.16	Mmadhc	chr2	-	50292808	50292953	50292808	50292913	50296251	50296309	2265	84688876	1011	10312110381	1121	79	39	0.478304	1	0.976,1.0,0.977,0.974	0.981,0.984,0.962,0.976	0.006
2266	ENSMUSG00000027684.16	Mecom	chr3	-	29979600	29980957	29979600	29979985	29985340	29985494	2266	92425148	2110	70574725	2000	1011	39	0.785718	1	0.64,0.618,0.663,1.0	0.574,1.0,1.0,1.0	-0.163
2267	ENSMUSG00000027684.16	Mecom	chr3	-	29985340	29985497	29985340	29985494	29987029	29987177	2267	1131	10	2000	31	42	39	1	1	1.0,1.0,0.736,1.0	1.0,NA,0.0,0.0	0.601
2272	ENSMUSG00000034911.8	Ushbp1	chr8	-	71390640	71390781	71390640	71390729	71390920	71391054	2272	65738185	2133	55333323	1110	91	39	1	1	0.933,0.969,0.92,0.924	0.959,0.934,0.934,1.0	-0.02
2276	ENSMUSG00000000805.18	Car4	chr11	+	84964712	84964876	84964727	84964876	84964534	84964601	2276	42355152	1000	35322421	0	54	39	1	1	0.968,1.0,1.0,1.0	1.0,1.0,1.0,1.0	-0.008
2277	ENSMUSG00000070390.12	Nlrp1b	chr11	-	71172064	71172395	71172064	71172235	71172958	71173129	2277	2044	1	10	0	199	39	1	1	1.0,NA,1.0,0.439	NA,NA,1.0,NA	-0.187
2278	ENSMUSG00000001098.15	Kctd10	chr5	-	114368940	114369030	114368940	114369027	114370058	114370228	2278	13105	19162318	2112	23141414	42	39	0.00834131	0.149153	0.047,0.148,0.288,0.205	0.075,0.062,0.062,0.117	0.093
2279	ENSMUSG00000006010.14	Odr4	chr1	-	150388522	150388657	150388522	150388619	150390235	150390356	2279	1452117	1011	25312014	1320	77	39	1	1	0.876,1.0,0.914,0.896	0.927,0.84,0.835,1.0	0.021
2280	ENSMUSG00000019790.17	Stxbp5	chr10	-	9769340	9769710	9769340	9769534	9770449	9770689	2280	31283033	1010	2419187	0	215	39	1	1	0.849,1.0,0.845,1.0	1.0,1.0,1.0,1.0	-0.077
2284	ENSMUSG00000004099.16	Dnmt1	chr9	-	20940475	20940554	20940475	20940551	20941372	20941583	2284	1333	123	4200	11	42	39	0.028426	0.346968	1.0,0.736,0.582,0.481	1.0,1.0,0.0,0.0	0.2
2287	ENSMUSG00000026761.12	Orc4	chr2	-	48910185	48910294	48910185	48910242	48912561	48912648	2287	37122641	1222	47442725	3120	91	39	0.503675	1	0.941,0.72,0.848,0.898	0.87,0.95,0.853,1.0	-0.067
2288	ENSMUSG00000018189.12	Uchl5	chr1	+	143799920	143800034	143799923	143800034	143798390	143798493	2288	1714109	157712	1614139	1391110	42	39	0.964166	1	0.513,0.65,0.57,0.411	0.533,0.591,0.523,0.455	0.01
2293	ENSMUSG00000002728.14	Naa20	chr2	+	145912366	145912528	145912392	145912528	145911672	145911763	2293	4825	69454260	4341	90928462	65	39	0.0177986	0.255653	0.034,0.096,0.028,0.048	0.026,0.019,0.028,0.01	0.031
2294	ENSMUSG00000017686.17	Rhot1	chr11	+	80243369	80243490	80243401	80243490	80242572	80242681	2294	42292838	10	47443121	0	71	39	1	1	1.0,1.0,0.939,1.0	1.0,1.0,1.0,1.0	-0.015
2298	ENSMUSG00000044676.10	Zfp612	chr8	+	110083606	110083783	110083656	110083783	110082677	110082742	2298	2101	100	2112	0	89	39	1	1	1.0,0.305,NA,1.0	1.0,1.0,1.0,1.0	-0.232
2302	ENSMUSG00000029416.17	Slc15a4	chr5	-	127604537	127604706	127604537	127604648	127608771	127609061	2302	1191023	1232	121175	120	97	39	0.00632162	0.121478	0.816,0.644,0.573,0.822	1.0,0.816,0.585,1.0	-0.136
2305	ENSMUSG00000025967.16	Eef1b2	chr1	+	63178422	63178565	63178438	63178565	63177722	63177876	2305	10456	214168221246	7842	183135153116	55	39	0.648605	1	0.032,0.017,0.016,0.017	0.026,0.04,0.018,0.012	-0.003
2306	ENSMUSG00000025967.16	Eef1b2	chr1	+	63178022	63178565	63178438	63178565	63177753	63177876	2306	79368362	214168221246	42525724	183135153116	455	39	0.830389	1	0.031,0.018,0.031,0.021	0.019,0.032,0.031,0.017	0.001
2308	ENSMUSG00000040865.15	Ino80d	chr1	-	63093284	63093531	63093284	63093440	63093639	63093730	2308	1100	0	3021	1	130	39	1	1	1.0,1.0,NA,NA	1.0,NA,1.0,0.231	0.256
2310	ENSMUSG00000026790.19	Odf2	chr2	+	29893000	29893154	29893037	29893154	29892185	29892276	2310	11121212	1	21274	0	76	39	1	1	1.0,1.0,1.0,0.86	1.0,1.0,1.0,1.0	-0.035
2311	ENSMUSG00000026790.19	Odf2	chr2	+	29912565	29912640	29912568	29912640	29903975	29904107	2311	1023	8451	1100	5492	42	39	0.0190136	0.26887	0.104,0.0,0.271,0.736	0.157,0.188,0.0,0.0	0.192
2316	ENSMUSG00000035215.9	Lsm7	chr10	-	80854617	80854711	80854617	80854708	80855180	80855209	2316	3214	10	1010	2000	42	39	1	1	1.0,1.0,0.481,1.0	0.317,NA,1.0,NA	0.212
2317	ENSMUSG00000032120.11	C2cd2l	chr9	-	44313877	44314014	44313877	44314011	44314154	44314256	2317	1041	5558	4221	5761	42	39	0.182281	0.988486	0.157,0.0,0.426,0.104	0.426,0.21,0.236,0.481	-0.167
2321	ENSMUSG00000026020.9	Nop58	chr1	+	59692551	59692728	59692611	59692728	59692336	59692389	2321	20	100	0	130	99	39	1	1	NA,0.0,1.0,NA	NA,0.0,0.0,NA	0.5
2322	ENSMUSG00000004562.16	Arhgef40	chr14	+	51990881	51991030	51990903	51991030	51990047	51990215	2322	2020	187157	1110	3466	61	39	1	1	0.066,0.0,0.079,0.0	0.176,0.138,0.096,0.0	-0.066
2323	ENSMUSG00000004562.16	Arhgef40	chr14	+	51991784	51991892	51991811	51991892	51991600	51991697	2323	0	81078	1001	4744	66	39	1	1	0.0,0.0,0.0,0.0	0.129,0.0,0.0,0.129	-0.065
2324	ENSMUSG00000004562.16	Arhgef40	chr14	+	52004599	52004742	52004611	52004742	52003972	52004116	2324	12	961514	2000	6921	51	39	1	1	0.0,0.0,0.049,0.098	0.203,0.0,0.0,0.0	-0.014
2325	ENSMUSG00000004562.16	Arhgef40	chr14	+	52004878	52005035	52004988	52005035	52004611	52004742	2325	17152121	1061314	7376	9344	149	39	0.151165	0.894658	0.308,0.396,0.297,0.282	0.169,0.207,0.314,0.282	0.078
2326	ENSMUSG00000004562.16	Arhgef40	chr14	+	52005158	52005623	52005340	52005623	52004988	52005035	2326	39334254	1261518	25293116	3365	221	39	0.10567	0.741329	0.364,0.493,0.331,0.346	0.595,0.63,0.477,0.361	-0.132
2327	ENSMUSG00000028464.16	Tpm2	chr4	-	43514710	43516003	43514710	43514861	43518229	43518299	2327	33615601021796	5856	15726797457	4415	1181	39	0.0437847	0.436545	0.957,0.698,0.871,0.814	0.564,0.177,0.963,0.751	0.221
2332	ENSMUSG00000047528.13	Flacc1	chr1	-	58658119	58658434	58658119	58658430	58658995	58659105	2332	17292224	1	1314114	0	43	39	1	1	1.0,1.0,1.0,0.956	1.0,1.0,1.0,1.0	-0.011
2333	ENSMUSG00000047528.13	Flacc1	chr1	-	58669427	58670467	58669427	58669480	58676528	58676590	2333	41222341	10	1210160	5220	1026	39	1	1	1.0,1.0,0.466,1.0	0.084,0.16,0.233,NA	0.708
2334	ENSMUSG00000047528.13	Flacc1	chr1	-	58669427	58670467	58669427	58669480	58690912	58690958	2334	36172033	410	97130	200	1026	39	1	1	1.0,0.139,0.432,1.0	1.0,0.117,1.0,NA	-0.063
2336	ENSMUSG00000060771.14	Tsga10	chr1	-	37841184	37841352	37841184	37841308	37842454	37842520	2336	2811	0	8673	1	83	39	1	1	1.0,1.0,1.0,1.0	1.0,1.0,1.0,0.585	0.104
2337	ENSMUSG00000039660.16	Spout1	chr2	-	30175918	30176002	30175918	30175991	30176361	30176492	2337	1312	861412	2222	61232	50	39	0.281625	1	0.089,0.281,0.053,0.115	0.206,0.115,0.342,0.438	-0.141
2342	ENSMUSG00000000753.15	Serpinf1	chr11	-	75413906	75414049	75413906	75414044	75414920	75415124	2342	47579746	1	20262017	0	44	39	1	1	1.0,1.0,1.0,0.976	1.0,1.0,1.0,1.0	-0.006
2347	ENSMUSG00000025902.13	Sox17	chr1	-	4493099	4493490	4493099	4493466	4493771	4493863	2347	6754	1100	2443	100	63	39	1	1	0.788,0.813,1.0,1.0	1.0,0.712,1.0,1.0	-0.028
2348	ENSMUSG00000025902.13	Sox17	chr1	-	4493099	4493490	4493099	4493466	4495135	4495942	2348	6754	1000	2343	0	63	39	1	1	0.788,1.0,1.0,1.0	1.0,1.0,1.0,1.0	-0.053
2352	ENSMUSG00000026975.10	Dph7	chr2	+	24965556	24965654	24965559	24965654	24963455	24963543	2352	1121	21	1100	2131	42	39	3.31347e-05	0.00349019	1.0,1.0,0.481,0.481	0.317,0.481,0.0,0.0	0.541
2353	ENSMUSG00000007880.16	Arid1a	chr4	-	133687203	133687379	133687203	133687376	133687537	133687670	2353	20	6558	0	3342	42	39	1	1	0.0,0.0,0.271,0.0	0.0,0.0,0.0,0.0	0.068
2362	ENSMUSG00000021268.17	Meg3	chr12	+	109549478	109549552	109549518	109549552	109549290	109549371	2362	384510097	0	22241814	100	79	39	1	1	1.0,1.0,1.0,1.0	1.0,0.922,1.0,1.0	0.019
2364	ENSMUSG00000026434.12	Nucks1	chr1	+	131929612	131929762	131929615	131929762	131928063	131928216	2364	1271215	312	137109	4502	42	39	0.0717768	0.577822	1.0,0.684,0.918,0.874	0.751,0.565,1.0,0.807	0.088
2367	ENSMUSG00000028066.15	Pmf1	chr3	-	88399134	88399304	88399134	88399235	88399710	88399816	2367	11	14141416	110	35261516	108	39	1	1	0.0,0.0,0.025,0.022	0.0,0.014,0.024,0.0	0.002
2368	ENSMUSG00000027465.13	Tbc1d20	chr2	+	152307988	152308431	152308329	152308431	152304945	152305026	2368	226297264370	1	573773576419	0	380	39	1	1	1.0,1.0,1.0,0.974	1.0,1.0,1.0,1.0	-0.006
2369	ENSMUSG00000028048.11	Gba	chr3	+	89207783	89207987	89207823	89207987	89207226	89207451	2369	15	1222817	1012	1612117	79	39	0.469068	1	0.0,0.0,0.058,0.127	0.03,0.0,0.043,0.124	-0.003
2370	ENSMUSG00000018570.17	2810408A11Rik	chr11	-	69899705	69899926	69899705	69899810	69900302	69900957	2370	213	10	111	10	155	39	1	1	NA,1.0,0.201,1.0	NA,1.0,0.201,1.0	0
2371	ENSMUSG00000026608.13	Kctd3	chr1	-	188974065	188974204	188974065	188974198	188974286	188974471	2371	611813	1	4845	0	45	39	1	1	1.0,1.0,1.0,0.918	1.0,1.0,1.0,1.0	-0.02
2372	ENSMUSG00000015748.13	Prpf3	chr3	-	95835353	95835525	95835353	95835467	95835643	95835743	2372	123	38914	1110	7575	97	39	1	1	0.0,0.048,0.082,0.079	0.054,0.074,0.054,0.0	0.007
2373	ENSMUSG00000015748.13	Prpf3	chr3	-	95840669	95840749	95840669	95840744	95844185	95844352	2373	1211135	0	74104	20	44	39	1	1	1.0,1.0,1.0,1.0	1.0,1.0,0.816,1.0	0.046
2375	ENSMUSG00000034278.3	Dnajc17	chr2	-	119180486	119180680	119180486	119180564	119180925	119180969	2375	1335	7868	1211	3342	155	39	0.433547	1	0.035,0.086,0.112,0.136	0.077,0.144,0.059,0.112	-0.006
2376	ENSMUSG00000034729.16	Mrps10	chr17	+	47372572	47372645	47372575	47372645	47372426	47372491	2376	66814	12598	78107	1110107	42	39	0.660137	1	0.317,0.527,0.452,0.619	0.371,0.426,0.481,0.481	0.039
2377	ENSMUSG00000034729.16	Mrps10	chr17	+	47372575	47375109	47374972	47375109	47372426	47372491	2377	8587108211	424	94888957	130	2436	39	0.167738	0.934495	1.0,0.258,0.464,0.458	1.0,0.585,0.322,1.0	-0.182
2378	ENSMUSG00000026626.11	Ppp2r5a	chr1	-	191358924	191359079	191358924	191359055	191362248	191362341	2378	271313	14212798119	26272315	336349268276	63	39	0.676097	1	0.009,0.033,0.076,0.063	0.046,0.046,0.05,0.033	0.001
2379	ENSMUSG00000027177.14	Hipk3	chr2	-	104436996	104437120	104436996	104437069	104437850	104438007	2379	51503646	0	26322524	100	90	39	1	1	1.0,1.0,1.0,1.0	1.0,0.933,1.0,1.0	0.017
2380	ENSMUSG00000031389.17	Arhgap4	chrX	-	73896813	73896997	73896813	73896992	73897080	73897154	2380	4043	1	3122	0	44	39	1	1	1.0,NA,1.0,0.727	1.0,1.0,1.0,1.0	-0.091
2384	ENSMUSG00000066026.14	Dhrs3	chr4	+	144919229	144919504	144919384	144919504	144918650	144918794	2384	51414938	869487111	1919187	69534438	194	39	0.00988785	0.168389	0.107,0.081,0.102,0.064	0.052,0.067,0.076,0.036	0.031
2385	ENSMUSG00000014873.15	Surf2	chr2	+	26918864	26919055	26918872	26919055	26917427	26917531	2385	2262	5446	2120	7356	47	39	0.0193459	0.269959	0.249,0.293,0.555,0.217	0.192,0.217,0.249,0.0	0.164
2386	ENSMUSG00000014873.15	Surf2	chr2	+	26918864	26919055	26918928	26919055	26917427	26917531	2386	17222126	7172	24201610	3152	103	39	0.649469	1	0.479,0.893,0.532,0.831	0.752,0.883,0.548,0.654	-0.025
2387	ENSMUSG00000014873.15	Surf2	chr2	+	26918872	26919055	26918928	26919055	26917427	26917531	2387	20241930	7172	29221916	3152	95	39	0.441453	1	0.54,0.908,0.527,0.86	0.799,0.9,0.609,0.767	-0.06
2388	ENSMUSG00000026840.14	Lamc3	chr2	+	31925947	31926057	31925980	31926057	31925537	31925743	2388	2	2036	3000	5224	72	39	1	1	0.0,NA,0.0,0.153	0.245,0.0,0.0,0.0	-0.01
2392	ENSMUSG00000031283.16	Chrdl1	chrX	-	143327921	143328067	143327921	143328064	143365896	143365990	2392	110	1110	2000	0	42	39	1	1	0.0,0.481,0.481,NA	1.0,NA,NA,NA	-0.679
2393	ENSMUSG00000030556.13	Lrrc28	chr7	-	67559857	67560064	67559857	67559969	67617992	67618130	2393	3613	202	8221	2100	134	39	0.423235	1	1.0,0.466,1.0,0.304	0.538,0.368,1.0,1.0	-0.034
2395	ENSMUSG00000020472.14	Zkscan17	chr11	-	59503383	59503810	59503383	59503763	59504147	59504254	2395	89912	1000	33115	0	86	39	1	1	0.784,1.0,1.0,1.0	1.0,1.0,1.0,1.0	-0.054
2398	ENSMUSG00000028864.7	Hgf	chr5	+	16572491	16572634	16572506	16572634	16566746	16566861	2398	2	0	300	1010	54	39	1	1	NA,NA,NA,1.0	0.0,1.0,0.0,NA	0.667
2402	ENSMUSG00000058503.11	Fam133b	chr5	+	3559096	3559159	3559137	3559159	3558660	3558693	2402	610512	1	101235	11	80	39	1	1	1.0,1.0,1.0,0.854	1.0,1.0,0.594,0.709	0.138
2403	ENSMUSG00000061171.15	Slc38a11	chr2	-	65353762	65354906	65353762	65353869	65355323	65355389	2403	0	10	1000	0	1076	39	1	1	NA,NA,0.0,NA	1.0,NA,NA,NA	-1
2404	ENSMUSG00000034343.14	Ube2f	chr1	+	91254259	91254393	91254262	91254393	91250655	91250853	2404	2310	1001	4222	1010	42	39	1	1	0.65,1.0,1.0,0.0	0.788,1.0,0.65,1.0	-0.197
2405	ENSMUSG00000034343.14	Ube2f	chr1	+	91254214	91254393	91254259	91254393	91253759	91253827	2405	1022	3121	1754	3223	84	39	0.0343193	0.375424	0.134,0.0,0.317,0.481	0.134,0.619,0.537,0.382	-0.185
2406	ENSMUSG00000056228.10	Cars2	chr8	-	11529579	11529885	11529579	11529713	11530294	11530424	2406	4583	8767	17181511	37473733	211	39	0.302821	1	0.085,0.117,0.198,0.073	0.078,0.066,0.07,0.058	0.05
2407	ENSMUSG00000056228.10	Cars2	chr8	-	11530294	11530427	11530294	11530424	11537271	11537355	2407	31	9336	4487	16142013	42	39	0.00787403	0.143967	0.0,0.0,0.481,0.134	0.188,0.21,0.271,0.333	-0.097
2408	ENSMUSG00000056228.10	Cars2	chr8	-	11530294	11530618	11530294	11530424	11537271	11537355	2408	451110	9336	15415910587	16142013	233	39	1.37804e-06	0.000435462	0.069,0.218,0.38,0.218	0.617,0.655,0.468,0.528	-0.346
2409	ENSMUSG00000056228.10	Cars2	chr8	-	11530294	11530618	11530294	11530427	11537271	11537355	2409	451110	31	15415810484	4374	230	39	0.570828	1	1.0,1.0,0.383,0.629	0.867,0.899,0.716,0.781	-0.063
2410	ENSMUSG00000056228.10	Cars2	chr8	-	11537271	11537355	11537271	11537351	11541897	11542003	2410	1113912	0	27391734	1	43	39	1	1	1.0,1.0,1.0,1.0	1.0,1.0,1.0,0.969	0.008
2411	ENSMUSG00000033767.14	Tmem131l	chr3	-	83900326	83900418	83900326	83900415	83901345	83901466	2411	6569	1	7783	1141	42	39	0.00135316	0.0418302	1.0,1.0,1.0,0.893	0.867,0.867,0.65,0.736	0.193
2412	ENSMUSG00000033767.14	Tmem131l	chr3	-	83913263	83913388	83913263	83913385	83919450	83919599	2412	2783	1010	2550	1000	42	39	1	1	0.65,1.0,0.881,1.0	0.65,1.0,1.0,NA	-0.001
2414	ENSMUSG00000026203.16	Dnajb2	chr1	+	75239107	75239333	75239279	75239333	75237454	75237564	2414	17162912	32242627	1329177	44283342	211	39	0.0764111	0.597235	0.089,0.11,0.171,0.076	0.052,0.161,0.087,0.03	0.029
2415	ENSMUSG00000048186.14	Bend7	chr2	+	4796529	4796583	4796532	4796583	4788455	4788575	2415	3202	11	1211	2500	42	39	0.0312853	0.363165	1.0,1.0,0.0,0.65	0.317,0.271,1.0,1.0	0.015
2418	ENSMUSG00000001855.15	Nup214	chr2	+	32039319	32039476	32039322	32039476	32038101	32038172	2418	3427	20	3011	1	42	39	1	1	1.0,1.0,0.481,1.0	1.0,NA,1.0,0.481	0.043
2419	ENSMUSG00000070953.13	Rabepk	chr2	-	34785566	34785728	34785566	34785725	34790502	34790655	2419	1213314	1111	81465	1201	42	39	0.306789	1	0.918,0.923,0.736,0.929	0.881,0.867,1.0,0.823	-0.016
2420	ENSMUSG00000079550.9	Mpp4	chr1	-	59124630	59125200	59124630	59124739	59125522	59125616	2420	1031	1	100	1000	500	39	1	1	1.0,NA,1.0,0.072	0.0,1.0,NA,NA	0.191
2422	ENSMUSG00000037262.7	Kin	chr2	+	10090112	10090363	10090240	10090363	10085729	10085824	2422	1318129	1000	11151510	1100	167	39	1	1	0.752,1.0,1.0,1.0	0.72,0.778,1.0,1.0	0.063
2425	ENSMUSG00000056328.14	Myh1	chr11	+	67201841	67202085	67201845	67202085	67200409	67200442	2425	361095	6031	20103	30	43	39	1	1	0.845,1.0,0.731,0.819	1.0,NA,0.751,1.0	-0.068
2426	ENSMUSG00000030374.15	Strn4	chr7	+	16831345	16831580	16831464	16831580	16831024	16831138	2426	9172017	1573	5947	2111	158	39	0.621273	1	0.69,0.456,0.414,0.583	0.382,0.69,0.497,0.633	-0.015
2427	ENSMUSG00000030374.15	Strn4	chr7	+	16831345	16831580	16831485	16831580	16831024	16831138	2427	14232526	35410	810610	131074	179	39	0.000116667	0.00691249	0.504,0.501,0.577,0.362	0.118,0.179,0.157,0.353	0.284
2428	ENSMUSG00000030374.15	Strn4	chr7	+	16831464	16831580	16831485	16831580	16831024	16831138	2428	6111212	35410	5234	131074	60	39	0.000187936	0.0102787	0.565,0.588,0.661,0.438	0.2,0.115,0.218,0.394	0.331
2432	ENSMUSG00000054252.18	Fgfr3	chr5	+	33733253	33733402	33733256	33733402	33732721	33732912	2432	0	1012	1	120	42	39	1	1	0.0,NA,0.0,0.0	NA,0.0,0.0,1.0	-0.333
2433	ENSMUSG00000028960.20	Ube4b	chr4	-	149335111	149335335	149335111	149335303	149337384	149337519	2433	2200	17101311	2112	23312322	71	39	1	1	0.061,0.099,0.0,0.0	0.046,0.017,0.023,0.048	0.006
2435	ENSMUSG00000029207.16	Apbb2	chr5	-	66310999	66311083	66310999	66311080	66312158	66312246	2435	4362	0	3310	120	42	39	1	1	1.0,1.0,1.0,1.0	1.0,0.736,0.317,NA	0.316
2436	ENSMUSG00000029207.16	Apbb2	chr5	-	66399621	66400284	66399621	66400281	66451467	66452283	2436	3	2041	2000	110	42	39	1	1	0.0,NA,0.0,0.736	1.0,0.0,0.0,NA	-0.088
2437	ENSMUSG00000054434.14	Tmem120b	chr5	+	123101610	123101684	123101624	123101684	123099836	123099953	2437	3428	19121416	7223	48393633	53	39	0.00856924	0.150438	0.104,0.197,0.095,0.269	0.097,0.036,0.039,0.063	0.108
2438	ENSMUSG00000026872.18	Zeb2	chr2	-	45017396	45017468	45017396	45017465	45022846	45023104	2438	78107	110	11861	0	42	39	1	1	1.0,0.881,0.903,1.0	1.0,1.0,1.0,1.0	-0.054
2439	ENSMUSG00000060538.14	Tmem219	chr7	-	126897025	126897227	126897025	126897224	126898796	126898923	2439	10	100	23	0	42	39	1	1	NA,0.0,1.0,NA	NA,NA,1.0,1.0	-0.5
2440	ENSMUSG00000021901.10	Bap1	chr14	+	31257288	31257767	31257625	31257767	31256660	31256791	2440	121136152172	5221	193230157124	22	376	39	0.00554867	0.116051	0.715,0.876,0.887,0.947	1.0,1.0,0.891,0.865	-0.083
2443	ENSMUSG00000043411.15	Usp48	chr4	+	137615712	137615841	137615715	137615841	137613681	137613861	2443	3262	6221	4634	3212	42	39	0.299436	1	0.317,0.481,0.736,0.65	0.553,0.736,0.736,0.65	-0.123
2444	ENSMUSG00000043411.15	Usp48	chr4	+	137625156	137625287	137625159	137625287	137623273	137623388	2444	10630	7141011	5323	87105	42	39	0.87155	1	0.57,0.285,0.218,0.0	0.367,0.285,0.157,0.358	-0.023
2445	ENSMUSG00000043411.15	Usp48	chr4	+	137637759	137637890	137637764	137637890	137634897	137635008	2445	8986	121	131382	1200	44	39	0.397666	1	1.0,0.889,0.78,0.842	0.92,0.852,1.0,1.0	-0.065
2446	ENSMUSG00000043411.15	Usp48	chr4	+	137637759	137637890	137637764	137637890	137636933	137636987	2446	3453	1	1711	0	44	39	1	1	1.0,1.0,1.0,0.727	1.0,1.0,1.0,1.0	-0.068
2447	ENSMUSG00000043411.15	Usp48	chr4	+	137655158	137655249	137655222	137655249	137652957	137653006	2447	155	21121822	1201	714166	103	39	1	1	0.0,0.031,0.095,0.079	0.051,0.051,0.0,0.059	0.011
2449	ENSMUSG00000039068.16	Zzz3	chr3	+	152449012	152449128	152449015	152449128	152448778	152448926	2449	5378	1001	95113	11	42	39	1	1	0.823,1.0,1.0,0.881	1.0,1.0,0.911,0.736	0.014
2450	ENSMUSG00000045672.15	Col27a1	chr4	+	63312689	63313479	63313425	63313479	63309521	63309629	2450	2413	8789	1318177	24212413	775	39	0.00500663	0.108694	0.012,0.028,0.006,0.016	0.027,0.041,0.034,0.026	-0.017
2451	ENSMUSG00000045672.15	Col27a1	chr4	+	63318191	63318315	63318261	63318315	63317983	63318037	2451	5276	591113	64144	25122312	109	39	0.563337	1	0.264,0.074,0.185,0.142	0.079,0.107,0.179,0.107	0.048
2452	ENSMUSG00000045672.15	Col27a1	chr4	+	63324393	63324484	63324430	63324484	63323918	63323981	2452	212	8131517	13986	29242811	76	39	2.30154e-05	0.00272733	0.0,0.073,0.033,0.057	0.187,0.161,0.128,0.219	-0.133
2453	ENSMUSG00000045672.15	Col27a1	chr4	+	63328531	63328703	63328534	63328703	63327829	63327895	2453	891912	6322	26303616	3783	42	39	0.648855	1	0.553,0.736,0.898,0.848	0.889,0.799,0.807,0.832	-0.073
2461	ENSMUSG00000040033.16	Stat2	chr10	+	128283229	128283316	128283232	128283316	128283112	128283157	2461	10	1251012	10	13997	42	39	1	1	0.0,0.0,0.085,0.0	0.0,0.0,0.094,0.0	-0.002
2463	ENSMUSG00000056962.11	Jmjd6	chr11	-	116839837	116839931	116839837	116839926	116840409	116840545	2463	2143	10	1321	0	44	39	1	1	1.0,1.0,0.78,1.0	1.0,1.0,1.0,1.0	-0.055
2464	ENSMUSG00000056962.11	Jmjd6	chr11	-	116839837	116839931	116839837	116839926	116840447	116840545	2464	2131	1111	1421	310	44	39	0.405311	1	0.639,0.47,0.727,0.47	1.0,0.542,0.639,1.0	-0.219
2465	ENSMUSG00000020196.10	Cabin1	chr10	-	75725258	75725404	75725258	75725385	75725548	75725755	2465	8547	11	126103	10	58	39	1	1	1.0,1.0,0.729,0.825	1.0,1.0,0.871,1.0	-0.079
2466	ENSMUSG00000020196.10	Cabin1	chr10	-	75725548	75725755	75725548	75725681	75726857	75727019	2466	8171110	0	23161713	10	113	39	1	1	1.0,1.0,1.0,1.0	1.0,1.0,0.854,1.0	0.036
2469	ENSMUSG00000034928.16	Rnf44	chr13	-	54683042	54683219	54683042	54683216	54683594	54683762	2469	10784	49118	12121012	11101312	42	39	0.770722	1	0.699,0.419,0.403,0.317	0.503,0.527,0.417,0.481	-0.023
2470	ENSMUSG00000034928.16	Rnf44	chr13	-	54683960	54684089	54683960	54684086	54684337	54684488	2470	1241	811128	3242	19221113	42	39	0.825354	1	0.104,0.144,0.236,0.104	0.128,0.078,0.252,0.125	0.001
2471	ENSMUSG00000034928.16	Rnf44	chr13	-	54683960	54684150	54683960	54684086	54684337	54684488	2471	17152012	811128	16131317	19221113	103	39	0.0419112	0.430423	0.446,0.341,0.387,0.362	0.242,0.183,0.309,0.331	0.118
2472	ENSMUSG00000034928.16	Rnf44	chr13	-	54683960	54684150	54683960	54684089	54684337	54684488	2472	16131811	20	14121215	1130	100	39	0.13309	0.846772	1.0,1.0,0.778,1.0	0.845,0.824,0.609,1.0	0.125
2473	ENSMUSG00000026280.17	Atg4b	chr1	+	93775627	93778364	93778284	93778364	93775132	93775234	2473	64879999	110	72796638	0	2696	39	1	1	1.0,0.557,0.589,1.0	1.0,1.0,1.0,1.0	-0.214
2475	ENSMUSG00000026977.17	March7	chr2	+	60233898	60234997	60233933	60234997	60232199	60232367	2475	13161115	11	91998	0	74	39	1	1	1.0,1.0,0.853,0.888	1.0,1.0,1.0,1.0	-0.065
2476	ENSMUSG00000039048.15	Foxred1	chr9	-	35204207	35205141	35204207	35205123	35205304	35205409	2476	5154	58495157	2225	56807932	57	39	0.244316	1	0.056,0.014,0.063,0.046	0.024,0.017,0.017,0.097	0.006
2477	ENSMUSG00000039048.15	Foxred1	chr9	-	35207891	35207986	35207891	35207982	35209037	35209156	2477	47424265	3201	79897464	1024	43	39	0.850882	1	0.934,0.95,1.0,0.983	0.986,1.0,0.971,0.936	-0.006
2478	ENSMUSG00000039048.15	Foxred1	chr9	-	35209415	35209529	35209415	35209507	35209944	35210165	2478	84717587	1000	11814110196	2000	61	39	1	1	0.982,1.0,1.0,1.0	0.974,1.0,1.0,1.0	0.002
2479	ENSMUSG00000026104.14	Stat1	chr1	+	52147882	52147999	52147900	52147999	52147293	52147377	2479	1120	17184038	3112	2113319	57	39	1	1	0.039,0.037,0.033,0.0	0.089,0.05,0.022,0.132	-0.046
2481	ENSMUSG00000030814.17	Bcl7c	chr7	-	127707175	127707337	127707175	127707304	127707432	127707541	2481	30303740	0	20262013	1	72	39	1	1	1.0,1.0,1.0,1.0	1.0,1.0,1.0,0.876	0.031
2482	ENSMUSG00000021765.9	Fst	chr13	-	114454279	114454510	114454279	114454507	114455120	114455345	2482	7694	2011	2002	1000	42	39	1	1	0.765,1.0,0.893,0.788	0.65,NA,NA,1.0	0.037
2485	ENSMUSG00000040557.14	Mettl27	chr5	+	134932621	134932847	134932720	134932847	134932372	134932410	2485	1010813	1002	91466	10	138	39	1	1	0.739,1.0,1.0,0.648	1.0,1.0,0.629,1.0	-0.06
2486	ENSMUSG00000074578.14	Zfas1	chr2	+	167065158	167065480	167065433	167065480	167063635	167063727	2486	66398697	1	61684941	0	314	39	1	1	1.0,1.0,1.0,0.923	1.0,1.0,1.0,1.0	-0.019
2487	ENSMUSG00000074578.14	Zfas1	chr2	+	167065312	167065480	167065433	167065480	167065158	167065217	2487	13121623	26172936	108148	22272623	160	39	0.111394	0.770812	0.109,0.147,0.119,0.135	0.1,0.067,0.116,0.078	0.037
2489	ENSMUSG00000042744.16	Hectd4	chr5	+	121301741	121301888	121301768	121301888	121299444	121299643	2489	0	6232	2	5102	66	39	1	1	0.0,0.0,0.0,0.0	0.0,0.0,NA,0.371	-0.124
2491	ENSMUSG00000037458.15	Azin1	chr15	-	38492243	38492359	38492243	38492356	38493473	38493636	2491	31343830	74104	39373019	8451	42	39	0.372422	1	0.804,0.888,0.779,0.874	0.819,0.896,0.848,0.946	-0.041
2492	ENSMUSG00000037458.15	Azin1	chr15	-	38497263	38497550	38497263	38497398	38498668	38498841	2492	34192	25152525	7933	28201713	191	39	0.849361	1	0.024,0.052,0.134,0.016	0.049,0.084,0.035,0.045	0.003
2493	ENSMUSG00000023971.9	Rrp36	chr17	-	46672524	46672847	46672524	46672591	46674196	46674287	2493	43304949	1	57402724	0	295	39	1	1	1.0,1.0,1.0,0.866	1.0,1.0,1.0,1.0	-0.033
2500	ENSMUSG00000056413.16	Adap1	chr5	-	139273734	139273806	139273734	139273803	139274446	139274509	2500	3142	0	21241118	1000	42	39	1	1	1.0,1.0,1.0,1.0	0.951,1.0,1.0,1.0	0.012
2502	ENSMUSG00000036550.16	Cnot1	chr8	-	95754964	95755111	95754964	95755108	95756091	95756293	2502	6392	110	9630	3121	42	39	0.00326669	0.0844589	1.0,0.736,0.893,1.0	0.736,0.848,0.582,0.0	0.366
2506	ENSMUSG00000006315.9	Tmem147	chr7	-	30727986	30728129	30727986	30728108	30728204	30728289	2506	222	92606988	6024	16713610290	60	39	0.709588	1	0.0,0.021,0.018,0.015	0.023,0.0,0.013,0.028	-0.003
2507	ENSMUSG00000006315.9	Tmem147	chr7	-	30728656	30728741	30728656	30728716	30729201	30729271	2507	2222	70656673	4845	1211078484	64	39	0.04544	0.444094	0.017,0.018,0.018,0.016	0.02,0.044,0.028,0.035	-0.014
2508	ENSMUSG00000052423.14	B4galt3	chr1	+	171271706	171272001	171271827	171272001	171271202	171271373	2508	23242328	1	19241618	1000	160	39	1	1	1.0,1.0,1.0,0.872	0.822,1.0,1.0,1.0	0.012
2512	ENSMUSG00000061232.16	H2-K1	chr17	-	33996826	33996874	33996826	33996859	33997037	33997157	2512	3187	269224320357	511	16112611680	54	39	0.804078	1	0.008,0.003,0.018,0.014	0.0,0.028,0.006,0.009	0
2513	ENSMUSG00000061232.16	H2-K1	chr17	-	33999270	33999546	33999270	33999510	33999733	34000003	2513	547395593695	105011	359226223164	5131	75	39	0.341127	1	0.966,0.976,1.0,0.97	0.974,0.992,0.975,0.988	-0.004
2514	ENSMUSG00000041354.16	Rgl2	chr17	+	33935133	33935255	33935169	33935255	33934974	33935007	2514	30242840	0	37434228	1	75	39	1	1	1.0,1.0,1.0,1.0	1.0,1.0,1.0,0.936	0.016
2518	ENSMUSG00000026925.16	Inpp5e	chr2	-	26399232	26399574	26399232	26399348	26400035	26400143	2518	51404834	0	43333228	100	265	39	1	1	1.0,1.0,1.0,1.0	1.0,0.829,1.0,1.0	0.043
2520	ENSMUSG00000026925.16	Inpp5e	chr2	-	26401600	26401785	26401600	26401698	26402099	26402223	2520	112	2723	100	4444	126	39	1	1	0.0,0.042,0.134,0.171	0.0,0.072,0.0,0.0	0.069
2521	ENSMUSG00000005804.14	Bloc1s6	chr2	+	122744125	122744213	122744129	122744213	122742588	122742730	2521	78510	1103	21221513	4111	43	39	0.933688	1	0.864,0.879,1.0,0.751	0.826,0.952,0.932,0.922	-0.035
2523	ENSMUSG00000018474.18	Chd3	chr11	-	69361048	69361242	69361048	69361224	69361384	69361535	2523	2522	73116	30222712	1715816	57	39	0.00187934	0.0540365	0.164,0.533,0.111,0.186	0.547,0.501,0.698,0.339	-0.273
2524	ENSMUSG00000018474.18	Chd3	chr11	-	69361384	69361535	69361384	69361523	69361670	69361721	2524	9584	10	35302221	2001	51	39	1	1	1.0,1.0,0.86,1.0	0.93,1.0,1.0,0.941	-0.003
2527	ENSMUSG00000062627.9	Mysm1	chr4	-	94968979	94969058	94968979	94969053	94970511	94970535	2527	2030	0	100	10	44	39	1	1	1.0,NA,1.0,NA	NA,1.0,0.0,NA	0.5
2529	ENSMUSG00000030102.11	Itpr1	chr6	+	108432645	108432696	108432648	108432696	108431460	108431496	2529	100	120	203	3000	42	39	1	1	NA,0.481,0.0,NA	0.0,1.0,NA,1.0	-0.426
2530	ENSMUSG00000029106.14	Add1	chr5	+	34629135	34629172	34629138	34629172	34628414	34628513	2530	2101	100	321	101	42	39	1	1	1.0,0.481,NA,1.0	NA,0.736,1.0,0.481	0.088
2532	ENSMUSG00000100291.6	2310069B03Rik	chr6	-	82881236	82881333	82881236	82881309	82881723	82881832	2532	3000	0	32211519	262	63	39	1	1	1.0,NA,NA,NA	1.0,0.867,0.607,0.855	0.168
2537	ENSMUSG00000026843.15	Fubp3	chr2	+	31592462	31592496	31592465	31592496	31583154	31583260	2537	43105	0	3669	1	42	39	1	1	1.0,1.0,1.0,1.0	1.0,1.0,1.0,0.893	0.027
2539	ENSMUSG00000053091.16	Lins1	chr7	+	66710158	66710746	66710229	66710746	66709293	66709435	2539	3306	1102	4322	3320	110	39	1	1	0.515,0.515,NA,0.515	0.321,0.262,0.262,1.0	0.054
2544	ENSMUSG00000026283.13	Ing5	chr1	+	93811764	93811948	93811781	93811948	93806047	93806119	2544	0	2333	100	3432	56	39	1	1	0.0,0.0,0.0,0.0	0.0,0.148,0.0,0.0	-0.037
2545	ENSMUSG00000038733.14	Wdr26	chr1	-	181203023	181203224	181203023	181203160	181209002	181209107	2545	1112	2283	23	6521	103	39	0.434281	1	0.159,0.159,0.045,0.202	0.0,0.0,0.275,0.532	-0.061
2546	ENSMUSG00000038733.14	Wdr26	chr1	-	181203023	181203224	181203023	181203160	181209050	181209107	2546	1112	355	1123	8743	103	39	0.631537	1	1.0,0.112,0.07,0.132	0.045,0.051,0.159,0.275	0.196
2554	ENSMUSG00000002983.17	Relb	chr7	-	19611816	19611925	19611816	19611885	19612504	19612720	2554	10	103107	1000	61259	79	39	1	1	0.0,0.0,0.047,0.0	0.076,0.0,0.0,0.0	-0.007
2555	ENSMUSG00000002983.17	Relb	chr7	-	19616345	19617403	19616345	19616437	19617761	19617919	2555	12161710	81196	68161	6554	1005	39	0.680993	1	0.055,0.053,0.068,0.061	0.037,0.058,0.11,0.01	0.005
2556	ENSMUSG00000087385.8	Frg2f1	chr4	-	119533312	119533549	119533312	119533497	119533740	119533809	2556	10886	110	7546	1112	91	39	0.0048626	0.107397	1.0,0.774,0.774,1.0	0.75,0.682,0.632,0.563	0.23
2557	ENSMUSG00000040549.16	Ckap5	chr2	+	91619687	91619839	91619750	91619839	91616300	91616460	2557	29303138	200	31362721	0	102	39	1	1	1.0,0.852,1.0,1.0	1.0,1.0,1.0,1.0	-0.037
2558	ENSMUSG00000033434.15	Gtpbp6	chr5	-	110106652	110106783	110106652	110106742	110106869	110106940	2558	14181625	1	19221615	1000	80	39	1	1	1.0,1.0,1.0,0.924	0.903,1.0,1.0,1.0	0.005
2568	ENSMUSG00000028959.14	Fastk	chr5	-	24441335	24441465	24441335	24441450	24441527	24441663	2568	4245	1097585128	5172	13515310786	54	39	0.685413	1	0.026,0.019,0.033,0.027	0.026,0.005,0.045,0.017	0.003
2569	ENSMUSG00000089809.9	Rasgef1b	chr5	-	99234475	99234691	99234475	99234688	99240822	99240960	2569	2	3	0	1000	42	39	1	1	NA,NA,NA,0.382	0.0,NA,NA,NA	0.382
2570	ENSMUSG00000001416.13	Cct3	chr3	+	88300799	88300991	88300928	88300991	88299341	88299403	2570	56404654	1000	80715763	0	168	39	1	1	0.929,1.0,1.0,1.0	1.0,1.0,1.0,1.0	-0.018
2571	ENSMUSG00000001416.13	Cct3	chr3	+	88313090	88313374	88313241	88313374	88311672	88311822	2571	112710	65516174	9877	104876786	190	39	0.373324	1	0.034,0.008,0.023,0.027	0.017,0.019,0.021,0.016	0.005
2576	ENSMUSG00000026116.11	Tmem131	chr1	-	36816108	36816262	36816108	36816247	36818657	36818775	2576	11	5477	0	8668	54	39	1	1	0.0,0.0,0.094,0.094	0.0,0.0,0.0,0.0	0.047
2577	ENSMUSG00000026096.14	Osgepl1	chr1	+	53317901	53318289	53317906	53318289	53314855	53315099	2577	1513711	5120	18201616	1221	44	39	0.491641	1	0.727,0.92,0.756,1.0	0.941,0.899,0.876,0.934	-0.062
2578	ENSMUSG00000010609.15	Psen2	chr1	-	180229385	180229487	180229385	180229484	180229841	180229925	2578	861516	0	11885	101	42	39	1	1	1.0,1.0,1.0,1.0	1.0,0.881,1.0,0.823	0.074
2583	ENSMUSG00000026288.14	Inpp5d	chr1	+	87667888	87668063	87667891	87668063	87665386	87665537	2583	6174	100	1010	10	42	39	1	1	1.0,0.481,1.0,1.0	1.0,NA,0.481,NA	0.13
2584	ENSMUSG00000026288.14	Inpp5d	chr1	+	87715260	87715313	87715276	87715313	87715037	87715093	2584	30	33	21	2010	55	39	1	1	NA,NA,0.415,0.0	0.0,NA,0.586,1.0	-0.321
2586	ENSMUSG00000006335.16	Tfpt	chr7	-	3628827	3629112	3628827	3629086	3629551	3629579	2586	1010	16171616	0	1311118	65	39	1	1	0.036,0.0,0.036,0.0	0.0,0.0,0.0,0.0	0.018
2587	ENSMUSG00000026171.12	Rnf25	chr1	-	74595208	74595301	74595208	74595298	74595630	74595768	2587	107411	4242	4976	2120	42	39	0.0597989	0.514654	0.699,0.765,0.481,0.836	0.65,0.893,0.765,1.0	-0.132
2588	ENSMUSG00000026171.12	Rnf25	chr1	-	74598692	74598845	74598692	74598792	74599065	74599140	2588	33611	1031110	7222	11647	92	39	0.312282	1	0.113,0.298,0.188,0.318	0.212,0.124,0.175,0.108	0.075
2589	ENSMUSG00000027210.20	Meis2	chr2	-	115867268	115867379	115867268	115867358	115868744	115868803	2589	2111	2004	4114	4340	60	39	0.803617	1	0.394,1.0,1.0,0.14	0.394,0.178,0.14,1.0	0.206
2591	ENSMUSG00000026197.12	Zfand2b	chr1	+	75168830	75168906	75168833	75168906	75168645	75168707	2591	147916	4014	13171312	6781	42	39	0.0639943	0.536872	0.765,1.0,0.893,0.788	0.668,0.693,0.601,0.918	0.142
2592	ENSMUSG00000036819.14	Jmjd4	chr11	+	59453791	59454059	59453827	59454059	59453510	59453645	2592	6350	10	2044	1001	75	39	1	1	1.0,1.0,0.722,NA	0.51,NA,1.0,0.675	0.179
2593	ENSMUSG00000036819.14	Jmjd4	chr11	+	59453791	59454059	59453877	59454059	59453510	59453645	2593	7670	1101	6354	1100	125	39	1	1	0.686,0.652,1.0,0.0	0.652,0.483,1.0,1.0	-0.199
2594	ENSMUSG00000036819.14	Jmjd4	chr11	+	59453827	59454059	59453877	59454059	59453510	59453645	2594	1330	1101	5311	1100	89	39	0.0958359	0.695299	0.305,0.568,1.0,0.0	0.687,0.568,1.0,1.0	-0.345
2595	ENSMUSG00000028249.15	Sdcbp	chr4	+	6385025	6385187	6385028	6385187	6380989	6381099	2595	49396875	1471621	64586449	16172313	42	39	0.4423	1	0.765,0.838,0.798,0.768	0.788,0.76,0.721,0.778	0.03
2596	ENSMUSG00000004846.10	Plod3	chr5	+	136991299	136991441	136991330	136991441	136990958	136991084	2596	37294946	0	28152230	10	70	39	1	1	1.0,1.0,1.0,1.0	1.0,1.0,0.925,1.0	0.019
2598	ENSMUSG00000052760.16	A630001G21Rik	chr1	-	85723097	85723387	85723097	85723181	85725120	85725289	2598	251817	1120	5154	2010	245	39	0.491468	1	0.241,0.443,0.589,1.0	0.285,1.0,0.443,1.0	-0.114
2601	ENSMUSG00000015087.14	Rabl6	chr2	-	25598144	25598197	25598144	25598192	25601350	25601398	2601	34212625	1	38333122	0	44	39	1	1	1.0,1.0,1.0,0.957	1.0,1.0,1.0,1.0	-0.011
2602	ENSMUSG00000052331.14	Ankrd44	chr1	-	54734995	54735113	54734995	54735059	54736229	54736312	2602	310	2062	1000	1010	93	39	1	1	0.0,1.0,0.065,0.0	0.295,NA,0.0,NA	0.119
2603	ENSMUSG00000026924.17	Sec16a	chr2	-	26416116	26416257	26416116	26416228	26416370	26416427	2603	4352	971513	3117	1510164	68	39	0.780924	1	0.203,0.197,0.16,0.081	0.103,0.054,0.035,0.501	-0.013
2607	ENSMUSG00000026219.14	Trip12	chr1	-	84745012	84745185	84745012	84745170	84747177	84747329	2607	17121720	2231	22211512	3250	54	39	0.851375	1	0.86,0.813,0.804,0.935	0.841,0.883,0.684,1.0	0.001
2611	ENSMUSG00000022995.16	Enah	chr1	-	181921657	181922500	181921657	181921768	181923559	181923840	2611	3478	3123	6322	2041	771	39	0.663242	1	0.048,0.168,0.15,0.119	0.132,1.0,0.025,0.092	-0.191
2612	ENSMUSG00000025722.16	Wdr73	chr7	-	80900347	80900453	80900347	80900436	80900643	80900711	2612	3020	6185	1101	1214118	56	39	1	1	0.258,0.0,0.148,0.0	0.055,0.047,0.0,0.08	0.056
2613	ENSMUSG00000026222.16	Sp100	chr1	+	85673624	85673771	85673681	85673771	85670001	85670082	2613	30236735	1010	33202119	100	96	39	1	1	0.924,1.0,0.965,1.0	1.0,0.89,1.0,1.0	0
2614	ENSMUSG00000026222.16	Sp100	chr1	+	85674654	85675266	85675194	85675266	85673624	85673771	2614	6268	11132313	6351	1312126	579	39	0.697286	1	0.035,0.01,0.017,0.04	0.03,0.017,0.027,0.011	0.004
2615	ENSMUSG00000024948.15	Map4k2	chr19	+	6341743	6341834	6341766	6341834	6341458	6341516	2615	13111817	122	16141116	0	62	39	0.374591	1	1.0,0.874,0.85,0.842	1.0,1.0,1.0,1.0	-0.108
2616	ENSMUSG00000024948.15	Map4k2	chr19	+	6341743	6341834	6341769	6341834	6341458	6341516	2616	13111817	12	17161116	2200	65	39	0.759517	1	1.0,1.0,0.915,0.836	0.836,0.828,1.0,1.0	0.022
2617	ENSMUSG00000024948.15	Map4k2	chr19	+	6341766	6341834	6341769	6341834	6341458	6341516	2617	122	12	1200	2200	42	39	1	1	NA,1.0,0.65,0.481	0.317,0.481,NA,NA	0.311
2618	ENSMUSG00000024948.15	Map4k2	chr19	+	6343460	6343523	6343487	6343523	6343254	6343386	2618	17191116	1001	919148	120	66	39	1	1	0.909,1.0,1.0,0.904	1.0,0.918,0.805,1.0	0.022
2619	ENSMUSG00000024948.15	Map4k2	chr19	+	6353260	6353333	6353277	6353333	6353119	6353190	2619	1337	19182433	2220	25222012	56	39	0.0556267	0.495932	0.035,0.104,0.08,0.129	0.053,0.06,0.065,0.0	0.043
2622	ENSMUSG00000026812.16	Tsc1	chr2	+	28675642	28675767	28675662	28675767	28675187	28675248	2622	1201	3302	1000	3522	59	39	1	1	0.181,0.306,NA,0.248	0.181,0.0,0.0,0.0	0.2
2623	ENSMUSG00000026812.16	Tsc1	chr2	+	28678951	28679118	28678966	28679118	28678161	28678205	2623	1543	3001	3723	1101	54	39	0.279257	1	0.194,1.0,1.0,0.684	0.684,0.835,1.0,0.684	-0.081
2624	ENSMUSG00000002845.14	Tmem39a	chr16	+	38585175	38585518	38585379	38585518	38581969	38582124	2624	54356344	1000	43473532	101	243	39	1	1	0.897,1.0,1.0,1.0	1.0,0.883,1.0,0.837	0.044
2626	ENSMUSG00000034243.17	Golgb1	chr16	+	36886130	36886228	36886133	36886228	36885010	36885188	2626	2120	100	110	310	42	39	1	1	1.0,0.481,1.0,NA	NA,0.236,0.481,NA	0.468
2627	ENSMUSG00000025939.18	Ube2w	chr1	-	16585275	16585431	16585275	16585352	16597950	16598053	2627	858789109	2353	1091268779	2401	118	39	0.0635716	0.536872	0.934,0.906,0.855,0.923	0.947,0.912,1.0,0.963	-0.051
2628	ENSMUSG00000005687.14	Bcas2	chr3	+	103173233	103173345	103173274	103173345	103171947	103172040	2628	1000	34273334	0	32363416	80	39	1	1	0.014,0.0,0.0,0.0	0.0,0.0,0.0,0.0	0.004
2630	ENSMUSG00000026335.16	Pam	chr1	-	97825836	97826040	97825836	97826037	97831454	97831508	2630	1182217	240	77117	1020	42	39	0.140658	0.867746	1.0,0.788,0.836,1.0	0.867,1.0,0.836,1.0	-0.02
2632	ENSMUSG00000015733.13	Capza2	chr6	+	17660728	17660827	17660748	17660827	17657172	17657252	2632	3043	70487994	5742	921057282	59	39	0.187531	0.995465	0.028,0.0,0.032,0.021	0.035,0.042,0.035,0.016	-0.012
2639	ENSMUSG00000037936.15	Scarb1	chr5	-	125283898	125284064	125283898	125284045	125284680	125284732	2639	313	29313245	210	24241616	58	39	1	1	0.0,0.061,0.021,0.043	0.0,0.053,0.04,0.0	0.008
2640	ENSMUSG00000060679.14	Mrps9	chr1	+	42899352	42899549	42899440	42899549	42898439	42898608	2640	4559	44415072	5515	33363323	127	39	0.932315	1	0.027,0.036,0.03,0.037	0.044,0.041,0.009,0.063	-0.007
2641	ENSMUSG00000036989.16	Trim3	chr7	-	105619058	105619228	105619058	105619210	105619382	105619614	2641	0	815511	2011	4854	57	39	0.815445	1	0.0,0.0,0.0,0.0	0.255,0.0,0.12,0.146	-0.13
2645	ENSMUSG00000033793.12	Atp6v1h	chr1	+	5093362	5095728	5095614	5095728	5089008	5089111	2645	867779144	1020	196197144140	0	2291	39	0.850674	1	0.594,1.0,0.402,1.0	1.0,1.0,1.0,1.0	-0.251
2652	ENSMUSG00000056394.17	Lig1	chr7	+	13289387	13289495	13289393	13289495	13288663	13288759	2652	1000	2132	0	111	45	39	1	1	0.302,0.0,0.0,0.0	NA,0.0,0.0,0.0	0.075
2653	ENSMUSG00000064302.13	Clasp1	chr1	+	118510172	118510376	118510205	118510376	118509571	118509621	2653	0	1263	100	4730	72	39	1	1	0.0,0.0,0.0,0.0	0.0,0.072,0.0,NA	-0.024
2654	ENSMUSG00000064302.13	Clasp1	chr1	+	118543101	118543346	118543104	118543346	118539265	118539369	2654	6656	100	5554	10	42	39	1	1	1.0,0.848,1.0,1.0	1.0,1.0,0.823,1.0	0.006
2656	ENSMUSG00000036860.14	Mrpl55	chr11	+	59204171	59204255	59204174	59204255	59202537	59202719	2656	3514	12	4222	1030	42	39	0.580861	1	1.0,1.0,0.481,0.65	0.788,1.0,0.382,1.0	-0.01
2657	ENSMUSG00000036860.14	Mrpl55	chr11	+	59204534	59204757	59204555	59204757	59204171	59204255	2657	28212731	52374362	33362422	45615242	60	39	0.836767	1	0.259,0.269,0.29,0.245	0.323,0.277,0.231,0.254	-0.005
2658	ENSMUSG00000002409.18	Dyrk1b	chr7	+	28185713	28186029	28185833	28186029	28185295	28185436	2658	31153327	3243	57555845	141177	159	39	0.131677	0.841551	0.717,0.648,0.669,0.688	0.5,0.551,0.67,0.612	0.097
2660	ENSMUSG00000002319.16	Ipo4	chr14	-	55628591	55628684	55628591	55628639	55628793	55628987	2660	1232	39323	3031	1210118	84	39	0.814043	1	0.134,0.094,0.317,0.039	0.104,0.0,0.112,0.055	0.078
2661	ENSMUSG00000036833.16	Pnpla7	chr2	+	24987113	24987199	24987118	24987199	24983489	24983649	2661	0	5337	100	5341	44	39	1	1	0.0,0.0,0.0,0.0	0.0,0.228,0.0,0.0	-0.057
2665	ENSMUSG00000024186.15	Rgs11	chr17	+	26203461	26203512	26203465	26203512	26203213	26203392	2665	2413	2001	1100	0	43	39	1	1	0.476,1.0,1.0,0.731	1.0,1.0,NA,NA	-0.198
2667	ENSMUSG00000030304.11	Ergic2	chr6	-	148188032	148188130	148188032	148188100	148189485	148189584	2667	42285138	1110	39413132	122	69	39	1	1	0.96,0.941,0.966,1.0	1.0,0.959,0.898,0.9	0.027
2668	ENSMUSG00000029635.15	Cdk8	chr5	+	146292623	146292767	146292638	146292767	146286107	146286239	2668	96511	0	171798	1	54	39	1	1	1.0,1.0,1.0,1.0	1.0,1.0,1.0,0.852	0.037
2671	ENSMUSG00000020687.13	Cdc27	chr11	-	104526050	104526184	104526050	104526166	104526862	104526977	2671	212	2636	2210	651415	57	39	0.567824	1	0.0,0.186,0.186,0.186	0.186,0.215,0.047,0.0	0.028
2673	ENSMUSG00000046329.14	Slc25a23	chr17	-	57052681	57052849	57052681	57052840	57053240	57053348	2673	76685074	1	53674133	0	48	39	1	1	1.0,1.0,1.0,0.984	1.0,1.0,1.0,1.0	-0.004
2675	ENSMUSG00000026199.17	Ankzf1	chr1	+	75195568	75195712	75195599	75195712	75195062	75195256	2675	5464	1103	2460	211	70	39	0.437624	1	0.736,0.69,1.0,0.426	1.0,0.527,0.77,0.0	0.139
2676	ENSMUSG00000020128.15	Vps54	chr11	+	21264629	21264871	21264665	21264871	21263198	21263354	2676	57211	3123	141560	8474	75	39	0.152414	0.894658	0.464,0.784,0.342,0.656	0.476,0.661,0.308,0.0	0.2
2678	ENSMUSG00000054874.12	Pcnx3	chr19	-	5681431	5681574	5681431	5681553	5683306	5683412	2678	1225	0	1626	2121	60	39	0.00100771	0.0348035	1.0,1.0,1.0,1.0	0.245,0.796,0.394,0.796	0.442
2679	ENSMUSG00000054874.12	Pcnx3	chr19	-	5681431	5681592	5681431	5681553	5683306	5683412	2679	2439	0	2649	2121	78	39	0.00121819	0.0393696	1.0,1.0,1.0,1.0	0.333,0.75,0.5,0.818	0.4
2680	ENSMUSG00000054874.12	Pcnx3	chr19	-	5681431	5681592	5681431	5681574	5683306	5683412	2680	1214	0	1123	100	57	39	1	1	1.0,1.0,1.0,1.0	1.0,0.406,1.0,1.0	0.148
2682	ENSMUSG00000029145.12	Eif2b4	chr5	-	31192581	31192770	31192581	31192625	31192992	31193139	2682	19221219	22102028	38342634	18211814	184	39	0.00505905	0.109	0.155,0.318,0.113,0.126	0.309,0.255,0.234,0.34	-0.107
2683	ENSMUSG00000053411.16	Cbx7	chr15	-	79918752	79918927	79918752	79918825	79921371	79921438	2683	7455	13343	3362	2022	141	39	0.312493	1	0.13,0.269,0.257,0.316	0.293,1.0,0.453,0.217	-0.248
2684	ENSMUSG00000053411.16	Cbx7	chr15	-	79918752	79919104	79918752	79918825	79921371	79921438	2684	1361519	13343	95125	2022	318	39	0.343198	1	0.109,0.197,0.315,0.437	0.356,1.0,0.424,0.235	-0.239
2689	ENSMUSG00000028382.15	Ptbp3	chr4	-	59485606	59485746	59485606	59485731	59488110	59488188	2689	761112	10	81186	0	54	39	1	1	1.0,1.0,0.888,1.0	1.0,1.0,1.0,1.0	-0.028
2691	ENSMUSG00000039328.11	Rnf122	chr8	+	31128251	31128334	31128254	31128334	31125165	31125207	2691	6362	1020	1121	110	42	39	1	1	0.848,1.0,0.736,1.0	1.0,0.481,0.65,1.0	0.113
2692	ENSMUSG00000114515.2	Aldoa	chr7	-	126808095	126808294	126808095	126808236	126808869	126809108	2692	6032	0	2335	201	97	39	1	1	1.0,NA,1.0,1.0	1.0,0.376,1.0,0.668	0.239
2694	ENSMUSG00000004896.16	Rrnad1	chr3	-	87927562	87927755	87927562	87927715	87927923	87928048	2694	891211	110	8773	1100	79	39	1	1	1.0,0.816,0.856,1.0	0.798,0.776,1.0,1.0	0.024
2697	ENSMUSG00000029518.15	Rab35	chr5	+	115640079	115640203	115640083	115640203	115637715	115637766	2697	22111619	0	18212117	1110	43	39	1	1	1.0,1.0,1.0,1.0	0.942,0.95,0.95,1.0	0.04
2698	ENSMUSG00000036022.15	Fam122b	chrX	-	53258956	53259021	53258956	53259018	53259840	53259926	2698	0	1211	100	1310	42	39	1	1	0.0,0.0,0.0,0.0	0.0,0.236,0.0,NA	-0.079
2701	ENSMUSG00000026825.17	Dnm1	chr2	-	32308470	32310487	32308470	32309637	32312126	32312342	2701	89156	1110	7789	0	889	39	0.36944	1	0.26,0.283,0.397,1.0	1.0,1.0,1.0,1.0	-0.515
2702	ENSMUSG00000037907.16	Ankrd13b	chr11	-	77470486	77471878	77470486	77471823	77472301	77472378	2702	3023	1	1031	10	94	39	1	1	1.0,NA,1.0,0.555	1.0,NA,0.555,1.0	0
2705	ENSMUSG00000020328.10	Nudcd2	chr11	+	40736492	40736644	40736567	40736644	40736017	40736066	2705	46454553	1	55443730	10	114	39	1	1	1.0,1.0,1.0,0.948	1.0,1.0,0.927,1.0	0.005
2708	ENSMUSG00000039987.15	Phtf2	chr5	-	20764213	20764470	20764213	20764309	20765757	20765913	2708	4002	6124	1010	6517	200	39	0.290404	1	0.115,0.0,0.0,0.089	0.031,0.0,0.163,0.0	0.003
2709	ENSMUSG00000035529.10	Prdm4	chr10	-	85904130	85904270	85904130	85904249	85905348	85905498	2709	1031	1062	1602	1522	60	39	1	1	0.394,NA,0.245,0.245	0.394,0.438,0.0,0.394	-0.012
2712	ENSMUSG00000019792.8	Trmt11	chr10	-	30590842	30591102	30590842	30590935	30594114	30594188	2712	91771	1001	97231	1221	206	39	0.00063175	0.0246123	0.63,1.0,1.0,0.159	0.63,0.399,0.685,0.159	0.229
2713	ENSMUSG00000029089.8	5730480H06Rik	chr5	+	48374372	48374538	48374383	48374538	48374179	48374247	2713	10	4264	0	3615	50	39	1	1	0.0,0.0,0.115,0.0	0.0,0.0,0.0,0.0	0.029
2719	ENSMUSG00000042396.10	Rbm7	chr9	-	48488700	48490938	48488700	48489988	48493406	48493494	2719	144112168136	1	14816014391	1001	989	39	1	1	1.0,1.0,1.0,0.843	0.854,1.0,1.0,0.782	0.052
2720	ENSMUSG00000026933.17	Camsap1	chr2	-	25935461	25935564	25935461	25935561	25935849	25936058	2720	2314	1	1030	1000	42	39	1	1	1.0,1.0,1.0,0.788	0.481,NA,1.0,NA	0.207
2721	ENSMUSG00000003199.16	Mpnd	chr17	+	56012270	56012492	56012415	56012492	56011865	56011962	2721	657786124	1	94897471	0	184	39	1	1	1.0,1.0,1.0,0.963	1.0,1.0,1.0,1.0	-0.009
2723	ENSMUSG00000037447.16	Arid5a	chr1	+	36316208	36316327	36316211	36316327	36307753	36307836	2723	2041	1000	3001	0	42	39	1	1	0.65,NA,1.0,1.0	1.0,NA,NA,1.0	-0.117
2724	ENSMUSG00000037447.16	Arid5a	chr1	+	36317203	36317662	36317609	36317662	36316211	36316327	2724	115156	1	4370	10	445	39	1	1	1.0,1.0,1.0,0.345	1.0,1.0,0.38,NA	0.043
2727	ENSMUSG00000027018.11	Hat1	chr2	+	71434033	71434206	71434054	71434206	71421632	71421739	2727	4011	126148	0	10784	60	39	0.172854	0.950865	0.178,0.0,0.044,0.075	0.0,0.0,0.0,0.0	0.074
2729	ENSMUSG00000064289.15	Tank	chr2	+	61626902	61627014	61626905	61627014	61613650	61613798	2729	7637	24151330	164107	25273023	42	39	0.506617	1	0.213,0.271,0.176,0.178	0.373,0.121,0.236,0.22	-0.028
2730	ENSMUSG00000064289.15	Tank	chr2	+	61643714	61644422	61644306	61644422	61627720	61627839	2730	39375143	1010	71595455	201	631	39	1	1	0.707,1.0,0.759,1.0	1.0,0.646,1.0,0.773	0.012
2731	ENSMUSG00000026121.13	Sema4c	chr1	-	36555931	36556080	36555931	36556077	36558015	36558349	2731	3332	1475	2110	1122	42	39	0.14636	0.884781	0.736,0.411,0.285,0.271	0.65,0.481,0.317,0.0	0.064
2732	ENSMUSG00000027082.15	Tfpi	chr2	-	84440139	84443312	84440139	84442925	84444009	84444138	2732	910135	100	5673	0	426	39	1	1	1.0,0.478,1.0,1.0	1.0,1.0,1.0,1.0	-0.131
2736	ENSMUSG00000064145.12	Arih2	chr9	-	108605333	108605472	108605333	108605417	108607287	108607356	2736	82122	1785	5783	2314	94	39	0.222177	1	0.768,0.106,0.384,0.142	0.509,0.492,0.768,0.237	-0.151
2739	ENSMUSG00000025779.10	Ly96	chr1	+	16700794	16700923	16700848	16700923	16691683	16691773	2739	10151516	0	815208	100	93	39	1	1	1.0,1.0,1.0,1.0	1.0,0.863,1.0,1.0	0.034
2742	ENSMUSG00000049482.16	Ctu2	chr8	+	122481085	122481224	122481132	122481224	122480901	122481005	2742	6162312	1021	1212148	2120	86	39	0.364822	1	0.731,1.0,0.839,0.845	0.731,0.845,0.76,1.0	0.02
2744	ENSMUSG00000027012.15	Dync1i2	chr2	+	71262647	71263303	71262650	71263303	71260821	71260947	2744	23221930	21	22282113	1100	42	39	1	1	1.0,1.0,0.898,0.965	0.953,0.963,1.0,1.0	-0.013
2746	ENSMUSG00000027667.13	Zfp639	chr3	+	32515283	32517139	32517028	32517139	32514383	32514454	2746	72596477	1000	63575029	110	1784	39	1	1	0.611,1.0,1.0,1.0	1.0,0.555,0.522,1.0	0.133
2749	ENSMUSG00000026193.15	Fn1	chr1	-	71597280	71597672	71597280	71597387	71598373	71598463	2749	86498983	1023	71595324	2010	324	39	0.0595408	0.514654	0.912,1.0,0.843,0.769	0.81,1.0,0.864,1.0	-0.037
2750	ENSMUSG00000026193.15	Fn1	chr1	-	71597280	71597747	71597280	71597387	71598373	71598463	2750	1036210891	1023	88696329	2010	399	39	0.0561575	0.498313	0.91,1.0,0.841,0.748	0.811,1.0,0.86,1.0	-0.043
2751	ENSMUSG00000026193.15	Fn1	chr1	-	71597280	71597747	71597280	71597672	71598373	71598463	2751	21142414	4156	1912107	2202	114	39	0.147242	0.886107	0.642,0.827,0.622,0.444	0.765,0.672,1.0,0.545	-0.112
2754	ENSMUSG00000026781.17	Acbd5	chr2	+	23099561	23099764	23099564	23099764	23094288	23094517	2754	1710410	7842	32331916	1414137	42	39	0.953765	1	0.693,0.537,0.481,0.823	0.68,0.686,0.576,0.68	-0.022
2756	ENSMUSG00000022440.9	C1qtnf6	chr15	-	78523345	78525398	78523345	78525187	78527227	78527468	2756	19152930	1112	1713182	1110	250	39	0.0521454	0.478392	0.748,0.701,0.819,0.701	0.726,0.67,0.737,1.0	-0.041
2761	ENSMUSG00000030824.17	Nucb1	chr7	-	45494116	45494213	45494116	45494201	45494617	45494788	2761	52427559	100	60524634	1	51	39	1	1	1.0,0.97,1.0,1.0	1.0,1.0,1.0,0.963	0.002
2762	ENSMUSG00000034160.13	Ogt	chrX	+	101642975	101643156	101643005	101643156	101640217	101640322	2762	41243130	10663	1791511	61113	69	39	0.223601	1	0.699,0.693,0.745,0.85	0.616,0.316,0.894,0.675	0.121
2763	ENSMUSG00000036955.16	Kif1bp	chr10	-	62563235	62563508	62563235	62563351	62566036	62566121	2763	2442	10151215	2103	24181415	196	39	0.0320446	0.364539	0.038,0.05,0.062,0.026	0.016,0.011,0.0,0.038	0.028
2771	ENSMUSG00000022210.7	Dhrs4	chr14	+	55487092	55487571	55487259	55487571	55486116	55486218	2771	161139169197	3100	292268247208	1002	206	39	1	1	0.91,0.963,1.0,1.0	0.982,1.0,1.0,0.952	-0.015
2775	ENSMUSG00000023191.9	P3h3	chr6	-	124850917	124850985	124850917	124850983	124851078	124851131	2775	1466	0	1241	10	41	39	1	1	1.0,1.0,1.0,1.0	1.0,1.0,0.792,1.0	0.052
2776	ENSMUSG00000023191.9	P3h3	chr6	-	124854310	124854452	124854310	124854447	124854847	124854979	2776	10	6345	0	3400	44	39	1	1	0.0,0.0,0.181,0.0	0.0,0.0,NA,NA	0.045
2784	ENSMUSG00000110195.1	Pde2a	chr7	+	101503286	101503410	101503298	101503410	101502811	101502942	2784	4035	32143129	1323	17231519	51	39	0.574182	1	0.087,0.0,0.069,0.116	0.043,0.091,0.093,0.108	-0.016
2785	ENSMUSG00000096929.7	A330023F24Rik	chr1	+	195018547	195018940	195018600	195018940	194976384	194976457	2785	1000	1000	1000	0	92	39	1	1	0.298,NA,NA,NA	1.0,NA,NA,NA	-0.702
2786	ENSMUSG00000033124.16	Atg9a	chr1	-	75186189	75187186	75186189	75186938	75187684	75187826	2786	11686	91169	710105	9688	287	39	0.690336	1	0.142,0.069,0.153,0.083	0.096,0.185,0.145,0.078	-0.014
2788	ENSMUSG00000061751.16	Kalrn	chr16	-	34013136	34013681	34013136	34013676	34013957	34014214	2788	1010	0	0	1001	44	39	1	1	1.0,NA,1.0,NA	0.0,NA,NA,0.0	1
2789	ENSMUSG00000061751.16	Kalrn	chr16	-	34013957	34014214	34013957	34014211	34016391	34016630	2789	3001	3230	10	2001	42	39	1	1	0.481,0.0,0.0,1.0	0.0,NA,1.0,0.0	0.037
2792	ENSMUSG00000072214.7	Sept5	chr16	-	18623320	18623453	18623320	18623417	18624110	18624212	2792	103	1325	101	6124	75	39	0.702137	1	0.0,0.148,0.0,0.238	0.0,0.342,0.0,0.115	-0.018
2794	ENSMUSG00000003810.12	Mast2	chr4	-	116306761	116308337	116306761	116308334	116308646	116308840	2794	4438	2201	5834	3413	42	39	0.0597324	0.514654	0.65,0.65,1.0,0.881	0.607,0.65,0.736,0.553	0.159
2796	ENSMUSG00000035247.16	Hectd1	chr12	-	51745380	51745540	51745380	51745531	51746093	51746187	2796	0	36344149	100	30382820	48	39	1	1	0.0,0.0,0.0,0.0	0.0,0.021,0.0,0.0	-0.005
2799	ENSMUSG00000040943.12	Tet2	chr3	-	133469275	133469767	133469275	133469639	133471339	133471477	2799	110	4020	200	3400	167	39	1	1	0.0,1.0,0.105,NA	0.0,0.105,NA,NA	0.316
2800	ENSMUSG00000029674.13	Limk1	chr5	-	134662102	134662162	134662102	134662157	134664184	134664316	2800	4372	0	5464	10	44	39	1	1	1.0,1.0,1.0,1.0	1.0,1.0,0.842,1.0	0.039
2802	ENSMUSG00000041975.17	Mettl8	chr2	-	70981854	70982195	70981854	70981967	70993483	70993575	2802	16211621	2100	29202720	1012	267	39	0.737866	1	0.539,0.754,1.0,1.0	0.809,1.0,0.798,0.594	0.023
2803	ENSMUSG00000027363.15	Usp8	chr2	+	126719991	126720169	126720024	126720169	126717994	126718164	2803	1010	19151221	2100	23382637	72	39	1	1	0.028,0.0,0.043,0.0	0.045,0.014,0.0,0.0	0.003
2805	ENSMUSG00000037552.17	Plekhg2	chr7	-	28370237	28370497	28370237	28370494	28371114	28371245	2805	424	102	1	101	42	39	1	1	NA,0.788,1.0,0.65	NA,0.0,NA,0.481	0.572
2806	ENSMUSG00000037552.17	Plekhg2	chr7	-	28370237	28371042	28370237	28370494	28371114	28371245	2806	17233627	102	12947	101	587	39	1	1	1.0,0.604,1.0,0.473	1.0,0.374,1.0,0.317	0.096
2807	ENSMUSG00000037552.17	Plekhg2	chr7	-	28370237	28371042	28370237	28370497	28371114	28371245	2807	17223427	304	12947	1	584	39	0.000467175	0.020131	1.0,0.329,1.0,0.311	1.0,1.0,1.0,0.319	-0.17
2808	ENSMUSG00000109118.1	Gm32031	chr7	+	47008662	47009008	47008723	47009008	47008544	47008591	2808	2443	2130	3210	0	100	39	1	1	0.281,0.609,0.342,1.0	1.0,1.0,1.0,NA	-0.442
2810	ENSMUSG00000079487.11	Med12	chrX	+	101293936	101294012	101293957	101294012	101293792	101293870	2810	2010	8131410	2000	97105	60	39	1	1	0.14,0.0,0.044,0.0	0.126,0.0,0.0,0.0	0.014
2812	ENSMUSG00000042520.16	Ubap2l	chr3	-	90002278	90002476	90002278	90002473	90003244	90003312	2812	9272733	5186	17151611	3210	42	39	0.0242888	0.313137	0.626,0.962,0.758,0.836	0.84,0.874,0.937,1.0	-0.117
2814	ENSMUSG00000032295.15	Man2c1	chr9	+	57139610	57139708	57139687	57139708	57139245	57139401	2814	24363469	100	52653945	0	116	39	1	1	1.0,0.924,1.0,1.0	1.0,1.0,1.0,1.0	-0.019
2816	ENSMUSG00000062593.17	Gm49339	chr10	+	51495536	51496059	51495993	51496059	51494792	51494893	2816	8134345	11	188203	0	496	39	1	1	1.0,1.0,0.772,0.78	1.0,1.0,1.0,1.0	-0.112
2818	ENSMUSG00000039686.14	Zer1	chr2	-	30110204	30110420	30110204	30110381	30110661	30111098	2818	2000	159616	0	10171210	78	39	1	1	0.062,0.0,0.0,0.0	0.0,0.0,0.0,0.0	0.015
2820	ENSMUSG00000030032.12	Wdr54	chr6	-	83155069	83155240	83155069	83155136	83155477	83155540	2820	10	101	0	1020	143	39	1	1	NA,0.0,1.0,0.0	0.0,NA,0.0,NA	0.333
2826	ENSMUSG00000039205.16	Ciz1	chr2	+	32370031	32370125	32370046	32370125	32367302	32367532	2826	8141517	2000	121798	31	54	39	0.738096	1	0.743,1.0,1.0,1.0	1.0,1.0,0.684,0.852	0.052
2827	ENSMUSG00000001844.10	Zdhhc4	chr5	-	143324131	143324398	143324131	143324310	143324884	143324958	2827	22132330	10638	10272018	1111107	127	39	0.130337	0.84054	0.403,0.4,0.702,0.535	0.218,0.43,0.38,0.441	0.143
2828	ENSMUSG00000001844.10	Zdhhc4	chr5	-	143326098	143326305	143326098	143326223	143328390	143328570	2828	223	10131514	4925	15131812	121	39	0.00958606	0.165229	0.0,0.047,0.041,0.065	0.079,0.182,0.035,0.118	-0.065
2831	ENSMUSG00000038070.15	Cntln	chr4	+	85063177	85063355	85063180	85063355	85049603	85050136	2831	1110	10	1211	100	42	39	1	1	1.0,1.0,0.481,NA	1.0,0.65,1.0,1.0	-0.086
2833	ENSMUSG00000024201.12	Kdm4b	chr17	+	56394768	56394889	56394789	56394889	56393717	56394106	2833	4237	1001	4243	100	60	39	1	1	0.722,1.0,1.0,0.82	1.0,0.565,1.0,1.0	-0.006
2834	ENSMUSG00000024201.12	Kdm4b	chr17	+	56396203	56396382	56396221	56396382	56394789	56394889	2834	4454	1030	3523	100	57	39	0.502319	1	0.732,1.0,0.533,1.0	1.0,0.774,1.0,1.0	-0.127
2838	ENSMUSG00000038056.15	Kmt2c	chr5	-	25293106	25293248	25293106	25293176	25294556	25294721	2838	1351313	1000	181196	0	111	39	1	1	0.82,1.0,1.0,1.0	1.0,1.0,1.0,1.0	-0.045
2840	ENSMUSG00000023118.15	Sympk	chr7	+	19047449	19047610	19047520	19047610	19046754	19046902	2840	70635289	1	92999466	10	110	39	1	1	1.0,1.0,1.0,0.969	1.0,1.0,0.971,1.0	-0.001
2845	ENSMUSG00000035632.16	Cnot3	chr7	+	3653144	3653419	3653196	3653419	3652032	3652128	2845	10	3231	1101	1131	91	39	1	1	0.0,0.0,0.125,0.0	0.3,0.3,0.0,0.3	-0.194
2846	ENSMUSG00000035632.16	Cnot3	chr7	+	3653144	3653419	3653199	3653419	3652032	3652128	2846	1010	871121	2101	81687	94	39	0.221519	1	0.049,0.0,0.036,0.0	0.094,0.025,0.0,0.056	-0.022
2847	ENSMUSG00000035632.16	Cnot3	chr7	+	3653196	3653419	3653199	3653419	3652032	3652128	2847	4231	871121	2131	81687	42	39	0.539848	1	0.317,0.21,0.202,0.042	0.188,0.055,0.258,0.117	0.038
2849	ENSMUSG00000002058.13	Unc119	chr11	+	78348464	78349164	78348530	78349164	78348086	78348259	2849	2211	89616	21	22686	105	39	1	1	0.085,0.076,0.058,0.023	0.0,0.0,0.085,0.058	0.025
2851	ENSMUSG00000002617.14	Zfp40	chr17	-	23191344	23191508	23191344	23191435	23191676	23191802	2851	2100	0	2211	10	112	39	1	1	1.0,1.0,NA,NA	1.0,1.0,0.258,1.0	0.185
2852	ENSMUSG00000030281.16	Il17rc	chr6	+	113476398	113476538	113476425	113476538	113474552	113474597	2852	6449	200	91378	11	66	39	1	1	1.0,0.542,1.0,1.0	1.0,1.0,0.805,0.825	-0.022
2856	ENSMUSG00000047793.13	Sned1	chr1	+	93281607	93281765	93281651	93281765	93281236	93281350	2856	1132	0	2123	2220	83	39	1.3876e-05	0.00233664	1.0,1.0,1.0,1.0	0.32,0.19,0.32,1.0	0.542
2857	ENSMUSG00000033540.18	Idua	chr5	+	108680294	108680497	108680394	108680497	108680110	108680206	2857	23112522	1011	16121913	10	139	39	1	1	0.866,1.0,0.875,0.861	1.0,1.0,0.842,1.0	-0.06
2858	ENSMUSG00000033857.12	Engase	chr11	+	118479085	118479287	118479089	118479287	118478882	118478953	2858	2355	101	12570	10	43	39	1	1	1.0,0.731,1.0,0.819	1.0,1.0,0.864,NA	-0.067
2859	ENSMUSG00000033857.12	Engase	chr11	+	118486444	118486553	118486447	118486553	118485756	118485905	2859	1114	3101	3200	2240	42	39	1	1	0.236,0.481,1.0,0.788	0.582,0.481,0.0,NA	0.272
2860	ENSMUSG00000033857.12	Engase	chr11	+	118486705	118486936	118486821	118486936	118486447	118486553	2860	2042	4244	2201	6225	155	39	0.206718	1	0.112,0.0,0.201,0.112	0.077,0.201,0.0,0.048	0.025
2863	ENSMUSG00000073888.13	Ccl27a	chr4	-	41771137	41771290	41771137	41771213	41773464	41773524	2863	12	0	1110	110	116	39	1	1	NA,NA,1.0,1.0	1.0,0.252,0.252,NA	0.499
2865	ENSMUSG00000052593.16	Adam17	chr12	-	21329053	21329155	21329053	21329132	21330032	21330163	2865	1111	1181519	120	1211158	62	39	1	1	0.054,0.073,0.04,0.032	0.0,0.054,0.077,0.0	0.017
2866	ENSMUSG00000052593.16	Adam17	chr12	-	21347296	21347449	21347296	21347430	21349784	21349953	2866	5224	6254	4122	6567	58	39	0.138471	0.863619	0.359,0.402,0.212,0.402	0.31,0.119,0.183,0.161	0.15
2871	ENSMUSG00000047417.18	Rexo1	chr10	-	80543300	80543497	80543300	80543411	80543646	80543720	2871	2492	814615	4413	1011126	125	39	0.605571	1	0.072,0.082,0.319,0.04	0.111,0.102,0.025,0.135	0.035
2872	ENSMUSG00000047417.18	Rexo1	chr10	-	80544282	80544444	80544282	80544420	80544759	80544873	2872	201	65918	1230	6749	63	39	0.0922671	0.681058	0.0,0.198,0.0,0.033	0.094,0.15,0.317,0.0	-0.082
2873	ENSMUSG00000047417.18	Rexo1	chr10	-	80544759	80544894	80544759	80544873	80545462	80545586	2873	10	4798	0	101161	60	39	1	1	0.0,0.0,0.067,0.0	0.0,0.0,0.0,0.0	0.017
2879	ENSMUSG00000026074.15	Map4k4	chr1	+	40000530	40000749	40000623	40000749	39999887	39999974	2879	33243736	9779	49454045	12121310	132	39	0.800121	1	0.52,0.503,0.61,0.542	0.547,0.526,0.476,0.571	0.014
2881	ENSMUSG00000026074.15	Map4k4	chr1	+	40006670	40006822	40006673	40006822	40004806	40004913	2881	21192421	3273	27263420	4441	42	39	0.377137	1	0.867,0.898,0.761,0.867	0.862,0.858,0.888,0.949	-0.041
2882	ENSMUSG00000026988.15	Wdsub1	chr2	-	59861560	59861740	59861560	59861737	59862619	59862726	2882	6288	5613	8654	5712	42	39	0.959166	1	0.527,0.236,0.881,0.712	0.598,0.443,0.823,0.65	-0.039
2883	ENSMUSG00000026988.15	Wdsub1	chr2	-	59878129	59878587	59878129	59878550	59882477	59882586	2883	5747	201	4332	1320	76	39	0.00331866	0.0849901	1.0,0.642,1.0,0.782	0.672,0.339,0.435,1.0	0.244
2884	ENSMUSG00000061436.15	Hipk2	chr6	-	38721454	38721597	38721454	38721594	38729920	38730042	2884	2100	1000	2327	11	42	39	1	1	0.65,1.0,NA,NA	1.0,1.0,0.65,0.867	-0.054
2885	ENSMUSG00000061436.15	Hipk2	chr6	-	38730868	38731076	38730868	38730995	38737357	38737520	2885	7412	1110	17982	3414	120	39	0.00832526	0.149153	0.695,0.565,0.245,1.0	0.648,0.422,0.722,0.14	0.143
2886	ENSMUSG00000017309.11	Cd300lg	chr11	+	102046853	102047187	102047105	102047187	102042971	102043304	2886	113117142167	24204152	12111710481	33362528	291	39	0.376039	1	0.387,0.439,0.317,0.301	0.329,0.303,0.358,0.279	0.044
2887	ENSMUSG00000017309.11	Cd300lg	chr11	+	102046853	102047187	102047105	102047187	102046066	102046198	2887	114126148162	2183	12011511083	8223	291	39	0.442537	1	0.884,0.944,0.713,0.879	0.668,0.885,0.881,0.788	0.049
2888	ENSMUSG00000006301.17	Tmbim1	chr1	-	74289870	74290068	74289870	74289924	74290751	74290847	2888	3771	24242735	2132	25243120	183	39	0.0396025	0.417146	0.026,0.059,0.052,0.006	0.017,0.009,0.02,0.021	0.019
2889	ENSMUSG00000022106.14	Rcbtb2	chr14	+	73154314	73154408	73154319	73154408	73151532	73151615	2889	30313035	0	29303316	1000	44	39	1	1	1.0,1.0,1.0,1.0	0.963,1.0,1.0,1.0	0.009
2891	ENSMUSG00000001911.16	Nfix	chr8	-	84726468	84726605	84726468	84726602	84727123	84727244	2891	135710	2312	14212418	5330	42	39	0.669292	1	0.858,0.607,0.867,0.823	0.722,0.867,0.881,1.0	-0.079
2892	ENSMUSG00000075415.13	Fnbp1	chr2	-	31036117	31036257	31036117	31036254	31036541	31036663	2892	2226	12141914	3443	20301919	42	39	0.832364	1	0.134,0.117,0.089,0.285	0.122,0.11,0.164,0.128	0.025
2893	ENSMUSG00000075415.13	Fnbp1	chr2	-	31052984	31053137	31052984	31053080	31054023	31054218	2893	6473	0	1913910	100	96	39	1	1	1.0,1.0,1.0,1.0	1.0,0.841,1.0,1.0	0.04
2894	ENSMUSG00000075415.13	Fnbp1	chr2	-	31052984	31053167	31052984	31053080	31054023	31054218	2894	811157	0	28212016	100	126	39	1	1	1.0,1.0,1.0,1.0	1.0,0.867,1.0,1.0	0.033
2895	ENSMUSG00000075415.13	Fnbp1	chr2	-	31052984	31053167	31052984	31053137	31054023	31054218	2895	2794	10	98116	0	69	39	1	1	1.0,1.0,0.836,1.0	1.0,1.0,1.0,1.0	-0.041
2896	ENSMUSG00000023992.14	Trem2	chr17	+	48351690	48351930	48351745	48351930	48351100	48351191	2896	21731	533940	3101	5171	94	39	0.0282445	0.346239	0.0,0.217,0.153,0.243	0.199,0.293,0.0,0.293	-0.043
2897	ENSMUSG00000038515.10	Grtp1	chr8	-	13179582	13179759	13179582	13179755	13186882	13186979	2897	2120	981622	401	1616127	43	39	0.748827	1	0.168,0.102,0.102,0.0	0.0,0.185,0.0,0.115	0.018
2899	ENSMUSG00000028399.18	Ptprd	chr4	-	76085460	76085561	76085460	76085558	76102954	76103099	2899	0	1000	1130	10	42	39	1	1	0.0,NA,NA,NA	1.0,1.0,0.736,NA	-0.912
2901	ENSMUSG00000005936.19	Kctd20	chr17	+	28962646	28962912	28962809	28962912	28961413	28961687	2901	135108	10659	83112	3767	202	39	0.553461	1	0.201,0.139,0.279,0.146	0.34,0.076,0.261,0.052	0.009
2902	ENSMUSG00000037805.15	Rpl10a	chr17	+	28328790	28328885	28328810	28328885	28328583	28328618	2902	2463	1000	3241	10	59	39	1	1	0.569,1.0,1.0,1.0	1.0,1.0,0.726,1.0	-0.039
2903	ENSMUSG00000037805.15	Rpl10a	chr17	+	28328966	28329522	28329373	28329522	28328810	28328885	2903	125159258147	10	109849276	0	446	39	1	1	1.0,1.0,0.958,1.0	1.0,1.0,1.0,1.0	-0.01
2907	ENSMUSG00000035851.14	Ythdc1	chr5	+	86831772	86831836	86831796	86831836	86831663	86831700	2907	9101511	1051311	611127	13568	63	39	0.958082	1	0.358,0.553,0.417,0.382	0.222,0.577,0.553,0.351	0.002
2908	ENSMUSG00000037606.18	Osbpl5	chr7	-	143713495	143714008	143713495	143713578	143715665	143715822	2908	1211	2224	1300	4310	469	39	1	1	0.04,0.077,0.04,0.02	0.02,0.077,0.0,NA	0.012
2909	ENSMUSG00000059891.14	Tsks	chr7	+	44951835	44951946	44951862	44951946	44951038	44951122	2909	1	0	0	10	66	39	1	1	NA,NA,NA,1.0	NA,NA,0.0,NA	1
2912	ENSMUSG00000003269.17	Cyth2	chr7	-	45808372	45808478	45808372	45808449	45808729	45808732	2912	313	12789	2222	4884	68	39	0.424814	1	0.0,0.197,0.067,0.16	0.223,0.125,0.125,0.223	-0.068
2913	ENSMUSG00000003269.17	Cyth2	chr7	-	45808372	45808452	45808372	45808449	45810126	45810238	2913	13	1867	1210	2342	42	39	0.576193	1	0.0,0.0,0.134,0.285	0.317,0.382,0.188,0.0	-0.117
2914	ENSMUSG00000039831.16	Arhgap29	chr3	+	122003208	122003348	122003235	122003348	122002541	122002702	2914	37314519	12	29332320	100	66	39	1	1	1.0,1.0,0.964,0.849	1.0,0.951,1.0,1.0	-0.035
2916	ENSMUSG00000041264.16	Uspl1	chr5	+	149193839	149194440	149193897	149194440	149188344	149188473	2916	119109	0	2211176	1000	97	39	1	1	1.0,1.0,1.0,1.0	0.898,1.0,1.0,1.0	0.025
2917	ENSMUSG00000026383.14	Epb41l5	chr1	-	119600197	119600261	119600197	119600237	119605227	119605255	2917	0	5002	10	1624	63	39	1	1	0.0,NA,NA,0.0	0.0,0.0,0.236,0.0	-0.059
2918	ENSMUSG00000057110.15	Cntrl	chr2	+	35147231	35147411	35147234	35147411	35145056	35145236	2918	3130	0	4113	1001	42	39	1	1	1.0,1.0,1.0,NA	0.788,1.0,1.0,0.736	0.119
2919	ENSMUSG00000022324.15	Matn2	chr15	+	34433032	34433167	34433089	34433167	34432679	34432751	2919	1072010	1123	13276	1100	96	39	0.00183653	0.0540365	0.802,0.74,0.802,0.575	0.841,0.448,1.0,1.0	-0.092
2921	ENSMUSG00000030761.16	Myo7a	chr7	-	98064112	98064309	98064112	98064237	98064733	98064924	2921	0	1045	1	2155	111	39	1	1	0.0,NA,0.0,0.0	0.0,0.0,0.0,0.066	-0.017
2922	ENSMUSG00000030761.16	Myo7a	chr7	-	98065611	98065895	98065611	98065781	98066340	98066467	2922	5485	3443	1131	2213	153	39	0.0303976	0.355858	0.298,0.203,0.338,0.298	0.113,0.113,0.433,0.078	0.1
2924	ENSMUSG00000044308.17	Ubr3	chr2	+	69917076	69917235	69917079	69917235	69914413	69914553	2924	5115	2000	4544	2111	42	39	0.0341007	0.375424	0.699,1.0,1.0,1.0	0.65,0.823,0.788,0.788	0.162
2926	ENSMUSG00000038866.15	Zcchc2	chr1	+	106027387	106027531	106027402	106027531	106023663	106023758	2926	2222	5442	3310	5732	54	39	0.637612	1	0.224,0.265,0.265,0.419	0.302,0.236,0.194,0.0	0.11
2927	ENSMUSG00000003190.12	Bcl2l12	chr7	-	44994362	44994476	44994362	44994449	44996543	44996686	2927	1110	4576	241	1510	66	39	1	1	0.129,0.106,0.078,0.0	0.0,0.191,0.703,1.0	-0.395
2931	ENSMUSG00000035835.14	Plppr3	chr10	-	79866834	79867030	79866834	79866878	79867171	79867307	2931	76710	10	1001	0	191	39	1	1	1.0,1.0,0.588,1.0	1.0,NA,NA,1.0	-0.103
2932	ENSMUSG00000020432.12	Tcn2	chr11	-	3931392	3931587	3931392	3931584	3931926	3931960	2932	1014	0	223	1	42	39	1	1	1.0,NA,1.0,1.0	NA,1.0,1.0,0.736	0.088
2934	ENSMUSG00000033703.9	Fcsk	chr8	-	110889675	110889838	110889675	110889740	110890175	110890346	2934	2221	4124	211	111	137	39	1	1	0.125,0.363,0.222,0.066	NA,0.363,0.222,0.222	-0.075
2936	ENSMUSG00000044811.13	Cd300c2	chr11	-	115000628	115001073	115000628	115000985	115001486	115001880	2936	7112925	21167	5222	1000	127	39	2.21582e-06	0.000630179	0.518,0.772,0.358,0.523	0.606,1.0,1.0,1.0	-0.359
2939	ENSMUSG00000026384.13	Ptpn4	chr1	-	119773048	119773146	119773048	119773127	119773228	119773271	2939	1000	6322	10	3213	58	39	1	1	0.101,0.0,0.0,0.0	0.0,0.0,0.402,0.0	-0.075
2940	ENSMUSG00000020153.14	Ndufs7	chr10	+	80253073	80253157	80253078	80253157	80252396	80252433	2940	304242232300	125	252248216176	5104	44	39	0.955844	1	1.0,0.995,0.99,0.982	0.978,0.995,1.0,0.975	0.005
2943	ENSMUSG00000041890.17	Git2	chr5	-	114752278	114752330	114752278	114752327	114753278	114753324	2943	5784	76711	7613	3834	42	39	0.779999	1	0.399,0.52,0.515,0.252	0.684,0.411,0.236,0.411	-0.014
2944	ENSMUSG00000017652.16	Cd40	chr2	+	165062211	165062364	165062285	165062364	165055626	165055758	2944	3	452	0	21	113	39	1	1	NA,0.0,0.0,0.341	NA,NA,0.0,0.0	0.114
2947	ENSMUSG00000019977.16	Hbs1l	chr10	+	21336966	21337075	21336975	21337075	21307584	21307779	2947	16151516	0	33363117	2120	48	39	0.468009	1	1.0,1.0,1.0,1.0	0.931,0.967,0.926,1.0	0.044
2950	ENSMUSG00000026848.14	Tor1b	chr2	+	30955767	30955953	30955777	30955953	30953751	30954017	2950	1044	3356	3032	5424	49	39	0.96787	1	0.21,0.0,0.389,0.347	0.323,0.0,0.544,0.285	-0.051
2951	ENSMUSG00000029283.17	Cdc7	chr5	+	106974600	106975660	106975484	106975660	106973776	106974020	2951	36181231	10	6776	0	923	39	1	1	1.0,1.0,0.336,1.0	1.0,1.0,1.0,1.0	-0.166
2954	ENSMUSG00000070643.11	Sox13	chr1	-	133388448	133388563	133388448	133388560	133388928	133388997	2954	4335	4111	112	1012	42	39	0.214477	1	0.481,0.736,0.736,0.823	0.0,1.0,0.481,0.481	0.204
2963	ENSMUSG00000037926.15	Ssh2	chr11	+	77416414	77416483	77416417	77416483	77408125	77408247	2963	4322	10	2322	10	42	39	1	1	1.0,1.0,0.65,1.0	1.0,1.0,0.65,1.0	0
2964	ENSMUSG00000028064.17	Sema4a	chr3	-	88451344	88451467	88451344	88451450	88451687	88451786	2964	1311	4025	0	4734	56	39	0.0163926	0.241557	0.148,1.0,0.258,0.122	0.0,0.0,0.0,0.0	0.382
2965	ENSMUSG00000028064.17	Sema4a	chr3	-	88451344	88451497	88451344	88451450	88451687	88451786	2965	242	4025	200	4734	86	39	0.00581317	0.11809	0.0,1.0,0.476,0.154	0.0,0.115,0.0,0.0	0.379
2966	ENSMUSG00000028064.17	Sema4a	chr3	-	88451344	88451497	88451344	88451467	88451687	88451786	2966	231	1300	200	0	69	39	1	1	0.0,0.274,1.0,1.0	NA,1.0,NA,NA	-0.431
2967	ENSMUSG00000026553.17	Copa	chr1	+	172110649	172110815	172110676	172110815	172110488	172110574	2967	1113	30163025	1111	30232621	66	39	1	1	0.019,0.036,0.019,0.066	0.019,0.025,0.022,0.027	0.012
2968	ENSMUSG00000026155.13	Smap1	chr1	-	23866216	23866297	23866216	23866293	23876373	23876449	2968	19121414	10	24282325	1	43	39	1	1	1.0,1.0,0.927,1.0	1.0,1.0,1.0,0.958	-0.008
2972	ENSMUSG00000061950.17	Ppp4r1	chr17	+	65803159	65803295	65803210	65803295	65783623	65783668	2972	1233	1444	6414	6325	90	39	0.464573	1	0.302,0.178,0.245,0.245	0.302,0.366,0.178,0.257	-0.033
2977	ENSMUSG00000062590.13	Armc9	chr1	+	86213049	86213105	86213052	86213105	86207952	86208043	2977	1122	100	10	10	42	39	1	1	1.0,0.481,1.0,1.0	NA,NA,0.481,NA	0.389
2979	ENSMUSG00000006392.16	Med8	chr4	+	118411657	118411802	118411697	118411802	118410884	118411003	2979	18231935	222	43262220	1310	79	39	0.49256	1	1.0,0.85,0.824,0.896	0.955,0.811,0.916,1.0	-0.028
2980	ENSMUSG00000040225.15	Prrc2c	chr1	-	162723109	162723287	162723109	162723281	162724703	162724869	2980	3321	131	1121	21	45	39	0.200022	1	1.0,0.722,0.366,0.464	1.0,1.0,0.464,0.464	-0.094
2982	ENSMUSG00000037190.12	Cyb561d2	chr9	-	107541002	107541069	107541002	107541040	107541496	107541650	2982	111	8383	2	6425	68	39	1	1	0.0,0.16,0.067,0.16	0.0,0.0,0.0,0.187	0.05
2987	ENSMUSG00000027710.14	Acad9	chr3	+	36087719	36087799	36087759	36087799	36085413	36085542	2987	42372751	1001	92726050	0	79	39	1	1	0.954,1.0,1.0,0.962	1.0,1.0,1.0,1.0	-0.021
2988	ENSMUSG00000024220.14	Zfp523	chr17	+	28197750	28197973	28197773	28197973	28195147	28195225	2988	1030	5025	1000	8993	62	39	1	1	0.112,NA,0.485,0.0	0.073,0.0,0.0,0.0	0.181
2989	ENSMUSG00000024220.14	Zfp523	chr17	+	28201260	28201440	28201350	28201440	28201007	28201133	2989	10102214	2	16202121	0	129	39	1	1	1.0,1.0,1.0,0.679	1.0,1.0,1.0,1.0	-0.08
2990	ENSMUSG00000024220.14	Zfp523	chr17	+	28202100	28202348	28202114	28202348	28201260	28201440	2990	220	1054	1110	6534	53	39	1	1	0.0,1.0,0.227,0.0	0.109,0.128,0.197,0.0	0.198
2991	ENSMUSG00000027513.11	Pck1	chr2	+	173153855	173154116	173153934	173154116	173153347	173153612	2991	15612011843	632883924829	649914446	83513601313630	118	39	1.39673e-05	0.00233664	0.075,0.043,0.04,0.017	0.025,0.023,0.035,0.024	0.017
2992	ENSMUSG00000032827.15	Ppp1r9a	chr6	+	5134638	5134932	5134688	5134932	5134016	5134174	2992	2010	0	100	101	89	39	1	1	1.0,NA,1.0,NA	NA,0.305,NA,0.0	0.848
2993	ENSMUSG00000033318.7	Gstt2	chr10	-	75832394	75832594	75832394	75832568	75832660	75832811	2993	3010	19162318	1000	111192	65	39	1	1	0.087,0.0,0.025,0.0	0.052,0.0,0.0,0.0	0.015
2994	ENSMUSG00000033318.7	Gstt2	chr10	-	75832660	75832832	75832660	75832811	75833651	75833739	2994	10231	17102221	3430	612125	60	39	0.871422	1	0.277,0.115,0.081,0.03	0.245,0.178,0.14,0.0	-0.015
2995	ENSMUSG00000040272.14	Accs	chr2	-	93847916	93848189	93847916	93848186	93849544	93849799	2995	1010	10	0	1010	42	39	1	1	1.0,NA,0.481,NA	0.0,NA,0.0,NA	0.74
2997	ENSMUSG00000035021.13	Baz1a	chr12	-	54927563	54927710	54927563	54927624	54929526	54929665	2997	5294	1100	10647	0	125	39	1	1	0.609,0.384,1.0,1.0	1.0,1.0,1.0,1.0	-0.252
2998	ENSMUSG00000035021.13	Baz1a	chr12	-	54927563	54927713	54927563	54927624	54929526	54929665	2998	4274	1100	8455	0	128	39	1	1	0.549,0.379,1.0,1.0	1.0,1.0,1.0,1.0	-0.268
2999	ENSMUSG00000035021.13	Baz1a	chr12	-	54927563	54927713	54927563	54927710	54929526	54929665	2999	0	1020	10	2202	42	39	1	1	0.0,NA,0.0,NA	0.0,0.0,1.0,0.0	-0.25
3006	ENSMUSG00000001415.10	Smg5	chr3	+	88349110	88349267	88349141	88349267	88347517	88347596	3006	2010	7665	4622	151176	70	39	0.00062688	0.0246123	0.137,0.0,0.085,0.0	0.129,0.233,0.137,0.157	-0.108
3007	ENSMUSG00000055963.12	Triqk	chr4	+	12962941	12963023	12962944	12963023	12917915	12918065	3007	1101	2101	2421	10	42	39	1	1	0.317,0.481,NA,0.481	1.0,1.0,0.65,1.0	-0.486
3008	ENSMUSG00000042167.6	Tent2	chr13	-	93174639	93174718	93174639	93174706	93175518	93175610	3008	15132127	8332	1311174	2431	51	39	0.798021	1	0.589,0.768,0.843,0.912	0.833,0.678,0.813,0.754	0.009
3009	ENSMUSG00000027651.16	Rprd1b	chr2	+	158047915	158048028	158047918	158048028	158043405	158043539	3009	2174	2029	3410	5323	42	39	0.143764	0.879278	0.481,1.0,0.765,0.292	0.358,0.553,0.317,0.0	0.327
3012	ENSMUSG00000025747.12	Tyms	chr5	-	30061967	30062049	30061967	30062039	30063235	30063411	3012	0	265	301	1231	49	39	1	1	NA,0.0,0.0,0.0	0.0,0.544,0.0,0.443	-0.247
3014	ENSMUSG00000037913.12	Tmem156	chr5	-	65075562	65075823	65075562	65075736	65079921	65080086	3014	11	0	100	100	126	39	1	1	NA,NA,1.0,1.0	NA,0.236,NA,NA	0.764
3016	ENSMUSG00000034566.10	Atp5h	chr11	-	115418385	115418516	115418385	115418507	115419891	115419962	3016	0	101	110	0	48	39	1	1	NA,0.0,NA,0.0	NA,1.0,1.0,NA	-1
3017	ENSMUSG00000034566.10	Atp5h	chr11	-	115418385	115418550	115418385	115418507	115419891	115419962	3017	14121419	101	1315139	0	82	39	1	1	1.0,0.851,1.0,0.9	1.0,1.0,1.0,1.0	-0.062
3018	ENSMUSG00000034566.10	Atp5h	chr11	-	115418385	115418550	115418385	115418516	115419891	115419962	3018	14121419	0	1315139	110	73	39	1	1	1.0,1.0,1.0,1.0	1.0,0.889,0.874,1.0	0.059
3019	ENSMUSG00000101655.1	2310040G24Rik	chr6	-	86483375	86483717	86483375	86483699	86487794	86488227	3019	8059	1010	123	21	57	39	1	1	0.846,NA,0.774,1.0	NA,1.0,0.406,0.672	0.181
3020	ENSMUSG00000101655.1	2310040G24Rik	chr6	-	86483375	86483717	86483375	86483699	86488001	86488204	3020	4037	2010	11	0	57	39	1	1	0.578,NA,0.672,1.0	NA,NA,1.0,1.0	-0.25
3021	ENSMUSG00000078517.12	Emc1	chr4	+	139365185	139365394	139365194	139365394	139363656	139363779	3021	1011	3025	1200	3621	48	39	1	1	0.213,NA,0.289,0.14	0.213,0.213,0.0,0.0	0.107
3022	ENSMUSG00000078517.12	Emc1	chr4	+	139364922	139365394	139365194	139365394	139364330	139364339	3022	31193330	1010	38222323	1120	311	39	0.730128	1	0.795,1.0,0.805,1.0	0.827,0.734,0.591,1.0	0.112
3023	ENSMUSG00000090112.8	Shprh	chr10	+	11166485	11166737	11166607	11166737	11164344	11164995	3023	14386	0	6982	100	161	39	1	1	1.0,1.0,1.0,1.0	1.0,0.686,1.0,1.0	0.079
3025	ENSMUSG00000025340.14	Rabgef1	chr5	+	130197946	130198116	130197949	130198116	130190876	130191043	3025	1338	3113	33101	5230	42	39	0.893545	1	0.236,0.736,0.736,0.712	0.358,0.582,0.756,1.0	-0.069
3026	ENSMUSG00000025155.15	Dus1l	chr11	-	120794902	120795011	120794902	120794978	120795476	120795723	3026	22232224	20	24311419	1000	72	39	1	1	1.0,1.0,0.856,1.0	0.929,1.0,1.0,1.0	-0.018
3029	ENSMUSG00000029267.17	Mtf2	chr5	+	108104394	108104530	108104425	108104530	108104265	108104318	3029	3001	5240	1210	5243	70	39	0.81231	1	0.251,0.0,0.0,1.0	0.1,0.358,0.122,0.0	0.168
3034	ENSMUSG00000040563.13	Plppr2	chr9	+	21940684	21940873	21940759	21940873	21939298	21939378	3034	1251013	1000	10689	0	114	39	1	1	0.804,1.0,1.0,1.0	1.0,1.0,1.0,1.0	-0.049
3035	ENSMUSG00000002981.10	Clptm1	chr7	-	19634055	19635013	19634055	19634223	19635307	19635403	3035	134169181206	100	280261208171	0	829	39	1	1	1.0,0.888,1.0,1.0	1.0,1.0,1.0,1.0	-0.028
3037	ENSMUSG00000024858.14	Grk2	chr19	-	4289897	4290020	4289897	4290005	4290073	4290168	3037	1032	12132032	0	18191314	54	39	0.651764	1	0.057,0.0,0.098,0.043	0.0,0.0,0.0,0.0	0.05
3038	ENSMUSG00000090841.2	Myl6	chr10	-	128492228	128492535	128492228	128492402	128493538	128493566	3038	78566534	200	17272910	1221	172	39	0.000836816	0.0305993	1.0,0.864,1.0,1.0	0.794,0.754,0.767,0.694	0.214
3039	ENSMUSG00000090841.2	Myl6	chr10	-	128492601	128492745	128492601	128492709	128493538	128493566	3039	125100142133	1100	719910970	2311	75	39	0.375807	1	0.985,0.981,1.0,1.0	0.949,0.945,0.983,0.973	0.029
3041	ENSMUSG00000024588.9	Fech	chr18	-	64475056	64475268	64475056	64475205	64478650	64478770	3041	1010	64384054	120	71914859	102	39	1	1	0.006,0.0,0.009,0.0	0.0,0.004,0.016,0.0	-0.001
3042	ENSMUSG00000024588.9	Fech	chr18	-	64475056	64475300	64475056	64475205	64478650	64478770	3042	1011	64384054	130	71914859	134	39	1	1	0.005,0.0,0.007,0.005	0.0,0.003,0.018,0.0	-0.001
3046	ENSMUSG00000023088.17	Abcc1	chr16	+	14458996	14459129	14459023	14459129	14457887	14457969	3046	12131614	2001	10582	1000	66	39	1	1	0.78,1.0,1.0,0.892	0.855,1.0,1.0,1.0	-0.046
3047	ENSMUSG00000004815.12	Dgkq	chr5	-	108656045	108656131	108656045	108656085	108656423	108656523	3047	4375	311	558	1000	85	39	0.0570899	0.502052	1.0,0.315,0.763,0.696	0.0,1.0,1.0,1.0	-0.056
3050	ENSMUSG00000037466.13	Tedc1	chr12	+	113157470	113157727	113157577	113157727	113157160	113157363	3050	1021	1	1	2010	146	39	1	1	1.0,NA,1.0,0.211	0.0,NA,0.0,1.0	0.404
3052	ENSMUSG00000038685.18	Rtel1	chr2	+	181355309	181355552	181355327	181355552	181354352	181354442	3052	4115	110	211	2101	57	39	0.0109716	0.181984	1.0,0.406,0.406,1.0	0.0,0.578,1.0,0.406	0.207
3053	ENSMUSG00000038685.18	Rtel1	chr2	+	181355309	181355552	181355327	181355552	181355008	181355125	3053	7126	3001	1712	3212	57	39	0.00395176	0.0936566	0.615,1.0,1.0,0.804	0.186,0.705,0.406,0.406	0.429
3056	ENSMUSG00000038685.18	Rtel1	chr2	+	181356345	181356616	181356357	181356616	181356157	181356258	3056	220	103	1	10	51	39	1	1	NA,0.605,1.0,0.0	NA,NA,0.0,1.0	0.035
3057	ENSMUSG00000036639.12	Nudt1	chr5	+	140332394	140332473	140332422	140332473	140331908	140331955	3057	1120	3597	220	13794	67	39	1	1	0.162,0.104,0.115,0.0	0.0,0.143,0.115,0.0	0.031
3063	ENSMUSG00000034853.16	Acot11	chr4	-	106753713	106753875	106753713	106753797	106754073	106754140	3063	1010	22101114	381510	185209194220	117	39	0.233454	1	0.015,0.0,0.029,0.0	0.005,0.013,0.025,0.015	-0.003
3064	ENSMUSG00000058135.12	Gstm1	chr3	-	108014944	108015118	108014944	108015040	108016327	108016428	3064	8344	68404241	1720	31413117	117	39	0.348205	1	0.038,0.024,0.031,0.031	0.011,0.054,0.021,0.0	0.009
3065	ENSMUSG00000058135.12	Gstm1	chr3	-	108014944	108015145	108014944	108015040	108016327	108016428	3065	9487	68404241	2540	31413117	144	39	0.0758735	0.597235	0.035,0.026,0.049,0.044	0.017,0.032,0.034,0.0	0.018
3066	ENSMUSG00000058135.12	Gstm1	chr3	-	108014944	108015145	108014944	108015118	108016327	108016428	3066	2243	1100	1020	200	66	39	1	1	0.542,0.542,1.0,1.0	1.0,0.0,1.0,NA	0.104
3067	ENSMUSG00000025759.11	Mfsd8	chr3	-	40835168	40835409	40835168	40835305	40837088	40837132	3067	851013	1	18151111	11	143	39	1	1	1.0,1.0,1.0,0.78	1.0,1.0,0.75,0.75	0.07
3068	ENSMUSG00000028671.16	Gale	chr4	+	135966253	135966546	135966369	135966546	135966002	135966116	3068	1071714	71057	23121517	42484024	155	39	0.000143206	0.00831178	0.264,0.15,0.461,0.335	0.121,0.059,0.086,0.151	0.198
3072	ENSMUSG00000079197.10	Psme2	chr14	-	55589480	55589705	55589480	55589511	55590032	55590095	3072	67815	0	11353	10	233	39	1	1	1.0,1.0,1.0,1.0	1.0,1.0,0.456,1.0	0.136
3073	ENSMUSG00000019471.10	Cdc37	chr9	-	21142421	21142677	21142421	21142530	21142946	21143225	3073	1741913	46406054	2416913	41533638	186	39	0.144392	0.881227	0.072,0.021,0.062,0.048	0.109,0.06,0.05,0.067	-0.021
3078	ENSMUSG00000047284.14	Neurl4	chr11	+	69906725	69906888	69906729	69906888	69906517	69906603	3078	811135	0	21171114	1001	43	39	1	1	1.0,1.0,1.0,1.0	0.95,1.0,1.0,0.927	0.031
3079	ENSMUSG00000047284.14	Neurl4	chr11	+	69910717	69910914	69910734	69910914	69910260	69910419	3079	221	961120	100	101776	56	39	0.701253	1	0.0,0.188,0.112,0.034	0.0,0.039,0.0,0.0	0.074
3082	ENSMUSG00000005506.16	Celf1	chr2	+	91006619	91006695	91006631	91006695	91004700	91004862	3082	16121421	2004	19292324	4631	51	39	0.104865	0.738211	0.86,1.0,1.0,0.801	0.784,0.787,0.854,0.948	0.072
3083	ENSMUSG00000005506.16	Celf1	chr2	+	91009201	91009315	91009204	91009315	91008171	91008300	3083	2644	13244	91253	1612116	42	39	0.732968	1	0.125,0.736,0.481,0.481	0.343,0.481,0.297,0.317	0.096
3084	ENSMUSG00000005506.16	Celf1	chr2	+	91013490	91019490	91016565	91019490	91013237	91013402	3084	644670766822	7899	601470474316	17242414	3114	39	6.45829e-10	9.18368e-07	0.535,0.512,0.516,0.534	0.307,0.197,0.198,0.22	0.294
3085	ENSMUSG00000002102.15	Psmc3	chr2	+	91056641	91056801	91056657	91056801	91055904	91056042	3085	3032	56366452	3104	92756154	55	39	0.685041	1	0.037,0.0,0.032,0.027	0.023,0.009,0.0,0.05	0.003
3086	ENSMUSG00000040044.11	Orc3	chr4	-	34577952	34578032	34577952	34578029	34579742	34579876	3086	79915	12111312	14161311	104118	42	39	0.0428176	0.433356	0.351,0.432,0.391,0.537	0.565,0.788,0.523,0.561	-0.181
3087	ENSMUSG00000027247.16	Arhgap1	chr2	+	91654045	91654207	91654072	91654207	91651763	91651823	3087	1132	4596	4223	61035	66	39	0.409459	1	0.129,0.106,0.165,0.165	0.283,0.106,0.283,0.262	-0.092
3088	ENSMUSG00000015468.14	Notch4	chr17	+	34585885	34586209	34585904	34586209	34584990	34585129	3088	2	751110	0	6351	58	39	1	1	0.0,0.0,0.0,0.119	0.0,0.0,0.0,0.0	0.03
3089	ENSMUSG00000026773.19	Pfkfb3	chr2	-	11486218	11486391	11486218	11486343	11488725	11488782	3089	7453	918710754	6496	13114210398	87	39	0.90283	1	0.033,0.02,0.021,0.024	0.02,0.012,0.038,0.027	0
3093	ENSMUSG00000022587.14	Ly6e	chr15	+	74955482	74955717	74955566	74955717	74955050	74955335	3093	58511	1100	2493	1200	123	39	0.669958	1	0.613,0.717,1.0,1.0	0.388,0.388,1.0,1.0	0.139
3094	ENSMUSG00000022587.14	Ly6e	chr15	+	74957776	74957877	74957779	74957877	74955482	74955717	3094	7671124131	42275672	69275824	42272720	42	39	0.103984	0.73565	0.627,0.709,0.673,0.628	0.604,0.481,0.666,0.527	0.09
3096	ENSMUSG00000068735.14	Trp53i11	chr2	+	93197461	93197748	93197608	93197748	93196896	93196978	3096	60564855	11227	12121614	132	186	39	0.807332	1	0.534,0.854,0.834,0.622	1.0,0.716,0.528,0.595	0.001
3097	ENSMUSG00000068735.14	Trp53i11	chr2	+	93197461	93197748	93197611	93197748	93196896	93196978	3097	60574855	10111619	12121714	1671	189	39	0.933383	1	0.553,0.517,0.382,0.374	0.712,0.292,0.334,0.743	-0.064
3098	ENSMUSG00000068735.14	Trp53i11	chr2	+	93197608	93197748	93197611	93197748	93196896	93196978	3098	11327	10111619	142	1671	42	39	0.553935	1	0.505,0.202,0.104,0.255	0.0,0.134,0.347,0.65	-0.016
3099	ENSMUSG00000007570.16	Fance	chr17	+	28318032	28318156	28318061	28318156	28317467	28317611	3099	6675	1242	8844	1211	68	39	0.178135	0.970526	0.775,0.632,0.501,0.589	0.821,0.696,0.696,0.696	-0.103
3100	ENSMUSG00000007570.16	Fance	chr17	+	28326093	28326567	28326151	28326567	28320789	28320856	3100	2066	2201	7416	1421	97	39	0.980248	1	0.287,0.0,1.0,0.707	0.738,0.287,0.167,0.707	0.024
3102	ENSMUSG00000028708.16	Mknk1	chr4	+	115874619	115874814	115874758	115874814	115873210	115873306	3102	48344941	1011	54402716	1001	178	39	1	1	0.913,1.0,0.915,0.9	0.922,1.0,1.0,0.778	0.007
3103	ENSMUSG00000058835.14	Abi1	chr2	-	22953434	22953611	22953434	22953608	22957017	22957118	3103	7585	55310	5571	7853	42	39	0.405943	1	0.565,0.481,0.712,0.317	0.399,0.367,0.565,0.236	0.127
3105	ENSMUSG00000030742.7	Lat	chr7	-	126368494	126368582	126368494	126368540	126368801	126368836	3105	2010	1	1202	0	81	39	1	1	1.0,NA,1.0,0.0	1.0,1.0,NA,1.0	-0.333
3106	ENSMUSG00000090266.10	Mettl23	chr11	+	116845762	116845945	116845818	116845945	116843674	116843774	3106	3253	1110	5534	11	95	39	1	1	0.552,0.451,0.672,1.0	1.0,1.0,0.552,0.622	-0.125
3107	ENSMUSG00000027184.14	Caprin1	chr2	-	103773733	103773795	103773733	103773744	103775416	103775525	3107	1098488107	0	172170140124	10	90	39	1	1	1.0,1.0,1.0,1.0	1.0,1.0,0.984,1.0	0.004
3108	ENSMUSG00000030316.13	Tamm41	chr6	-	115012157	115012323	115012157	115012319	115016082	115016228	3108	1231212	101	8174	1000	43	39	1	1	1.0,0.731,1.0,0.916	0.879,1.0,1.0,1.0	-0.058
3109	ENSMUSG00000027678.17	Ncoa3	chr2	+	166068328	166068548	166068331	166068548	166067561	166067645	3109	3473	7546	3321	3343	42	39	0.730182	1	0.285,0.426,0.619,0.317	0.481,0.481,0.317,0.236	0.033
3110	ENSMUSG00000038271.17	Iffo1	chr6	+	125151794	125151803	125151797	125151803	125151384	125151525	3110	4335	101	2202	0	42	39	1	1	1.0,0.736,1.0,0.823	1.0,1.0,NA,1.0	-0.11
3112	ENSMUSG00000038271.17	Iffo1	chr6	+	125151794	125152771	125152613	125152771	125151384	125151525	3112	68526796	1012	40374017	2000	858	39	0.468843	1	0.756,1.0,0.753,0.686	0.476,1.0,1.0,1.0	-0.07
3113	ENSMUSG00000038271.17	Iffo1	chr6	+	125152443	125152771	125152613	125152771	125151384	125151525	3113	19132423	1012	96103	2000	209	39	0.360694	1	0.78,1.0,0.817,0.682	0.456,1.0,1.0,1.0	-0.044
3114	ENSMUSG00000038271.17	Iffo1	chr6	+	125153406	125153502	125153409	125153502	125153041	125153162	3114	24126	3122	1210	0	42	39	1	1	0.382,0.788,0.848,0.736	1.0,1.0,1.0,NA	-0.312
3117	ENSMUSG00000031626.18	Sorbs2	chr8	+	45745716	45745841	45745785	45745841	45745419	45745446	3117	2021	1210	100	1000	108	39	1	1	0.419,0.0,0.419,1.0	0.0,1.0,NA,NA	-0.04
3119	ENSMUSG00000061306.16	Slc38a10	chr11	-	120108466	120108553	120108466	120108490	120109431	120109536	3119	98411	3011	20111411	7544	102	39	0.0305102	0.355858	0.534,1.0,0.605,0.808	0.522,0.457,0.572,0.513	0.221
3120	ENSMUSG00000061306.16	Slc38a10	chr11	-	120138985	120139129	120138985	120139092	120140592	120140686	3120	36283832	310	98756562	2010	76	39	1	1	1.0,0.827,0.951,1.0	0.962,1.0,0.971,1.0	-0.039
3121	ENSMUSG00000084128.10	Esrp2	chr8	-	106133778	106133889	106133778	106133886	106133959	106134014	3121	2002	0	2010	100	42	39	1	1	1.0,NA,NA,1.0	1.0,0.0,1.0,NA	0.333
3123	ENSMUSG00000051736.8	Fam229b	chr10	-	39122176	39122335	39122176	39122332	39132246	39132378	3123	3107	11	1210	1010	42	39	1	1	1.0,1.0,0.0,0.867	0.481,1.0,0.481,NA	0.063
3128	ENSMUSG00000029056.13	Pank4	chr4	+	154978920	154979025	154978954	154979025	154978392	154978442	3128	18181724	116109	8798	2534	73	39	0.806661	1	0.466,0.616,0.476,0.588	0.681,0.428,0.616,0.517	-0.024
3129	ENSMUSG00000030590.15	Fam98c	chr7	-	29153321	29154535	29153321	29153489	29154615	29154693	3129	139114173179	0	1201038757	10	1085	39	1	1	1.0,1.0,1.0,1.0	1.0,1.0,0.758,1.0	0.06
3132	ENSMUSG00000021097.15	Clmn	chr12	-	104773772	104773898	104773772	104773843	104774488	104774549	3132	110	2121	1	3230	94	39	1	1	0.0,0.293,0.172,0.0	0.0,0.0,0.0,1.0	-0.134
3133	ENSMUSG00000037773.14	Pced1a	chr2	-	130422224	130422704	130422224	130422375	130422812	130422892	3133	54314166	2001	41385224	0	368	39	1	1	0.741,1.0,1.0,0.875	1.0,1.0,1.0,1.0	-0.096
3134	ENSMUSG00000005899.14	Smpd4	chr16	+	17625695	17625862	17625719	17625862	17623904	17623991	3134	10	7754	1000	4923	63	39	1	1	0.0,0.0,0.11,0.0	0.134,0.0,0.0,0.0	-0.006
3137	ENSMUSG00000005899.14	Smpd4	chr16	+	17638379	17638641	17638495	17638641	17635481	17635568	3137	5696	11	8254	3034	155	39	9.02376e-06	0.00171091	1.0,1.0,0.694,0.602	0.402,1.0,0.295,0.201	0.349
3142	ENSMUSG00000074358.9	Ccdc61	chr7	-	18892038	18892199	18892038	18892099	18892273	18892352	3142	5484	4453	1313	2423	139	39	0.0864825	0.652404	0.26,0.219,0.31,0.272	0.123,0.174,0.123,0.219	0.105
3143	ENSMUSG00000074358.9	Ccdc61	chr7	-	18899557	18899713	18899557	18899682	18900918	18901076	3143	76911	1100	6623	1	70	39	1	1	0.796,0.77,1.0,1.0	1.0,1.0,1.0,0.626	-0.015
3145	ENSMUSG00000014668.15	Chfr	chr5	+	110140353	110140453	110140375	110140453	110136050	110136194	3145	8376	110	3572	1301	61	39	0.0556175	0.495932	1.0,0.657,0.817,1.0	0.657,0.516,1.0,0.561	0.185
3146	ENSMUSG00000014668.15	Chfr	chr5	+	110158798	110158918	110158801	110158918	110154836	110154982	3146	76510	4324	45105	3112	42	39	0.221947	1	0.619,0.65,0.699,0.699	0.553,0.823,0.903,0.699	-0.078
3147	ENSMUSG00000072772.3	Grcc10	chr6	-	124739182	124739515	124739182	124739413	124740518	124740695	3147	11121315	7367104107	1214615	1199410960	141	39	0.480779	1	0.04,0.047,0.033,0.037	0.027,0.04,0.015,0.065	0.002
3153	ENSMUSG00000022223.9	Sdr39u1	chr14	-	55898242	55898477	55898242	55898386	55899183	55899305	3153	60575692	50435053	75786553	76645346	130	39	0.263817	1	0.265,0.285,0.251,0.342	0.228,0.268,0.269,0.257	0.03
3154	ENSMUSG00000040383.16	Aqr	chr2	-	114158869	114159159	114158869	114159010	114161563	114161684	3154	3010	1244	1000	101447	188	39	0.751715	1	0.384,0.0,0.049,0.0	0.02,0.0,0.0,0.0	0.103
3155	ENSMUSG00000028641.16	P3h1	chr4	+	119241661	119241804	119241682	119241804	119241481	119241534	3155	0	1454	1000	3173	60	39	1	1	0.0,0.0,0.0,0.0	0.178,0.0,0.0,0.0	-0.044
3159	ENSMUSG00000040325.16	Dcaf1	chr9	+	106865012	106865104	106865030	106865104	106864515	106864620	3159	3110	951310	2021	97129	57	39	0.76036	1	0.186,0.12,0.05,0.0	0.132,0.0,0.102,0.071	0.013
3160	ENSMUSG00000021893.14	Capn7	chr14	+	31370701	31371984	31370877	31371984	31369720	31369851	3160	51476346	0	43363324	10	215	39	1	1	1.0,1.0,1.0,1.0	1.0,1.0,0.857,1.0	0.036
3161	ENSMUSG00000021282.17	Eif5	chr12	+	111539407	111539687	111539546	111539687	111538354	111538548	3161	251230247257	111	429455371381	3021	178	39	0.922142	1	1.0,0.981,0.982,0.983	0.969,1.0,0.976,0.988	0.003
3164	ENSMUSG00000028060.14	Khdc4	chr3	+	88700260	88700514	88700361	88700514	88699950	88700008	3164	48486276	4311	72603956	1221	140	39	0.418817	1	0.77,0.817,0.945,0.955	0.953,0.893,0.845,0.94	-0.036
3165	ENSMUSG00000028060.14	Khdc4	chr3	+	88700260	88700514	88700364	88700514	88699950	88700008	3165	52496777	1110	72674457	2210	143	39	1	1	0.934,0.93,0.948,1.0	0.908,0.901,0.923,1.0	0.02
3166	ENSMUSG00000028060.14	Khdc4	chr3	+	88700361	88700514	88700364	88700514	88699950	88700008	3166	8462	1110	1972	2210	42	39	1	1	0.881,0.788,0.848,1.0	0.317,0.807,0.867,1.0	0.131
3167	ENSMUSG00000028060.14	Khdc4	chr3	+	88709829	88709942	88709857	88709942	88708779	88708941	3167	14212327	1486	161077	113711	67	39	0.0209505	0.285087	0.891,0.753,0.626,0.724	0.903,0.309,0.368,0.27	0.286
3168	ENSMUSG00000037904.14	Ankrd9	chr12	-	110976426	110977770	110976426	110977548	110977947	110978127	3168	40342448	28114	13421119480	35253412	261	39	0.907503	1	0.749,0.388,0.246,0.642	0.364,0.558,0.46,0.499	0.036
3169	ENSMUSG00000027291.15	Vps39	chr2	-	120325385	120325741	120325385	120325527	120326005	120326149	3169	1305	8564	2100	61334	253	39	0.0498065	0.470597	0.019,0.085,0.0,0.162	0.049,0.012,0.0,0.0	0.051
3170	ENSMUSG00000031691.14	Tnpo2	chr8	+	85038334	85038489	85038377	85038489	85036914	85036977	3170	8589	3310	1417165	1112	82	39	0.157177	0.904512	0.559,0.442,0.792,1.0	0.869,0.89,0.884,0.543	-0.098
3171	ENSMUSG00000031691.14	Tnpo2	chr8	+	85038334	85038489	85038377	85038489	85037167	85037291	3171	82610	100	1315124	1100	82	39	1	1	1.0,0.488,1.0,1.0	0.861,0.877,1.0,1.0	-0.063
3172	ENSMUSG00000031691.14	Tnpo2	chr8	+	85054691	85054797	85054721	85054797	85054325	85054421	3172	7725	1210127	81294	1516109	69	39	0.406363	1	0.248,0.283,0.086,0.288	0.232,0.298,0.337,0.201	-0.041
3176	ENSMUSG00000027263.12	Tubgcp4	chr2	+	121189823	121189965	121189826	121189965	121189361	121189469	3176	3246	3130	3632	11675	42	39	0.00450739	0.101037	0.481,0.65,0.553,1.0	0.202,0.481,0.285,0.271	0.361
3177	ENSMUSG00000009076.10	Zmat5	chr11	+	4731955	4732178	4732066	4732178	4730186	4730267	3177	2221	16152919	212	221666	150	39	1	1	0.031,0.034,0.018,0.013	0.0,0.031,0.042,0.08	-0.014
3178	ENSMUSG00000043909.16	Trp53bp1	chr2	-	121202542	121202758	121202542	121202752	121204332	121204548	3178	4699	10	2755	0	45	39	1	1	1.0,1.0,0.886,1.0	1.0,1.0,1.0,1.0	-0.028
3180	ENSMUSG00000033526.16	Ppip5k1	chr2	-	121347480	121347683	121347480	121347642	121348466	121348568	3180	6644	25181729	73121	35342424	80	39	0.789292	1	0.105,0.14,0.103,0.063	0.089,0.041,0.196,0.02	0.016
3188	ENSMUSG00000027206.13	Cops2	chr2	-	125842621	125842732	125842621	125842711	125844809	125844935	3188	1081515	151088	32271614	30382019	60	39	0.292438	1	0.302,0.342,0.549,0.549	0.409,0.316,0.342,0.324	0.088
3189	ENSMUSG00000027207.15	Galk2	chr2	+	125887842	125887987	125887863	125887987	125878277	125878366	3189	20	17162025	1012	23371613	60	39	1	1	0.0,0.0,0.061,0.0	0.027,0.0,0.039,0.091	-0.024
3191	ENSMUSG00000061882.12	Ccdc62	chr5	+	123951751	123951867	123951800	123951867	123951198	123951287	3191	8335	2201	241	100	88	39	1	1	0.639,0.399,1.0,0.689	NA,0.47,1.0,1.0	-0.142
3192	ENSMUSG00000061882.12	Ccdc62	chr5	+	123968130	123969895	123968136	123969895	123966835	123966928	3192	2261	0	2320	1100	45	39	1	1	1.0,1.0,1.0,1.0	0.634,0.722,1.0,NA	0.215
3195	ENSMUSG00000020952.10	Scfd1	chr12	+	51444794	51445017	51444983	51445017	51442530	51442583	3195	431010	21212343	2743	21372615	228	39	0.14653	0.884781	0.032,0.024,0.069,0.038	0.016,0.031,0.026,0.033	0.014
3196	ENSMUSG00000003617.16	Cp	chr3	+	19974858	19975058	19974861	19975058	19973776	19973929	3196	2014	105136	4420	9783	42	39	0.286442	1	0.157,0.0,0.067,0.382	0.292,0.347,0.188,0.0	-0.055
3198	ENSMUSG00000017288.15	Vps53	chr11	-	76113940	76114082	76113940	76114077	76117058	76117201	3198	5967	100	14111411	0	44	39	1	1	1.0,0.889,1.0,1.0	1.0,1.0,1.0,1.0	-0.028
3199	ENSMUSG00000056069.10	Otulinl	chr15	-	27658044	27658314	27658044	27658191	27659889	27660018	3199	20124955	0	157215	1000	162	39	1	1	1.0,1.0,1.0,1.0	0.783,1.0,1.0,1.0	0.054
3202	ENSMUSG00000037174.18	Elf2	chr3	-	51264868	51265042	51264868	51265006	51266752	51266866	3202	1381117	651412	1215116	991011	75	39	0.592378	1	0.53,0.454,0.29,0.424	0.409,0.464,0.364,0.221	0.06
3205	ENSMUSG00000039629.14	Strip2	chr6	+	29955431	29955636	29955515	29955636	29953348	29953453	3205	10897	101	2010	0	123	39	1	1	1.0,0.717,1.0,0.689	1.0,NA,1.0,NA	-0.148
3206	ENSMUSG00000027411.17	Vps16	chr2	+	130441607	130441705	130441616	130441705	130441394	130441503	3206	12191415	100	161076	10	48	39	1	1	1.0,0.939,1.0,1.0	1.0,1.0,0.85,1.0	0.022
3207	ENSMUSG00000022216.17	Psme1	chr14	+	55579770	55579833	55579803	55579833	55579594	55579627	3207	112100108146	7382	74616636	21	72	39	1	1	0.897,0.948,0.88,0.975	1.0,1.0,0.947,0.951	-0.049
3210	ENSMUSG00000051811.14	Cox6b2	chr7	-	4752060	4752172	4752060	4752161	4752723	4752849	3210	4212	15261522	0	10765	50	39	0.00374128	0.0901711	0.172,0.057,0.049,0.066	0.0,0.0,0.0,0.0	0.086
3211	ENSMUSG00000061079.14	Zfp143	chr7	+	110072118	110072202	110072121	110072202	110071371	110071455	3211	1	1000	520	1000	42	39	1	1	0.0,NA,NA,1.0	0.0,1.0,1.0,NA	-0.167
3212	ENSMUSG00000021224.15	Numb	chr12	-	83799507	83799657	83799507	83799523	83801012	83801306	3212	26194356	0	29313515	1001	173	39	1	1	1.0,1.0,1.0,1.0	0.867,1.0,1.0,0.772	0.09
3214	ENSMUSG00000027329.9	Spef1	chr2	-	131171901	131172025	131171901	131171949	131172203	131172258	3214	30223631	1	22232611	1100	115	39	1	1	1.0,1.0,1.0,0.913	0.882,0.886,1.0,1.0	0.036
3215	ENSMUSG00000047412.16	Zbtb44	chr9	+	31064178	31064342	31064232	31064342	31062040	31062125	3215	131269	1001	141485	12	93	39	1	1	0.845,1.0,1.0,0.791	1.0,1.0,0.77,0.512	0.088
3217	ENSMUSG00000027338.16	Prnd	chr2	+	131954790	131956130	131954820	131956130	131953008	131953582	3217	3453	11	10	30	69	39	1	1	1.0,1.0,0.739,0.629	NA,NA,0.159,NA	0.683
3218	ENSMUSG00000001017.15	Chtop	chr3	-	90503095	90503282	90503095	90503279	90506107	90506261	3218	3475	9658	5264	6688	42	39	0.783227	1	0.236,0.382,0.565,0.367	0.436,0.236,0.411,0.317	0.037
3219	ENSMUSG00000001017.15	Chtop	chr3	-	90506107	90507258	90506107	90506261	90507544	90507626	3219	357349432386	5568	324355289211	3494	1036	39	0.969639	1	0.729,0.724,0.73,0.645	0.803,0.77,0.547,0.665	0.011
3220	ENSMUSG00000001441.13	Npepps	chr11	-	97236064	97236221	97236064	97236169	97238093	97238258	3220	4311	2581713	100	31392719	91	39	0.0318646	0.364539	0.064,0.138,0.025,0.032	0.0,0.011,0.0,0.0	0.062
3221	ENSMUSG00000078532.9	Nkain1	chr4	-	130533847	130534062	130533847	130534045	130537260	130537341	3221	2101	342	0	210	56	39	1	1	1.0,0.188,0.0,0.258	NA,0.0,0.0,NA	0.361
3222	ENSMUSG00000074643.12	Cpne1	chr2	-	156073798	156074035	156073798	156073992	156074175	156074309	3222	43294740	1	39493618	0	82	39	1	1	1.0,1.0,1.0,0.95	1.0,1.0,1.0,1.0	-0.012
3223	ENSMUSG00000068114.7	Ccdc134	chr15	+	82131716	82131829	82131744	82131829	82131423	82131545	3223	1200	3121	0	2011	67	39	1	1	0.162,0.538,0.0,0.0	0.0,NA,0.0,0.0	0.175
3224	ENSMUSG00000051910.13	Sox6	chr7	-	115550009	115550159	115550009	115550156	115580564	115580644	3224	24511	20	2351	0	42	39	1	1	1.0,1.0,0.699,1.0	1.0,1.0,1.0,1.0	-0.075
3225	ENSMUSG00000051910.13	Sox6	chr7	-	115597495	115597619	115597495	115597616	115597817	115597896	3225	2234	1	4211	1000	42	39	1	1	1.0,1.0,1.0,0.788	0.788,1.0,1.0,1.0	0
3226	ENSMUSG00000051910.13	Sox6	chr7	-	115597495	115597619	115597495	115597616	115659515	115659584	3226	200	1110	0	20	42	39	1	1	0.0,0.65,0.0,NA	NA,NA,0.0,NA	0.217
3227	ENSMUSG00000032567.16	Aste1	chr9	+	105396797	105397858	105397624	105397858	105396544	105396705	3227	47465767	1	751238067	200	866	39	1	1	1.0,1.0,1.0,0.751	1.0,0.735,1.0,1.0	0.004
3229	ENSMUSG00000030846.15	Tial1	chr7	-	128446730	128447107	128446730	128446798	128448120	128448208	3229	43445735	2262	14221912	2110	348	39	0.280085	1	0.707,0.711,0.516,0.662	0.44,0.711,0.68,1.0	-0.059
3230	ENSMUSG00000030846.15	Tial1	chr7	-	128448620	128448770	128448620	128448719	128454935	128455032	3230	6101012	25231939	9954	3122119	90	39	0.861698	1	0.094,0.159,0.186,0.118	0.112,0.151,0.165,0.161	-0.008
3232	ENSMUSG00000029440.15	Psmd9	chr5	+	123246193	123246282	123246196	123246282	123241831	123241933	3232	158818	0	12122211	2	42	39	1	1	1.0,1.0,1.0,1.0	1.0,1.0,1.0,0.836	0.041
3236	ENSMUSG00000055723.6	Rras2	chr7	-	114050300	114051698	114050300	114050419	114058539	114058648	3236	1582012	17151618	6551	2213149	1318	39	0.00153603	0.0469729	0.025,0.016,0.036,0.019	0.008,0.011,0.01,0.003	0.016
3244	ENSMUSG00000028796.17	Phc2	chr4	+	128748007	128748284	128748032	128748284	128747100	128747242	3244	39353750	0	32373429	1	64	39	1	1	1.0,1.0,1.0,1.0	1.0,1.0,1.0,0.946	0.014
3248	ENSMUSG00000021175.15	Cdca7l	chr12	+	117870005	117870137	117870008	117870137	117865029	117865164	3248	201	1	1001	1	42	39	1	1	NA,1.0,NA,0.481	1.0,NA,NA,0.481	0
3249	ENSMUSG00000027523.20	Gnas	chr2	+	174341649	174341707	174341652	174341707	174334211	174334284	3249	446474422701	258283223371	801812631538	376334262247	42	39	0.0059127	0.119261	0.616,0.609,0.637,0.637	0.664,0.693,0.691,0.669	-0.054
3257	ENSMUSG00000032584.12	Mst1r	chr9	+	107914708	107914927	107914711	107914927	107914475	107914569	3257	0	1000	1000	0	42	39	1	1	0.0,NA,NA,NA	1.0,NA,NA,NA	-1
3259	ENSMUSG00000040734.14	Ppp1r13l	chr7	+	19368541	19368622	19368545	19368622	19361026	19361316	3259	1144	112	3013	120	43	39	0.579582	1	1.0,0.476,0.784,0.645	1.0,0.0,0.312,1.0	0.148
3260	ENSMUSG00000006289.14	Osgep	chr14	-	50919615	50919819	50919615	50919791	50919929	50920049	3260	3167	13121320	2212	2111116	67	39	0.0484634	0.462516	0.118,0.046,0.212,0.169	0.053,0.096,0.05,0.162	0.046
3263	ENSMUSG00000041986.16	Elmod1	chr9	-	53935729	53935913	53935729	53935875	53946847	53946949	3263	100	2	1000	0	77	39	1	1	NA,1.0,NA,0.0	1.0,NA,NA,NA	-0.5
3264	ENSMUSG00000062906.12	Hdac10	chr15	-	89124174	89124428	89124174	89124253	89124531	89124588	3264	19233235	1477	251559	6143	214	39	0.306866	1	0.776,0.512,0.454,0.477	0.432,0.732,0.186,0.353	0.129
3265	ENSMUSG00000062906.12	Hdac10	chr15	-	89124174	89124588	89124174	89124253	89124712	89124804	3265	52386075	1100	46301927	0	374	39	1	1	0.844,0.798,1.0,1.0	1.0,1.0,1.0,1.0	-0.09
3269	ENSMUSG00000042073.15	Abhd14b	chr9	+	106449913	106450231	106450003	106450231	106448211	106448328	3269	6724	1002	5643	1201	129	39	0.445816	1	0.645,1.0,1.0,0.377	0.602,0.476,1.0,0.476	0.117
3270	ENSMUSG00000021134.17	Srsf5	chr12	+	80947115	80947381	80947310	80947381	80946575	80946720	3270	16172213	167149196168	57132	11411710771	234	39	0.050416	0.473377	0.016,0.019,0.018,0.013	0.007,0.01,0.02,0.005	0.006
3271	ENSMUSG00000021134.17	Srsf5	chr12	+	80949716	80950503	80949719	80950503	80949493	80949604	3271	29394148	151117165174	24272613	7910211955	42	39	0.854156	1	0.151,0.236,0.187,0.204	0.22,0.197,0.169,0.18	0.003
3272	ENSMUSG00000006958.14	Chrd	chr16	+	20733464	20733634	20733530	20733634	20733128	20733295	3272	1100	110	1	100	105	39	1	1	1.0,0.271,0.0,NA	NA,0.0,NA,1.0	-0.076
3274	ENSMUSG00000038429.10	Usp5	chr6	-	124824555	124824701	124824555	124824647	124824851	124824985	3274	50344442	13	59655542	1210	93	39	1	1	1.0,1.0,0.949,0.854	0.961,0.932,0.958,1.0	-0.012
3275	ENSMUSG00000016128.14	Stard13	chr5	-	151059458	151059675	151059458	151059618	151060747	151060921	3275	5433	6133	3000	2232	96	39	0.000245811	0.012946	0.253,0.619,0.289,0.289	0.379,0.0,0.0,0.0	0.268
3283	ENSMUSG00000039156.19	Stim2	chr5	+	54110871	54111110	54111009	54111110	54110536	54110637	3283	22143127	0	28181412	10	177	39	1	1	1.0,1.0,1.0,1.0	1.0,1.0,0.755,1.0	0.061
3284	ENSMUSG00000038375.15	Trp53inp2	chr2	+	155385880	155386169	155386000	155386169	155385289	155385464	3284	144168165143	6310	445397322323	1114145	159	39	0.014008	0.216514	0.855,0.932,0.976,1.0	0.908,0.874,0.849,0.941	0.048
3285	ENSMUSG00000028809.16	Srrm1	chr4	-	135323913	135324109	135323913	135324061	135324818	135325280	3285	43304356	101	21332621	1	87	39	1	1	1.0,0.931,1.0,0.962	1.0,1.0,1.0,0.904	-0.003
3286	ENSMUSG00000028809.16	Srrm1	chr4	-	135340502	135340607	135340502	135340604	135340846	135341035	3286	6471	10	3131	1	42	39	1	1	1.0,1.0,0.867,1.0	1.0,1.0,1.0,0.481	0.097
3287	ENSMUSG00000028809.16	Srrm1	chr4	-	135340502	135340622	135340502	135340604	135340846	135341035	3287	28132424	10	13181420	1	57	39	1	1	1.0,1.0,0.943,1.0	1.0,1.0,1.0,0.932	0.003
3288	ENSMUSG00000028809.16	Srrm1	chr4	-	135340502	135340622	135340502	135340607	135340846	135341035	3288	25131924	3421	11171220	1011	54	39	1	1	0.858,0.701,0.873,0.945	0.888,1.0,0.897,0.935	-0.086
3289	ENSMUSG00000089824.10	Rbm12	chr2	-	156103348	156103429	156103348	156103397	156111785	156111956	3289	4588	4241	4644	10	71	39	5.12828e-07	0.000208355	0.355,0.579,0.523,0.815	1.0,1.0,0.687,1.0	-0.354
3291	ENSMUSG00000025733.17	Rhot2	chr17	-	25842179	25842418	25842179	25842288	25843106	25843160	3291	67685486	0	1131228384	2	169	39	1	1	1.0,1.0,1.0,1.0	1.0,1.0,1.0,0.906	0.023
3292	ENSMUSG00000025733.17	Rhot2	chr17	-	25843940	25843984	25843940	25843981	25844088	25844170	3292	48343867	0	761027750	1101	42	39	1	1	1.0,1.0,1.0,1.0	0.986,0.99,1.0,0.979	0.011
3293	ENSMUSG00000002108.10	Nr1h3	chr2	-	91190184	91190641	91190184	91190284	91190738	91190947	3293	151152202203	1	312311252213	0	396	39	1	1	1.0,1.0,1.0,0.952	1.0,1.0,1.0,1.0	-0.012
3296	ENSMUSG00000039745.8	Htatip2	chr7	+	49759541	49759793	49759597	49759793	49759114	49759145	3296	10397	6434	137138	5614	95	39	0.358224	1	0.406,0.235,0.552,0.418	0.516,0.324,0.842,0.451	-0.131
3298	ENSMUSG00000022838.14	Eaf2	chr16	-	36800586	36800844	36800586	36800702	36808014	36808160	3298	14141924	10	14142112	2100	181	39	1	1	1.0,1.0,0.804,1.0	0.601,0.751,1.0,1.0	0.113
3299	ENSMUSG00000035900.18	Gramd4	chr15	+	86129619	86129721	86129649	86129721	86128664	86128713	3299	2133	13695	2201	914913	69	39	0.0782852	0.605008	0.08,0.086,0.159,0.253	0.112,0.075,0.0,0.042	0.087
3300	ENSMUSG00000035900.18	Gramd4	chr15	+	86134785	86134949	86134880	86134949	86133674	86133759	3300	6463	75128	21	8746	134	39	5.00154e-05	0.0042646	0.2,0.189,0.127,0.098	0.0,0.0,0.127,0.046	0.11
3301	ENSMUSG00000059689.15	Zfp637	chr6	+	117844982	117845955	117845024	117845955	117843252	117843392	3301	2221	1881313	555	79107	81	39	0.01107	0.181984	0.051,0.107,0.069,0.036	0.0,0.211,0.194,0.256	-0.1
3302	ENSMUSG00000016933.17	Plcg1	chr2	+	160761735	160761923	160761738	160761923	160761559	160761648	3302	130	19162625	1211	27181427	42	39	1	1	0.0,0.055,0.097,0.0	0.033,0.094,0.062,0.033	-0.018
3303	ENSMUSG00000030996.8	Art1	chr7	+	102106666	102107432	102107338	102107432	102106259	102106365	3303	142195525	1000	604515	0	711	39	1	1	0.886,1.0,1.0,1.0	1.0,NA,1.0,1.0	-0.028
3305	ENSMUSG00000027655.14	Dhx35	chr2	+	158815409	158815534	158815429	158815534	158806922	158807000	3305	1001	215	1010	3162	59	39	1	1	1.0,0.0,0.0,0.117	0.181,0.0,0.099,0.0	0.209
3307	ENSMUSG00000030149.15	Klrk1	chr6	-	129616296	129616350	129616296	129616332	129616668	129616773	3307	0	3013	100	100	57	39	1	1	0.0,NA,0.0,0.0	NA,0.406,NA,NA	-0.406
3308	ENSMUSG00000031353.13	Rbbp7	chrX	+	162769763	162769937	162769790	162769937	162768851	162768997	3308	58476171	1	47553225	0	66	39	1	1	1.0,1.0,1.0,0.977	1.0,1.0,1.0,1.0	-0.006
3309	ENSMUSG00000020486.19	Sept4	chr11	+	87589955	87590055	87590008	87590055	87589655	87589818	3309	756410480	4366	49363516	2001	92	39	0.000396548	0.0181659	0.888,0.9,0.88,0.85	0.912,1.0,1.0,0.872	-0.066
3310	ENSMUSG00000064262.7	Gimap8	chr6	+	48656041	48656668	48656529	48656668	48651060	48651103	3310	9699128124	2000	70564246	0	527	39	1	1	0.78,1.0,1.0,1.0	1.0,1.0,1.0,1.0	-0.055
3315	ENSMUSG00000017670.16	Elmo2	chr2	-	165294240	165294323	165294240	165294311	165295013	165295121	3315	16132019	0	18131713	1000	51	39	1	1	1.0,1.0,1.0,1.0	0.932,1.0,1.0,1.0	0.017
3316	ENSMUSG00000027624.20	Epb41l1	chr2	+	156510732	156510881	156510735	156510881	156509131	156509307	3316	8172017	2241	14282	110	42	39	0.00359134	0.0880497	0.788,0.888,0.823,0.94	1.0,0.65,0.881,1.0	-0.023
3317	ENSMUSG00000027624.20	Epb41l1	chr2	+	156510732	156510881	156510756	156510881	156509131	156509307	3317	15272222	1312	176149	3520	63	39	0.171822	0.947016	0.903,0.848,0.932,0.872	0.778,0.426,0.813,1.0	0.134
3318	ENSMUSG00000027624.20	Epb41l1	chr2	+	156510735	156510881	156510756	156510881	156509131	156509307	3318	91266	1312	3577	3520	60	39	0.238945	1	0.854,0.722,0.796,0.661	0.394,0.394,0.695,1.0	0.137
3320	ENSMUSG00000039137.18	Whrn	chr4	-	63429085	63429417	63429085	63429118	63431849	63432059	3320	201	1	210	0	338	39	1	1	NA,1.0,NA,0.103	NA,1.0,1.0,NA	-0.449
3321	ENSMUSG00000039536.16	Stau1	chr2	-	166951270	166952472	166951270	166951346	166953207	166953351	3321	118118174129	12	1051199774	100	1165	39	1	1	1.0,1.0,0.853,0.683	1.0,0.799,1.0,1.0	-0.066
3323	ENSMUSG00000039536.16	Stau1	chr2	-	166954899	166955130	166954899	166955112	166960022	166960121	3323	103128	3472	51065	6865	57	39	0.107347	0.748269	0.695,0.339,0.54,0.732	0.363,0.461,0.406,0.406	0.167
3327	ENSMUSG00000037697.19	Ddhd1	chr14	-	45610491	45610754	45610491	45610690	45614162	45614269	3327	73848171	3030	27524222	0	103	39	0.531104	1	0.902,1.0,0.911,1.0	1.0,1.0,1.0,1.0	-0.047
3331	ENSMUSG00000004018.9	Fancl	chr11	+	26470806	26470948	26470876	26470948	26469651	26469768	3331	0	3219	1010	4003	109	39	1	1	0.0,0.0,0.0,0.0	0.082,NA,1.0,0.0	-0.361
3333	ENSMUSG00000016253.12	Nelfcd	chr2	+	174423003	174423204	174423051	174423204	174422566	174422674	3333	110	1714146	101	12151510	87	39	1	1	0.0,0.031,0.031,0.0	0.0,0.029,0.0,0.043	-0.002
3335	ENSMUSG00000028256.16	Odf2l	chr3	+	145145875	145148616	145148530	145148616	145144311	145144416	3335	81497164	111267	30623920	6594	2694	39	0.443372	1	0.096,0.056,0.146,0.117	0.067,0.152,0.059,0.067	0.017
3336	ENSMUSG00000023942.15	Slc29a1	chr17	-	45592178	45592343	45592178	45592261	45595481	45595502	3336	181021	351320	1316810	8797	121	39	0.207155	1	0.097,0.34,0.199,0.253	0.344,0.424,0.223,0.315	-0.104
3337	ENSMUSG00000053286.11	Trmt1l	chr1	+	151448225	151448497	151448253	151448497	151443246	151443326	3337	5227	74119	2021	4368	67	39	0.0208137	0.285087	0.294,0.225,0.096,0.312	0.225,0.0,0.162,0.068	0.118
3339	ENSMUSG00000033439.12	Trmt13	chr3	-	116582493	116582923	116582493	116582724	116585195	116585270	3339	44354951	2124	44484725	1203	238	39	0.390577	1	0.783,0.852,0.801,0.676	0.878,0.797,1.0,0.577	-0.035
3340	ENSMUSG00000033439.12	Trmt13	chr3	-	116588471	116588639	116588471	116588524	116589490	116589597	3340	1411613	2002	132105	10	154	39	0.424825	1	0.639,1.0,1.0,0.622	1.0,1.0,0.717,1.0	-0.114
3348	ENSMUSG00000027569.15	Mrgbp	chr2	+	180584693	180584871	180584796	180584871	180584405	180584487	3348	20273027	3915	35353415	6863	142	39	0.57248	1	0.647,0.452,0.892,0.597	0.616,0.546,0.609,0.579	0.06
3349	ENSMUSG00000029022.18	Miip	chr4	-	147860790	147861085	147860790	147861013	147861353	147861491	3349	21262825	1103	2019814	0	111	39	0.297965	1	0.881,0.901,1.0,0.745	1.0,1.0,1.0,1.0	-0.118
3351	ENSMUSG00000090077.9	Lime1	chr2	+	181382193	181382544	181382486	181382544	181381357	181381394	3351	29254946	10	30242231	0	332	39	1	1	1.0,1.0,0.852,1.0	1.0,1.0,1.0,1.0	-0.037
3352	ENSMUSG00000055491.14	Pprc1	chr19	+	46062140	46062290	46062143	46062290	46061402	46061576	3352	1010	211	100	3000	42	39	1	1	1.0,0.0,0.481,0.0	0.0,1.0,NA,NA	-0.13
3353	ENSMUSG00000055491.14	Pprc1	chr19	+	46068017	46068088	46068020	46068088	46067228	46067286	3353	312	2021	30	2022	42	39	1	1	0.0,1.0,0.317,0.65	0.0,NA,0.582,0.0	0.298
3354	ENSMUSG00000089917.7	Uckl1	chr2	-	181570132	181570195	181570132	181570180	181570308	181570402	3354	19112328	110	13211711	0	54	39	1	1	1.0,0.888,0.943,1.0	1.0,1.0,1.0,1.0	-0.042
3355	ENSMUSG00000033147.16	Slc22a15	chr3	-	101880008	101880224	101880008	101880187	101883459	101883589	3355	10	100	4943	0	76	39	1	1	NA,0.0,1.0,NA	1.0,1.0,1.0,1.0	-0.5
3356	ENSMUSG00000025199.16	Chuk	chr19	-	44078888	44079266	44078888	44078985	44081945	44081995	3356	31264437	55412	34333220	2113195	320	39	0.00385955	0.09224	0.43,0.388,0.573,0.273	0.165,0.236,0.17,0.328	0.191
3359	ENSMUSG00000040374.13	Pex2	chr3	-	5560499	5561764	5560499	5561760	5562668	5562732	3359	25131221	1	186811	1	43	39	1	1	1.0,1.0,1.0,0.95	1.0,1.0,1.0,0.909	0.01
3367	ENSMUSG00000039795.14	Zfand1	chr3	-	10340993	10341149	10340993	10341145	10344800	10344922	3367	4663	0	3555	1000	43	39	1	1	1.0,1.0,1.0,1.0	0.731,1.0,1.0,1.0	0.067
3369	ENSMUSG00000030144.4	Clec4d	chr6	+	123267991	123268143	123268068	123268143	123267054	123267162	3369	93037	214	2613297	1111	116	39	1	1	NA,0.602,0.91,0.757	0.897,0.814,0.907,0.702	-0.074
3371	ENSMUSG00000035673.10	Sbno2	chr10	-	80058636	80058732	80058636	80058729	80058804	80058899	3371	1281	22202326	4330	13262019	42	39	0.909171	1	0.04,0.085,0.244,0.034	0.222,0.097,0.122,0.0	-0.009
3373	ENSMUSG00000027550.14	Lrrcc1	chr3	+	14551171	14551527	14551387	14551527	14550250	14550455	3373	0	50	100	1222	255	39	1	1	NA,NA,0.0,NA	0.0,0.071,0.0,0.0	-0.018
3375	ENSMUSG00000030965.19	Abraxas2	chr7	+	132876597	132876717	132876635	132876717	132874826	132875017	3375	12121716	1	26272116	100	77	39	1	1	1.0,1.0,1.0,0.89	1.0,0.932,1.0,1.0	-0.01
3376	ENSMUSG00000063882.12	Uqcrh	chr4	-	116069862	116070024	116069862	116069919	116070736	116070757	3376	2492215324842838	45313	4096397830702399	126147	144	39	0.9277	1	0.994,0.991,0.996,0.983	0.989,0.994,0.983,0.989	0.002
3377	ENSMUSG00000027615.14	Hps3	chr3	-	20002322	20002417	20002322	20002413	20003224	20003431	3377	1140	66713	4200	4436	43	39	0.759061	1	0.131,0.131,0.341,0.0	0.476,0.312,0.0,0.0	-0.046
3382	ENSMUSG00000040447.15	Spns2	chr11	-	72453553	72453714	72453553	72453600	72454053	72454217	3382	3286	4200	9675	2220	153	39	0.904885	1	0.16,0.203,1.0,1.0	0.534,0.433,0.472,1.0	-0.019
3389	ENSMUSG00000029462.18	Vps29	chr5	+	122360012	122360204	122360028	122360204	122354421	122354476	3389	45335754	1001	74664349	1211	55	39	0.583127	1	0.97,1.0,1.0,0.975	0.981,0.959,0.968,0.972	0.016
3390	ENSMUSG00000003500.13	Impdh1	chr6	-	29212068	29212170	29212068	29212167	29215830	29215929	3390	7044	1	200	0	42	39	1	1	1.0,NA,1.0,0.788	NA,1.0,NA,NA	-0.071
3394	ENSMUSG00000036591.16	Arhgap21	chr2	-	20860970	20861110	20860970	20861107	20861185	20861250	3394	312	2456	3112	7587	42	39	0.695023	1	0.0,0.411,0.157,0.236	0.285,0.157,0.104,0.21	0.012
3395	ENSMUSG00000020566.19	Atp6v1c2	chr12	-	17297728	17297854	17297728	17297820	17301120	17301215	3395	1000	1000	100	0	73	39	1	1	0.348,NA,NA,NA	NA,1.0,NA,NA	-0.652
3397	ENSMUSG00000040312.14	Cchcr1	chr17	+	35530401	35530558	35530443	35530558	35530147	35530299	3397	1011	3874	1	3320	81	39	1	1	0.138,0.0,0.064,0.107	0.0,0.0,0.0,1.0	-0.173
3398	ENSMUSG00000040987.15	Mill2	chr7	+	18856311	18856681	18856405	18856681	18855939	18856203	3398	1233	1011	532	1021	133	39	0.680329	1	0.227,1.0,0.468,0.468	0.0,1.0,0.305,0.37	0.122
3399	ENSMUSG00000037652.15	Phc3	chr3	-	30935951	30936020	30935951	30935999	30936284	30937156	3399	0	101	1010	10	60	39	1	1	NA,0.0,NA,0.0	1.0,NA,0.394,NA	-0.697
3400	ENSMUSG00000042138.8	Msantd2	chr9	+	37517216	37517472	37517372	37517472	37513613	37513703	3400	43144731	0	24261523	1	195	39	1	1	1.0,1.0,1.0,1.0	1.0,1.0,1.0,0.821	0.045
3402	ENSMUSG00000029228.15	Lnx1	chr5	-	74623481	74623684	74623481	74623654	74627347	74627500	3402	36313	1000	5251	0	69	39	1	1	0.629,1.0,1.0,1.0	1.0,1.0,1.0,1.0	-0.093
3403	ENSMUSG00000001472.17	Tcf25	chr8	+	123403146	123403806	123403149	123403806	123400624	123400697	3403	991118	4576	3010166	1714209	42	39	0.0194954	0.269959	0.676,0.626,0.593,0.736	0.621,0.399,0.426,0.382	0.201
3404	ENSMUSG00000016308.12	Ube2a	chrX	+	36882598	36882687	36882607	36882687	36881656	36881746	3404	50535568	0	75734954	20	48	39	1	1	1.0,1.0,1.0,1.0	1.0,1.0,0.952,1.0	0.012
3410	ENSMUSG00000037364.12	Srrt	chr5	-	137295986	137296113	137295986	137296092	137296217	137296307	3410	20262437	1433	2117208	4264	60	39	0.0440536	0.436545	0.929,0.809,0.839,0.889	0.773,0.847,0.684,0.565	0.149
3411	ENSMUSG00000037364.12	Srrt	chr5	-	137296217	137296319	137296217	137296307	137296466	137296623	3411	39546361	751514	46413836	4775	51	39	0.287671	1	0.81,0.892,0.763,0.769	0.898,0.817,0.806,0.846	-0.033
3412	ENSMUSG00000037364.12	Srrt	chr5	-	137298725	137298883	137298725	137298880	137299557	137299672	3412	31264153	0	46403135	102	42	39	1	1	1.0,1.0,1.0,1.0	1.0,0.974,1.0,0.942	0.021
3420	ENSMUSG00000035637.14	Grhpr	chr4	+	44986285	44986390	44986290	44986390	44985306	44985395	3420	49404665	100	39404244	1	44	39	1	1	1.0,0.973,1.0,1.0	1.0,1.0,1.0,0.975	-0.001
3422	ENSMUSG00000033365.14	Ipo13	chr4	-	117894743	117894925	117894743	117894845	117895211	117895301	3422	31455438	11	48414232	10	119	39	1	1	1.0,1.0,0.947,0.926	1.0,1.0,0.932,1.0	-0.015
3429	ENSMUSG00000001062.18	Vps9d1	chr8	-	123243687	123243795	123243687	123243792	123245113	123245210	3429	100	461110	10	6578	42	39	1	1	0.0,0.134,0.0,0.0	0.0,0.0,0.117,0.0	0.004
3430	ENSMUSG00000001062.18	Vps9d1	chr8	-	123247966	123248071	123247966	123248054	123248153	123248206	3430	1111	1728	1030	5621	56	39	0.630509	1	0.411,0.09,0.258,0.08	0.122,0.0,0.511,0.0	0.051
3431	ENSMUSG00000024045.6	Akap8	chr17	-	32312285	32313262	32312285	32312373	32314110	32314144	3431	246201237257	1114189	140149130100	99127	928	39	0.292968	1	0.484,0.376,0.356,0.545	0.395,0.41,0.313,0.375	0.067
3432	ENSMUSG00000014361.5	Mertk	chr2	+	128778914	128779010	128778919	128779010	128777412	128777498	3432	5648	1	3322	1	44	39	1	1	1.0,1.0,1.0,0.876	1.0,1.0,1.0,0.639	0.059
3434	ENSMUSG00000054387.13	Mdm4	chr1	-	133012636	133012714	133012636	133012711	133018776	133018884	3434	1121	1010	2412	2312	42	39	6.40256e-05	0.00492132	0.481,1.0,0.65,1.0	0.481,0.553,0.481,0.481	0.284
3436	ENSMUSG00000074646.10	6430550D23Rik	chr2	-	156002436	156002559	156002436	156002486	156003100	156003250	3436	0	2010	10	2414	112	39	1	1	0.0,NA,0.0,NA	0.0,0.0,0.258,0.0	-0.065
3439	ENSMUSG00000017664.16	Slc35c2	chr2	-	165280785	165280954	165280785	165280891	165281307	165281380	3439	20191729	1000	23362916	0	102	39	1	1	0.884,1.0,1.0,1.0	1.0,1.0,1.0,1.0	-0.029
3440	ENSMUSG00000017664.16	Slc35c2	chr2	-	165282782	165282933	165282782	165282862	165283248	165283600	3440	25232821	0	36333525	100	110	39	1	1	1.0,1.0,1.0,1.0	1.0,0.921,1.0,1.0	0.02
3441	ENSMUSG00000017664.16	Slc35c2	chr2	-	165283248	165283603	165283248	165283535	165286480	165286552	3441	4296	0	7846	100	107	39	1	1	1.0,1.0,1.0,1.0	1.0,0.745,1.0,1.0	0.064
3443	ENSMUSG00000020743.15	Mif4gd	chr11	-	115609060	115609153	115609060	115609096	115609279	115609435	3443	132147124148	1234	15016711799	2124	96	39	0.815871	1	0.982,0.968,0.944,0.938	0.968,0.985,0.96,0.91	0.002
3444	ENSMUSG00000020743.15	Mif4gd	chr11	-	115609538	115609648	115609538	115609589	115610416	115610482	3444	120129124122	1	141134133104	0	98	39	1	1	1.0,1.0,1.0,0.98	1.0,1.0,1.0,1.0	-0.005
3445	ENSMUSG00000020743.15	Mif4gd	chr11	-	115609538	115609648	115609538	115609589	115611902	115612034	3445	215223213239	115	243246227176	4122	98	39	0.513983	1	1.0,0.989,0.988,0.95	0.96,0.99,0.978,0.972	0.007
3447	ENSMUSG00000037266.18	Rsrp1	chr4	+	134926025	134926818	134926734	134926818	134925292	134925432	3447	6342429144655215	143102208187	3747315032442156	1161808379	748	39	0.363792	1	0.698,0.687,0.528,0.593	0.627,0.477,0.671,0.587	0.036
3448	ENSMUSG00000037266.18	Rsrp1	chr4	+	134926025	134926818	134926734	134926818	134925776	134925821	3448	6341429444595215	4470	3746315032452155	2022	748	39	0.81049	1	0.988,0.982,0.971,1.0	0.99,1.0,0.988,0.983	-0.005
3452	ENSMUSG00000020232.17	Hmg20b	chr10	-	81347435	81347562	81347435	81347508	81347985	81348032	3452	2039	21222528	10234	28272028	93	39	0.462592	1	0.038,0.0,0.048,0.119	0.13,0.03,0.059,0.057	-0.018
3453	ENSMUSG00000015869.16	Prpsap1	chr11	-	116479651	116479839	116479651	116479824	116485868	116485935	3453	1101	5121613	110	710813	54	39	1	1	0.126,0.057,0.0,0.053	0.0,0.067,0.083,0.0	0.021
3454	ENSMUSG00000039852.17	Rere	chr4	+	150619000	150619205	150619024	150619205	150618405	150618552	3454	42711	2451921	3634	47263023	63	39	0.00627722	0.121478	0.094,0.198,0.186,0.245	0.038,0.125,0.058,0.097	0.101
3455	ENSMUSG00000024889.5	Rce1	chr19	-	4623500	4623576	4623500	4623563	4623825	4623897	3455	1023	1361212	5100	1714129	52	39	0.791965	1	0.055,0.0,0.111,0.158	0.181,0.051,0.0,0.0	0.023
3456	ENSMUSG00000024889.5	Rce1	chr19	-	4624013	4624181	4624013	4624151	4624684	4624763	3456	16171011	101	17191620	10	69	39	1	1	1.0,0.906,1.0,0.861	1.0,1.0,0.9,1.0	-0.033
3457	ENSMUSG00000024889.5	Rce1	chr19	-	4625012	4625096	4625012	4625092	4625192	4625295	3457	5469	1101	10927	3230	43	39	0.00629906	0.121478	0.819,0.784,1.0,0.891	0.751,0.803,0.377,1.0	0.141
3458	ENSMUSG00000028184.12	Adgrl2	chr3	-	148820972	148821054	148820972	148821025	148822954	148823051	3458	2140	0	120	2000	68	39	1	1	1.0,1.0,1.0,NA	0.0,1.0,1.0,NA	0.333
3462	ENSMUSG00000015176.11	Nolc1	chr19	+	46078857	46079021	46078872	46079021	46078702	46078758	3462	1111	334	110	3313	54	39	1	1	1.0,0.194,0.194,0.153	0.0,0.194,0.419,0.0	0.232
3463	ENSMUSG00000015176.11	Nolc1	chr19	+	46078857	46079021	46078875	46079021	46078702	46078758	3463	2211	3356	110	77107	57	39	1	1	0.313,0.313,0.12,0.102	0.0,0.089,0.064,0.0	0.174
3464	ENSMUSG00000015176.11	Nolc1	chr19	+	46078872	46079021	46078875	46079021	46078702	46078758	3464	1434	3356	3313	77107	42	39	0.142305	0.876009	0.236,0.553,0.358,0.382	0.285,0.285,0.085,0.285	0.147
3465	ENSMUSG00000015176.11	Nolc1	chr19	+	46079907	46080085	46079910	46080085	46079130	46079258	3465	5475	69145	108710	141145	42	39	0.16563	0.931067	0.436,0.292,0.317,0.481	0.399,0.403,0.619,0.65	-0.136
3466	ENSMUSG00000034269.12	Setd5	chr6	+	113110316	113110525	113110373	113110525	113109884	113109990	3466	98125	8577	13435	7741	96	39	0.990474	1	0.314,0.394,0.411,0.225	0.43,0.188,0.234,0.67	-0.044
3467	ENSMUSG00000036503.13	Rnf13	chr3	+	57801717	57802537	57802446	57802537	57796197	57796285	3467	993324	23203528	570	31423234	768	39	1.62431e-09	1.53984e-06	0.019,0.022,0.046,0.042	0.0,0.006,0.011,0.0	0.028
3468	ENSMUSG00000036503.13	Rnf13	chr3	+	57801717	57802537	57802446	57802537	57796197	57796295	3468	693124	210	570	1001	768	39	0.00104394	0.0353448	1.0,0.186,0.612,1.0	0.0,1.0,1.0,0.0	0.2
3469	ENSMUSG00000005981.11	Trap1	chr16	-	4040358	4040490	4040358	4040431	4043952	4044098	3469	7364	156127131170	3351	1361418981	98	39	0.798756	1	0.018,0.009,0.018,0.009	0.009,0.008,0.022,0.005	0.003
3471	ENSMUSG00000034349.14	Smc4	chr3	+	69027492	69027718	69027562	69027718	69025823	69025985	3471	1572312	1000	76813	0	109	39	1	1	0.843,1.0,1.0,1.0	1.0,1.0,1.0,1.0	-0.039
3472	ENSMUSG00000028439.14	Fam219a	chr4	-	41517690	41520398	41517690	41520395	41520911	41520966	3472	10443	2202	9739	2300	42	39	0.393731	1	0.823,0.65,1.0,0.582	0.807,0.684,1.0,1.0	-0.109
3473	ENSMUSG00000027763.13	Mbnl1	chr3	+	60615619	60615773	60615724	60615773	60613262	60613520	3473	69487074	0	96907765	112	144	39	0.546108	1	1.0,1.0,1.0,1.0	1.0,0.961,0.954,0.898	0.047
3474	ENSMUSG00000063889.16	Crem	chr18	-	3266355	3268129	3266355	3267732	3273421	3273578	3474	15278150127	5320	166182158101	102	436	39	0.000198994	0.0106781	0.731,0.699,0.87,1.0	1.0,0.942,1.0,0.819	-0.115
3475	ENSMUSG00000015222.17	Map2	chr1	+	66401443	66401521	66401446	66401521	66399388	66399502	3475	1000	0	0	1000	42	39	1	1	1.0,NA,NA,NA	0.0,NA,NA,NA	1
3476	ENSMUSG00000029478.16	Ncor2	chr5	-	125037273	125037379	125037273	125037376	125037860	125037997	3476	2354	2202	5433	140	42	39	0.334493	1	0.481,0.582,1.0,0.65	1.0,0.788,0.411,1.0	-0.122
3477	ENSMUSG00000029478.16	Ncor2	chr5	-	125041795	125041967	125041795	125041964	125042744	125042865	3477	1020	1665	1101	7145	42	39	1	1	0.481,0.0,0.236,0.0	0.117,0.481,0.0,0.157	-0.01
3478	ENSMUSG00000029478.16	Ncor2	chr5	-	125050910	125051118	125050910	125051058	125055732	125055875	3478	2004	31050	3720	4524	99	39	0.155617	0.899543	0.208,0.0,0.0,1.0	0.228,0.355,0.283,0.0	0.086
3481	ENSMUSG00000032966.14	Fkbp1a	chr2	+	151543905	151544140	151544012	151544140	151542817	151542865	3481	51058	1100	111025	10	146	39	1	1	0.572,0.728,1.0,1.0	1.0,1.0,0.348,1.0	-0.012
3484	ENSMUSG00000031169.13	Porcn	chrX	-	8204195	8204388	8204195	8204317	8205564	8205733	3484	109911	0	71085	100	110	39	1	1	1.0,1.0,1.0,1.0	1.0,0.78,1.0,1.0	0.055
3487	ENSMUSG00000022255.16	Mtdh	chr15	+	34114023	34118110	34117879	34118110	34099483	34099585	3487	187149195181	100	264221170144	0	3895	39	1	1	1.0,0.599,1.0,1.0	1.0,1.0,1.0,1.0	-0.1
3488	ENSMUSG00000022255.16	Mtdh	chr15	+	34136673	34136827	34136686	34136827	34134290	34134398	3488	2022	25273537	1101	32312126	52	39	0.238146	1	0.057,0.0,0.041,0.039	0.023,0.024,0.0,0.028	0.016
3491	ENSMUSG00000048416.15	Mlf1	chr3	+	67392839	67392975	67392891	67392975	67384550	67384698	3491	3000	100	0	1	91	39	1	1	1.0,0.0,NA,NA	NA,NA,NA,0.0	0.5
3493	ENSMUSG00000026004.15	Kansl1l	chr1	-	66773421	66773619	66773421	66773514	66777966	66778108	3493	2881426	1321	6699	2001	144	39	0.025644	0.322705	0.883,0.419,0.655,0.876	0.448,1.0,1.0,0.709	-0.081
3494	ENSMUSG00000027677.17	Ttc14	chr3	+	33807838	33807948	33807855	33807948	33806815	33806933	3494	118810	35	6662	2121	56	39	0.817757	1	1.0,1.0,0.65,0.582	0.676,0.807,0.676,0.582	0.123
3495	ENSMUSG00000041769.13	Ppp2r2d	chr7	+	138872873	138873051	138873000	138873051	138846619	138846704	3495	8810979127	110	13014511290	1000	166	39	1	1	1.0,0.962,0.949,1.0	0.968,1.0,1.0,1.0	-0.014
3496	ENSMUSG00000041769.13	Ppp2r2d	chr7	+	138872873	138873051	138873000	138873051	138870389	138870502	3496	10012496149	4314	152163131107	1212	166	39	0.0379298	0.405535	0.855,0.907,0.958,0.897	0.973,0.95,0.969,0.926	-0.05
3497	ENSMUSG00000019235.9	Rps6kl1	chr12	-	85138652	85138745	85138652	85138742	85139077	85139668	3497	1000	10	0	10	42	39	1	1	1.0,NA,0.0,NA	NA,NA,0.0,NA	0.5
3503	ENSMUSG00000049624.14	Slc17a5	chr9	-	78574649	78574753	78574649	78574737	78577029	78577263	3503	2131	5375	2020	1563	55	39	0.153929	0.894658	0.221,0.191,0.233,0.124	0.586,0.0,0.191,0.0	-0.002
3506	ENSMUSG00000033285.15	Wdr3	chr3	-	100157323	100157442	100157323	100157435	100159765	100159920	3506	2474	0	8624	1000	46	39	1	1	1.0,1.0,1.0,1.0	0.872,1.0,1.0,1.0	0.032
3507	ENSMUSG00000033285.15	Wdr3	chr3	-	100159765	100159975	100159765	100159920	100161019	100161222	3507	6668	1	8675	110	94	39	1	1	1.0,1.0,1.0,0.768	1.0,0.713,0.744,1.0	0.078
3508	ENSMUSG00000049811.17	Fam161a	chr11	+	23015654	23015884	23015658	23015884	23013538	23013647	3508	3121	0	2020	1000	43	39	1	1	1.0,1.0,1.0,1.0	0.645,NA,1.0,NA	0.177
3509	ENSMUSG00000033111.16	3830406C13Rik	chr14	+	12285384	12285468	12285387	12285468	12284253	12284333	3509	5264	1011	341	100	42	39	1	1	0.823,1.0,0.848,0.788	NA,0.736,1.0,1.0	-0.047
3512	ENSMUSG00000073639.6	Rab18	chr18	+	6778476	6778556	6778494	6778556	6770053	6770109	3512	1	69565053	1110	81925249	57	39	1	1	0.0,0.0,0.0,0.013	0.008,0.007,0.013,0.0	-0.004
3513	ENSMUSG00000015656.17	Hspa8	chr9	+	40801917	40802127	40801988	40802127	40801301	40801348	3513	287186228239	1000	404187114290	11	110	39	1	1	0.99,1.0,1.0,1.0	1.0,1.0,0.976,0.99	0.006
3515	ENSMUSG00000028073.15	Pear1	chr3	-	87759093	87759194	87759093	87759166	87759476	87759581	3515	5585	0	2422	1	67	39	1	1	1.0,1.0,1.0,1.0	1.0,1.0,1.0,0.538	0.115
3517	ENSMUSG00000028059.16	Arhgef2	chr3	+	88633257	88633367	88633294	88633367	88632912	88633042	3517	12112324	10	813129	0	76	39	1	1	1.0,1.0,0.922,1.0	1.0,1.0,1.0,1.0	-0.019
3519	ENSMUSG00000028057.14	Rit1	chr3	+	88717572	88717658	88717601	88717658	88717325	88717470	3519	2423	1242027	6411	138174	68	39	0.44657	1	0.087,0.364,0.054,0.06	0.209,0.223,0.033,0.125	-0.006
3520	ENSMUSG00000041528.15	Rnf123	chr9	-	108056356	108056448	108056356	108056432	108056520	108056709	3520	242	86148	102	76112	55	39	0.0242831	0.313137	0.0,0.191,0.168,0.151	0.0,0.106,0.0,0.415	-0.003
3522	ENSMUSG00000059743.12	Fdps	chr3	-	89094451	89094577	89094451	89094529	89094859	89094932	3522	2201	94814	5301	67615858	87	39	0.797099	1	0.091,0.183,0.0,0.031	0.032,0.022,0.0,0.008	0.061
3523	ENSMUSG00000027953.13	Slc50a1	chr3	-	89269049	89269298	89269049	89269211	89269826	89270139	3523	95821	16132825	6335	149715	126	39	0.213835	1	0.148,0.106,0.081,0.206	0.117,0.094,0.117,0.094	0.03
3524	ENSMUSG00000042613.9	Pbxip1	chr3	+	89443100	89443248	89443121	89443248	89439516	89439601	3524	2311	13101613	3531	17979	60	39	0.0970931	0.69907	0.091,0.163,0.039,0.048	0.103,0.265,0.218,0.067	-0.078
3526	ENSMUSG00000028459.11	Cd72	chr4	-	43449451	43449549	43449451	43449528	43450069	43450221	3526	1044	31	0	1000	60	39	1	1	1.0,NA,0.464,0.722	0.0,NA,NA,NA	0.729
3527	ENSMUSG00000028459.11	Cd72	chr4	-	43453082	43453211	43453082	43453172	43453640	43453712	3527	11	2130	10	2100	78	39	1	1	0.0,0.0,0.143,1.0	0.0,0.0,1.0,NA	-0.048
3529	ENSMUSG00000060601.13	Nr1h2	chr7	-	44551954	44552245	44551954	44552236	44552506	44552620	3529	26172522	961010	18221512	14121911	48	39	0.00675701	0.128113	0.701,0.697,0.67,0.641	0.511,0.598,0.391,0.47	0.185
3530	ENSMUSG00000060601.13	Nr1h2	chr7	-	44551954	44552343	44551954	44552236	44552506	44552620	3530	42283943	961010	41414026	14121911	146	39	0.0461663	0.449647	0.555,0.555,0.51,0.535	0.439,0.477,0.36,0.387	0.123
3531	ENSMUSG00000060601.13	Nr1h2	chr7	-	44551954	44552343	44551954	44552245	44552506	44552620	3531	31232532	15121111	33332921	101447	137	39	0.176421	0.966238	0.37,0.353,0.393,0.453	0.484,0.402,0.674,0.461	-0.113
3532	ENSMUSG00000060601.13	Nr1h2	chr7	-	44552696	44552754	44552696	44552719	44553578	44553708	3532	45363545	3223	58594331	3236	74	39	0.863659	1	0.888,0.905,0.902,0.888	0.911,0.94,0.883,0.731	0.03
3533	ENSMUSG00000060601.13	Nr1h2	chr7	-	44552696	44552757	44552696	44552719	44553578	44553708	3533	37282834	3223	50342621	3236	77	39	0.526287	1	0.862,0.876,0.876,0.852	0.894,0.896,0.814,0.639	0.056
3534	ENSMUSG00000060601.13	Nr1h2	chr7	-	44552696	44552757	44552696	44552754	44553578	44553708	3534	1071111	18151822	13886	21332516	42	39	0.212368	1	0.34,0.302,0.362,0.317	0.365,0.184,0.229,0.258	0.071
3535	ENSMUSG00000027933.11	Ints3	chr3	-	90392075	90392142	90392075	90392105	90392211	90392368	3535	20	1491930	1100	12171416	76	39	1	1	0.0,0.0,0.051,0.0	0.041,0.029,0.0,0.0	-0.005
3537	ENSMUSG00000031295.13	Phka2	chrX	+	160590165	160590368	160590167	160590368	160588964	160589018	3537	321	17232925	1200	18142212	41	39	0.373443	1	0.0,0.11,0.062,0.037	0.05,0.12,0.0,0.0	0.01
3538	ENSMUSG00000022534.14	Mefv	chr16	-	3707685	3708097	3707685	3708032	3708544	3708837	3538	2	31	130	1010	104	39	1	1	NA,NA,0.0,0.429	0.0,1.0,0.529,NA	-0.295
3544	ENSMUSG00000028898.15	Trnau1ap	chr4	-	132325207	132326045	132325207	132325260	132328468	132328566	3544	817711690	1010	71685150	10	824	39	1	1	0.793,1.0,0.846,1.0	1.0,1.0,0.707,1.0	-0.017
3549	ENSMUSG00000019467.15	Arhgef25	chr10	-	127185859	127185994	127185859	127185926	127186082	127186159	3549	1131	5486	5223	5430	107	39	0.0397982	0.417661	0.068,0.084,0.12,0.057	0.267,0.154,0.195,1.0	-0.322
3550	ENSMUSG00000015697.14	Setdb1	chr3	-	95337148	95339032	95337148	95337265	95339906	95340062	3550	222163217236	0	162127113113	10	1806	39	1	1	1.0,1.0,1.0,1.0	1.0,1.0,0.709,1.0	0.073
3551	ENSMUSG00000015697.14	Setdb1	chr3	-	95339906	95340065	95339906	95340062	95340161	95340312	3551	11493	3010	3843	1102	42	39	0.646413	1	0.773,1.0,0.893,1.0	0.736,0.881,1.0,0.582	0.117
3552	ENSMUSG00000026270.11	Capn10	chr1	+	92943678	92943941	92943830	92943941	92943299	92943466	3552	15101822	100	22211810	0	191	39	1	1	1.0,0.671,1.0,1.0	1.0,1.0,1.0,1.0	-0.082
3553	ENSMUSG00000015522.18	Arnt	chr3	+	95493697	95493860	95493700	95493860	95491022	95491170	3553	4171511	3251	10872	1002	42	39	0.0060325	0.12082	0.553,0.888,0.736,0.911	0.903,1.0,1.0,0.481	-0.074
3554	ENSMUSG00000030978.10	Rrm1	chr7	+	102466863	102467066	102466877	102467066	102465717	102465813	3554	2002	6265	1020	1115410	53	39	0.669444	1	0.197,0.0,0.0,0.227	0.063,0.0,0.269,0.0	0.023
3555	ENSMUSG00000025473.16	Adam8	chr7	-	139986302	139986486	139986302	139986468	139986732	139986808	3555	10	111524	0	13555	57	39	1	1	0.0,0.0,0.044,0.0	0.0,0.0,0.0,0.0	0.011
3556	ENSMUSG00000025473.16	Adam8	chr7	-	139991345	139991449	139991345	139991446	139992431	139992562	3556	253	129	0	3322	42	39	1	1	NA,0.65,0.699,0.236	0.0,0.0,0.0,0.0	0.528
3557	ENSMUSG00000028108.15	Ecm1	chr3	-	95737012	95737057	95737012	95737054	95737632	95737713	3557	55108	1043	4354	1113	42	39	0.763971	1	0.823,1.0,0.699,0.712	0.788,0.736,0.823,0.553	0.084
3558	ENSMUSG00000028108.15	Ecm1	chr3	-	95737807	95737942	95737807	95737867	95738011	95738113	3558	1171111	10	121073	1	114	39	1	1	1.0,1.0,0.79,1.0	1.0,1.0,1.0,0.506	0.071
3559	ENSMUSG00000028108.15	Ecm1	chr3	-	95737807	95737942	95737807	95737888	95738011	95738116	3559	4333	21132117	2340	111074	93	39	0.747899	1	0.074,0.088,0.057,0.069	0.071,0.112,0.193,0.0	-0.022
3560	ENSMUSG00000028108.15	Ecm1	chr3	-	95738011	95738116	95738011	95738113	95738238	95738301	3560	22163118	64106	65812	114	42	39	0.0589037	0.5123	0.773,0.788,0.742,0.736	1.0,0.823,0.881,0.736	-0.1
3562	ENSMUSG00000029705.17	Cux1	chr5	-	136312642	136313314	136312642	136313008	136314306	136314403	3562	3350	0	611135	10	345	39	1	1	1.0,1.0,1.0,NA	1.0,1.0,0.595,1.0	0.101
3563	ENSMUSG00000029705.17	Cux1	chr5	-	136326749	136326938	136326749	136326932	136332623	136332728	3563	4214	3417	169913	9151311	45	39	0.432633	1	0.536,0.302,0.464,0.331	0.606,0.342,0.375,0.506	-0.049
3564	ENSMUSG00000029705.17	Cux1	chr5	-	136326749	136327010	136326749	136326932	136332623	136332728	3564	4255	3417	24121721	9151311	117	39	0.312593	1	0.308,0.143,0.625,0.192	0.471,0.211,0.304,0.389	-0.027
3565	ENSMUSG00000029705.17	Cux1	chr5	-	136326749	136327010	136326749	136326938	136332623	136332728	3565	4255	4214	18101417	10769	111	39	0.418013	1	0.26,0.26,0.637,0.305	0.387,0.334,0.45,0.399	-0.027
3571	ENSMUSG00000066232.4	Ipo7	chr7	+	110042785	110042885	110042828	110042885	110041980	110042115	3571	33383140	100	50384433	10	82	39	1	1	1.0,0.948,1.0,1.0	1.0,1.0,0.954,1.0	-0.001
3573	ENSMUSG00000032621.8	Srek1	chr13	-	103758185	103758488	103758185	103758300	103759168	103759299	3573	16121216	1631212	69188	11643	227	39	0.687815	1	0.147,0.407,0.147,0.186	0.086,0.205,0.436,0.314	-0.038
3575	ENSMUSG00000038374.10	Rbm8a	chr3	+	96630476	96630554	96630479	96630554	96630301	96630361	3575	24273545	24223346	32242730	27252125	42	39	0.635143	1	0.481,0.533,0.496,0.476	0.524,0.471,0.544,0.527	-0.02
3577	ENSMUSG00000069844.12	Sco1	chr11	+	67055715	67055928	67055730	67055928	67053774	67053865	3577	0	9397	1000	15231415	54	39	1	1	0.0,0.0,0.0,0.0	0.046,0.0,0.0,0.0	-0.011
3582	ENSMUSG00000021302.10	Ggps1	chr13	-	14059318	14059457	14059318	14059450	14063205	14063413	3582	2011	2	1	21	46	39	1	1	1.0,NA,1.0,0.298	NA,NA,0.0,0.459	0.536
3583	ENSMUSG00000000916.15	Nsun5	chr5	+	135371497	135371606	135371505	135371606	135371240	135371415	3583	6456	1	81078	1001	47	39	1	1	1.0,1.0,1.0,0.833	0.869,1.0,1.0,0.869	0.024
3584	ENSMUSG00000037313.16	Tacc3	chr5	+	33667042	33667167	33667063	33667167	33666692	33666745	3584	21	1071	1000	1011	60	39	1	1	0.0,NA,0.157,0.394	0.394,NA,0.0,0.0	0.052
3585	ENSMUSG00000037313.16	Tacc3	chr5	+	33671664	33671785	33671725	33671785	33671403	33671510	3585	381114	0	4831	1	100	39	1	1	1.0,1.0,1.0,1.0	1.0,1.0,1.0,0.281	0.18
3587	ENSMUSG00000040940.18	Arhgef1	chr7	+	24916800	24916941	24916803	24916941	24916017	24916053	3587	31213628	3323	23221913	1110	42	39	1	1	0.906,0.867,0.944,0.897	0.955,0.953,0.946,1.0	-0.06
3588	ENSMUSG00000040940.18	Arhgef1	chr7	+	24918519	24919351	24919183	24919351	24917894	24918000	3588	166192256303	3763	166165159101	413	703	39	0.205747	1	0.754,0.603,0.703,0.849	1.0,0.696,0.898,0.651	-0.084
3589	ENSMUSG00000030583.16	Sipa1l3	chr7	-	29331297	29331544	29331297	29331541	29332224	29332390	3589	3122	7046	3211	112	42	39	0.0291093	0.350792	0.285,1.0,0.317,0.236	1.0,0.65,0.481,0.317	-0.153
3593	ENSMUSG00000026820.5	Ptges2	chr2	+	32400389	32400552	32400402	32400552	32400049	32400108	3593	151	37344052	2320	68665134	52	39	0.751521	1	0.0,0.022,0.086,0.014	0.022,0.033,0.029,0.0	0.009
3597	ENSMUSG00000045576.16	St7l	chr3	+	104919350	104919501	104919446	104919501	104895695	104895798	3597	35222128	0	42493326	110	135	39	1	1	1.0,1.0,1.0,1.0	1.0,0.934,0.905,1.0	0.04
3602	ENSMUSG00000025316.16	Banp	chr8	+	122007090	122007162	122007099	122007162	122005551	122005682	3602	4247	6123	113	4113	48	39	0.0316821	0.364539	0.351,0.619,0.619,0.655	0.0,0.448,0.448,0.448	0.225
3603	ENSMUSG00000040774.15	Cept1	chr3	-	106539189	106539603	106539189	106539596	106547679	106547802	3603	13111114	0	1214139	10	46	39	1	1	1.0,1.0,1.0,1.0	1.0,1.0,0.917,1.0	0.021
3604	ENSMUSG00000021326.13	Trim27	chr13	+	21190091	21190124	21190096	21190124	21189854	21189970	3604	1171410	1000	71564	0	44	39	1	1	0.907,1.0,1.0,1.0	1.0,1.0,1.0,1.0	-0.023
3605	ENSMUSG00000022521.10	Crebbp	chr16	-	4101557	4101668	4101557	4101638	4107427	4107516	3605	2110	3	10	201	69	39	1	1	1.0,1.0,1.0,0.0	NA,0.0,1.0,0.0	0.417
3609	ENSMUSG00000014599.10	Csf1	chr3	-	107748153	107749169	107748153	107748284	107750310	107750458	3609	13498182152	1210	164119125100	0	924	39	0.746552	1	0.85,0.674,0.885,1.0	1.0,1.0,1.0,1.0	-0.148
3616	ENSMUSG00000021112.9	Mpp5	chr12	+	78796865	78797390	78797102	78797390	78794244	78794333	3616	2518209	10	2417117	0	276	39	1	1	1.0,1.0,0.739,1.0	1.0,1.0,1.0,1.0	-0.065
3617	ENSMUSG00000021112.9	Mpp5	chr12	+	78819186	78819365	78819203	78819365	78817624	78817771	3617	1	3444	1000	3575	56	39	1	1	0.0,0.0,0.0,0.148	0.188,0.0,0.0,0.0	-0.01
3620	ENSMUSG00000003813.15	Rad23a	chr8	-	84837459	84837593	84837459	84837590	84837688	84837767	3620	96519	1214817	17282015	2021138	42	39	0.0669502	0.556744	0.411,0.285,0.367,0.509	0.441,0.553,0.588,0.635	-0.161
3621	ENSMUSG00000039976.4	Tbc1d16	chr11	-	119156642	119156810	119156642	119156807	119157739	119157887	3621	2101	201	2010	120	42	39	1	1	1.0,0.317,NA,0.481	1.0,0.0,0.317,NA	0.16
3622	ENSMUSG00000038147.13	Cd84	chr1	+	171884584	171884679	171884587	171884679	171873304	171873439	3622	141113	130	1113	0	42	39	0.80202	1	1.0,0.788,0.773,1.0	1.0,1.0,1.0,1.0	-0.11
3623	ENSMUSG00000002477.5	Snrpd1	chr18	+	10626825	10627017	10626948	10627017	10623630	10623707	3623	59549893	1001	72675841	200	162	39	1	1	0.934,1.0,1.0,0.957	1.0,0.89,1.0,1.0	0
3624	ENSMUSG00000032000.17	Birc3	chr9	-	7850919	7851171	7850919	7851086	7854366	7854606	3624	21144543	0	19251417	1000	124	39	1	1	1.0,1.0,1.0,1.0	0.857,1.0,1.0,1.0	0.036
3626	ENSMUSG00000043467.19	Zbtb37	chr1	-	161031804	161032764	161031804	161032761	161034087	161034284	3626	100	0	0	100	42	39	1	1	NA,1.0,NA,NA	NA,0.0,NA,NA	1
3628	ENSMUSG00000055835.10	Zfp1	chr8	+	111666060	111666204	111666077	111666204	111658385	111658441	3628	1	13	0	1101	56	39	1	1	NA,NA,0.0,0.188	0.0,0.0,NA,0.0	0.094
3629	ENSMUSG00000055835.10	Zfp1	chr8	+	111666060	111666204	111666119	111666204	111658385	111658441	3629	5452	1021	232	0	98	39	1	1	0.666,1.0,0.499,0.443	NA,1.0,1.0,1.0	-0.348
3630	ENSMUSG00000055835.10	Zfp1	chr8	+	111666077	111666204	111666119	111666204	111658385	111658441	3630	5464	1021	1333	0	81	39	0.735514	1	0.707,1.0,0.591,0.658	1.0,1.0,1.0,1.0	-0.261
3631	ENSMUSG00000000339.14	Rtca	chr3	-	116504344	116504468	116504344	116504446	116506834	116506978	3631	12221724	211	29392316	2218	61	39	0.00939519	0.163926	1.0,0.876,0.916,0.939	0.903,0.926,0.936,0.561	0.101
3632	ENSMUSG00000000339.14	Rtca	chr3	-	116506834	116506993	116506834	116506978	116507750	116507851	3632	1210	6111113	1	2012149	54	39	0.767592	1	0.107,0.116,0.062,0.0	0.0,0.0,0.0,0.074	0.053
3634	ENSMUSG00000028134.11	Ptbp2	chr3	-	119718741	119720460	119718741	119720457	119720606	119720684	3634	7577	4946	1413513	10598	42	39	0.680169	1	0.619,0.34,0.619,0.52	0.565,0.707,0.34,0.601	-0.029
3635	ENSMUSG00000028134.11	Ptbp2	chr3	-	119726065	119726220	119726065	119726205	119740314	119740510	3635	3181	204	511	91071	54	39	0.00220212	0.0614003	1.0,0.265,1.0,0.153	0.0,0.265,0.094,0.419	0.41
3636	ENSMUSG00000030532.6	Hddc3	chr7	+	80343678	80343956	80343715	80343956	80343565	80343594	3636	202	1912817	2120	15221010	76	39	1	1	0.0,0.079,0.0,0.057	0.064,0.023,0.093,0.0	-0.011
3637	ENSMUSG00000023277.13	Twf2	chr9	+	106211718	106211897	106211723	106211897	106206888	106206966	3637	89827	11	1210512	0	44	39	1	1	1.0,1.0,0.876,0.96	1.0,1.0,1.0,1.0	-0.041
3638	ENSMUSG00000005881.13	Ergic3	chr2	+	156016687	156016802	156016705	156016802	156015988	156016020	3638	2011	39374144	2000	38363427	57	39	1	1	0.034,0.0,0.016,0.015	0.035,0.0,0.0,0.0	0.007
3644	ENSMUSG00000028114.16	Mettl14	chr3	-	123368296	123371485	123368296	123369690	123372556	123372673	3644	69455453	100	47585033	100	1834	39	1	1	1.0,0.489,1.0,1.0	1.0,0.552,1.0,1.0	-0.016
3645	ENSMUSG00000041977.18	Arhgef11	chr3	+	87710650	87711542	87711499	87711542	87709563	87709662	3645	3110	7162	2000	9433	888	39	1	1	0.018,0.042,0.007,0.0	0.01,0.0,0.0,0.0	0.014
3646	ENSMUSG00000041977.18	Arhgef11	chr3	+	87717420	87717520	87717423	87717520	87717029	87717174	3646	4433	6312	6642	4412	42	39	0.568167	1	0.382,0.553,0.736,0.582	0.582,0.582,0.788,0.481	-0.045
3647	ENSMUSG00000032657.15	Fam189b	chr3	+	89185433	89185609	89185436	89185609	89184888	89184996	3647	2243	12	20	100	42	39	1	1	1.0,1.0,0.788,0.582	NA,0.0,1.0,NA	0.343
3651	ENSMUSG00000039183.6	Nubp2	chr17	-	24882616	24883409	24882616	24883314	24883805	24883875	3651	24	26213029	4312	36362526	134	39	0.426359	1	0.0,0.0,0.019,0.039	0.031,0.024,0.012,0.022	-0.008
3652	ENSMUSG00000039183.6	Nubp2	chr17	-	24883805	24883889	24883805	24883875	24884124	24884235	3652	1101	12122014	1000	19241212	53	39	1	1	0.058,0.058,0.0,0.05	0.037,0.0,0.0,0.0	0.032
3658	ENSMUSG00000039183.6	Nubp2	chr17	-	24884400	24884586	24884400	24884555	24885418	24885617	3658	1314	22151524	1121	32272721	70	39	0.0547475	0.492728	0.025,0.1,0.036,0.085	0.017,0.02,0.04,0.026	0.036
3659	ENSMUSG00000039183.6	Nubp2	chr17	-	24885418	24885634	24885418	24885617	24885718	24885837	3659	3304	17151127	1121	26211421	56	39	0.0700682	0.569354	0.109,0.122,0.0,0.094	0.026,0.032,0.09,0.032	0.036
3663	ENSMUSG00000037722.8	Gnpnat1	chr14	-	45380936	45381016	45380936	45380998	45381555	45381683	3663	2100	102	1001	1000	57	39	1	1	1.0,0.406,NA,0.0	0.406,NA,NA,1.0	-0.234
3666	ENSMUSG00000037613.16	Tnfrsf23	chr7	-	143670831	143671015	143670831	143670943	143679944	143680073	3666	0	1322	100	4120	111	39	1	1	0.0,0.0,0.0,0.0	0.0,0.26,0.0,NA	-0.087
3668	ENSMUSG00000029346.12	Srrd	chr5	-	112338317	112338567	112338317	112338472	112339718	112339817	3668	1581613	4725	151088	8246	134	39	0.463567	1	0.522,0.25,0.7,0.431	0.353,0.593,0.368,0.28	0.077
3672	ENSMUSG00000028149.12	Rap1gds1	chr3	-	138955321	138955461	138955321	138955458	138956193	138956319	3672	20141612	6233	20141817	3432	42	39	0.517996	1	0.756,0.867,0.832,0.788	0.861,0.765,0.848,0.888	-0.03
3676	ENSMUSG00000021706.14	Zfyve16	chr13	-	92508121	92508346	92508121	92508291	92508890	92509046	3676	13596	1212	1881317	0	94	39	0.00291605	0.0767431	0.844,0.509,0.789,0.555	1.0,1.0,1.0,1.0	-0.326
3677	ENSMUSG00000038780.14	Smurf1	chr5	-	144880624	144880709	144880624	144880700	144881617	144881819	3677	4693	1501	9235	2421	48	39	0.311678	1	0.765,0.494,1.0,0.709	0.785,0.289,0.549,0.802	0.136
3678	ENSMUSG00000021694.18	Ercc8	chr13	+	108183724	108183922	108183822	108183922	108178571	108178696	3678	571111	0	6776	2010	137	39	1	1	1.0,1.0,1.0,1.0	0.461,1.0,0.666,1.0	0.218
3680	ENSMUSG00000038975.14	Rabggtb	chr3	-	153908789	153908915	153908789	153908899	153909348	153909459	3680	45614960	127713	72705130	55412	55	39	0.183147	0.988486	0.727,0.861,0.832,0.766	0.911,0.908,0.9,0.639	-0.043
3681	ENSMUSG00000038975.14	Rabggtb	chr3	-	153910260	153910366	153910260	153910326	153910690	153910888	3681	76677678	0	771007658	1000	79	39	1	1	1.0,1.0,1.0,1.0	0.974,1.0,1.0,1.0	0.006
3682	ENSMUSG00000091898.8	Tnnc1	chr14	+	31211279	31211416	31211305	31211416	31210563	31210678	3682	793113	0	2398	100	65	39	1	1	1.0,1.0,1.0,1.0	1.0,0.643,1.0,1.0	0.089
3688	ENSMUSG00000042198.12	Chchd7	chr4	+	3939378	3939526	3939423	3939526	3938913	3939131	3688	876491103	4519	67807046	4784	84	39	0.165654	0.931067	0.91,0.856,0.977,0.842	0.886,0.841,0.802,0.842	0.053
3689	ENSMUSG00000042198.12	Chchd7	chr4	+	3942634	3942819	3942720	3942819	3941245	3941311	3689	5733	54555171	6441	50473928	125	39	0.815432	1	0.028,0.038,0.018,0.013	0.036,0.026,0.031,0.011	-0.002
3690	ENSMUSG00000025466.19	Fuom	chr7	-	140099469	140099706	140099469	140099622	140099878	140099952	3690	93120121154	3468	294269214169	1181111	123	39	0.758781	1	0.908,0.905,0.865,0.859	0.894,0.914,0.861,0.83	0.009
3693	ENSMUSG00000027378.16	Nphp1	chr2	-	127766023	127766121	127766023	127766118	127768170	127768258	3693	3321	5344	5233	1744	42	39	0.400709	1	0.358,0.481,0.317,0.188	0.823,0.21,0.411,0.411	-0.128
3695	ENSMUSG00000005373.13	Mlxipl	chr5	+	135133075	135133176	135133080	135133176	135132314	135132861	3695	2020	8438	8820	6921	44	39	0.000562588	0.0235294	0.181,0.0,0.371,0.0	0.542,0.441,0.47,0.0	-0.225
3696	ENSMUSG00000005373.13	Mlxipl	chr5	+	135133075	135133176	135133108	135133176	135132314	135132861	3696	39102519	62394446	46463032	1191079095	72	39	0.230035	1	0.254,0.122,0.235,0.183	0.173,0.189,0.153,0.154	0.031
3697	ENSMUSG00000005373.13	Mlxipl	chr5	+	135133080	135133176	135133108	135133176	135132314	135132861	3697	45142627	62394446	44473033	1191079095	67	39	0.0162672	0.240957	0.297,0.173,0.256,0.255	0.177,0.204,0.163,0.168	0.067
3698	ENSMUSG00000005373.13	Mlxipl	chr5	+	135133946	135134121	135133953	135134121	135133753	135133873	3698	9754	1460	5798	12957	46	39	0.0305307	0.355858	0.884,0.597,0.414,1.0	0.261,0.397,0.604,0.492	0.285
3699	ENSMUSG00000005373.13	Mlxipl	chr5	+	135133946	135134121	135133993	135134121	135133753	135133873	3699	54444153	98546284	78735663	221170163153	86	39	0.000158091	0.00899222	0.2,0.27,0.231,0.222	0.138,0.163,0.135,0.157	0.082
3700	ENSMUSG00000005373.13	Mlxipl	chr5	+	135133953	135134121	135133993	135134121	135133753	135133873	3700	46414249	98546284	85755262	221170163153	79	39	0.00188102	0.0540365	0.188,0.273,0.251,0.224	0.16,0.179,0.136,0.167	0.073
3701	ENSMUSG00000063273.11	Naa15	chr3	+	51448298	51448436	51448340	51448436	51446646	51446766	3701	1001	7477	10	6758	81	39	1	1	0.064,0.0,0.0,0.064	0.0,0.0,0.088,0.0	0.01
3709	ENSMUSG00000034327.17	Kctd9	chr14	+	67729223	67729409	67729350	67729409	67728649	67728746	3709	93	2412	5639	8934	166	39	0.399303	1	0.0,0.0,0.679,0.261	0.128,0.135,0.19,0.346	0.035
3712	ENSMUSG00000028664.14	Ephb2	chr4	-	136675367	136675533	136675367	136675530	136683919	136684044	3712	0	100	1000	2	42	39	1	1	NA,0.0,NA,NA	1.0,NA,NA,0.0	-0.5
3715	ENSMUSG00000063808.14	Gpatch1	chr7	-	35308178	35308339	35308178	35308331	35309300	35309386	3715	5134	10	3593	10	47	39	1	1	1.0,1.0,0.713,1.0	1.0,1.0,0.882,1.0	-0.042
3717	ENSMUSG00000011096.17	Akt1s1	chr7	+	44853761	44853857	44853779	44853857	44852570	44852959	3717	223	39323642	2011	54483924	57	39	0.299113	1	0.0,0.041,0.037,0.047	0.025,0.0,0.017,0.028	0.014
3718	ENSMUSG00000064179.13	Tnnt1	chr7	-	4508473	4508625	4508473	4508583	4509010	4509124	3718	3010	66495	1	3033	81	39	1	1	0.021,0.0,0.051,0.0	0.0,NA,0.0,0.138	-0.028
3719	ENSMUSG00000064179.13	Tnnt1	chr7	-	4512264	4512286	4512264	4512283	4513580	4513613	3719	38222	34342	23	10	42	39	1	1	0.509,0.382,0.317,0.481	NA,NA,0.65,1.0	-0.403
3720	ENSMUSG00000064179.13	Tnnt1	chr7	-	4512264	4512283	4512264	4512280	4513810	4513837	3720	9220	2100	1	0	42	39	1	1	0.807,0.65,1.0,NA	NA,NA,NA,1.0	-0.181
3721	ENSMUSG00000064179.13	Tnnt1	chr7	-	4512264	4512286	4512264	4512280	4513810	4513837	3721	9010	2100	1	0	45	39	1	1	0.796,0.0,1.0,NA	NA,NA,NA,1.0	-0.401
3725	ENSMUSG00000030406.7	Gipr	chr7	-	19164519	19164660	19164519	19164622	19164967	19165124	3725	1000	1021	0	1201	77	39	1	1	0.336,NA,0.0,0.0	0.0,0.0,NA,0.0	0.112
3726	ENSMUSG00000031833.10	Mast3	chr8	-	70789847	70789920	70789847	70789917	70789996	70790085	3726	55	22	1010	100	42	39	1	1	NA,NA,0.699,0.699	1.0,0.0,1.0,NA	0.032
3731	ENSMUSG00000074165.10	Zfp788	chr7	+	41647482	41647617	41647490	41647617	41643332	41643432	3731	1	1010	1221	0	47	39	1	1	0.0,NA,0.0,1.0	1.0,1.0,1.0,1.0	-0.667
3732	ENSMUSG00000020268.14	Lyrm7	chr11	-	54848578	54849396	54848578	54848660	54850344	54850415	3732	208710	1391320	12131110	2214144	775	39	0.879495	1	0.072,0.043,0.026,0.025	0.027,0.045,0.038,0.112	-0.014
3733	ENSMUSG00000020268.14	Lyrm7	chr11	-	54850344	54850415	54850344	54850412	54853226	54853299	3733	1181010	100	12181010	0	42	39	1	1	1.0,0.881,1.0,1.0	1.0,1.0,1.0,1.0	-0.03
3741	ENSMUSG00000035493.10	Tgfbi	chr13	+	56637115	56637217	56637137	56637217	56636565	56636668	3741	6204	15163340	0	14863	61	39	0.000884082	0.0314291	0.204,0.074,0.0,0.06	0.0,0.0,0.0,0.0	0.084
3745	ENSMUSG00000031543.18	Ank1	chr8	+	23132096	23132634	23132561	23132634	23123831	23123978	3745	4220	10	2071	0	504	39	1	1	1.0,1.0,0.134,NA	1.0,NA,1.0,1.0	-0.289
3746	ENSMUSG00000052013.15	Btla	chr16	+	45244152	45244311	45244155	45244311	45242705	45242741	3746	1000	0	0	3	42	39	1	1	1.0,NA,NA,NA	NA,NA,NA,0.0	1
3747	ENSMUSG00000021711.17	Trappc13	chr13	-	104144403	104144554	104144403	104144551	104147243	104147344	3747	14956	6753	12616	610108	42	39	0.0562442	0.498313	0.684,0.544,0.481,0.65	0.65,0.358,0.085,0.411	0.214
3748	ENSMUSG00000010277.7	2610507B11Rik	chr11	+	78263553	78263639	78263589	78263639	78262698	78262828	3748	110	23151612	3200	45413936	75	39	1	1	0.0,0.034,0.031,0.0	0.034,0.025,0.0,0.0	0.001
3751	ENSMUSG00000045411.16	2410002F23Rik	chr7	+	44247237	44247416	44247250	44247416	44246786	44246823	3751	4452	1010	1310	100	52	39	1	1	0.75,1.0,0.789,1.0	1.0,0.692,1.0,NA	-0.013
3752	ENSMUSG00000028563.16	Tm2d1	chr4	-	98374919	98375028	98374919	98375013	98380617	98380691	3752	33322727	0	36323119	110	54	39	1	1	1.0,1.0,1.0,1.0	1.0,0.959,0.957,1.0	0.021
3753	ENSMUSG00000038695.13	Josd2	chr7	+	44470858	44471307	44471112	44471307	44470411	44470537	3753	45375250	27912	42323924	13389	293	39	0.290925	1	0.75,0.413,0.435,0.357	0.301,0.587,0.394,0.262	0.103
3754	ENSMUSG00000038695.13	Josd2	chr7	+	44470858	44471307	44471233	44471307	44470411	44470537	3754	10397132130	1	121848358	0	414	39	1	1	1.0,1.0,1.0,0.925	1.0,1.0,1.0,1.0	-0.019
3755	ENSMUSG00000038695.13	Josd2	chr7	+	44471112	44471307	44471233	44471307	44470411	44470537	3755	60678992	1	92555243	0	160	39	1	1	1.0,1.0,1.0,0.957	1.0,1.0,1.0,1.0	-0.011
3758	ENSMUSG00000038644.14	Pold1	chr7	-	44542103	44542409	44542103	44542250	44542764	44542878	3758	2034	4133	1602	3401	198	39	1	1	0.09,0.0,0.165,0.208	0.062,0.228,NA,0.283	-0.075
3764	ENSMUSG00000038520.15	Tbc1d17	chr7	-	44845256	44845368	44845256	44845328	44845874	44846082	3764	34222427	110	25202720	1100	79	39	1	1	1.0,0.916,0.922,1.0	0.925,0.908,1.0,1.0	0.001
3766	ENSMUSG00000002963.17	Pnkp	chr7	+	44859722	44859945	44859887	44859945	44858452	44858749	3766	29312943	1000	23262321	0	204	39	1	1	0.847,1.0,1.0,1.0	1.0,1.0,1.0,1.0	-0.038
3768	ENSMUSG00000002963.17	Pnkp	chr7	+	44862498	44862650	44862568	44862650	44862365	44862427	3768	21191831	1	19222114	0	109	39	1	1	1.0,1.0,1.0,0.917	1.0,1.0,1.0,1.0	-0.021
3769	ENSMUSG00000007783.10	Cpt1c	chr7	-	44960757	44961009	44960757	44960910	44961518	44961650	3769	1304	2012	1001	0	138	39	1	1	0.124,1.0,0.0,0.361	1.0,NA,NA,1.0	-0.629
3771	ENSMUSG00000007837.11	Prrg2	chr7	-	45060204	45060386	45060204	45060359	45060740	45060892	3771	22101632	0	18221720	1001	66	39	1	1	1.0,1.0,1.0,1.0	0.914,1.0,1.0,0.922	0.041
3772	ENSMUSG00000007837.11	Prrg2	chr7	-	45060204	45060415	45060204	45060359	45060740	45060892	3772	15121111	0	911511	1001	95	39	1	1	1.0,1.0,1.0,1.0	0.787,1.0,1.0,0.819	0.099
3773	ENSMUSG00000007837.11	Prrg2	chr7	-	45060204	45060415	45060204	45060386	45060740	45060892	3773	6750	1351021	3404	12151213	68	39	0.154143	0.894658	0.209,0.445,0.223,0.0	0.125,0.133,0.0,0.15	0.117
3774	ENSMUSG00000003421.13	Nosip	chr7	+	45076551	45076739	45076626	45076739	45076309	45076428	3774	43295263	2072	40313625	3001	114	39	0.00844358	0.149153	0.88,1.0,0.718,0.915	0.82,1.0,1.0,0.895	-0.05
3775	ENSMUSG00000003420.8	Fcgrt	chr7	-	45102413	45102671	45102413	45102593	45103002	45103273	3775	316282347390	1	337364280205	0	117	39	1	1	1.0,1.0,1.0,0.992	1.0,1.0,1.0,1.0	-0.002
3776	ENSMUSG00000074129.14	Rpl13a	chr7	-	45126114	45126253	45126114	45126237	45126477	45126537	3776	32415748	166184256278	34223117	159106119107	55	39	0.836707	1	0.12,0.136,0.136,0.109	0.132,0.128,0.156,0.101	-0.004
3777	ENSMUSG00000074129.14	Rpl13a	chr7	-	45126708	45126827	45126708	45126794	45126990	45127092	3777	6325	16102620	4520	9101312	72	39	0.809181	1	0.169,0.14,0.04,0.119	0.194,0.213,0.077,0.0	-0.004
3779	ENSMUSG00000110206.1	Flt3l	chr7	-	45131187	45131566	45131187	45131431	45132227	45132412	3779	18134045	10	2920199	11	174	39	1	1	1.0,1.0,0.9,1.0	1.0,1.0,0.81,0.669	0.105
3780	ENSMUSG00000027327.16	1700037H04Rik	chr2	-	131151617	131151760	131151617	131151756	131153593	131153710	3780	1368095133	1201	241260242207	2536	43	39	0.319311	1	0.992,0.973,1.0,0.992	0.991,0.979,0.987,0.969	0.008
3781	ENSMUSG00000037997.12	Parp11	chr6	+	127470701	127470830	127470704	127470830	127468031	127468152	3781	3014	11	2320	1001	42	39	1	1	1.0,NA,0.481,0.788	0.65,1.0,1.0,0.0	0.094
3782	ENSMUSG00000063511.11	Snrnp70	chr7	-	45380716	45383184	45380716	45380818	45383803	45383885	3782	1897153021532096	24262527	177715801236976	21181310	2405	39	0.288849	1	0.562,0.488,0.583,0.557	0.578,0.587,0.607,0.613	-0.049
3784	ENSMUSG00000003868.14	Ruvbl2	chr7	-	45422091	45422206	45422091	45422134	45422384	45422514	3784	55554487	10	60564845	1001	111	39	1	1	1.0,1.0,0.939,1.0	0.955,1.0,1.0,0.941	0.011
3786	ENSMUSG00000050708.16	Ftl1	chr7	-	45458534	45458681	45458534	45458660	45459083	45459230	3786	4246	0	3260	100	60	39	1	1	1.0,1.0,1.0,1.0	1.0,0.565,1.0,NA	0.145
3787	ENSMUSG00000026456.18	Cyb5r1	chr1	+	134407816	134408487	134408403	134408487	134407573	134407703	3787	78102170149	22292724	831067545	36322925	626	39	0.000262973	0.0135981	0.181,0.18,0.282,0.279	0.126,0.171,0.139,0.101	0.096
3788	ENSMUSG00000003873.11	Bax	chr7	-	45461696	45461966	45461696	45461962	45463398	45463503	3788	17234043	2101	33303613	1231	43	39	1	1	0.885,0.954,1.0,0.975	0.968,0.932,0.916,0.922	0.019
3789	ENSMUSG00000018377.10	Vezf1	chr11	+	88076172	88076374	88076190	88076374	88074661	88074725	3789	1643	12131212	132	311106	57	39	0.153905	0.894658	0.054,0.24,0.186,0.146	0.0,0.059,0.17,0.186	0.053
3793	ENSMUSG00000063229.15	Ldha	chr7	+	46850177	46850351	46850203	46850351	46848972	46849090	3793	538365350411	0	1672153313081185	100	65	39	1	1	1.0,1.0,1.0,1.0	1.0,0.999,1.0,1.0	0
3794	ENSMUSG00000014402.15	Tsg101	chr7	-	46908904	46908991	46908904	46908963	46910744	46910810	3794	2254	3031	2221	5113	67	39	0.0778938	0.603624	0.28,1.0,0.492,0.7	0.189,0.538,0.538,0.162	0.261
3795	ENSMUSG00000014402.15	Tsg101	chr7	-	46908904	46909068	46908904	46908963	46910744	46910810	3795	72566870	3031	931077439	5113	144	39	0.485912	1	0.867,1.0,0.86,0.95	0.834,0.967,0.952,0.779	0.036
3796	ENSMUSG00000014402.15	Tsg101	chr7	-	46908904	46909068	46908904	46908991	46910744	46910810	3796	72566870	2254	931077439	2221	116	39	0.055148	0.494767	0.924,0.904,0.821,0.855	0.94,0.947,0.926,0.929	-0.059
3797	ENSMUSG00000029670.12	Ing3	chr6	+	21952091	21952229	21952128	21952229	21950037	21950109	3797	100	5589	110	71657	76	39	1	1	0.0,0.093,0.0,0.0	0.0,0.031,0.093,0.0	-0.008
3798	ENSMUSG00000029670.12	Ing3	chr6	+	21968884	21969004	21968917	21969004	21967626	21967698	3798	12111316	110	12131310	1301	72	39	0.201756	1	1.0,0.856,0.876,1.0	0.867,0.701,1.0,0.844	0.08
3801	ENSMUSG00000052512.17	Nav2	chr7	+	49461908	49462017	49461911	49462017	49458095	49458208	3801	102	0	113	1	42	39	1	1	NA,1.0,NA,1.0	NA,1.0,1.0,0.736	0.088
3803	ENSMUSG00000055489.8	Ano5	chr7	+	51576503	51576673	51576611	51576673	51574677	51574900	3803	6100	10	10	0	147	39	1	1	1.0,1.0,0.0,NA	NA,NA,1.0,NA	-0.333
3805	ENSMUSG00000002043.17	Trappc6a	chr7	+	19515006	19515090	19515024	19515090	19514421	19514539	3805	33334148	0	37412921	100	57	39	1	1	1.0,1.0,1.0,1.0	1.0,0.966,1.0,1.0	0.008
3809	ENSMUSG00000020682.17	Mmp28	chr11	-	83443758	83443896	83443758	83443854	83444210	83444360	3809	6633	230	8146	100	81	39	0.0598982	0.514654	1.0,0.591,0.325,1.0	1.0,0.325,1.0,1.0	-0.102
3810	ENSMUSG00000020682.17	Mmp28	chr11	-	83443758	83443926	83443758	83443854	83444210	83444360	3810	81187	230	17369	100	111	39	0.216263	1	1.0,0.659,0.484,1.0	1.0,0.513,1.0,1.0	-0.093
3811	ENSMUSG00000020682.17	Mmp28	chr11	-	83443758	83443926	83443758	83443896	83444210	83444360	3811	4554	2000	9323	100	69	39	1	1	0.531,1.0,1.0,1.0	1.0,0.629,1.0,1.0	-0.024
3812	ENSMUSG00000020682.17	Mmp28	chr11	-	83451659	83451839	83451659	83451739	83462747	83463071	3812	2320	71082	1100	6251	139	39	0.0394013	0.41657	0.074,0.078,0.066,0.0	0.045,0.123,0.0,0.0	0.013
3819	ENSMUSG00000053819.16	Camk2d	chr3	+	126801723	126801761	126801726	126801761	126798237	126798280	3819	1371013	1011	614102	11	42	39	1	1	0.923,1.0,0.903,0.923	1.0,1.0,0.903,0.65	0.049
3820	ENSMUSG00000046603.16	Tcaim	chr9	+	122818773	122819026	122818849	122819026	122814431	122814588	3820	1714921	101	52403037	4421	115	39	0.000551909	0.0234273	1.0,0.826,1.0,0.877	0.815,0.772,0.836,0.926	0.089
3821	ENSMUSG00000018217.12	Pmp22	chr11	+	63133124	63133244	63133127	63133244	63128981	63129150	3821	7634	3052	3134	1211	42	39	0.57076	1	0.684,1.0,0.358,0.65	0.736,0.317,0.736,0.788	0.029
3822	ENSMUSG00000018217.12	Pmp22	chr11	+	63133124	63133244	63133127	63133244	63131511	63131654	3822	20172024	111	24181514	110	42	39	1	1	1.0,0.94,0.949,0.957	1.0,0.944,0.933,1.0	-0.008
3823	ENSMUSG00000018217.12	Pmp22	chr11	+	63133124	63133244	63133127	63133244	63132802	63133001	3823	412	0	20	110	42	39	1	1	NA,1.0,1.0,1.0	NA,0.0,0.65,NA	0.675
3824	ENSMUSG00000001105.15	Ift20	chr11	+	78538811	78538962	78538833	78538962	78538509	78538738	3824	183	26162024	1210	27221710	61	39	0.019554	0.269959	0.0,0.038,0.204,0.074	0.023,0.055,0.036,0.0	0.051
3827	ENSMUSG00000022299.9	Slc25a32	chr15	-	39098128	39098242	39098128	39098197	39099872	39100033	3827	2081816	10	41504633	0	84	39	1	1	1.0,1.0,0.893,1.0	1.0,1.0,1.0,1.0	-0.027
3830	ENSMUSG00000078681.10	Tm2d3	chr7	+	65695142	65695327	65695169	65695327	65693850	65693943	3830	15102221	2	2017137	0	66	39	1	1	1.0,1.0,1.0,0.861	1.0,1.0,1.0,1.0	-0.035
3832	ENSMUSG00000030512.13	Snrpa1	chr7	+	66069423	66070665	66070589	66070665	66069166	66069213	3832	101101150141	1	88965342	1	1205	39	1	1	1.0,1.0,1.0,0.82	1.0,1.0,1.0,0.576	0.061
3833	ENSMUSG00000031826.20	Usp10	chr8	+	119941109	119942138	119941112	119942138	119936530	119936588	3833	11473	1424	171678	10263	42	39	0.983666	1	0.481,0.765,0.765,0.411	0.612,0.881,0.52,0.712	-0.076
3836	ENSMUSG00000027752.15	Exosc8	chr3	-	54732111	54732229	54732111	54732217	54732699	54732745	3836	1	8486	0	4241	51	39	1	1	0.0,0.0,0.0,0.113	0.0,0.0,0.0,0.0	0.028
3839	ENSMUSG00000001120.15	Pcbp3	chr10	-	76770960	76771039	76770960	76771036	76781831	76781873	3839	134	211	3222	1010	42	39	1	1	NA,0.317,0.736,0.788	0.736,1.0,0.65,1.0	-0.233
3841	ENSMUSG00000068917.12	Clk2	chr3	+	89168694	89168923	89168697	89168923	89167034	89167204	3841	12101814	3101	131367	1321	42	39	0.194582	1	0.788,0.903,1.0,0.929	0.923,0.801,0.736,0.867	0.073
3842	ENSMUSG00000068917.12	Clk2	chr3	+	89169614	89169702	89169617	89169702	89168694	89168923	3842	4338	5457	4443	3351	42	39	0.379525	1	0.426,0.411,0.358,0.515	0.553,0.553,0.426,0.736	-0.139
3843	ENSMUSG00000068917.12	Clk2	chr3	+	89169614	89170115	89170048	89170115	89168694	89168923	3843	63446982	1143	86815040	300	473	39	0.00101571	0.0348035	0.839,0.784,0.587,0.693	1.0,0.69,1.0,1.0	-0.197
3847	ENSMUSG00000078671.11	Chd2	chr7	-	73475343	73475579	73475343	73475493	73478658	73478730	3847	1010	6341	1110	2430	125	39	1	1	0.049,0.0,0.072,0.0	0.135,0.072,0.094,NA	-0.07
3848	ENSMUSG00000022678.16	Nde1	chr16	+	14191589	14192918	14191717	14192918	14190086	14190232	3848	21102223	76612	9131115	76132	167	39	0.470209	1	0.412,0.28,0.461,0.309	0.231,0.336,0.165,0.637	0.023
3849	ENSMUSG00000027466.15	Rbck1	chr2	-	152319123	152319420	152319123	152319303	152322159	152322271	3849	82917	26173133	9661	29213020	156	39	0.121043	0.804316	0.071,0.029,0.068,0.114	0.072,0.067,0.048,0.012	0.021
3853	ENSMUSG00000030541.16	Idh2	chr7	-	80098135	80098381	80098135	80098272	80098770	80098914	3853	44322139	304332289384	1816613	218186185146	148	39	0.0261105	0.327129	0.037,0.025,0.019,0.026	0.021,0.022,0.008,0.023	0.008
3854	ENSMUSG00000030538.15	Cib1	chr7	-	80228397	80228548	80228397	80228533	80230315	80230424	3854	37314445	100	67384736	0	54	39	1	1	1.0,0.957,1.0,1.0	1.0,1.0,1.0,1.0	-0.011
3858	ENSMUSG00000025586.17	Cpeb1	chr7	-	81372011	81372203	81372011	81372200	81436202	81436377	3858	2121	4253	2	6543	42	39	0.00107559	0.0359881	0.317,0.317,0.271,0.236	0.0,0.0,0.0,0.382	0.19
3863	ENSMUSG00000035086.13	Becn1	chr11	-	101294000	101294228	101294000	101294147	101295034	101295164	3863	1281519	1000	111095	0	120	39	1	1	0.796,1.0,1.0,1.0	1.0,1.0,1.0,1.0	-0.051
3864	ENSMUSG00000030123.15	Plxnd1	chr6	-	115967748	115967888	115967748	115967786	115967970	115968070	3864	8878117114	1	78686859	0	141	39	1	1	1.0,1.0,1.0,0.969	1.0,1.0,1.0,1.0	-0.008
3866	ENSMUSG00000044791.16	Setd2	chr9	+	110592398	110592579	110592401	110592579	110590387	110590436	3866	56911	3445	5476	7315	42	39	0.666761	1	0.607,0.582,0.676,0.671	0.399,0.553,0.867,0.527	0.048
3872	ENSMUSG00000021546.18	Hnrnpk	chr13	-	58393195	58393365	58393195	58393241	58393691	58393774	3872	196194266255	0	212266220160	1000	163	39	1	1	1.0,1.0,1.0,1.0	0.981,1.0,1.0,1.0	0.005
3888	ENSMUSG00000098090.8	2700099C18Rik	chr17	+	94771112	94771238	94771133	94771238	94766856	94766947	3888	1000	20	1	100	60	39	1	1	1.0,NA,0.0,NA	NA,0.0,NA,1.0	0
3893	ENSMUSG00000031848.15	Lsm4	chr8	+	70677757	70677876	70677777	70677876	70676554	70676596	3893	320	37233643	2101	65623528	59	39	0.814772	1	0.0,0.079,0.035,0.0	0.02,0.011,0.0,0.023	0.015
3894	ENSMUSG00000039361.11	Picalm	chr7	+	90191140	90191272	90191155	90191272	90189149	90189257	3894	17262531	30234234	19342214	60523638	54	39	0.036965	0.399728	0.29,0.449,0.301,0.397	0.186,0.321,0.306,0.21	0.104
3896	ENSMUSG00000001240.13	Ramp2	chr11	+	101247402	101247688	101247585	101247688	101247054	101247144	3896	11212437	56628582	101845	43283127	222	39	0.37828	1	0.033,0.056,0.047,0.073	0.039,0.101,0.022,0.032	0.004
3899	ENSMUSG00000018995.12	Nars2	chr7	+	97031545	97031583	97031550	97031583	97031337	97031436	3899	4357	0	8537	101	44	39	1	1	1.0,1.0,1.0,1.0	1.0,0.816,1.0,0.861	0.081
3900	ENSMUSG00000040350.16	Trim7	chr11	+	48845431	48845666	48845435	48845666	48838836	48838932	3900	10	1010	0	1010	43	39	1	1	0.0,NA,0.476,NA	0.0,NA,0.0,NA	0.238
3902	ENSMUSG00000030774.13	Pak1	chr7	+	97854435	97854649	97854438	97854649	97842934	97843141	3902	1102	1011	2000	0	42	39	1	1	0.481,1.0,0.0,0.65	1.0,NA,NA,NA	-0.467
3906	ENSMUSG00000015957.12	Wnt11	chr7	+	98846373	98846609	98846455	98846609	98839007	98839190	3906	1292217	200	6265	0	121	39	1	1	1.0,0.592,1.0,1.0	1.0,1.0,1.0,1.0	-0.102
3907	ENSMUSG00000078765.11	U2af1l4	chr7	+	30563884	30563996	30563929	30563996	30563556	30563619	3907	2222	33262535	1111	30303316	84	39	0.464154	1	0.027,0.034,0.036,0.026	0.015,0.015,0.014,0.028	0.013
3923	ENSMUSG00000009281.6	Rarres2	chr6	-	48569940	48570062	48569940	48570059	48570243	48570339	3923	54527571	9681128114	169176	26342911	42	39	0.245799	1	0.343,0.373,0.352,0.366	0.364,0.197,0.352,0.336	0.046
3925	ENSMUSG00000099481.6	Xndc1	chr7	+	102071186	102071361	102071218	102071361	102069896	102069991	3925	9648	0	2321	2000	71	39	1	1	1.0,1.0,1.0,1.0	0.355,1.0,1.0,1.0	0.161
3927	ENSMUSG00000070425.13	Xntrpc	chr7	+	102071186	102071361	102071218	102071361	102065712	102065804	3927	4503	0	3322	10	71	39	1	1	1.0,1.0,NA,1.0	1.0,1.0,0.523,1.0	0.119
3928	ENSMUSG00000004040.16	Stat3	chr11	-	100889477	100889590	100889477	100889540	100889885	100889928	3928	39427146	4444	60444532	4401	89	39	0.152572	0.894658	0.81,0.821,0.886,0.834	0.868,0.828,1.0,0.933	-0.069
3929	ENSMUSG00000004040.16	Stat3	chr11	-	100907990	100908089	100907990	100908011	100908659	100908804	3929	31374446	1000	44442441	100	117	39	1	1	0.912,1.0,1.0,1.0	1.0,0.936,1.0,1.0	-0.006
3933	ENSMUSG00000023249.15	Parp3	chr9	-	106473432	106473833	106473432	106473519	106474057	106474284	3933	173138183182	1	166132114111	0	353	39	1	1	1.0,1.0,1.0,0.953	1.0,1.0,1.0,1.0	-0.012
3934	ENSMUSG00000023249.15	Parp3	chr9	-	106474396	106474535	106474396	106474520	106474679	106474868	3934	84911	18151322	3687	19121920	54	39	0.321989	1	0.243,0.161,0.333,0.265	0.102,0.265,0.233,0.202	0.05
3936	ENSMUSG00000037275.14	Gemin5	chr11	-	58122281	58122378	58122281	58122375	58124931	58125418	3936	1214	112	4334	2230	42	39	0.216423	1	1.0,0.65,0.481,0.65	0.65,0.582,0.481,1.0	0.017
3937	ENSMUSG00000037275.14	Gemin5	chr11	-	58137667	58137766	58137667	58137763	58139018	58139141	3937	214	12	210	110	42	39	1	1	NA,1.0,0.481,0.65	NA,0.65,0.481,NA	0.145
3939	ENSMUSG00000026269.14	Rnpepl1	chr1	+	92917146	92917746	92917633	92917746	92916710	92916946	3939	112115133150	1000	179142133110	100	526	39	1	1	0.893,1.0,1.0,1.0	1.0,0.913,1.0,1.0	-0.005
3940	ENSMUSG00000026269.14	Rnpepl1	chr1	+	92918872	92919103	92918905	92919103	92918017	92918126	3940	37554458	100	77745856	10	72	39	1	1	1.0,0.968,1.0,1.0	1.0,1.0,0.969,1.0	0
3941	ENSMUSG00000026269.14	Rnpepl1	chr1	+	92918872	92919103	92918937	92919103	92918017	92918126	3941	56727084	0	1181038990	1100	104	39	1	1	1.0,1.0,1.0,1.0	0.978,0.975,1.0,1.0	0.012
3942	ENSMUSG00000026269.14	Rnpepl1	chr1	+	92918905	92919103	92918937	92919103	92918017	92918126	3942	19182626	0	41293234	1100	71	39	1	1	1.0,1.0,1.0,1.0	0.957,0.941,1.0,1.0	0.026
3943	ENSMUSG00000027673.12	Ndufb5	chr3	+	32747596	32747789	32747727	32747789	32746447	32746514	3943	67925	485417376535	1013117	616646526404	170	39	1	1	0.003,0.004,0.005,0.011	0.004,0.005,0.005,0.004	0.001
3951	ENSMUSG00000030881.15	Arfip2	chr7	-	105638208	105638344	105638208	105638327	105639008	105639105	3951	3512	891520	3223	21161916	56	39	0.618014	1	0.207,0.279,0.044,0.065	0.09,0.08,0.068,0.115	0.06
3952	ENSMUSG00000030881.15	Arfip2	chr7	-	105639008	105639105	105639008	105639093	105639324	105639465	3952	21142226	0	34413627	100	51	39	1	1	1.0,1.0,1.0,1.0	1.0,0.969,1.0,1.0	0.008
3953	ENSMUSG00000030881.15	Arfip2	chr7	-	105639008	105639189	105639008	105639093	105639324	105639465	3953	4749	0	91245	100	135	39	1	1	1.0,1.0,1.0,1.0	1.0,0.776,1.0,1.0	0.056
3954	ENSMUSG00000030881.15	Arfip2	chr7	-	105639008	105639189	105639008	105639105	105639324	105639465	3954	3616	20131923	7621	32353423	123	39	0.272512	1	0.045,0.128,0.016,0.076	0.065,0.052,0.018,0.014	0.029
3955	ENSMUSG00000039671.18	Zmynd8	chr2	-	165846020	165846239	165846020	165846164	165851999	165852148	3955	1441013	3342	1315104	4626	114	39	0.449059	1	0.615,0.313,0.461,0.69	0.526,0.461,0.631,0.186	0.069
3962	ENSMUSG00000022248.14	Rad1	chr15	+	10492764	10492863	10492787	10492863	10490255	10490514	3962	13668	100	6315	0	62	39	1	1	1.0,0.791,1.0,1.0	1.0,1.0,1.0,1.0	-0.052
3963	ENSMUSG00000056476.13	Med12l	chr3	+	59262862	59263286	59263124	59263286	59262209	59262345	3963	101	122	100	1310	301	39	1	1	NA,0.115,0.0,0.061	0.0,0.041,0.0,NA	0.045
3965	ENSMUSG00000005611.15	Mrvi1	chr7	-	110929477	110929578	110929477	110929562	110945832	110945981	3965	3301	100	1	1001	55	39	1	1	1.0,0.68,NA,1.0	0.0,NA,NA,0.415	0.686
3966	ENSMUSG00000024955.14	Esrra	chr19	-	6914078	6914292	6914078	6914195	6920062	6920399	3966	22402732	56403346	19242626	104998458	136	39	9.08449e-07	0.000322953	0.101,0.223,0.19,0.166	0.05,0.065,0.082,0.114	0.092
3967	ENSMUSG00000021286.8	Zfyve21	chr12	+	111825575	111825632	111825578	111825632	111825016	111825108	3967	22	4444	3211	86105	42	39	0.153736	0.894658	0.0,0.0,0.317,0.317	0.258,0.236,0.085,0.157	-0.025
3975	ENSMUSG00000005882.18	Uqcc1	chr2	-	155910356	155910467	155910356	155910464	155911740	155911836	3975	7635	86656495	9695	86986575	42	39	0.305411	1	0.07,0.079,0.042,0.047	0.089,0.054,0.114,0.058	-0.019
3977	ENSMUSG00000005882.18	Uqcc1	chr2	-	155921634	155921727	155921634	155921725	155930012	155930060	3977	1569784122	1120	162146108110	2102	41	39	1	1	0.993,0.989,0.976,1.0	0.987,0.993,1.0,0.981	-0.001
3978	ENSMUSG00000030929.17	Eri2	chr7	-	119786738	119787485	119786738	119786827	119787733	119787834	3978	149617	1002	115105	1001	697	39	0.625947	1	0.439,1.0,1.0,0.322	0.381,1.0,1.0,0.219	0.04
3980	ENSMUSG00000030889.14	Vwa3a	chr7	+	120804896	120805541	120804918	120805541	120804473	120804539	3980	3232	1021	6342	210	61	39	0.616535	1	0.657,1.0,0.49,0.561	1.0,0.49,0.719,1.0	-0.125
3984	ENSMUSG00000027282.17	Mtch2	chr2	+	90852815	90852866	90852839	90852866	90849597	90849704	3984	710610	257204207224	1612119	511552481364	63	39	0.185694	0.992696	0.017,0.029,0.018,0.027	0.019,0.013,0.014,0.015	0.007
3985	ENSMUSG00000027282.17	Mtch2	chr2	+	90853023	90853113	90853050	90853113	90852839	90852866	3985	9111116	249189201241	24321917	470533411329	66	39	0.906143	1	0.021,0.033,0.031,0.038	0.029,0.034,0.027,0.03	0.001
3986	ENSMUSG00000019302.16	Atp6v0a1	chr11	+	101026659	101026763	101026680	101026763	101021053	101021182	3986	9666	64415	6739	7888	60	39	0.602795	1	0.494,0.494,0.494,0.206	0.358,0.363,0.196,0.422	0.087
3989	ENSMUSG00000030741.15	Spns1	chr7	-	126373921	126374073	126373921	126373973	126375066	126375203	3989	29334343	100	62535035	0	139	39	1	1	1.0,0.903,1.0,1.0	1.0,1.0,1.0,1.0	-0.024
3991	ENSMUSG00000030720.16	Cln3	chr7	-	126582999	126583100	126582999	126583096	126583302	126583447	3991	302	6688	3210	5584	43	39	0.44607	1	0.0,0.312,0.0,0.185	0.352,0.266,0.102,0.0	-0.056
[truncated: 845 more rows]

## Sheet: A5SS
ID	GeneID	geneSymbol	chr	strand	longExonStart_0base	longExonEnd	shortES	shortEE	flankingES	flankingEE	ID_1	IJC_SAMPLE_1	SJC_SAMPLE_1	IJC_SAMPLE_2	SJC_SAMPLE_2	IncFormLen	SkipFormLen	PValue	FDR	IncLevel1	IncLevel2	IncLevelDifference
0	ENSMUSG00000096768.8	Gm47283	chrY	+	90793295	90793680	90793295	90793417	90816348	90816464	0	2110	4183920	1311	21112310	302	39	1	1	0.006,0.016,0.003,0.0	0.006,0.034,0.006,0.013	-0.009
4	ENSMUSG00000031381.16	Piga	chrX	+	164422583	164422703	164422583	164422664	164427931	164428064	4	1000	2000	101	0	78	39	1	1	0.2,NA,NA,NA	NA,1.0,NA,1.0	-0.8
5	ENSMUSG00000031381.16	Piga	chrX	+	164422583	164422986	164422583	164422664	164427931	164428064	5	69113	2000	6555	0	361	39	0.711531	1	0.245,1.0,1.0,1.0	1.0,1.0,1.0,1.0	-0.189
6	ENSMUSG00000031381.16	Piga	chrX	+	164422583	164423363	164422583	164422664	164427931	164428064	6	15161119	2000	101079	0	738	39	0.767919	1	0.284,1.0,1.0,1.0	1.0,1.0,1.0,1.0	-0.179
7	ENSMUSG00000031381.16	Piga	chrX	+	164422583	164423672	164422583	164422664	164427931	164428064	7	17161420	2000	1413810	0	1047	39	0.701552	1	0.24,1.0,1.0,1.0	1.0,1.0,1.0,1.0	-0.19
13	ENSMUSG00000031381.16	Piga	chrX	+	164422583	164423672	164422583	164423363	164427931	164428064	13	2132	101	4311	0	348	39	1	1	1.0,0.101,1.0,0.183	1.0,1.0,1.0,1.0	-0.429
14	ENSMUSG00000031298.15	Adgrg2	chrX	+	160458834	160458882	160458834	160458873	160461342	160461381	14	3	0	0	1000	48	39	1	1	NA,NA,NA,1.0	0.0,NA,NA,NA	1
16	ENSMUSG00000087403.9	Kantr	chrX	-	152327365	152327495	152327409	152327495	152327160	152327239	16	3124	100	40	1000	83	39	1	1	1.0,0.32,1.0,1.0	0.0,NA,1.0,NA	0.33
17	ENSMUSG00000025332.14	Kdm5c	chrX	+	152271859	152271938	152271859	152271929	152272074	152272274	17	3236	7789	9620	612149	48	39	0.769065	1	0.258,0.188,0.234,0.351	0.549,0.289,0.104,0.0	0.022
18	ENSMUSG00000041353.12	Tmem29	chrX	-	150458961	150459154	150459071	150459154	150420341	150420441	18	14141113	3453	187129	3202	149	39	0.166277	0.980599	0.55,0.478,0.365,0.531	0.611,0.478,1.0,0.541	-0.176
19	ENSMUSG00000031429.14	Psmd10	chrX	-	140952146	140952313	140952225	140952313	140948428	140949309	19	49454153	244	65724143	430	118	39	0.237026	1	1.0,0.881,0.772,0.814	1.0,0.856,0.819,1.0	-0.052
22	ENSMUSG00000031425.15	Plp1	chrX	+	136831952	136832214	136831952	136832109	136833267	136833436	22	2221	12	1411	2011	144	39	0.140255	0.921433	1.0,1.0,0.351,0.119	0.119,1.0,0.213,0.213	0.231
25	ENSMUSG00000033460.14	Armcx1	chrX	+	134718919	134719108	134718919	134718992	134719626	134719725	25	7101615	1204	10754	100	155	39	0.000174364	0.011501	0.638,0.557,1.0,0.485	1.0,0.638,1.0,1.0	-0.239
30	ENSMUSG00000087174.7	5530601H04Rik	chrX	-	105068463	105068628	105068570	105068628	105066758	105066877	30	14131414	200	79413	0	146	39	1	1	1.0,0.635,1.0,1.0	1.0,1.0,1.0,1.0	-0.091
32	ENSMUSG00000031310.16	Zmym3	chrX	-	101409611	101409780	101409632	101409780	101409153	101409305	32	1091014	4031	6132	2011	60	39	0.493452	1	0.619,1.0,0.684,0.901	0.661,1.0,0.661,0.565	0.079
34	ENSMUSG00000031310.16	Zmym3	chrX	-	101418272	101418952	101418794	101418952	101417286	101417330	34	69669781	1000	43514623	120	561	39	1	1	0.827,1.0,1.0,1.0	1.0,0.78,0.615,1.0	0.108
38	ENSMUSG00000004221.16	Ikbkg	chrX	+	74427761	74427902	74427761	74427874	74432804	74433006	38	1000	102	2131	7621	67	39	1	1	1.0,0.0,NA,0.0	0.143,0.088,0.466,0.368	0.067
39	ENSMUSG00000031398.13	Plxna3	chrX	+	74333546	74333675	74333546	74333664	74333745	74333846	39	1010	10	1210	0	50	39	1	1	1.0,NA,0.438,NA	1.0,1.0,1.0,NA	-0.281
48	ENSMUSG00000073131.12	Vma21	chrX	+	71816789	71817067	71816789	71816940	71820067	71820177	48	1123	2345	4110	3333	166	39	0.460926	1	0.105,0.073,0.105,0.124	0.239,0.073,0.073,0.0	0.005
51	ENSMUSG00000023074.11	Mospd1	chrX	-	53355652	53355873	53355655	53355873	53347703	53347865	51	1	2261113	0	111299	42	39	1	1	0.0,0.0,0.0,0.067	0.0,0.0,0.0,0.0	0.017
52	ENSMUSG00000085396.7	Firre	chrX	-	50580580	50580949	50580812	50580949	50577870	50578024	52	68627772	3222	41443832	1011	271	39	1	1	0.765,0.817,0.847,0.838	0.855,1.0,0.845,0.822	-0.064
63	ENSMUSG00000001134.9	Uxt	chrX	-	20961634	20961786	20961679	20961786	20959937	20960019	63	160	1012118	7532	11764	84	39	0.00291504	0.0751077	0.0,0.037,0.202,0.0	0.228,0.249,0.188,0.188	-0.153
65	ENSMUSG00000031012.17	Cask	chrX	-	13785918	13786049	13785936	13786049	13714665	13714771	65	0	5252	11	5542	57	39	1	1	0.0,0.0,0.0,0.0	0.0,0.0,0.146,0.255	-0.1
66	ENSMUSG00000031156.18	Slc35a2	chrX	+	7884332	7884508	7884332	7884433	7885748	7885931	66	110	2231	1111	5351	114	39	1	1	0.0,0.146,0.102,0.0	0.064,0.102,0.064,0.255	-0.059
68	ENSMUSG00000031156.18	Slc35a2	chrX	+	7892139	7893415	7892139	7892867	7894190	7894464	68	94768694	1348	87857549	10	587	39	4.95845e-08	2.05938e-05	0.862,0.627,0.588,0.438	1.0,1.0,0.833,1.0	-0.33
69	ENSMUSG00000031154.15	Otud5	chrX	+	7867666	7867838	7867666	7867823	7867922	7868071	69	1341	46715	3122	7432	54	39	0.503688	1	0.153,0.265,0.292,0.046	0.236,0.153,0.325,0.419	-0.094
74	ENSMUSG00000057858.8	Fam204a	chr19	-	60226231	60226697	60226643	60226697	60221053	60221304	74	61618974	641111	9611913379	5763	451	39	0.00688268	0.119469	0.468,0.569,0.412,0.368	0.624,0.595,0.657,0.695	-0.189
75	ENSMUSG00000035173.14	Ccdc186	chr19	-	56807977	56808190	56808060	56808190	56806965	56807085	75	102411	1000	7528	0	122	39	1	1	0.762,1.0,1.0,1.0	1.0,1.0,1.0,1.0	-0.059
76	ENSMUSG00000024985.19	Tcf7l2	chr19	+	55910578	55910681	55910578	55910669	55912558	55912645	76	12112	1010	5010	0	51	39	1	1	0.433,1.0,0.894,1.0	1.0,NA,1.0,NA	-0.168
77	ENSMUSG00000025068.8	Gsto1	chr19	+	47859431	47859555	47859431	47859530	47863378	47863482	77	13686	977295137	139126	1141159271	64	39	0.38516	1	0.076,0.048,0.049,0.026	0.065,0.046,0.074,0.049	-0.009
78	ENSMUSG00000047731.17	Wbp1l	chr19	+	46644352	46644567	46644352	46644455	46652473	46652635	78	42911	187109	1110109	1115118	151	39	0.196953	1	0.054,0.069,0.189,0.24	0.205,0.147,0.19,0.225	-0.054
79	ENSMUSG00000036748.16	Cuedc2	chr19	-	46338309	46338411	46338312	46338411	46332617	46332701	79	1	5579	0	8654	42	39	1	1	0.0,0.0,0.0,0.094	0.0,0.0,0.0,0.0	0.024
80	ENSMUSG00000025224.16	Gbf1	chr19	+	46280537	46280743	46280537	46280731	46283034	46283185	80	4424	6604	5553	5546	51	39	0.807071	1	0.338,0.338,1.0,0.433	0.433,0.433,0.489,0.277	0.119
84	ENSMUSG00000025195.9	Dnmbp	chr19	-	43874127	43874257	43874157	43874257	43870161	43870309	84	200	6541	0	3113	69	39	1	1	0.0,0.184,0.0,0.0	0.0,0.0,0.0,0.0	0.046
86	ENSMUSG00000025006.17	Sorbs1	chr19	-	40376644	40377016	40376983	40377016	40373475	40373617	86	32252113	2100	22261922	1001	378	39	1	1	0.623,0.721,1.0,1.0	0.694,1.0,1.0,0.694	-0.011
87	ENSMUSG00000024989.15	Cep55	chr19	+	38057409	38057542	38057409	38057480	38057788	38057983	87	112	1000	1000	0	101	39	1	1	0.0,1.0,1.0,1.0	1.0,NA,NA,NA	-0.25
88	ENSMUSG00000024989.15	Cep55	chr19	+	38057409	38057566	38057409	38057480	38057788	38057983	88	1002	1000	1100	0	125	39	1	1	0.238,NA,NA,1.0	1.0,1.0,NA,NA	-0.381
89	ENSMUSG00000024989.15	Cep55	chr19	+	38057409	38057566	38057409	38057542	38057788	38057983	89	1000	110	100	0	63	39	1	1	1.0,0.0,0.0,NA	NA,1.0,NA,NA	-0.667
90	ENSMUSG00000039652.16	Cpeb3	chr19	-	37139061	37139221	37139130	37139221	37126331	37126388	90	4225	4231	2413	3552	108	39	0.269717	1	0.265,0.265,0.194,0.644	0.194,0.224,0.067,0.351	0.133
93	ENSMUSG00000064202.15	4430402I18Rik	chr19	-	28944223	28944454	28944232	28944454	28941711	28941814	93	68127	1001	71365	20	48	39	1	1	0.83,1.0,1.0,0.85	1.0,1.0,0.709,1.0	-0.007
96	ENSMUSG00000059363.10	Fxn	chr19	-	24272303	24272467	24272346	24272467	24267301	24267399	96	0	1347	30	5555	82	39	1	1	0.0,0.0,0.0,0.0	0.0,0.0,0.222,0.0	-0.056
97	ENSMUSG00000024943.9	Smc5	chr19	-	23214641	23214740	23214644	23214740	23214065	23214170	97	4345	3478	31026	4333	42	39	0.133006	0.899165	0.553,0.411,0.347,0.367	0.411,0.756,0.382,0.65	-0.13
109	ENSMUSG00000048832.9	Vps37c	chr19	+	10688750	10688983	10688750	10688979	10706209	10706308	109	1220	5222	204	9878	43	39	0.672648	1	0.154,0.476,0.476,0.0	0.0,0.185,0.0,0.312	0.152
110	ENSMUSG00000024667.12	Tmem216	chr19	-	10555698	10555751	10555712	10555751	10555062	10555164	110	9324	6124	4974	4212	53	39	0.198618	1	0.525,0.688,0.424,0.424	0.424,0.768,0.837,0.595	-0.141
111	ENSMUSG00000024668.8	Sdhaf2	chr19	-	10517168	10517386	10517319	10517386	10516979	10517089	111	1087399145	1302	176167138109	2451	190	39	0.166668	0.980599	0.957,0.833,1.0,0.937	0.948,0.896,0.85,0.957	0.019
112	ENSMUSG00000071653.9	1810009A15Rik	chr19	+	8889123	8889727	8889123	8889248	8890002	8890100	112	12141923	26193726	26151515	20221919	518	39	0.162933	0.980599	0.034,0.053,0.037,0.062	0.089,0.049,0.056,0.056	-0.016
113	ENSMUSG00000071657.12	Bscl2	chr19	+	8840534	8843090	8840534	8841424	8845170	8845314	113	217152175258	0	529526393324	1	1705	39	1	1	1.0,1.0,1.0,1.0	1.0,1.0,1.0,0.881	0.03
114	ENSMUSG00000010097.15	Nxf1	chr19	+	8762311	8762495	8762311	8762487	8762682	8762836	114	25293836	100	28281622	0	47	39	1	1	1.0,0.96,1.0,1.0	1.0,1.0,1.0,1.0	-0.01
116	ENSMUSG00000010110.17	Stx5a	chr19	+	8743352	8743502	8743352	8743423	8748460	8748577	116	138129	25101614	5923	2612148	118	39	0.0186493	0.236194	0.147,0.209,0.199,0.175	0.06,0.199,0.045,0.11	0.079
117	ENSMUSG00000010110.17	Stx5a	chr19	+	8748806	8748899	8748806	8748888	8749665	8749772	117	4341	8121122	1403	1814108	50	39	0.314576	1	0.281,0.163,0.221,0.034	0.042,0.182,0.0,0.226	0.062
119	ENSMUSG00000108414.1	Snhg1	chr19	+	8725781	8725924	8725781	8725826	8726066	8726102	119	26143120	22272826	1920156	1821113	137	39	0.379471	1	0.252,0.129,0.24,0.18	0.231,0.213,0.28,0.363	-0.072
121	ENSMUSG00000024960.9	Plcb3	chr19	-	6965506	6965584	6965508	6965584	6965296	6965397	121	20	15192113	1	13101115	41	39	1	1	0.0,0.0,0.083,0.0	0.0,0.0,0.0,0.06	0.006
122	ENSMUSG00000050623.5	Catsperz	chr19	-	6923491	6923599	6923522	6923599	6923300	6923367	122	2003	100	22	0	70	39	1	1	1.0,0.0,NA,1.0	NA,NA,1.0,1.0	-0.333
124	ENSMUSG00000024949.17	Sf1	chr19	+	6374009	6374287	6374009	6374283	6374548	6374608	124	2344	27263132	4052	21282227	43	39	0.655687	1	0.063,0.095,0.105,0.102	0.147,0.0,0.171,0.063	-0.004
126	ENSMUSG00000024773.15	Atg2a	chr19	+	6255100	6255271	6255100	6255265	6255408	6255538	126	1241	6562	1203	6344	45	39	0.562885	1	0.126,0.257,0.366,0.302	0.126,0.366,0.0,0.394	0.041
131	ENSMUSG00000024911.7	Fibp	chr19	+	5463170	5463325	5463170	5463304	5463603	5463712	131	7858	24171912	1114123	30202413	60	39	0.577779	1	0.159,0.234,0.146,0.302	0.192,0.313,0.245,0.13	-0.01
132	ENSMUSG00000086938.9	4930481A15Rik	chr19	+	5415007	5415112	5415007	5415099	5415606	5415812	132	116919	2010	15201216	3202	52	39	0.0307458	0.349653	0.805,1.0,0.871,1.0	0.789,0.882,1.0,0.857	0.037
134	ENSMUSG00000034108.6	Ccs	chr19	-	4834172	4834310	4834239	4834310	4833340	4833447	134	65527569	1	62524246	0	106	39	1	1	1.0,1.0,1.0,0.962	1.0,1.0,1.0,1.0	-0.01
135	ENSMUSG00000034108.6	Ccs	chr19	-	4834172	4834310	4834193	4834310	4833340	4833518	135	73466589	213	63665431	4021	60	39	0.495182	1	1.0,0.937,0.977,0.951	0.911,1.0,0.946,0.953	0.014
136	ENSMUSG00000034108.6	Ccs	chr19	-	4834172	4834310	4834239	4834310	4833340	4833518	136	12189122148	1001	1141099170	0	106	39	1	1	0.978,1.0,1.0,0.982	1.0,1.0,1.0,1.0	-0.01
137	ENSMUSG00000034108.6	Ccs	chr19	-	4834193	4834310	4834239	4834310	4833340	4833518	137	48455862	1001	55433940	0	85	39	1	1	0.957,1.0,1.0,0.966	1.0,1.0,1.0,1.0	-0.019
138	ENSMUSG00000094936.8	Rbm4	chr19	-	4793671	4793880	4793826	4793880	4792397	4792820	138	19141312	0	277614	1	194	39	1	1	1.0,1.0,1.0,1.0	1.0,1.0,1.0,0.738	0.066
140	ENSMUSG00000024830.17	Rps6kb2	chr19	-	4158802	4158919	4158828	4158919	4158609	4158717	140	5647	9235	10650	101176	65	39	0.124736	0.867891	0.25,0.643,0.444,0.457	0.375,0.247,0.3,0.0	0.218
141	ENSMUSG00000024835.15	Coro1b	chr19	+	4148618	4148736	4148618	4148722	4149341	4149544	141	2072618	1347	19322223	213	53	39	0.0044182	0.0934052	0.936,0.632,0.827,0.654	1.0,0.922,0.942,0.849	-0.166
142	ENSMUSG00000024845.17	Tmem134	chr19	+	4127056	4127132	4127056	4127121	4127549	4127639	142	70546088	72718486	58505331	64505137	50	39	0.547544	1	0.431,0.372,0.358,0.444	0.414,0.438,0.448,0.395	-0.023
143	ENSMUSG00000024845.17	Tmem134	chr19	+	4127549	4127836	4127549	4127639	4131228	4131282	143	184174234264	4014	183152166119	5411	236	39	0.257014	1	0.884,1.0,0.975,0.916	0.858,0.863,0.965,0.952	0.034
144	ENSMUSG00000024856.10	Cdk2ap2	chr19	+	4097400	4097733	4097400	4097507	4097816	4097917	144	15162227	1011610	17161910	20171212	265	39	0.0107511	0.16725	0.181,0.176,0.35,0.284	0.111,0.122,0.189,0.109	0.115
145	ENSMUSG00000024856.10	Cdk2ap2	chr19	+	4097816	4097917	4097816	4097907	4098004	4098137	145	42425557	2131	89826155	4302	49	39	0.845457	1	0.944,0.971,0.936,0.978	0.947,0.956,1.0,0.956	-0.008
146	ENSMUSG00000037916.14	Ndufv1	chr19	-	4011101	4011428	4011345	4011428	4009825	4010009	146	3025250822983161	3357	3278366729302416	12400	283	39	1	1	0.993,0.991,0.984,0.984	0.974,0.992,1.0,1.0	-0.004
147	ENSMUSG00000024829.12	Mrpl21	chr19	+	3284759	3284833	3284759	3284817	3285309	3285395	147	21	35343544	10	62484226	55	39	1	1	0.0,0.0,0.039,0.016	0.0,0.0,0.017,0.0	0.009
152	ENSMUSG00000025420.13	Katnal2	chr18	-	77011983	77012104	77011989	77012104	77010946	77011045	152	3112	20	410	1011	45	39	0.635108	1	1.0,1.0,0.302,1.0	0.0,1.0,0.464,0.0	0.46
153	ENSMUSG00000025885.18	Myo5b	chr18	+	74714825	74714974	74714825	74714959	74715958	74716078	153	1000	100	111	6343	54	39	1	1	1.0,0.0,NA,NA	0.0,0.194,0.153,0.194	0.365
154	ENSMUSG00000053477.17	Tcf4	chr18	+	69677966	69678129	69677966	69678117	69681568	69681798	154	6141116	8982	6467	2772	51	39	0.64336	1	0.364,0.543,0.513,0.86	0.696,0.304,0.396,0.728	0.039
158	ENSMUSG00000024581.13	Napg	chr18	+	62984039	62984123	62984039	62984070	62986178	62986288	158	12	348	1001	3824	92	39	1	1	NA,0.0,0.096,0.096	0.124,0.0,0.0,0.096	0.009
161	ENSMUSG00000024477.4	Pggt1b	chr18	-	46274585	46274708	46274589	46274708	46262889	46262957	161	10	3121	11	6213	43	39	1	1	0.0,0.0,0.312,0.0	0.0,0.0,0.476,0.232	-0.099
163	ENSMUSG00000024425.4	Ndfip1	chr18	+	38452304	38452429	38452304	38452371	38456054	38456121	163	181163241230	2	261199177135	1	97	39	1	1	1.0,1.0,1.0,0.979	1.0,1.0,1.0,0.982	-0.001
165	ENSMUSG00000042660.8	Wdr55	chr18	+	36762657	36762767	36762657	36762757	36762848	36763018	165	120	124115	1001	169139	49	39	1	1	0.0,0.166,0.614,0.0	0.047,0.0,0.0,0.081	0.163
166	ENSMUSG00000117679.1	Apbb3	chr18	-	36676616	36676992	36676864	36676992	36676362	36676477	166	29526251	100	37382324	0	287	39	1	1	1.0,0.876,1.0,1.0	1.0,1.0,1.0,1.0	-0.031
168	ENSMUSG00000024483.19	Ankhd1	chr18	+	36656685	36656862	36656685	36656834	36657973	36658138	168	10	981219	100	1071513	67	39	1	1	0.0,0.0,0.046,0.0	0.0,0.077,0.0,0.0	-0.008
169	ENSMUSG00000025283.15	Sat1	chrX	-	155215119	155215684	155215600	155215684	155214032	155214134	169	243281395284	46628470	175229240114	57504435	520	39	0.311022	1	0.284,0.254,0.261,0.233	0.187,0.256,0.29,0.196	0.026
173	ENSMUSG00000037236.16	Matr3	chr18	+	35562210	35562292	35562210	35562259	35578415	35578457	173	16151512	0	13191916	10	72	39	1	1	1.0,1.0,1.0,1.0	1.0,1.0,0.911,1.0	0.022
174	ENSMUSG00000037236.16	Matr3	chr18	+	35579265	35579318	35579265	35579310	35581169	35581295	174	24162532	1200	15212720	0	47	39	1	1	0.952,0.869,1.0,1.0	1.0,1.0,1.0,1.0	-0.045
176	ENSMUSG00000038773.11	Kdm3b	chr18	+	34829167	34829298	34829167	34829258	34830128	34830248	176	21143129	210	15322011	110	79	39	1	1	1.0,0.776,0.939,1.0	1.0,0.94,0.908,1.0	-0.033
177	ENSMUSG00000003778.14	Brd8	chr18	-	34608417	34609949	34609804	34609949	34607774	34608055	177	132123150138	1000	108886369	1000	1426	39	1	1	0.783,1.0,1.0,1.0	0.747,1.0,1.0,1.0	0.009
178	ENSMUSG00000014503.15	Pkd2l2	chr18	+	34416827	34417528	34416827	34417049	34421047	34422200	178	205917	1235	81132	3200	518	39	0.879288	1	0.601,0.158,0.184,0.204	0.167,0.293,1.0,1.0	-0.328
179	ENSMUSG00000014504.16	Srp19	chr18	+	34331749	34334364	34331749	34331825	34334456	34334568	179	232184222213	2021	18818317092	111	2578	39	0.0620941	0.558115	0.637,1.0,0.627,0.763	1.0,0.735,0.72,0.582	-0.002
181	ENSMUSG00000024273.8	2700062C07Rik	chr18	+	24471061	24471146	24471061	24471084	24472949	24473149	181	111	3935	121	5764	101	39	1	1	0.0,0.041,0.114,0.072	0.0,0.052,0.114,0.088	-0.007
186	ENSMUSG00000024404.7	Riok3	chr18	+	12148790	12148988	12148790	12148845	12149518	12149678	186	161130176169	414	236260213179	2403	182	39	0.715517	1	1.0,0.874,0.974,0.901	0.962,0.933,1.0,0.927	-0.018
187	ENSMUSG00000057440.8	Mpp7	chr18	-	7626728	7626817	7626732	7626817	7561725	7561872	187	1320	11	4611	100	43	39	1	1	1.0,1.0,0.645,0.0	1.0,0.845,1.0,1.0	-0.3
195	ENSMUSG00000024073.16	Birc6	chr17	+	74615219	74615357	74615219	74615330	74618435	74618563	195	10	0	1104	100	66	39	1	1	NA,NA,1.0,NA	1.0,0.371,NA,1.0	0.21
199	ENSMUSG00000064120.14	Mocs1	chr17	+	49439421	49439596	49439421	49439586	49449099	49449161	199	1002	149714	0	1614107	49	39	1	1	0.054,0.0,0.0,0.102	0.0,0.0,0.0,0.0	0.039
201	ENSMUSG00000023994.13	Nfya	chr17	-	48398981	48399065	48398984	48399065	48395649	48395796	201	51058	1102	7242	1003	42	39	0.36283	1	0.823,0.903,1.0,0.788	0.867,1.0,1.0,0.382	0.066
202	ENSMUSG00000023990.18	Tfeb	chr17	+	47769237	47769519	47769237	47769261	47785964	47786196	202	0	10	1000	0	297	39	1	1	NA,NA,0.0,NA	1.0,NA,NA,NA	-1
208	ENSMUSG00000038954.14	Supt3	chr17	+	45041215	45041386	45041215	45041306	45048281	45048392	208	40244353	100	32322916	0	119	39	1	1	1.0,0.887,1.0,1.0	1.0,1.0,1.0,1.0	-0.028
209	ENSMUSG00000056492.6	Adgrf5	chr17	+	43403917	43404097	43403917	43404043	43410501	43410556	209	63405032	15192430	53282028	21181512	93	39	0.761386	1	0.638,0.469,0.466,0.309	0.514,0.395,0.359,0.495	0.03
214	ENSMUSG00000024446.13	Rpp21	chr17	-	36257412	36257524	36257441	36257524	36255943	36256069	214	211	46152245	4111	28262918	68	39	1	1	0.0,0.071,0.025,0.013	0.076,0.022,0.019,0.031	-0.01
217	ENSMUSG00000038838.15	Vars2	chr17	-	35657923	35658338	35658131	35658338	35657206	35657318	217	4121115	1586	4455	86113	247	39	0.00254475	0.0666079	0.387,0.275,0.178,0.283	0.073,0.095,0.067,0.208	0.17
218	ENSMUSG00000038838.15	Vars2	chr17	-	35659259	35659389	35659261	35659389	35659026	35659179	218	0	5121418	1	151669	41	39	1	1	0.0,0.0,0.0,0.0	0.0,0.0,0.0,0.096	-0.024
221	ENSMUSG00000013787.15	Ehmt2	chr17	+	34908173	34908313	34908173	34908278	34908403	34908558	221	2012	21182630	300	16261611	74	39	0.617451	1	0.048,0.0,0.02,0.034	0.0,0.057,0.0,0.0	0.011
222	ENSMUSG00000024369.16	Nelfe	chr17	+	34850407	34850674	34850407	34850462	34850910	34850993	222	27172023	10679	16121214	731010	251	39	0.199195	1	0.296,0.306,0.307,0.284	0.262,0.383,0.157,0.179	0.053
223	ENSMUSG00000061207.11	Stk19	chr17	-	34831997	34832152	34832012	34832152	34824750	34824848	223	231	10239	2120	9563	54	39	0.763044	1	0.0,0.419,0.419,0.074	0.138,0.126,0.194,0.0	0.113
224	ENSMUSG00000073418.4	C4b	chr17	-	34735704	34735875	34735735	34735875	34735403	34735607	224	8677	13162918	3142	46113	70	39	0.694182	1	0.255,0.173,0.119,0.178	0.295,0.085,0.168,0.271	-0.024
225	ENSMUSG00000034254.17	Agpat1	chr17	+	34610871	34611005	34610871	34610926	34611273	34611449	225	11493127132	1202	233223186202	2000	118	39	0.411737	1	0.974,0.939,1.0,0.956	0.975,1.0,1.0,1.0	-0.027
226	ENSMUSG00000096727.3	Psmb9	chr17	-	34184155	34184413	34184281	34184413	34183614	34183744	226	971521	22233657	9422	12496	165	39	0.71561	1	0.088,0.067,0.09,0.08	0.151,0.191,0.05,0.073	-0.035
227	ENSMUSG00000042099.16	Kank3	chr17	+	33816185	33816263	33816185	33816245	33817193	33818444	227	7161	10172420	2201	912137	57	39	0.0550839	0.507449	0.324,0.039,0.146,0.033	0.132,0.102,0.0,0.089	0.055
228	ENSMUSG00000059208.15	Hnrnpm	chr17	-	33658869	33658914	33658899	33658914	33658387	33658465	228	118101125154	114	1141079058	1010	69	39	0.603479	1	1.0,0.983,0.986,0.956	0.985,1.0,0.981,1.0	-0.01
229	ENSMUSG00000059208.15	Hnrnpm	chr17	-	33666493	33666685	33666646	33666685	33665491	33665645	229	130147141157	2120	1501148284	2400	192	39	0.601321	1	0.93,0.968,0.935,1.0	0.938,0.853,1.0,1.0	0.011
230	ENSMUSG00000024300.17	Myo1f	chr17	+	33598142	33598323	33598142	33598312	33601050	33601196	230	0	621617	10	8203	50	39	1	1	0.0,0.0,0.0,0.0	0.0,0.0,1.0,0.0	-0.25
231	ENSMUSG00000024299.17	Adamts10	chr17	+	33528679	33529026	33528679	33528828	33530132	33530289	231	22234331	1	27241724	0	237	39	1	1	1.0,1.0,1.0,0.836	1.0,1.0,1.0,1.0	-0.041
232	ENSMUSG00000024299.17	Adamts10	chr17	+	33538570	33538701	33538570	33538695	33543197	33543305	232	6425	3272	2243	2100	45	39	0.000918191	0.0360499	0.634,0.634,0.198,0.684	0.464,0.634,1.0,1.0	-0.237
233	ENSMUSG00000024299.17	Adamts10	chr17	+	33538570	33538712	33538570	33538695	33543197	33543305	233	6557	3272	3472	2100	56	39	0.000523858	0.026424	0.582,0.635,0.332,0.709	0.511,0.736,1.0,1.0	-0.247
234	ENSMUSG00000024299.17	Adamts10	chr17	+	33538570	33538712	33538570	33538701	33543197	33543305	234	3455	3323	2341	1112	50	39	0.424723	1	0.438,0.51,0.661,0.565	0.609,0.701,0.757,0.281	-0.044
235	ENSMUSG00000024055.15	Cyp4f13	chr17	-	32946788	32947003	32946804	32947003	32941055	32941200	235	1011	17191824	1000	1924218	55	39	1	1	0.04,0.0,0.038,0.029	0.036,0.0,0.0,0.0	0.018
236	ENSMUSG00000095253.4	Zfp799	chr17	-	32822067	32822200	32822073	32822200	32821777	32821838	236	0	1000	1	2202	45	39	1	1	0.0,NA,NA,NA	0.0,0.0,NA,0.302	-0.101
237	ENSMUSG00000091586.2	Cyp4f17	chr17	+	32506893	32507108	32506893	32507092	32517893	32518038	237	1000	5143	200	3584	55	39	1	1	0.124,0.0,0.0,0.0	0.0,0.221,0.0,0.0	-0.024
243	ENSMUSG00000058392.13	Rrp1b	chr17	+	32045928	32046229	32045928	32046011	32047673	32047731	243	1221	3001	3020	1010	257	39	1	1	0.048,1.0,1.0,0.132	0.313,NA,0.233,NA	0.272
244	ENSMUSG00000058392.13	Rrp1b	chr17	+	32045928	32046229	32045928	32046011	32048552	32048638	244	1221	0	3020	100	257	39	1	1	1.0,1.0,1.0,1.0	1.0,0.0,1.0,NA	0.333
245	ENSMUSG00000058392.13	Rrp1b	chr17	+	32055104	32055315	32055104	32055124	32055910	32055997	245	121	1200	2422	1101	230	39	0.0865859	0.676683	0.0,0.078,1.0,1.0	0.253,0.404,1.0,0.253	0.042
248	ENSMUSG00000041119.12	Pde9a	chr17	+	31420244	31420288	31420244	31420257	31443165	31443220	248	2224	1000	3100	0	70	39	1	1	0.527,1.0,1.0,1.0	1.0,1.0,NA,NA	-0.118
251	ENSMUSG00000041119.12	Pde9a	chr17	+	31471758	31471882	31471758	31471854	31473157	31473279	251	1001	2200	0	1120	67	39	1	1	0.225,0.0,NA,1.0	0.0,0.0,0.0,NA	0.408
255	ENSMUSG00000042203.8	Tbc1d22b	chr17	+	29571664	29571794	29571664	29571735	29572969	29573098	255	1025	5311	4030	6425	98	39	0.548388	1	0.074,0.0,0.443,0.666	0.21,0.0,0.374,0.0	0.15
261	ENSMUSG00000046711.16	Hmga1	chr17	+	27556667	27557066	27556667	27556709	27559532	27559670	261	24164249	1	36306931	0	396	39	1	1	1.0,1.0,1.0,0.828	1.0,1.0,1.0,1.0	-0.043
266	ENSMUSG00000001576.15	Ergic1	chr17	+	26629900	26630529	26629900	26630079	26634416	26634521	266	8735	0	3567136	1201	489	39	0.485258	1	1.0,1.0,1.0,1.0	0.736,0.728,1.0,0.324	0.303
268	ENSMUSG00000024187.15	Fam234a	chr17	-	26214327	26214483	26214345	26214483	26213803	26213906	268	46456356	67711	86615957	1521	57	39	8.84489e-06	0.000972348	0.84,0.815,0.86,0.777	0.983,0.893,0.953,0.975	-0.128
269	ENSMUSG00000024187.15	Fam234a	chr17	-	26225911	26226023	26225927	26226023	26220280	26220580	269	20121622	2402	28242121	2214	55	39	0.72951	1	0.876,0.68,1.0,0.886	0.908,0.895,0.937,0.788	-0.022
270	ENSMUSG00000024181.9	Mrpl28	chr17	+	26124555	26124718	26124555	26124708	26125256	26125564	270	2212	74978266	1320	94987353	49	39	0.73317	1	0.021,0.016,0.01,0.024	0.008,0.024,0.021,0.0	0.005
271	ENSMUSG00000024180.14	Tmem8	chr17	+	26120283	26120685	26120283	26120462	26121539	26121656	271	862117	0	25292119	100	262	39	1	1	1.0,1.0,1.0,1.0	1.0,0.812,1.0,1.0	0.047
273	ENSMUSG00000025735.13	Rhbdl1	chr17	-	25836398	25836572	25836410	25836572	25835968	25836193	273	3110	51258	10	220	51	39	1	1	0.315,0.06,0.133,0.0	NA,0.0,0.277,NA	-0.012
274	ENSMUSG00000002274.13	Metrn	chr17	-	25796085	25796641	25796240	25796641	25795373	25795433	274	3351	2244	3215	2220	194	39	0.735331	1	0.232,0.232,0.201,0.048	0.232,0.167,0.091,1.0	-0.194
278	ENSMUSG00000024163.17	Mapk8ip3	chr17	-	24906146	24906228	24906173	24906228	24905167	24905298	278	30312941	8247	29252015	2322	66	39	0.17701	1	0.689,0.902,0.811,0.776	0.895,0.831,0.855,0.816	-0.055
279	ENSMUSG00000024163.17	Mapk8ip3	chr17	-	24917994	24918136	24918087	24918136	24914458	24914705	279	32253435	1101	21201818	3031	132	39	1	1	0.904,0.881,1.0,0.912	0.674,1.0,0.639,0.842	0.136
280	ENSMUSG00000041130.10	Zfp598	chr17	+	24677834	24678713	24677834	24678052	24679036	24679224	280	108141189164	11	1111128875	0	700	39	1	1	1.0,1.0,0.913,0.901	1.0,1.0,1.0,1.0	-0.046
281	ENSMUSG00000041130.10	Zfp598	chr17	+	24678595	24678713	24678595	24678704	24679036	24679224	281	53710	2516	3451	4322	48	39	0.414419	1	0.67,0.328,0.85,0.575	0.379,0.52,0.67,0.289	0.141
282	ENSMUSG00000052752.15	Traf7	chr17	-	24512949	24513084	24512955	24513084	24512168	24512386	282	16161918	3221	2014198	1116	45	39	0.650327	1	0.822,0.874,0.892,0.94	0.945,0.924,0.943,0.536	0.045
283	ENSMUSG00000052752.15	Traf7	chr17	-	24519113	24519246	24519130	24519246	24518741	24518799	283	131	10101412	2331	12132410	56	39	0.177291	1	0.0,0.065,0.13,0.055	0.104,0.138,0.08,0.065	-0.034
284	ENSMUSG00000024137.9	E4f1	chr17	-	24446781	24447210	24447089	24447210	24446513	24446680	284	18262815	1000	27281714	0	347	39	1	1	0.669,1.0,1.0,1.0	1.0,1.0,1.0,1.0	-0.083
285	ENSMUSG00000024118.14	Tedc2	chr17	-	24220516	24220615	24220521	24220615	24220251	24220310	285	6113	10	3104	0	44	39	1	1	1.0,1.0,0.47,1.0	1.0,1.0,NA,1.0	-0.133
290	ENSMUSG00000062012.14	Zfp13	chr17	-	23581056	23581270	23581077	23581270	23580770	23580862	290	4041	10	10	0	60	39	1	1	1.0,NA,0.722,1.0	NA,NA,1.0,NA	-0.093
293	ENSMUSG00000069743.5	Zfp820	chr17	-	21840604	21840714	21840623	21840714	21823843	21823891	293	0	1100	100	0	58	39	1	1	0.0,0.0,NA,NA	NA,1.0,NA,NA	-1
297	ENSMUSG00000067942.6	Zfp160	chr17	+	21011675	21011777	21011675	21011772	21020071	21020198	297	10	5202	10	1233	44	39	1	1	0.0,0.0,1.0,0.0	0.0,0.0,0.228,0.0	0.193
309	ENSMUSG00000014767.17	Tbp	chr17	+	15501153	15501357	15501153	15501202	15502964	15503128	309	41	1021	5132	302	194	39	1	1	0.0,NA,0.287,0.167	1.0,0.063,1.0,0.167	-0.406
310	ENSMUSG00000014763.8	Fam120b	chr17	+	15401744	15404397	15401744	15403129	15405754	15405935	310	889312594	6445	93859264	4623	1307	39	0.891684	1	0.304,0.41,0.483,0.359	0.41,0.297,0.579,0.389	-0.03
312	ENSMUSG00000006818.5	Sod2	chr17	+	13008183	13008433	13008183	13008386	13010519	13010636	312	216913	529447393566	3224812	883853731579	86	39	1	1	0.018,0.006,0.01,0.01	0.016,0.013,0.005,0.009	0
313	ENSMUSG00000056537.11	Rlim	chrX	-	103981062	103981284	103981072	103981284	103979272	103979334	313	121	2011	3211	110	49	39	0.145731	0.936657	0.0,1.0,0.614,0.443	1.0,0.614,0.443,1.0	-0.25
[truncated: 1,505 more rows]

## Sheet: MXE
ID	GeneID	geneSymbol	chr	strand	1stExonStart_0base	1stExonEnd	2ndExonStart_0base	2ndExonEnd	upstreamES	upstreamEE	downstreamES	downstreamEE	ID_1	IJC_SAMPLE_1	SJC_SAMPLE_1	IJC_SAMPLE_2	SJC_SAMPLE_2	IncFormLen	SkipFormLen	PValue	FDR	IncLevel1	IncLevel2	IncLevelDifference
[truncated: 1,046 more rows]

[truncated: 2 more sheets: RI, SE]
