# Supplementary material for: Histone proteoform analysis reveals epigenetic changes in adult mouse brown adipose tissue in response to cold stress
Source: Epigenetics Chromatin. 2024 Apr 27;17:12. doi: 10.1186/s13072-024-00536-8 (PMC11055387; doi:10.1186/s13072-024-00536-8)
Supplement: Supplementary file 3 — Additional file 3: RNA-Seq differentially expressed gene (DEG) reanalysis and RRBS differentially methylated gene (DMG) and differentially methylated promoter (DMP) analyses. TN: thermoneutral. RT: room temperature. SC: severe cold. [file 13072_2024_536_MOESM3_ESM.xlsx]

## Sheet: SC vs TN DEGs
Gene	baseMean	log2FoldChange	lfcSE	stat	pvalue	padj	FC	GSM2538250_T1	GSM2538251_T2	GSM2538252_T5	GSM2538253_T8	GSM2538258_SC7	GSM2538259_SC6	GSM2538260_SC8	GSM2538261_SC4	mgi_symbol
ENSMUSG00000025902.13	519.302	-0.457324	0.119905	-3.81404	0.000136713	0.000368856	0.728336	533.358	653.593	578.353	639.898	385.251	490.283	437.518	436.161	Sox17
ENSMUSG00000033845.13	1853.7	0.426775	0.124215	3.43578	0.000590856	0.00140943	1.34423	1670.23	1742.92	1673.6	1240.57	1948.78	2077.91	2331.77	2143.84	Mrpl15
ENSMUSG00000025903.14	3356.03	0.724662	0.117744	6.15455	7.52905e-10	4.37979e-09	1.65251	2935.72	2684.48	2334.69	2168.95	3915.59	4011.23	4736.14	4061.48	Lypla1
ENSMUSG00000033813.15	266.927	0.475604	0.120334	3.95237	7.73807e-05	0.000216741	1.3905	243.744	235.121	203.29	211.665	322.169	307.701	295.325	316.402	Tcea1
ENSMUSG00000033793.12	2721.91	0.921709	0.0939891	9.80655	1.0551e-22	2.14667e-21	1.89436	1853.71	1921.95	2087.27	1659.81	3377.14	3363.39	3799.45	3712.55	Atp6v1h
ENSMUSG00000025907.14	1381.01	0.465312	0.132709	3.50625	0.000454468	0.00111306	1.38062	1341.04	1281.3	950.264	1069.77	1444.13	1531.09	1790.84	1639.67	Rb1cc1
ENSMUSG00000090031.2	265.752	-0.231065	0.165393	-1.39707	0.162393	0.219751	0.852006	277.022	267.477	349.061	254.161	194.878	257.653	271.46	254.304	4732440D04Rik
ENSMUSG00000051285.17	2863.73	0.434932	0.128271	3.39074	0.000697043	0.00163677	1.35185	2852.97	2699.58	2054.18	2136.26	3042.58	3163.2	3637.37	3323.7	Pcmtd1
ENSMUSG00000061024.8	451	-0.0141701	0.153417	-0.0923633	0.926409	0.943362	0.990226	396.645	524.169	393.186	497.698	413.412	443.015	398.738	541.136	Rrs1
ENSMUSG00000025911.14	5112.77	0.156118	0.147663	1.05726	0.290392	0.362492	1.11428	6055.81	4872.83	4775.75	3642.43	5393.51	5065.94	6055.65	5040.25	Adhfe1
ENSMUSG00000079671.8	58.6564	-0.964639	0.312561	-3.08624	0.00202707	0.00434699	0.512407	107.031	84.1259	63.0358	57.2067	46.185	47.2673	37.7857	26.6132	2610203C22Rik
ENSMUSG00000045210.8	837.999	-0.212962	0.109083	-1.9523	0.0509026	0.0794088	0.862764	883.233	908.128	778.492	1028.9	723.19	768.326	809.409	804.311	Vcpip1
ENSMUSG00000025915.14	520.902	0.100126	0.117967	0.848768	0.396011	0.470801	1.07187	506.375	446.514	572.838	486.257	526.058	596.866	542.921	489.388	Sgk3
ENSMUSG00000098234.7	237.196	-0.125729	0.147155	-0.854398	0.392884	0.46786	0.916541	232.051	221.1	278.145	259.065	217.407	217.8	266.488	205.513	Snhg6
ENSMUSG00000025917.9	1552.02	0.590024	0.0766462	7.69802	1.38195e-14	1.35931e-13	1.50527	1269.99	1314.74	1247.32	1124.52	1815.86	1855.47	1839.57	1948.68	Cops5
ENSMUSG00000056763.16	405.992	-0.112269	0.0960451	-1.16892	0.242436	0.310158	0.925132	424.528	427.101	422.34	411.888	364.974	393.894	381.834	421.376	Cspp1
ENSMUSG00000067851.11	1895.07	0.580406	0.111524	5.20431	1.9472e-07	8.27425e-07	1.49527	1749.38	1525.05	1477.4	1324.74	2086.21	2158.54	2550.53	2288.74	Arfgef1
ENSMUSG00000048960.13	2076.15	0.305775	0.0917797	3.33162	0.000863411	0.00198911	1.23608	1852.81	2045.98	1853.25	1680.24	2273.2	2370.78	2457.06	2075.83	Prex2
ENSMUSG00000057715.13	355.773	0.163145	0.182459	0.894143	0.371245	0.44597	1.11973	333.686	430.336	317.543	263.968	364.974	432.82	402.716	300.138	A830018L16Rik
ENSMUSG00000016918.15	296.835	-0.83189	0.15595	-5.33435	9.58885e-08	4.2448e-07	0.561793	402.042	325.718	376.639	415.157	190.372	251.166	179.979	233.605	Sulf1
ENSMUSG00000005886.14	1147.85	0.138486	0.0910489	1.52101	0.128258	0.178596	1.10075	1184.54	1072.07	1032.21	1083.66	1254.88	1116.81	1307.58	1131.06	Ncoa2
ENSMUSG00000025935.10	1213.79	-0.255377	0.0978616	-2.60958	0.00906544	0.0170864	0.837768	1309.56	1148.64	1441.16	1382.77	1110.69	1177.98	1032.15	1107.41	Tram1
ENSMUSG00000025937.6	2880.28	1.87332	0.131088	14.2905	2.50654e-46	1.86263e-44	3.66374	1391.41	1338.46	1219.74	992.128	3913.33	4289.28	4878.33	5019.55	Lactb2
ENSMUSG00000025925.14	144.456	-0.474585	0.180812	-2.62474	0.0086716	0.0163948	0.719674	197.873	136.974	173.348	164.265	105.888	137.168	126.284	113.846	Terf1
ENSMUSG00000043716.13	1216.91	-0.461498	0.0771125	-5.98474	2.16737e-09	1.17971e-08	0.726232	1312.26	1371.9	1486.86	1467.76	1063.38	1033.39	991.377	1008.35	Rpl7
ENSMUSG00000025921.7	473.846	-0.134139	0.126828	-1.05765	0.290217	0.362361	0.911213	570.234	487.499	468.829	456.836	434.815	504.185	393.767	474.603	Rdh10
ENSMUSG00000025920.19	1118.09	0.0160949	0.108895	0.147802	0.882499	0.90706	1.01122	1204.33	1192.86	1095.25	955.352	1089.29	1019.49	1226.05	1162.11	Stau2
ENSMUSG00000025939.18	1698.76	0.213836	0.106432	2.00914	0.0445225	0.0705952	1.15977	1651.34	1747.23	1426.18	1470.21	1693.07	1745.18	2081.2	1775.69	Ube2w
ENSMUSG00000079658.9	1843.32	0.44851	0.0793769	5.65038	1.60092e-08	7.83236e-08	1.36463	1551.5	1678.2	1550.68	1458.77	1990.46	2127.96	2288.02	2100.97	Eloc
ENSMUSG00000025940.6	4111.44	1.14761	0.0951662	12.059	1.73947e-33	7.28487e-32	2.21546	2629.91	2788.02	2560.04	2253.94	5208.77	5613.69	6285.35	5551.82	Tmem70
ENSMUSG00000025779.10	74.9186	0.177868	0.242096	0.734702	0.462521	0.535965	1.13121	55.7642	60.3981	88.2501	76.8204	92.37	80.6325	81.5375	63.5761	Ly96
ENSMUSG00000042686.5	213.41	-0.205827	0.419062	-0.491162	0.623312	0.687946	0.867041	432.622	157.466	124.496	199.406	324.421	103.803	155.12	209.949	Jph1
ENSMUSG00000025776.13	65.0198	0.548324	0.225603	2.43049	0.0150786	0.0269802	1.46239	49.4683	47.4556	57.5201	57.2067	72.0937	84.3397	88.498	63.5761	Crispld1
ENSMUSG00000041859.10	229.698	-0.191097	0.210036	-0.90983	0.362912	0.437685	0.875939	177.186	235.121	293.904	273.775	246.695	253.019	178.985	178.9	Mcm3
ENSMUSG00000025931.15	68.8346	-0.277139	0.244614	-1.13296	0.257229	0.326207	0.825226	71.9538	74.419	57.5201	98.0686	67.5878	59.3159	65.6278	56.1835	Paqr8
ENSMUSG00000041779.5	220.549	-0.726355	0.18305	-3.96808	7.24542e-05	0.000204067	0.604429	289.614	261.006	210.382	339.154	179.108	180.728	149.154	155.244	Tram2
ENSMUSG00000025933.15	81.5361	-0.259295	0.198851	-1.30397	0.192245	0.254551	0.835496	85.4452	101.382	86.6742	83.3583	74.3466	83.4129	75.5714	62.0976	Tmem14a
ENSMUSG00000025934.15	163.904	-1.08245	0.705406	-1.53451	0.124904	0.174624	0.472225	565.737	140.21	74.855	109.51	68.7143	92.681	89.4924	170.029	Gsta3
ENSMUSG00000028033.16	55.4397	-1.14019	0.417495	-2.73102	0.00631378	0.0123162	0.4537	107.931	85.2044	35.4576	76.0032	50.6909	25.9507	20.8816	41.3984	Kcnq5
ENSMUSG00000026158.11	322.856	-0.0126207	0.117933	-0.107016	0.914776	0.934013	0.99129	325.591	317.09	304.936	350.595	355.962	314.189	329.133	285.353	Ogfrl1
ENSMUSG00000026155.13	646.727	0.804952	0.125516	6.41315	1.42542e-10	9.01484e-10	1.74709	509.973	488.577	483.8	400.447	768.248	721.058	890.947	910.764	Smap1
ENSMUSG00000026154.4	587.533	0.635463	0.125043	5.08195	3.73579e-07	1.52319e-06	1.55344	449.711	514.462	491.679	387.371	663.487	786.862	748.753	657.938	Sdhaf4
ENSMUSG00000026153.15	513.043	0.170221	0.173714	0.979896	0.327137	0.401574	1.12523	462.303	532.797	464.889	473.181	610.543	462.478	690.086	408.07	Fam135a
ENSMUSG00000073725.8	1802.82	0.705049	0.0751494	9.38195	6.47614e-21	1.14053e-19	1.6302	1412.09	1453.87	1353.69	1265.9	2127.89	2206.74	2344.7	2257.69	Lmbrd1
ENSMUSG00000048874.15	1877.72	0.2732	0.0954435	2.86242	0.00420414	0.0085322	1.20849	1675.62	1711.64	1750.03	1663.08	1937.52	1803.57	2306.92	2173.41	Phf3
ENSMUSG00000026064.16	208.695	-0.389057	0.287987	-1.35095	0.176711	0.236522	0.763629	219.459	306.304	142.618	277.861	244.443	117.705	160.092	201.078	Ptp4a1
ENSMUSG00000026134.11	98.4326	-0.137302	0.192802	-0.712139	0.476379	0.549592	0.909218	83.6463	104.618	107.949	116.048	105.888	93.6078	85.515	90.1893	Prim2
ENSMUSG00000004768.14	240.463	-0.437767	0.125827	-3.47912	0.000503055	0.00121908	0.738276	259.034	300.912	278.145	270.506	202.763	225.215	197.878	189.25	Rab23
ENSMUSG00000042215.8	254.27	0.796758	0.169126	4.71104	2.46453e-06	8.76685e-06	1.73719	215.861	214.629	159.953	153.641	351.457	275.263	338.082	325.273	Bag2
ENSMUSG00000042197.13	547.032	-0.362534	0.0957546	-3.78608	0.000153045	0.000409207	0.777797	679.064	581.331	588.596	612.112	453.965	486.575	482.265	492.345	Zfp451
ENSMUSG00000026131.20	5395.42	-0.2281	0.122711	-1.85884	0.0630504	0.0960134	0.853758	6675.52	6108.83	4649.68	5849.79	4500.22	5065.02	4815.69	5498.59	Dst
ENSMUSG00000042111.9	315.599	-0.233409	0.140292	-1.66374	0.0961643	0.13889	0.850622	286.016	381.802	343.545	352.23	287.248	250.239	313.223	310.488	Ccdc115
ENSMUSG00000026127.13	1112.16	0.612824	0.0776275	7.89441	2.91682e-15	3.05651e-14	1.52925	845.457	953.426	873.833	847.476	1325.85	1310.51	1418.95	1321.79	Imp4
ENSMUSG00000026126.15	187.26	-1.178	0.216307	-5.44597	5.15232e-08	2.3668e-07	0.441964	211.364	244.828	326.998	256.613	148.693	121.412	102.419	85.7538	Ptpn18
ENSMUSG00000037503.12	4395.46	0.422938	0.0788968	5.36065	8.2922e-08	3.70172e-07	1.34066	3619.28	4053.14	3582.01	3770.74	4650.04	4941.75	5470.97	5075.74	Fam168b
ENSMUSG00000026123.11	1488.58	0.280017	0.0688075	4.06958	4.70979e-05	0.000136665	1.21421	1271.78	1321.21	1419.88	1363.15	1587.19	1605.24	1663.56	1676.63	Plekhb2
ENSMUSG00000045216.7	726.673	-0.349819	0.0881016	-3.97063	7.16822e-05	0.000202173	0.784683	816.676	768.997	823.405	849.928	673.625	673.791	621.475	585.491	Hs6st1
ENSMUSG00000037470.14	1390.55	0.169636	0.09994	1.69738	0.0896241	0.130543	1.12478	1317.65	1189.63	1444.31	1282.25	1454.26	1610.8	1308.58	1516.95	Uggt1
ENSMUSG00000047180.8	344.213	-2.26015	0.293694	-7.69561	1.40816e-14	1.38286e-13	0.20875	415.533	434.65	624.054	805.797	145.314	139.948	129.267	59.1405	Neurl3
ENSMUSG00000037447.16	212.67	-1.41469	0.258543	-5.47177	4.45569e-08	2.071e-07	0.375091	389.45	345.132	179.652	323.626	149.82	104.73	111.368	97.5819	Arid5a
ENSMUSG00000010453.12	3233.61	0.0169166	0.0889826	0.190111	0.849222	0.880581	1.01179	3175.86	3549.46	3065.9	3066.28	3051.59	3035.3	3342.04	3582.44	Kansl3
ENSMUSG00000037432.15	151.926	0.820814	0.162092	5.06387	4.10833e-07	1.66119e-06	1.7664	125.02	116.482	104.009	93.9824	176.855	186.289	199.866	212.906	Fer1l5
ENSMUSG00000001143.13	1372.91	0.394895	0.0852428	4.63259	3.61116e-06	1.2496e-05	1.31485	1293.37	1234.92	1151.19	1065.68	1522.98	1538.5	1553.19	1623.41	Lman2l
ENSMUSG00000037408.10	174.49	0.0496461	0.189217	0.262377	0.793031	0.834528	1.03501	167.293	195.215	132.375	190.417	185.866	142.729	177.99	204.035	Cnnm4
ENSMUSG00000001138.13	695.249	-0.20049	0.0985761	-2.03386	0.0419659	0.0670299	0.870255	803.185	724.777	733.579	709.363	603.784	626.524	627.441	733.343	Cnnm3
ENSMUSG00000067653.12	84.8433	-1.01142	0.370193	-2.73213	0.00629259	0.0122779	0.496059	196.074	73.3405	81.9465	101.338	66.4613	38.926	46.7349	73.9257	Ankrd23
ENSMUSG00000079610.9	291.508	-0.270903	0.115678	-2.34188	0.0191868	0.0333043	0.828801	347.177	324.64	292.328	312.185	255.707	261.36	281.404	257.261	Ankrd39
ENSMUSG00000026121.13	791.395	-1.01546	0.259284	-3.91638	8.98872e-05	0.000249194	0.494671	1335.64	1064.52	746.186	1089.38	769.375	312.335	559.825	453.904	Sema4c
ENSMUSG00000087589.3	50.3013	-0.810195	0.263188	-3.07839	0.00208123	0.00445138	0.570305	53.9654	66.8693	62.2478	73.5515	46.185	35.2188	34.8026	29.5703	D430040D24Rik
ENSMUSG00000061518.11	4196.55	0.176958	0.105954	1.67014	0.0948909	0.137246	1.1305	4050.1	4017.55	4331.35	3361.3	4085.68	4686.88	4895.23	4144.27	Cox5b
ENSMUSG00000037351.9	3196.18	0.570714	0.0813323	7.01707	2.26574e-12	1.76664e-11	1.48526	2627.21	2731.93	2580.53	2347.93	3602.43	3708.17	3791.49	4179.76	Actr1b
ENSMUSG00000026116.11	2134.48	0.301789	0.0778083	3.87862	0.00010505	0.000288475	1.23267	2050.68	1892.83	1891.86	1811	2350.93	2161.32	2448.11	2469.12	Tmem131
ENSMUSG00000026113.17	500.69	-0.259277	0.120821	-2.14595	0.0318768	0.0523915	0.835507	558.542	469.163	528.712	624.37	479.873	416.138	476.298	452.425	Inpp4a
ENSMUSG00000026112.7	10644.5	1.0609	0.109433	9.69453	3.18106e-22	6.26294e-21	2.08624	7279.03	7449.45	7019.82	5844.07	12791	13570.4	15192.8	16009.3	Coa5
ENSMUSG00000026111.15	1009.74	-0.0728719	0.0995014	-0.732371	0.463942	0.537356	0.950743	981.27	1115.21	1047.97	999.483	981.15	941.639	1119.65	891.544	Unc50
ENSMUSG00000026110.15	511.684	-0.640494	0.140263	-4.56638	4.96214e-06	1.68544e-05	0.641493	574.731	550.054	715.456	650.522	377.365	417.065	341.065	467.21	Mgat4a
ENSMUSG00000060771.14	318.085	0.58464	0.152498	3.83376	0.000126202	0.000342163	1.49966	311.2	273.948	222.989	210.848	363.848	369.797	401.721	390.328	Tsga10
ENSMUSG00000037216.5	437.163	1.40894	0.128147	10.9947	4.05217e-28	1.21336e-26	2.65542	232.051	273.948	254.507	197.772	691.649	631.158	608.548	607.669	Lipt1
ENSMUSG00000026088.15	264.338	-0.0872334	0.129345	-0.674426	0.500041	0.57226	0.941326	263.531	270.713	260.81	295.84	277.11	280.824	242.624	223.256	Mitd1
ENSMUSG00000026087.11	2527.57	0.306536	0.0888579	3.44973	0.000561141	0.00134524	1.23673	2443.73	2346.9	2289.77	1960.56	2639.3	2785.99	2872.71	2881.62	Mrpl30
ENSMUSG00000058407.12	809.861	0.271994	0.0764116	3.55959	0.000371438	0.000924573	1.20748	742.024	734.483	713.88	742.87	920.321	868.421	837.251	919.635	Txndc9
ENSMUSG00000026083.12	3488.39	0.426909	0.0863493	4.94398	7.65455e-07	2.96806e-06	1.34435	2778.32	3128.83	3166.76	2828.46	3676.78	3846.26	4118.64	4363.09	Eif5b
ENSMUSG00000026082.11	352.69	0.236938	0.124717	1.8998	0.0574592	0.088472	1.17849	332.786	371.017	293.904	297.475	386.377	353.115	369.902	416.941	Rev1
ENSMUSG00000026078.10	1101.38	0.191004	0.112062	1.70444	0.0882984	0.128889	1.14156	972.276	1103.34	1016.45	1022.37	1192.92	983.346	1346.36	1173.94	Pdcl3
ENSMUSG00000103046.1	70.0282	-0.493201	0.318373	-1.54913	0.121351	0.170224	0.710447	98.9365	89.5185	44.125	94.7997	65.3349	40.7797	64.6334	62.0976	Gm37309
ENSMUSG00000026077.15	145.422	-0.515021	0.210672	-2.44466	0.0144989	0.0261002	0.699783	226.655	175.801	127.647	154.458	111.52	115.851	124.295	127.152	Npas2
ENSMUSG00000073702.11	57.7587	-0.353713	0.2241	-1.57837	0.114481	0.161854	0.782568	68.3561	65.7907	63.8237	62.1101	55.1967	54.6818	50.7124	41.3984	Rpl31
ENSMUSG00000003134.10	415.047	0.129198	0.128661	1.00417	0.315295	0.389439	1.09369	351.674	352.681	431.795	449.481	444.953	428.186	465.361	396.242	Tbc1d8
ENSMUSG00000003135.15	580.145	0.537041	0.0913218	5.88075	4.08418e-09	2.15471e-08	1.45099	477.594	491.813	486.951	436.405	669.119	687.693	655.283	736.3	Cnot11
ENSMUSG00000048234.13	600.929	0.643378	0.128259	5.01624	5.26918e-07	2.09512e-06	1.56198	396.645	413.08	524.773	540.195	742.339	712.717	751.736	725.95	Rnf149
ENSMUSG00000026074.15	4473.28	0.617202	0.0783159	7.88093	3.24954e-15	3.3935e-14	1.5339	3247.82	3757.62	3495.33	3625.27	5462.22	5298.57	5845.84	5053.56	Map4k4
ENSMUSG00000026072.12	595.589	-0.545212	0.118839	-4.58782	4.47889e-06	1.53198e-05	0.685291	708.745	603.981	691.03	822.142	518.173	478.234	463.372	479.038	Il1r1
ENSMUSG00000070942.8	150.527	-0.512655	0.27598	-1.85758	0.0632287	0.0962489	0.700931	159.198	131.581	150.498	267.237	153.199	126.973	131.256	84.2753	Il1rl2
ENSMUSG00000026069.15	51.6041	-1.38906	0.323323	-4.29621	1.73744e-05	5.44464e-05	0.381813	78.2498	67.9478	60.6719	91.5307	33.7939	15.7558	36.7913	28.0918	Il1rl1
ENSMUSG00000041945.12	53.8424	0.729276	0.266376	2.73777	0.00618577	0.0120927	1.65781	46.77	40.9844	44.125	30.2378	56.3232	79.7057	58.6672	73.9257	Mfsd9
ENSMUSG00000079588.3	1236.53	-1.42197	0.157291	-9.0404	1.56103e-19	2.43588e-18	0.373201	2096.55	2058.93	1423.82	1622.22	697.281	589.451	611.531	792.483	Tmem182
ENSMUSG00000060679.14	1664.29	-0.159988	0.11024	-1.45127	0.146705	0.201067	0.895032	1882.49	1801.16	1891.07	1452.23	1615.35	1469.92	1704.33	1497.73	Mrps9
ENSMUSG00000070939.9	1386.17	0.721676	0.0758069	9.51993	1.73294e-21	3.2114e-20	1.6491	1012.75	1050.49	1105.49	1015.83	1673.92	1624.7	1818.68	1787.52	Tgfbrap1
ENSMUSG00000010290.7	681.681	0.324323	0.134295	2.41501	0.0157347	0.0279288	1.25208	691.656	606.138	622.478	500.967	638.705	764.618	796.482	832.403	AI597479
ENSMUSG00000066877.11	284.302	-0.675895	0.111921	-6.03902	1.55051e-09	8.60475e-09	0.625944	358.87	353.76	337.241	349.778	232.051	228.922	203.844	209.949	Nck2
ENSMUSG00000057363.12	427.338	0.239869	0.134729	1.78038	0.0750135	0.111759	1.18089	339.082	389.352	455.433	384.102	515.92	436.528	490.22	408.07	Uxs1
ENSMUSG00000041763.14	1648.68	0.39692	0.0916805	4.32938	1.49527e-05	4.72586e-05	1.31669	1505.63	1485.15	1434.06	1268.35	1724.62	1801.72	1982.75	1987.12	Tpp2
ENSMUSG00000026049.11	115.521	-0.274016	0.186428	-1.46982	0.141609	0.194741	0.827014	117.824	145.602	111.101	132.393	86.7377	118.632	108.385	103.496	Tex30
ENSMUSG00000026047.13	252.524	-0.206319	0.159457	-1.29388	0.195706	0.25832	0.866746	295.011	268.556	292.328	224.741	212.902	241.897	203.844	280.918	Poglut2
ENSMUSG00000041684.11	376.219	0.122408	0.159265	0.768577	0.442145	0.516528	1.08855	405.64	317.09	401.065	314.637	385.251	327.164	382.829	476.081	Bivm
ENSMUSG00000026048.16	657.029	-0.102988	0.106198	-0.969771	0.332161	0.406675	0.931102	746.521	616.923	699.697	657.877	557.599	658.962	656.278	662.374	Ercc5
ENSMUSG00000056870.9	380.422	-1.63366	0.272722	-5.9902	2.09577e-09	1.1438e-08	0.32227	943.495	403.373	412.096	543.464	159.958	215.02	201.855	164.115	Gulp1
ENSMUSG00000026043.18	28166.9	-1.78628	0.198085	-9.01774	1.92008e-19	2.95455e-18	0.289919	35523.6	35149.5	38102	65915.2	13353.1	13420.2	13223	10648.3	Col3a1
ENSMUSG00000026042.16	2266.21	-1.27013	0.206124	-6.16199	7.18369e-10	4.19692e-09	0.414621	2526.48	2497.89	2931.16	4860.94	1334.86	1501.43	1292.67	1184.29	Col5a2
ENSMUSG00000025995.16	578.7	-0.0383646	0.115036	-0.3335	0.738757	0.788857	0.973758	555.843	598.588	679.21	512.409	574.496	557.94	602.582	548.528	Wdr75
ENSMUSG00000025993.10	1228.78	-0.724249	0.24157	-2.99809	0.00271677	0.00568106	0.605312	1586.58	1624.28	980.994	1933.59	1046.48	858.226	1210.14	589.927	Slc40a1
ENSMUSG00000025986.6	381.084	-0.440127	0.171942	-2.55974	0.010475	0.0195227	0.73707	448.812	427.101	416.824	463.374	253.454	431.894	286.376	320.837	Slc39a10
ENSMUSG00000100213.1	53.9594	-0.577641	0.366126	-1.57771	0.114632	0.161993	0.670059	71.9538	43.1415	88.2501	54.755	23.6557	37.9992	61.6503	50.2695	Gm28151
ENSMUSG00000026109.14	54.457	-1.15874	0.340635	-3.40171	0.000669646	0.00157883	0.447903	85.4452	56.0839	47.2768	111.962	36.0468	31.5115	34.8026	32.5273	Tmeff2
ENSMUSG00000045954.7	7306.79	-0.225768	0.101851	-2.21665	0.0266473	0.0445352	0.855139	8497.75	8786.84	6988.3	7239.1	6087.41	7165.17	6907.82	6781.94	Cavin2
ENSMUSG00000026107.11	6429.61	0.65832	0.253454	2.59739	0.00939349	0.0176501	1.57824	7830.38	5051.87	3350.35	3719.25	6586.43	9302.39	9518.01	6078.17	Nabp1
ENSMUSG00000018417.14	1115.55	-0.661304	0.0962172	-6.87304	6.285e-12	4.69046e-11	0.632306	1289.77	1561.72	1337.15	1278.98	913.562	820.227	846.2	876.758	Myo1b
ENSMUSG00000026104.14	1458.68	-0.284048	0.16693	-1.7016	0.0888306	0.129542	0.821283	1499.34	1319.05	2082.54	1506.17	1473.41	1507.92	1093.8	1187.25	Stat1
ENSMUSG00000026103.14	1449.28	-0.599145	0.0877754	-6.8259	8.73788e-12	6.41135e-11	0.660145	1706.21	1884.2	1590.87	1806.1	1217.71	1141.83	1187.27	1060.09	Gls
ENSMUSG00000002881.14	1579.08	0.950872	0.0860995	11.0439	2.34697e-28	7.16855e-27	1.93304	1163.85	1106.58	1047.97	988.859	2026.51	1932.4	2194.55	2171.94	Nab1
ENSMUSG00000043015.15	64.7281	-0.67153	0.252142	-2.66331	0.00773771	0.0147874	0.62784	79.1492	70.1049	76.4309	93.1652	64.2084	50.0478	50.7124	34.0058	Nemp2
ENSMUSG00000041439.15	281.666	-0.135125	0.150595	-0.897271	0.369574	0.444401	0.910591	264.43	292.283	270.266	352.23	254.581	304.921	236.658	277.961	Mfsd6
ENSMUSG00000026102.9	754.905	0.517439	0.109793	4.71287	2.44251e-06	8.69866e-06	1.43141	659.277	638.494	612.235	576.97	923.7	899.006	981.433	748.128	Inpp1
ENSMUSG00000041426.12	7896.03	0.401601	0.13585	2.95621	0.00311447	0.00644087	1.32097	8231.52	7120.5	6700.7	5164.95	8549.86	8844.55	9800.41	8755.76	Hibch
ENSMUSG00000026098.13	74.3485	0.0356302	0.225857	0.157755	0.87465	0.900436	1.025	91.7411	71.1834	66.1876	64.5618	85.6112	63.0231	78.5544	73.9257	Pms1
ENSMUSG00000026097.9	190.078	-0.0929022	0.169752	-0.547283	0.584184	0.651308	0.937635	199.672	204.922	228.505	152.006	165.59	200.191	181.968	187.771	Ormdl1
ENSMUSG00000026096.14	462.255	0.418251	0.159241	2.62652	0.00862631	0.0163168	1.33631	467.7	443.279	368.759	303.196	524.932	465.259	537.949	586.97	Osgepl1
ENSMUSG00000026095.15	125.601	0.382854	0.157383	2.43262	0.0149901	0.0268613	1.30392	115.126	112.168	109.525	98.8859	138.555	131.607	145.177	153.765	Asnsd1
ENSMUSG00000026094.14	639.568	-0.560083	0.143189	-3.9115	9.17242e-05	0.000254055	0.678263	709.645	707.52	702.061	931.652	518.173	585.744	532.977	428.769	Stk17b
ENSMUSG00000042807.15	325.14	-0.337548	0.300431	-1.12354	0.261207	0.330392	0.791385	281.519	381.802	517.681	269.689	176.855	314.189	221.742	437.64	Hecw2
ENSMUSG00000041303.7	563.388	0.594572	0.129371	4.59587	4.30943e-06	1.47691e-05	1.51002	535.157	389.352	469.616	401.264	704.04	645.06	723.894	638.718	Gtf3c3
ENSMUSG00000073678.4	144.544	-1.11058	0.336781	-3.29763	0.000975032	0.00222273	0.463108	141.209	110.011	258.447	281.13	109.267	112.144	83.5262	60.619	Pgap1
ENSMUSG00000052331.14	595.072	-0.24982	0.123166	-2.02832	0.0425273	0.0677579	0.841002	629.596	552.211	647.693	754.311	491.138	554.233	545.904	585.491	Ankrd44
ENSMUSG00000025982.13	5189.72	-0.138444	0.0723907	-1.91245	0.0558182	0.0861629	0.908499	5774.29	5365.72	5046.01	5568.66	5009.38	4652.59	5238.29	4862.83	Sf3b1
ENSMUSG00000025981.13	809.879	1.11891	0.18499	6.04846	1.46238e-09	8.15282e-09	2.17182	471.298	600.745	365.607	606.391	1170.4	950.907	1333.44	980.254	Coq10b
ENSMUSG00000025980.14	6192.27	0.893209	0.121404	7.35732	1.87644e-13	1.62879e-12	1.8573	5088.93	4588.1	4118.6	3542.73	7306.24	7799.11	8566.41	8528.06	Hspd1
ENSMUSG00000073676.4	1316.24	0.861794	0.0817277	10.5447	5.37415e-26	1.40849e-24	1.8173	1006.45	911.363	919.534	898.962	1655.9	1574.65	1785.87	1777.17	Hspe1
ENSMUSG00000025979.13	1295.85	0.408954	0.114675	3.56621	0.000362183	0.000903568	1.32772	1198.93	1221.98	999.905	1033.81	1288.67	1417.09	1634.73	1571.66	Mob4
ENSMUSG00000025978.14	76.3727	-0.77235	0.233175	-3.31231	0.000925273	0.00211961	0.585463	95.3388	93.8327	81.1585	116.048	48.4379	60.2427	68.6108	47.3124	Rftn2
ENSMUSG00000046994.9	396.764	0.479713	0.114807	4.17844	2.93515e-05	8.80834e-05	1.39447	331.887	360.231	324.634	308.916	428.056	492.136	422.603	505.652	Mars2
ENSMUSG00000038349.10	85.6762	-0.504312	0.225871	-2.23275	0.0255657	0.0429809	0.704997	106.132	116.482	72.4911	107.875	66.4613	71.3644	79.5488	65.0546	Plcl1
ENSMUSG00000038323.3	222.67	0.6163	0.126841	4.85885	1.18069e-06	4.4179e-06	1.53294	174.488	186.587	156.014	187.148	260.213	280.824	268.477	267.611	1700066M21Rik
ENSMUSG00000048495.16	262.938	0.313896	0.169121	1.85604	0.063448	0.0964983	1.24306	243.744	270.713	227.717	196.137	225.293	291.945	324.161	323.794	Tyw5
ENSMUSG00000025971.6	577.062	0.747983	0.0994319	7.52257	5.37104e-14	4.97392e-13	1.67944	442.516	471.321	416.824	393.909	713.051	680.279	775.601	722.993	Maip1
ENSMUSG00000038305.15	79.4295	-1.09988	0.23029	-4.77604	1.78779e-06	6.52526e-06	0.466556	105.232	112.168	100.857	116.048	39.4262	67.6571	46.7349	47.3124	Spats2l
ENSMUSG00000054770.16	376.048	0.0775632	0.140314	0.552783	0.580412	0.647685	1.05523	366.065	362.388	399.489	334.251	310.904	391.114	388.795	455.382	Kctd18
ENSMUSG00000063558.4	3153.17	0.567422	0.160937	3.52574	0.000422304	0.00103972	1.48187	3252.31	2462.3	1814.64	2634.78	3675.65	3423.64	4038.1	3923.97	Aox1
ENSMUSG00000103839.1	73.1562	0.875006	0.351203	2.49145	0.0127221	0.0232276	1.83402	79.1492	46.3771	31.5179	49.8516	110.393	66.7303	130.261	70.9686	Gm37607
ENSMUSG00000051223.14	3158.39	0.581399	0.0961618	6.04605	1.48442e-09	8.26054e-09	1.4963	2383.47	2730.85	2393	2617.62	3657.63	3677.58	4338.39	3468.59	Bzw1
ENSMUSG00000026034.17	3968.11	-0.416167	0.214226	-1.94266	0.0520576	0.0810251	0.749413	4505.21	4108.15	4666.22	4868.29	3504.43	2900.92	5040.41	2151.24	Clk1
ENSMUSG00000026035.15	250.73	-0.229841	0.128782	-1.78473	0.0743048	0.110771	0.852729	275.223	258.849	303.36	245.989	227.546	249.312	229.697	215.863	Ppil3
ENSMUSG00000026036.17	490.775	0.108019	0.110088	0.981198	0.326495	0.400947	1.07775	511.772	469.163	490.103	417.609	493.391	528.282	467.349	548.528	Nif3l1
ENSMUSG00000026037.14	583.611	-0.169085	0.175631	-0.962731	0.335683	0.410081	0.889406	761.811	630.944	581.505	496.881	413.412	614.475	548.887	620.976	Orc2
ENSMUSG00000038174.14	2074.82	0.427778	0.241416	1.77196	0.0764019	0.113522	1.34516	2000.32	1946.76	1887.13	1243.84	1370.91	3159.5	2158.76	2831.35	Fam126b
ENSMUSG00000026032.8	5016.04	-0.12123	0.0815181	-1.48715	0.136975	0.189201	0.919404	5447.8	5498.38	5345.43	4617.4	4514.87	4910.24	5030.47	4763.77	Ndufb3
ENSMUSG00000047528.13	253.583	-0.858454	0.226427	-3.79131	0.000149857	0.000401474	0.551543	357.97	328.954	349.849	272.958	211.775	238.19	155.12	113.846	Flacc1
ENSMUSG00000102059.1	119.007	-0.730556	0.252842	-2.88937	0.00386012	0.00786785	0.602672	132.215	134.817	211.17	116.048	108.14	78.7789	98.4416	72.4472	Gm20257
ENSMUSG00000026031.15	2371.78	0.102356	0.121051	0.84556	0.397798	0.472604	1.07353	2591.24	2220.71	2098.3	2239.23	2038.9	2626.58	2345.7	2813.61	Cflar
ENSMUSG00000026029.14	626.266	-0.470441	0.166897	-2.81874	0.00482123	0.00964325	0.721744	637.691	628.787	778.492	865.456	653.349	541.257	479.282	425.812	Casp8
ENSMUSG00000026028.12	2741.52	0.50683	0.111319	4.55297	5.28946e-06	1.78567e-05	1.42092	2495.9	2495.73	2136.91	1931.13	3031.31	2984.33	3326.13	3530.69	Trak2
ENSMUSG00000026027.13	2351.55	0.433216	0.180474	2.40044	0.0163753	0.0289017	1.35024	2872.76	1818.41	1759.49	1553.57	2477.09	2665.51	2696.7	2968.85	Stradb
ENSMUSG00000038079.14	146.108	-0.155633	0.148494	-1.04808	0.2946	0.366956	0.897738	140.31	166.095	149.71	160.179	149.82	133.461	136.227	133.066	Tmem237
ENSMUSG00000026024.14	622.774	0.642859	0.107041	6.00573	1.90469e-09	1.04561e-08	1.56142	513.57	530.64	479.86	422.512	802.042	705.303	787.533	740.735	Als2
ENSMUSG00000041075.8	675.318	0.060394	0.251728	0.239918	0.810394	0.848477	1.04275	1091	547.897	518.469	487.074	687.143	735.887	561.813	773.262	Fzd7
ENSMUSG00000026021.15	582.973	0.384956	0.100896	3.81539	0.000135971	0.000367259	1.30582	522.565	524.169	477.496	499.333	618.428	619.109	741.793	660.895	Sumo1
ENSMUSG00000026020.9	670.521	-0.372635	0.146004	-2.55222	0.010704	0.0199008	0.772371	587.323	899.5	761.157	780.463	553.094	586.671	659.261	536.7	Nop58
ENSMUSG00000067336.6	2219	0.354798	0.0807694	4.39273	1.11934e-05	3.59933e-05	1.27881	2112.74	1972.64	1852.46	1854.31	2345.3	2470.88	2696.7	2446.94	Bmpr2
ENSMUSG00000041040.12	701.772	0.83497	0.326845	2.55463	0.01063	0.0197722	1.78382	414.634	431.415	653.208	515.678	547.461	719.205	617.498	1715.08	Fam117b
ENSMUSG00000026019.15	327.011	0.440349	0.138011	3.19068	0.0014194	0.00313147	1.35693	269.827	283.655	319.119	236.999	350.33	412.431	343.054	400.677	Wdr12
ENSMUSG00000026017.13	378.994	-0.794672	0.142571	-5.57388	2.4912e-08	1.19529e-07	0.576474	568.435	465.928	431.795	456.836	308.651	235.41	294.331	270.568	Carf
ENSMUSG00000073664.11	1694.13	0.205619	0.106466	1.93132	0.0534433	0.0828854	1.15318	1699.91	1678.2	1377.33	1541.31	1706.59	1730.35	2073.24	1746.12	Nbeal1
ENSMUSG00000049439.13	421.511	-0.0232347	0.106128	-0.218932	0.826703	0.862072	0.984024	386.752	468.085	412.884	433.954	439.321	422.625	419.62	388.849	Cyp20a1
ENSMUSG00000026782.15	318.843	-0.814431	0.114141	-7.13529	9.6584e-13	7.83668e-12	0.568633	387.651	416.315	408.945	412.705	254.581	206.679	237.652	226.213	Abi2
ENSMUSG00000026014.15	1443.47	0.321665	0.155879	2.06356	0.0390596	0.0628824	1.24977	1412.99	1325.52	986.51	1409.74	1636.75	1484.75	1951.93	1339.53	Raph1
ENSMUSG00000052062.14	209.285	-0.536278	0.157704	-3.40054	0.000672522	0.00158469	0.689548	275.223	266.399	208.018	242.72	167.843	158.485	198.872	156.722	Pard3b
ENSMUSG00000025969.15	5079.65	-0.178416	0.0899581	-1.98333	0.0473309	0.074467	0.883672	5346.17	6013.92	5202.81	5015.39	4986.85	4781.41	5035.44	4255.16	Nrp2
ENSMUSG00000040865.15	960.16	-0.265344	0.0810637	-3.27328	0.00106309	0.00240368	0.832	1020.84	1110.89	1051.12	1012.56	818.939	878.616	936.687	851.624	Ino80d
ENSMUSG00000084799.7	51.5871	-0.740609	0.247475	-2.99266	0.00276557	0.00577321	0.598487	62.9596	64.7122	69.3393	62.1101	42.8056	38.926	43.7518	28.0918	Ino80dos
ENSMUSG00000101599.1	154.37	-0.76172	0.23281	-3.27185	0.00106845	0.00241446	0.589793	215.861	144.524	244.264	173.255	99.1288	139.948	129.267	88.7108	Gm20342
ENSMUSG00000025968.16	17802.2	0.66446	0.13718	4.8437	1.27441e-06	4.74672e-06	1.58497	15878.4	14917.2	13953.8	10346.2	20329.3	20595.6	24685	21712	Ndufs1
ENSMUSG00000025967.16	3328.86	-0.351626	0.0688372	-5.10809	3.25431e-07	1.33897e-06	0.7837	3640.86	3580.74	3966.53	3742.95	2977.24	3103.89	2802.11	2816.57	Eef1b2
ENSMUSG00000025964.15	300.032	-0.995243	0.192349	-5.17416	2.28939e-07	9.62427e-07	0.501651	402.042	342.975	332.514	522.215	205.016	240.971	188.928	165.593	Adam23
ENSMUSG00000025962.15	682.951	1.04497	0.0897803	11.6392	2.60449e-31	9.41867e-30	2.06333	454.209	463.771	467.253	398.812	885.4	915.689	933.704	944.77	Fastkd2
ENSMUSG00000025959.13	851.928	-0.197012	0.117382	-1.67839	0.0932717	0.135161	0.872356	874.239	1062.36	772.976	930.835	826.824	732.18	789.522	826.489	Klf7
ENSMUSG00000025958.14	902.107	-0.170878	0.0945582	-1.80712	0.070744	0.105981	0.888302	989.365	925.384	1013.3	893.242	753.604	902.713	849.183	890.065	Creb1
ENSMUSG00000025956.10	229.117	-0.593676	0.134655	-4.40885	1.03919e-05	3.35663e-05	0.662652	298.608	241.592	297.056	264.785	188.119	191.85	172.024	178.9	Mettl21a
ENSMUSG00000070871.10	210.774	0.102765	0.141548	0.726011	0.467832	0.54145	1.07383	174.488	228.65	189.107	221.472	224.166	219.654	212.793	215.863	Ccnyl1
ENSMUSG00000045005.9	171.419	-1.04677	0.304638	-3.43612	0.00059012	0.00140822	0.484051	360.669	224.336	142.618	196.954	125.037	83.4129	145.177	93.1463	Fzd5
ENSMUSG00000051344.13	462.583	0.107383	0.129583	0.828685	0.407283	0.482086	1.07727	398.444	389.352	462.525	529.571	513.667	459.698	471.327	476.081	Plekhm3
ENSMUSG00000025950.16	7593.08	0.882083	0.0852927	10.3418	4.55758e-25	1.10865e-23	1.84303	5915.5	5490.83	5220.94	4739.98	9349.65	9641.61	10259.8	10126.3	Idh1
ENSMUSG00000025949.16	844.763	0.485163	0.0835408	5.8075	6.34125e-09	3.25942e-08	1.39974	719.538	712.913	739.882	644.801	932.712	1009.3	1017.23	981.733	Pikfyve
ENSMUSG00000015222.17	92.3571	-1.31761	0.241648	-5.45261	4.96347e-08	2.28955e-07	0.401198	134.913	144.524	109.525	140.565	57.4496	61.1695	59.6616	31.0488	Map2
ENSMUSG00000026005.15	1972.44	0.865598	0.11766	7.35675	1.8844e-13	1.63453e-12	1.82209	1546.11	1531.52	1345.03	1170.29	2434.29	2317.95	2858.79	2575.57	Rpe
ENSMUSG00000026004.15	563.635	-0.662679	0.128417	-5.16038	2.4645e-07	1.03106e-06	0.631704	795.989	694.578	631.146	640.715	408.906	381.846	484.253	471.646	Kansl1l
ENSMUSG00000026003.5	71050.9	0.790173	0.129972	6.07955	1.20518e-09	6.8124e-09	1.72928	59568.8	57755.6	51094.4	39845.3	86245.4	84693.8	98546.1	90658	Acadl
ENSMUSG00000061816.15	1592.88	-0.432674	0.453801	-0.953444	0.340365	0.41503	0.740887	3228.03	1333.07	1296.96	1461.22	2058.05	937.932	792.505	1635.24	Myl1
ENSMUSG00000026000.16	861.755	-0.501088	0.0862389	-5.81046	6.23024e-09	3.20777e-08	0.706574	1054.12	1048.34	1034.57	903.866	720.937	702.522	728.866	700.815	Lancl1
ENSMUSG00000062209.15	190.743	-1.00212	0.201681	-4.96881	6.73656e-07	2.63897e-06	0.499267	300.407	268.556	260.81	188.782	136.302	106.583	152.137	112.367	Erbb4
ENSMUSG00000025997.13	257.308	0.099845	0.249374	0.400383	0.688874	0.746316	1.07166	360.669	226.493	194.623	213.299	254.581	286.384	339.077	183.336	Ikzf2
ENSMUSG00000026192.13	950.574	0.0995617	0.0931759	1.06853	0.28528	0.357134	1.07145	855.351	940.484	991.237	881.8	957.494	1000.96	903.873	1073.4	Atic
ENSMUSG00000026193.15	1282.57	-0.268922	0.181019	-1.4856	0.137385	0.189637	0.829939	1627.06	1022.45	1202.41	1755.43	1201.94	1357.78	1062.97	1030.52	Fn1
ENSMUSG00000039395.8	191.812	-0.197999	0.17099	-1.15795	0.246883	0.314877	0.871759	224.856	214.629	216.685	165.082	185.866	167.753	208.816	150.808	Mreg
ENSMUSG00000026189.13	587.144	-0.359031	0.180262	-1.99172	0.0464022	0.0731854	0.779688	840.061	720.463	618.538	460.923	470.862	498.624	562.808	524.872	Pecr
ENSMUSG00000026187.9	187.603	0.0842391	0.168128	0.501042	0.616341	0.681425	1.06013	221.258	181.194	172.56	154.458	198.258	178.874	219.754	174.465	Xrcc5
ENSMUSG00000039354.16	552.738	0.32786	0.0977218	3.35503	0.00079355	0.0018442	1.25515	496.481	495.048	486.163	480.536	598.152	603.353	565.791	696.38	Smarcal1
ENSMUSG00000046330.10	189.555	-0.547408	0.154578	-3.54132	0.000398136	0.000984396	0.684248	188.879	248.063	234.808	230.461	155.452	163.119	164.069	131.588	Rpl37a
ENSMUSG00000026185.8	3988.45	-0.767827	0.161869	-4.74351	2.1005e-06	7.55572e-06	0.587302	6155.65	4676.54	3744.32	5526.17	3005.4	2608.04	3493.19	2698.29	Igfbp5
ENSMUSG00000055322.15	33335.1	0.0903237	0.10298	0.877101	0.380432	0.455613	1.06461	33600.6	35523.8	31586.4	28455.4	31042	32876.7	34366.1	39229.4	Tns1
ENSMUSG00000061815.11	154.61	-1.51937	0.221825	-6.8494	7.41608e-12	5.49421e-11	0.348839	225.755	218.943	212.746	256.613	60.829	67.6571	74.577	119.76	Rufy4
ENSMUSG00000006304.14	3262.65	-0.0389325	0.122381	-0.318125	0.75039	0.79873	0.973375	2621.82	3132.07	3828.63	3643.25	3328.7	3191.93	3230.68	3124.1	Arpc2
ENSMUSG00000006299.13	2548.56	0.372428	0.0733535	5.07716	3.83112e-07	1.55581e-06	1.29453	2082.16	2385.72	2300.02	2120.73	2778.99	2951.89	2967.17	2801.78	Aamp
ENSMUSG00000026179.14	2035.22	-0.676848	0.158596	-4.26774	1.97466e-05	6.1422e-05	0.625531	1832.12	2912.05	3038.32	2233.51	1493.69	1605.24	1509.44	1657.41	Pnkd
ENSMUSG00000006301.17	2202.87	-0.232357	0.0777356	-2.98907	0.00279829	0.00583153	0.851243	2173.01	2510.83	2373.3	2464.79	1951.03	2169.66	1997.67	1982.69	Tmbim1
ENSMUSG00000026177.11	666.422	-1.17966	0.590319	-1.99833	0.0456804	0.0721965	0.441457	330.088	404.451	1542.01	1422	550.841	484.722	276.432	320.837	Slc11a1
ENSMUSG00000026176.13	1790.21	0.502174	0.0744391	6.7461	1.51868e-11	1.08553e-10	1.41635	1368.02	1566.04	1566.44	1427.72	2070.44	2083.47	2163.73	2075.83	Ctdsp1
ENSMUSG00000033364.13	385.971	-0.361939	0.129598	-2.79278	0.00522569	0.0103613	0.778118	405.64	496.127	395.549	438.04	354.836	292.872	332.116	372.585	Usp37
ENSMUSG00000026174.9	581.249	0.135391	0.0924834	1.46395	0.143208	0.196739	1.09839	544.151	531.719	571.262	566.346	624.061	547.745	630.424	634.282	Cnot9
ENSMUSG00000026135.17	576.863	0.500631	0.141913	3.52774	0.000419127	0.00103294	1.41483	483.889	566.232	419.188	442.943	564.358	649.694	759.691	728.907	Zfp142
ENSMUSG00000026172.12	823.827	0.087042	0.117465	0.741002	0.458692	0.532693	1.06219	780.699	862.829	898.26	654.608	808.801	842.471	878.02	864.93	Bcs1l
ENSMUSG00000026171.12	543.04	-0.0452319	0.0887119	-0.509874	0.61014	0.675318	0.969134	512.671	570.546	550.775	573.701	526.058	542.184	553.859	514.523	Rnf25
ENSMUSG00000033276.18	60.0117	0.962548	0.262844	3.66205	0.000250205	0.000643572	1.94875	54.8648	39.9059	38.6094	29.4206	70.9672	81.5593	74.577	90.1893	Stk36
ENSMUSG00000033257.14	520.588	-0.118784	0.107941	-1.10046	0.271134	0.341777	0.920963	572.932	507.991	556.291	528.753	451.712	529.209	463.372	554.443	Ttll4
ENSMUSG00000026170.6	1858.36	-0.789703	0.107404	-7.35263	1.94351e-13	1.68341e-12	0.578463	2439.23	2353.37	2329.96	2293.99	1387.8	1109.39	1526.34	1426.77	Cyp27a1
ENSMUSG00000026162.7	144.708	1.38262	0.156344	8.84343	9.28207e-19	1.34029e-17	2.60741	71.9538	79.8117	82.7344	85.81	223.04	208.532	189.923	215.863	Nhej1
ENSMUSG00000033159.14	1329.78	0.0811175	0.120051	0.675689	0.499238	0.571556	1.05784	1216.92	1272.67	1396.24	1283.88	1417.09	1149.24	1621.8	1280.39	Cnppd1
ENSMUSG00000049339.16	1960.08	0.402897	0.0839412	4.79975	1.58864e-06	5.84033e-06	1.32216	1501.14	1793.61	1799.67	1658.18	2193.22	2147.42	2323.82	2263.6	Retreg2
ENSMUSG00000026197.12	484.035	0.773079	0.0955173	8.0936	5.79289e-16	6.56726e-15	1.70891	335.485	368.86	364.819	360.402	645.464	569.988	631.419	595.841	Zfand2b
ENSMUSG00000026198.15	77.7868	-0.531474	0.221725	-2.39699	0.0165303	0.0291415	0.691848	104.333	89.5185	100.857	72.7342	63.082	68.584	53.6954	69.4901	Abcb6
ENSMUSG00000033124.16	593.796	0.132152	0.125214	1.05542	0.291235	0.363395	1.09593	649.383	580.253	540.532	495.247	559.852	616.329	597.61	711.165	Atg9a
ENSMUSG00000026199.17	550.777	0.377613	0.111123	3.39815	0.000678422	0.00159674	1.29919	465.901	454.064	549.199	444.578	602.658	605.207	595.622	688.987	Ankzf1
ENSMUSG00000026200.13	243.911	-0.158929	0.121023	-1.31321	0.189111	0.250865	0.89569	259.933	242.671	248.203	277.861	242.19	214.093	238.646	227.691	Glb1l
ENSMUSG00000026201.12	1371.35	0.695272	0.0796588	8.72813	2.58928e-18	3.59403e-17	1.61919	971.377	1123.84	1034.57	1059.96	1573.67	1727.57	1735.16	1744.65	Stk16
ENSMUSG00000026202.13	1208.53	-0.0277808	0.154748	-0.179522	0.857527	0.887306	0.980928	1483.15	1247.87	1235.5	912.855	1198.56	1065.83	1143.51	1380.93	Tuba4a
ENSMUSG00000026203.16	2025.4	0.39827	0.130909	3.04233	0.00234751	0.00496514	1.31793	1847.41	1849.69	1649.96	1641.83	1853.03	2264.2	2270.12	2826.92	Dnajb2
ENSMUSG00000026209.15	1946.96	0.641503	0.0761468	8.42455	3.62133e-17	4.57813e-16	1.55995	1478.65	1581.13	1632.63	1391.76	2421.9	2285.51	2381.49	2402.58	Dnpep
ENSMUSG00000026208.9	2600.31	-0.0268685	0.371562	-0.0723123	0.942353	0.956241	0.981549	4463.84	2030.88	1954.9	2048	3470.63	1934.25	1942.98	2957.03	Des
ENSMUSG00000026207.16	918	0.817552	0.219172	3.73019	0.000191337	0.000503634	1.76241	947.092	569.467	513.741	627.639	1472.29	851.739	1112.69	1249.34	Speg
ENSMUSG00000033021.16	752.438	-0.00219053	0.0944728	-0.0231869	0.981501	0.986601	0.998483	673.668	753.897	812.373	771.473	708.546	792.423	736.821	770.305	Gmppa
ENSMUSG00000032997.16	476.021	0.254946	0.138378	1.84239	0.0654183	0.0990869	1.19329	391.249	418.472	386.094	539.377	499.023	534.77	483.259	555.921	Chpf
ENSMUSG00000026211.17	179.848	-0.807694	0.179809	-4.49194	7.05764e-06	2.33473e-05	0.571294	250.04	196.294	211.958	255.796	119.405	143.656	106.397	155.244	Obsl1
ENSMUSG00000026213.15	393.686	-0.245181	0.165461	-1.48181	0.138391	0.190811	0.84371	375.959	353.76	450.706	527.936	406.653	347.554	383.823	303.095	Stk11ip
ENSMUSG00000006576.16	246.007	-0.060839	0.161444	-0.376844	0.70629	0.761461	0.958706	268.927	265.32	202.502	268.054	261.34	197.411	263.505	240.998	Slc4a3
ENSMUSG00000026235.14	121.485	-0.21198	0.210266	-1.00816	0.31338	0.387339	0.863351	164.594	142.367	106.373	109.51	118.279	109.364	125.289	96.1034	Epha4
ENSMUSG00000026245.16	1369.24	0.293019	0.106946	2.73988	0.00614609	0.0120171	1.2252	1312.26	1343.86	1252.05	1015.01	1452.01	1516.26	1465.69	1596.79	Farsb
ENSMUSG00000012187.13	255.304	2.35451	0.302032	7.79556	6.41216e-15	6.51257e-14	5.1142	154.701	61.4766	59.884	58.0239	432.562	402.236	422.603	450.947	Mogat1
ENSMUSG00000032883.15	1269.82	2.129	0.169001	12.5975	2.17873e-36	1.04536e-34	4.37413	496.481	580.253	331.726	483.805	1762.92	1982.45	2329.79	2191.16	Acsl3
ENSMUSG00000079470.8	243.348	0.92832	0.252781	3.67243	0.000240257	0.000620474	1.90306	178.086	210.315	104.009	179.792	268.098	329.018	430.558	246.912	Utp14b
ENSMUSG00000047330.8	53.4953	0.308793	0.417616	0.739417	0.459654	0.533505	1.23867	70.155	38.8273	22.0625	60.4757	82.2318	49.1209	69.6052	35.4843	Kcne4
ENSMUSG00000073643.11	383.441	-0.0864487	0.13467	-0.64193	0.520919	0.591763	0.941838	334.585	404.451	400.277	442.126	398.768	392.041	381.834	313.445	Wdfy1
ENSMUSG00000026248.9	1003.52	0.59196	0.111226	5.32212	1.02565e-07	4.52391e-07	1.50729	764.509	864.986	894.32	677.491	1192.92	1171.49	1158.43	1304.05	Mrpl44
ENSMUSG00000026249.10	963.442	-1.97356	0.107924	-18.2866	1.05878e-74	2.48141e-72	0.254624	1734.99	1475.44	1493.16	1439.16	388.63	350.334	432.547	393.285	Serpine2
ENSMUSG00000004364.14	3460.71	0.658961	0.0987128	6.67554	2.46328e-11	1.71837e-10	1.57894	2921.33	2796.65	2597.07	2420.66	3817.58	3995.48	4646.64	4490.25	Cul3
ENSMUSG00000038608.15	423.021	-0.911951	0.234856	-3.88303	0.000103164	0.00028355	0.531466	434.421	404.451	659.512	711.815	346.951	357.749	235.663	233.605	Dock10
ENSMUSG00000055980.2	498.468	0.0655316	0.304534	0.215186	0.829622	0.864598	1.04647	829.268	434.65	265.538	420.061	576.749	498.624	603.577	359.279	Irs1
ENSMUSG00000026142.15	665.344	-0.032004	0.106807	-0.299644	0.764449	0.81061	0.978061	664.673	743.112	672.119	612.112	674.752	589.451	721.905	644.632	Rhbdd1
ENSMUSG00000067158.9	103.441	-1.44109	0.244259	-5.89985	3.63825e-09	1.93537e-08	0.368288	179.885	167.173	106.373	152.824	59.7026	56.5354	63.639	41.3984	Col4a4
ENSMUSG00000079465.8	57.6311	-0.829213	0.331848	-2.49878	0.0124623	0.0228011	0.562836	102.534	64.7122	43.3371	84.1756	38.2998	32.4384	49.718	45.8339	Col4a3
ENSMUSG00000026150.14	2602.35	0.638091	0.0948792	6.7253	1.7523e-11	1.24376e-10	1.55627	2128.03	2188.35	2110.91	1718.65	3069.61	3101.11	3344.03	3158.1	Mff
ENSMUSG00000026159.13	1360.42	0.221199	0.0707574	3.12616	0.00177103	0.00384186	1.1657	1302.36	1292.09	1252.84	1180.09	1449.76	1433.78	1538.27	1434.16	Agfg1
ENSMUSG00000045658.16	632.503	-1.32578	0.168675	-7.85995	3.84289e-15	3.98243e-14	0.398934	830.167	746.347	1050.33	992.128	389.756	439.308	325.156	286.832	Pid1
ENSMUSG00000026219.14	3530.93	0.29058	0.0782068	3.71554	0.000202772	0.000531665	1.22313	3483.46	2998.33	3229.8	2991.91	3833.36	3673.88	3954.57	4082.18	Trip12
ENSMUSG00000073633.9	94.9416	-1.80714	0.206704	-8.74262	2.27758e-18	3.17584e-17	0.285757	156.5	153.152	126.859	155.275	39.4262	42.6333	48.7236	36.9628	Fbxo36
ENSMUSG00000070034.13	67.216	-0.798602	0.348508	-2.29149	0.0219351	0.0374875	0.574906	67.4567	61.4766	99.2813	113.596	72.0937	57.4622	36.7913	29.5703	Sp110
ENSMUSG00000026222.16	988.939	-0.491323	0.182416	-2.69342	0.00707225	0.0136441	0.711373	1106.29	978.233	1053.49	1485.74	949.609	989.833	668.21	680.116	Sp100
ENSMUSG00000052760.16	85.1177	-1.03296	0.342797	-3.01332	0.0025841	0.00542131	0.488707	78.2498	77.6546	128.435	173.255	77.726	57.4622	49.718	38.4413	A630001G21Rik
ENSMUSG00000036707.16	4716.55	0.561797	0.0621063	9.04574	1.48657e-19	2.32267e-18	1.47611	3791.07	4014.31	3681.29	3751.94	5429.55	5419.99	5749.39	5894.83	Cab39
ENSMUSG00000026223.15	1295.63	-0.631346	0.121939	-5.17757	2.2479e-07	9.46621e-07	0.645574	1402.2	1368.66	1667.3	1860.03	1021.7	1102.9	951.603	990.604	Itm2c
ENSMUSG00000026229.17	2707.39	0.772379	0.0838692	9.20933	3.28177e-20	5.54714e-19	1.70808	2094.76	2062.16	2069.15	1771.77	3198.03	3348.57	3504.12	3610.53	Psmd1
ENSMUSG00000062590.13	115.829	-0.212931	0.184036	-1.15701	0.247269	0.315249	0.862783	123.221	127.267	108.737	139.748	114.899	112.144	116.34	84.2753	Armc9
ENSMUSG00000026234.12	3740.07	-0.0543741	0.0747955	-0.72697	0.467245	0.540876	0.963012	3586.9	3815.86	3875.12	3966.06	3818.71	3501.49	3933.69	3422.76	Ncl
ENSMUSG00000026238.14	265.444	-0.438883	0.143109	-3.06677	0.00216388	0.00461358	0.737706	270.726	304.147	338.817	308.916	247.822	250.239	195.889	206.992	Ptma
ENSMUSG00000026239.14	407.778	0.0125264	0.113095	0.110759	0.911807	0.93145	1.00872	404.74	412.001	450.706	355.499	415.665	404.089	387.8	431.726	Pde6d
ENSMUSG00000026240.12	303.215	-0.259773	0.127747	-2.0335	0.0420025	0.0670536	0.835219	331.887	308.461	371.123	309.733	239.937	292.872	283.393	288.31	Cops7b
ENSMUSG00000053333.15	289.774	-0.0747681	0.11726	-0.637629	0.523715	0.59422	0.949495	306.703	322.482	278.933	281.947	303.019	263.214	288.364	273.525	Dis3l2
ENSMUSG00000026254.17	1776.83	0.622879	0.116877	5.32934	9.85685e-08	4.35395e-07	1.53995	1461.56	1453.87	1333.21	1347.63	1739.26	2344.83	2108.04	2426.24	Eif4e2
ENSMUSG00000048000.15	1364.49	0.0426428	0.112622	0.378635	0.704959	0.760295	1.03	1399.5	1305.03	1464.01	1205.43	1256.01	1313.29	1340.4	1632.28	Gigyf2
ENSMUSG00000026288.14	459.844	-1.18945	0.298922	-3.97914	6.9164e-05	0.000195433	0.438469	412.835	391.509	891.168	862.187	318.789	357.749	222.737	221.777	Inpp5d
ENSMUSG00000026289.15	1146.81	0.00819974	0.0949442	0.0863637	0.931177	0.947443	1.0057	1128.78	1199.33	1209.5	1034.62	1062.26	1127	1132.58	1280.39	Atg16l1
ENSMUSG00000070738.10	5609.16	-0.47777	0.0902032	-5.2966	1.1798e-07	5.15532e-07	0.718087	7257.44	6933.91	5957.67	5969.93	4613.99	4463.52	4904.18	4772.64	Dgkd
ENSMUSG00000005501.14	1293.81	0.341092	0.0968053	3.52349	0.00042591	0.00104839	1.26672	1198.93	1174.53	1193.74	1001.12	1361.89	1444.9	1592.96	1382.41	Usp40
ENSMUSG00000081984.3	61.2618	1.20703	0.2887	4.1809	2.90359e-05	8.72223e-05	2.30861	31.4798	48.5342	42.5491	26.1516	107.014	70.4376	91.4811	72.4472	Dnajb3
ENSMUSG00000079429.9	88.1458	-0.357882	0.207208	-1.72716	0.0841386	0.123661	0.780309	107.031	88.44	87.4621	112.779	93.4965	70.4376	71.5939	73.9257	Mroh2a
ENSMUSG00000044783.16	1479.44	-0.500842	0.0871937	-5.74402	9.24565e-09	4.65222e-08	0.706694	1848.31	1577.9	1636.57	1871.48	1185.04	1279.92	1206.16	1230.12	Hjurp
ENSMUSG00000049866.12	245.821	-1.97084	0.298729	-6.59741	4.18412e-11	2.8266e-10	0.255105	265.33	310.619	398.701	593.315	125.037	126.973	81.5375	65.0546	Arl4c
ENSMUSG00000036206.12	507.351	0.447746	0.175832	2.54644	0.0108827	0.0202021	1.36391	489.286	376.409	414.46	436.405	474.241	746.082	477.293	644.632	Sh3bp4
ENSMUSG00000055013.16	560.125	-0.267431	0.106488	-2.51138	0.0120261	0.0220825	0.830797	591.82	601.823	600.416	649.705	477.621	474.527	492.208	592.884	Agap1
ENSMUSG00000044337.5	2992.64	1.64349	0.428699	3.83367	0.000126246	0.000342207	3.12421	1657.64	2055.69	692.605	1399.93	5158.08	3850.9	6648.29	2477.99	Ackr3
ENSMUSG00000034432.11	1462.24	0.204689	0.0752979	2.7184	0.00655994	0.0127485	1.15244	1275.38	1487.3	1369.45	1305.13	1561.28	1580.21	1577.06	1542.09	Cops8
ENSMUSG00000048126.16	5806.23	-1.1612	0.156575	-7.41622	1.20508e-13	1.06645e-12	0.447142	6873.39	6875.67	7474.47	10873.4	3436.84	3957.48	3244.6	3714.03	Col6a3
ENSMUSG00000026303.6	83.8428	0.229319	0.389618	0.588574	0.556147	0.625255	1.17228	136.712	53.9268	59.884	58.0239	61.9555	123.266	61.6503	115.324	Mlph
ENSMUSG00000026304.13	90.9216	-6.03439	0.519331	-11.6195	3.27878e-31	1.16838e-29	0.0152569	211.364	140.21	178.864	186.33	5.63232	0	4.9718	0	Rab17
ENSMUSG00000026305.15	731.847	-0.22313	0.156327	-1.42733	0.153484	0.209114	0.856705	773.504	668.693	817.889	893.242	770.501	786.862	531.983	612.105	Lrrfip1
ENSMUSG00000034353.14	66.0245	-2.15843	0.461205	-4.67999	2.86893e-06	1.00963e-05	0.223999	155.6	51.7698	102.433	120.951	43.9321	12.9753	13.921	26.6132	Ramp1
ENSMUSG00000034343.14	1249.56	1.09433	0.0989754	11.0566	2.03624e-28	6.23508e-27	2.13514	793.291	814.295	795.827	783.732	1485.81	1725.72	1650.64	1947.2	Ube2f
ENSMUSG00000026307.12	378.912	-0.0442319	0.131864	-0.335435	0.737297	0.787575	0.969806	356.171	378.566	431.007	371.026	360.468	392.041	316.206	425.812	Scly
ENSMUSG00000026309.14	1062.19	0.21074	0.0863561	2.44036	0.0146726	0.0263817	1.15728	890.429	1077.46	1017.24	955.352	1120.83	1122.37	1184.28	1129.58	Ilkap
ENSMUSG00000067071.8	278.695	0.120482	0.204324	0.589661	0.555418	0.624666	1.0871	311.2	196.294	315.179	243.537	245.569	296.579	251.573	369.628	Hes6
ENSMUSG00000055866.9	468.609	1.16461	0.67806	1.71756	0.0858768	0.125836	2.24172	249.14	236.2	445.978	224.741	161.084	835.983	275.438	1320.31	Per2
ENSMUSG00000034292.13	297.326	0.0890954	0.14109	0.631481	0.527726	0.597658	1.0637	259.933	310.619	306.511	273.775	271.478	300.287	286.376	369.628	Traf3ip1
ENSMUSG00000026311.16	466.39	0.217911	0.107541	2.0263	0.0427344	0.0680633	1.16305	451.51	472.399	394.761	407.802	509.161	466.186	536.954	492.345	Asb1
ENSMUSG00000026313.16	398.982	-0.0337353	0.142025	-0.237531	0.812245	0.85005	0.976888	448.812	407.687	359.304	397.178	357.089	410.577	338.082	473.124	Hdac4
ENSMUSG00000026260.12	20349.1	0.623181	0.1193	5.22363	1.7545e-07	7.49987e-07	1.54027	18106.3	17442.1	15907.1	12631.2	22978.7	24731.9	26598.1	24396.9	Ndufa10
ENSMUSG00000073616.10	1669.83	0.689687	0.0768464	8.97489	2.83644e-19	4.27818e-18	1.61293	1277.18	1237.08	1346.6	1252.83	1967.93	2249.37	2055.34	1972.34	Cops9
ENSMUSG00000034220.7	336.7	0.23934	0.248748	0.962178	0.33596	0.410337	1.18045	468.599	279.341	243.476	243.537	449.459	341.993	269.472	397.72	Gpc1
ENSMUSG00000047067.7	551.301	0.254209	0.130426	1.94906	0.0512879	0.0799086	1.19268	471.298	547.897	564.17	426.599	582.382	559.793	570.763	687.509	Dusp28
ENSMUSG00000026269.14	2864.86	0.491849	0.0859841	5.72024	1.06377e-08	5.32189e-08	1.40625	2082.16	2533.48	2549.8	2358.55	3351.23	3363.39	3199.85	3480.42	Rnpepl1
ENSMUSG00000026270.11	258.232	0.366511	0.143437	2.55521	0.0106123	0.0197454	1.28923	227.554	223.257	245.839	205.944	239.937	330.871	289.359	303.095	Capn10
ENSMUSG00000026271.15	82.5033	-0.301432	0.442645	-0.680979	0.495885	0.568465	0.811447	52.1665	43.1415	156.014	112.779	105.888	87.1202	46.7349	56.1835	Gpr35
ENSMUSG00000047793.13	784.399	-0.435342	0.188094	-2.31449	0.0206408	0.0355597	0.739518	856.251	830.473	651.632	1269.17	621.808	705.303	681.137	659.417	Sned1
ENSMUSG00000026273.13	745.312	0.362089	0.114442	3.16394	0.00155651	0.00340559	1.28529	753.716	644.965	633.509	578.605	849.353	927.737	789.522	785.091	Mterf4
ENSMUSG00000026274.11	50.0041	-0.372562	0.295268	-1.26178	0.207029	0.271006	0.772409	47.6694	50.6912	60.6719	65.3791	41.6791	44.4869	28.8364	60.619	Pask
ENSMUSG00000026275.13	839.785	0.281652	0.0743017	3.79065	0.000150252	0.000402357	1.21559	793.291	737.719	753.277	746.956	942.85	880.47	936.687	927.028	Ppp1r7
ENSMUSG00000034088.15	8498.63	0.258736	0.0717648	3.60534	0.000311746	0.000787408	1.19643	7930.21	8228.16	7528.83	7266.07	8870.9	8967.82	9203.8	9993.27	Hdlbp
ENSMUSG00000034066.13	217.212	0.863779	0.149861	5.76385	8.22152e-09	4.17308e-08	1.8198	178.985	147.76	149.71	138.931	251.201	280.824	266.488	323.794	Farp2
ENSMUSG00000026277.14	1843.64	-0.434421	0.0802514	-5.41325	6.18927e-08	2.81135e-07	0.739991	1912.17	2160.31	2285.05	2118.28	1491.44	1572.8	1604.9	1604.19	Stk25
ENSMUSG00000026278.14	135.328	-1.31697	0.179938	-7.31901	2.49799e-13	2.13764e-12	0.401377	168.192	174.723	215.11	214.934	78.8524	85.2665	74.577	70.9686	Bok
ENSMUSG00000026279.14	368.549	0.425922	0.127084	3.35151	0.000803708	0.00186532	1.34343	301.307	334.346	343.545	277.861	380.745	418.918	409.676	481.995	Thap4
ENSMUSG00000026280.17	1027.95	0.267996	0.0867711	3.08854	0.00201144	0.00431727	1.20413	910.216	953.426	989.662	876.08	1038.6	1145.54	1091.81	1218.29	Atg4b
ENSMUSG00000026281.15	533.084	-0.251911	0.0987901	-2.54996	0.0107736	0.020021	0.839783	610.708	574.86	600.416	530.388	515.92	450.43	476.298	505.652	Dtymk
ENSMUSG00000026283.13	461.431	-0.222039	0.164856	-1.34687	0.178024	0.23797	0.857353	459.605	572.703	383.73	572.067	459.597	362.383	470.332	411.027	Ing5
ENSMUSG00000073609.9	698.076	0.573476	0.113105	5.07031	3.97163e-07	1.60912e-06	1.4881	614.306	578.096	562.594	488.709	770.501	774.813	867.082	928.506	D2hgdh
ENSMUSG00000051185.9	777.394	-0.146233	0.0753624	-1.94039	0.052332	0.0814002	0.903607	811.279	816.452	855.711	782.915	754.731	721.985	736.821	739.257	Fam174a
ENSMUSG00000081051.4	83.5817	-0.409377	0.214378	-1.9096	0.0561846	0.0866846	0.752948	80.9481	95.9898	103.221	102.155	68.7143	89.9006	65.6278	62.0976	Gm15427
ENSMUSG00000040710.10	624.093	-0.837552	0.146666	-5.71059	1.12586e-08	5.59348e-08	0.559592	863.446	679.478	761.945	898.145	382.998	541.257	457.406	408.07	St8sia4
ENSMUSG00000044768.16	215.505	-0.486197	0.199885	-2.43238	0.0149998	0.026871	0.713904	215.861	196.294	286.813	306.464	184.74	212.24	147.165	174.465	Macir
ENSMUSG00000040648.14	402.326	-0.0809233	0.102551	-0.789101	0.430053	0.504676	0.945452	402.941	412.001	438.887	402.081	405.527	383.699	418.626	354.843	Ppip5k2
ENSMUSG00000026333.14	210.623	0.931003	0.143319	6.49602	8.24746e-11	5.36063e-10	1.9066	149.304	128.346	160.741	141.382	259.087	311.408	280.41	254.304	Gin1
ENSMUSG00000026335.16	851.705	-0.365925	0.104736	-3.49379	0.00047622	0.00116167	0.775971	885.032	908.128	945.536	1096.73	818.939	709.937	721.905	727.429	Pam
ENSMUSG00000047496.6	2011.63	0.383202	0.141498	2.70819	0.00676517	0.0131014	1.30423	1690.91	1974.8	1884.77	1435.07	2389.23	1934.25	2709.63	2074.35	Rnf152
ENSMUSG00000097482.2	109.661	1.44922	0.184573	7.85171	4.10395e-15	4.24214e-14	2.73059	50.3677	71.1834	58.3081	56.3895	148.693	170.533	168.047	153.765	Gm17634
ENSMUSG00000056536.14	511.289	0.11147	0.109601	1.01705	0.309131	0.382669	1.08033	489.286	531.719	470.404	477.267	511.414	508.819	610.537	490.866	Pign
ENSMUSG00000026319.13	564.127	0.147821	0.0959062	1.54131	0.123242	0.172502	1.10789	508.174	505.834	562.594	562.26	590.267	546.818	626.447	610.626	Relch
ENSMUSG00000026321.7	124.658	-0.980363	0.457272	-2.14394	0.0320378	0.0526134	0.506852	78.2498	77.6546	304.148	201.858	107.014	113.998	56.6785	57.662	Tnfrsf11a
ENSMUSG00000099843.1	198.368	-0.0139152	0.190195	-0.0731627	0.941677	0.955714	0.990401	258.134	172.566	204.078	162.63	177.981	227.995	183.957	199.599	Gm7160
ENSMUSG00000038866.15	1308.15	0.389613	0.212732	1.83147	0.0670299	0.101188	1.31004	1631.55	977.154	940.021	980.686	1150.12	1588.55	1307.58	1889.54	Zcchc2
ENSMUSG00000044340.7	938.736	0.257786	0.0947126	2.72177	0.00649337	0.0126353	1.19564	857.15	928.62	880.137	755.946	1039.73	962.029	1083.85	1002.43	Phlpp1
ENSMUSG00000057329.7	160.748	-0.768415	0.163944	-4.68705	2.77176e-06	9.77414e-06	0.587062	212.264	197.372	187.531	213.299	122.785	99.1687	141.199	112.367	Bcl2
ENSMUSG00000009905.5	1209.8	0.0451202	0.100115	0.450682	0.652218	0.713748	1.03177	1168.35	1350.33	1133.07	1115.53	1270.65	1193.73	1333.44	1113.32	Kdsr
ENSMUSG00000009907.17	1507.48	0.224437	0.0888837	2.52506	0.0115678	0.0213375	1.16832	1435.48	1320.13	1406.49	1401.56	1655.9	1567.24	1813.71	1459.29	Vps4b
ENSMUSG00000026315.13	104.655	-0.410795	0.255173	-1.60987	0.107427	0.152874	0.752209	117.824	85.2044	126.072	148.737	107.014	109.364	67.6165	75.4042	Serpinb8
ENSMUSG00000047216.8	138.625	-0.603994	0.21244	-2.84313	0.00446734	0.00900935	0.65793	212.264	167.173	118.192	171.62	120.532	102.876	111.368	104.974	Cdh19
ENSMUSG00000038702.6	151.757	-0.740315	0.174308	-4.24717	2.16488e-05	6.67257e-05	0.598609	185.281	163.938	188.319	223.106	114.899	126.046	119.323	93.1463	Dsel
ENSMUSG00000026374.14	1574.83	0.471252	0.06543	7.20238	5.91719e-13	4.88901e-12	1.38631	1341.04	1339.54	1314.3	1283.88	1735.88	1860.11	1804.76	1919.11	Tsn
ENSMUSG00000026377.12	581.534	0.307868	0.0968555	3.17863	0.00147974	0.00325164	1.23788	500.979	548.975	531.864	498.516	575.623	683.986	666.221	646.11	Nifk
ENSMUSG00000064302.13	1094.97	0.360048	0.0967527	3.72132	0.000198181	0.000520411	1.28347	1049.63	997.646	888.804	900.597	1105.06	1244.71	1264.83	1308.48	Clasp1
ENSMUSG00000037035.5	89.6644	-1.51841	0.366647	-4.14134	3.45289e-05	0.000102385	0.349071	147.505	156.388	64.6117	163.448	72.0937	44.4869	31.8195	36.9628	Inhbb
ENSMUSG00000004451.14	1256.03	0.224349	0.113036	1.98476	0.0471708	0.0742439	1.16825	957.885	1181	1238.65	1256.1	1251.5	1463.43	1290.68	1409.02	Ralb
ENSMUSG00000098923.1	362.157	0.090199	0.129108	0.698633	0.484782	0.557625	1.06452	329.189	395.823	308.875	371.026	390.883	343.847	408.682	348.929	Tmem185b
ENSMUSG00000026383.14	560.699	0.896893	0.1799	4.98552	6.17968e-07	2.43255e-06	1.86205	381.355	470.242	351.424	364.488	758.11	506.965	850.178	802.833	Epb41l5
ENSMUSG00000026384.13	2682.48	0.607432	0.146927	4.13424	3.56132e-05	0.000105472	1.52354	2493.2	2084.81	2188.92	1739.08	2986.25	3456.08	3850.16	2661.32	Ptpn4
ENSMUSG00000036975.5	477.083	1.01934	0.15749	6.47238	9.64708e-11	6.214e-10	2.02699	345.378	327.875	359.304	228.827	617.302	707.156	587.667	643.153	Tmem177
ENSMUSG00000026387.15	434.43	-1.77387	0.140166	-12.6555	1.04315e-36	5.10557e-35	0.292422	612.507	706.442	672.907	697.104	242.19	164.045	199.866	180.379	Sctr
ENSMUSG00000050777.7	870.334	1.0544	0.132919	7.93265	2.14516e-15	2.28324e-14	2.07686	467.7	599.666	676.847	518.946	1062.26	1272.51	1198.2	1166.55	Tmem37
ENSMUSG00000026385.16	29195.1	1.39581	0.10385	13.4406	3.49451e-41	2.12938e-39	2.63136	18591.1	16683.9	14845.7	14198.7	40139.3	40155.9	46304.4	42641.8	Dbi
ENSMUSG00000026389.16	748.759	-0.0846484	0.101778	-0.8317	0.405578	0.480208	0.943014	736.627	758.211	742.246	842.573	713.051	721.985	656.278	819.096	Steap3
ENSMUSG00000003721.14	991.517	0.484372	0.0944622	5.12768	2.93338e-07	1.21389e-06	1.39898	867.943	903.814	759.581	776.377	1098.3	1101.05	1220.08	1204.99	Insig2
ENSMUSG00000026339.18	615.699	0.0172982	0.103662	0.16687	0.867472	0.894936	1.01206	643.987	601.823	629.57	571.25	548.588	649.694	597.61	683.073	Ccdc93
ENSMUSG00000001674.11	150.221	0.0449391	0.167252	0.268691	0.788167	0.830414	1.03164	130.416	154.231	146.558	159.362	147.567	126.046	169.041	168.551	Ddx18
ENSMUSG00000026341.16	2077.45	0.169767	0.125559	1.35209	0.176347	0.236144	1.12488	1522.72	1944.6	2121.94	2231.88	2323.89	2125.18	2266.15	2083.23	Actr3
ENSMUSG00000026342.10	1149.23	-0.0546136	0.071476	-0.764084	0.444817	0.519301	0.962852	1201.63	1217.67	1143.31	1122.89	1110.69	1093.64	1183.29	1120.71	Slc35f5
ENSMUSG00000036155.13	409.399	-0.215378	0.158105	-1.36225	0.173121	0.232667	0.861321	359.769	406.608	505.074	487.891	389.756	440.235	319.19	366.671	Mgat5
ENSMUSG00000026349.14	1543.55	-0.320207	0.0941781	-3.40001	0.000673826	0.00158746	0.800955	1889.69	1706.25	1592.44	1666.35	1244.74	1385.58	1346.36	1516.95	Ccnt2
ENSMUSG00000036104.12	1844.22	0.545727	0.097825	5.5786	2.42455e-08	1.16377e-07	1.45976	1567.69	1668.5	1446.67	1317.39	2162.81	2048.25	2367.57	2174.89	Rab3gap1
ENSMUSG00000036086.16	166.688	0.462514	0.171768	2.69267	0.00708825	0.0136706	1.37794	169.991	146.681	118.192	125.855	180.234	179.801	196.883	215.863	Zranb3
ENSMUSG00000056211.13	1553.69	0.418019	0.107433	3.89096	9.98475e-05	0.000274993	1.33609	1389.61	1281.3	1527.04	1121.25	1743.77	1731.28	1764.99	1870.32	R3hdm1
ENSMUSG00000026353.9	2511.54	0.634424	0.105333	6.02301	1.71205e-09	9.44963e-09	1.55232	2089.36	1954.31	2005.33	1820.81	2675.35	2906.48	3065.61	3575.05	Ubxn4
ENSMUSG00000026355.11	266.432	-0.469585	0.216723	-2.16675	0.0302539	0.0500276	0.722172	239.246	239.435	409.732	348.961	235.431	263.214	189.923	205.513	Mcm6
ENSMUSG00000026356.15	2290.97	-0.165606	0.09693	-1.70851	0.0875414	0.128024	0.891554	2575.05	2579.86	2487.55	2047.18	2192.1	2019.52	2238.3	2188.2	Dars
ENSMUSG00000045382.6	181.839	-1.50693	0.368951	-4.08437	4.41969e-05	0.000128797	0.351858	167.293	130.503	367.971	410.254	113.773	113.998	69.6052	81.3182	Cxcr4
ENSMUSG00000026399.12	207.531	-1.3978	0.249445	-5.60362	2.09916e-08	1.01397e-07	0.379508	457.806	252.378	214.322	278.678	114.899	100.096	122.306	119.76	Cd55
ENSMUSG00000026409.14	251.106	0.34208	0.136463	2.50675	0.0121846	0.0223433	1.26758	247.341	228.65	222.201	187.965	286.122	254.873	299.302	282.396	Pfkfb2
ENSMUSG00000046404.5	323.955	0.204591	0.137114	1.49212	0.135667	0.187791	1.15236	327.39	305.226	260.023	313.002	361.595	321.603	396.75	306.052	Yod1
ENSMUSG00000042510.7	80.6321	-1.05101	0.303712	-3.46055	0.000539074	0.00129784	0.48263	145.707	93.8327	109.525	85.81	68.7143	31.5115	62.6447	47.3124	AA986860
ENSMUSG00000016528.10	5820.61	0.730487	0.0938448	7.78399	7.02723e-15	7.11894e-14	1.6592	3933.18	4718.6	4429.05	4431.88	6731.75	7033.56	8243.24	7043.64	Mapkapk2
ENSMUSG00000026427.16	650.793	-0.219204	0.106411	-2.05997	0.0394014	0.0633573	0.859039	752.817	730.169	720.184	598.219	586.887	637.645	572.751	607.669	Eif2d
ENSMUSG00000026430.16	123.517	-1.1822	0.333531	-3.54449	0.000393373	0.000973805	0.44068	127.718	97.0683	208.018	253.344	96.8759	85.2665	66.6221	53.2265	Rassf5
ENSMUSG00000042349.13	198.147	-0.70197	0.424149	-1.65501	0.0979226	0.141112	0.614732	107.031	136.974	356.94	380.833	205.016	197.411	100.43	100.539	Ikbke
ENSMUSG00000026425.15	1072.33	-0.803651	0.10973	-7.3239	2.4086e-13	2.06424e-12	0.572898	1304.16	1377.29	1336.36	1440.79	805.421	893.445	773.612	647.589	Srgap2
ENSMUSG00000052688.12	407.18	-0.62648	0.554879	-1.12904	0.258881	0.328098	0.647755	213.163	226.493	857.286	679.942	441.574	387.407	241.629	209.949	Rab7b
ENSMUSG00000042251.12	925.963	-0.0180162	0.171052	-0.105325	0.916118	0.934991	0.98759	980.371	1090.4	1025.12	630.908	866.25	842.471	941.659	1030.52	Pm20d1
ENSMUSG00000013275.9	1150.76	-0.322026	0.114289	-2.81766	0.00483754	0.00966794	0.799946	1448.97	1403.18	1157.49	1105.72	1056.62	955.541	1042.09	1036.44	Slc41a1
ENSMUSG00000026433.13	317.111	-0.343448	0.142055	-2.41771	0.0156186	0.027763	0.788156	308.502	339.739	373.487	396.361	271.478	317.896	239.641	289.789	Rab29
ENSMUSG00000026434.12	1747.14	0.185584	0.0763326	2.43125	0.0150468	0.0269505	1.13728	1642.35	1770.96	1620.02	1509.44	1914.99	1813.77	1915.14	1790.48	Nucks1
ENSMUSG00000026436.15	1470.66	-0.561847	0.101102	-5.55721	2.74125e-08	1.30805e-07	0.677434	1715.2	1865.87	1571.17	1863.3	1324.72	1102.9	1225.05	1097.06	Elk4
ENSMUSG00000059149.17	643.003	-0.447538	0.133797	-3.3449	0.000823124	0.00190505	0.733293	835.564	776.546	621.69	735.515	553.094	487.502	631.419	502.695	Mfsd4a
ENSMUSG00000026437.11	161.657	0.0822808	0.176036	0.467409	0.640207	0.702522	1.05869	116.026	162.859	169.409	179.792	164.464	170.533	166.058	164.115	Cdk18
ENSMUSG00000009772.15	116.518	-1.64245	0.342364	-4.79739	1.60749e-06	5.9043e-06	0.320311	91.7411	195.215	144.194	275.409	68.7143	52.8282	62.6447	41.3984	Nuak2
ENSMUSG00000042066.16	271.645	-0.6153	0.14747	-4.17236	3.01458e-05	9.02229e-05	0.652794	362.467	275.027	329.362	346.509	245.569	209.459	185.945	218.82	Tmcc2
ENSMUSG00000042046.15	756.021	-0.101621	0.101323	-1.00295	0.315887	0.390081	0.931985	775.302	781.939	703.637	871.994	744.592	765.545	742.787	662.374	Dstyk
ENSMUSG00000026439.14	539.828	0.000627926	0.110562	0.0056794	0.995469	0.99645	1.00044	533.358	557.603	568.11	497.698	494.517	548.672	499.169	619.497	Rbbp5
ENSMUSG00000048174.2	78.1179	-0.488794	0.213699	-2.2873	0.0221782	0.0378551	0.71262	92.6406	89.5185	99.2813	82.5411	52.9438	69.5108	58.6672	79.8397	Tmem81
ENSMUSG00000054387.13	1578.07	-0.874364	0.083377	-10.4869	9.92611e-26	2.5521e-24	0.545494	2234.17	2074.03	1912.35	1949.93	1048.74	1126.07	1173.34	1105.93	Mdm4
ENSMUSG00000026447.16	350.29	-1.62398	0.142457	-11.3998	4.18964e-30	1.39968e-28	0.324439	522.565	613.687	449.13	530.388	192.625	160.338	162.081	171.508	Pik3c2b
ENSMUSG00000046062.5	5620.81	0.434914	0.217044	2.0038	0.0450912	0.071369	1.35183	5679.86	5393.76	2837.4	5209.9	7389.6	5153.06	7808.71	5494.16	Ppp1r15b
ENSMUSG00000041757.17	143.142	-0.421179	0.209369	-2.01166	0.0442555	0.0702542	0.746814	206.867	153.152	118.98	177.341	131.796	123.266	127.278	106.453	Plekha6
ENSMUSG00000070643.11	522.558	-0.214413	0.0969785	-2.21093	0.0270407	0.0451493	0.861897	525.263	597.509	596.476	526.302	508.035	474.527	473.315	479.038	Sox13
ENSMUSG00000090553.8	286.9	0.0218116	0.135449	0.161032	0.872068	0.898461	1.01523	260.833	253.456	312.815	311.368	319.916	274.336	299.302	263.175	Snrpe
ENSMUSG00000102976.6	205.632	-0.368657	0.210683	-1.74982	0.08015	0.118442	0.774503	278.821	272.87	163.893	212.482	144.187	202.045	185.945	184.814	Zc3h11a
ENSMUSG00000026463.17	1212.87	-1.46753	0.124937	-11.7461	7.3944e-32	2.76428e-30	0.361601	1743.08	2008.24	1487.64	1887.82	624.061	721.985	567.78	662.374	Atp2b4
ENSMUSG00000041577.5	11190.9	0.012178	0.145724	0.0835692	0.933399	0.94921	1.00848	10148.2	13619.8	10872.9	9934.35	11400.9	8770.41	13097.7	11683.2	Prelp
ENSMUSG00000020423.6	1816.43	-1.33063	0.625047	-2.12885	0.033267	0.0544341	0.397595	5618.69	1515.34	1288.29	1975.27	1882.32	598.719	1054.02	598.798	Btg2
ENSMUSG00000042429.8	2542.52	0.123307	0.124564	0.989906	0.32222	0.396696	1.08923	2087.56	2865.67	2515.92	2267.84	2462.45	3013.06	2389.45	2738.21	Adora1
ENSMUSG00000026458.13	109.527	-2.33268	0.332229	-7.02129	2.19824e-12	1.71731e-11	0.198515	119.623	118.639	248.203	245.172	31.541	41.7065	41.7631	29.5703	Ppfia4
ENSMUSG00000042305.12	1201.5	0.921982	0.0881833	10.4553	1.38576e-25	3.54796e-24	1.89472	736.627	896.264	856.498	832.766	1520.73	1672.89	1548.22	1548	Tmem183a
ENSMUSG00000026456.18	1165.65	0.249739	0.0917128	2.72306	0.00646805	0.01259	1.18899	933.601	1086.09	1130.7	1108.99	1182.79	1261.39	1323.49	1298.13	Cyb5r1
ENSMUSG00000026457.14	5229.15	0.224558	0.0605624	3.70788	0.000209006	0.000547186	1.16842	4794.82	5025.98	4854.54	4614.95	5491.51	5425.55	5680.78	5945.1	Adipor1
ENSMUSG00000026455.14	631.586	0.144548	0.100704	1.43538	0.151179	0.20648	1.10538	592.72	657.907	543.683	608.025	692.775	632.085	705.996	619.497	Klhl12
ENSMUSG00000042229.9	992.392	0.496099	0.107899	4.5978	4.26968e-06	1.4637e-05	1.4104	793.291	935.091	848.619	718.353	1062.26	1148.32	1248.92	1184.29	Rabif
ENSMUSG00000042207.17	679.925	-0.325544	0.119529	-2.72356	0.0064583	0.0125731	0.797997	731.231	832.63	668.967	791.904	661.234	513.453	620.481	619.497	Kdm5b
ENSMUSG00000073557.12	1013.52	0.150066	0.178468	0.840859	0.400427	0.47531	1.10962	1307.76	881.164	743.034	912.038	956.367	1253.97	977.456	1076.36	Ppp1r12b
ENSMUSG00000042793.13	3348.81	1.8188	0.275421	6.60371	4.01003e-11	2.7135e-10	3.52787	684.461	1809.78	2132.97	1289.6	5304.52	4305.03	6241.6	5022.51	Lgr6
ENSMUSG00000031506.11	100.071	-1.34396	0.395599	-3.39728	0.000680585	0.0016009	0.393938	90.8417	87.3615	209.594	187.148	69.8407	82.4861	40.7688	32.5273	Ptpn7
ENSMUSG00000026426.10	1069.49	0.211501	0.13807	1.53184	0.125561	0.175283	1.15789	859.848	986.861	1085	1032.99	1305.57	932.371	1297.64	1055.66	Arl8a
ENSMUSG00000041926.15	1122.32	0.211781	0.0998269	2.12148	0.0338815	0.0553334	1.15812	931.802	980.39	1153.55	1091.83	1189.55	1235.44	1112.69	1283.35	Rnpep
ENSMUSG00000062580.9	2280.07	0.73021	0.101446	7.19803	6.10899e-13	5.04064e-12	1.65888	1702.61	1861.55	1823.31	1473.48	2658.45	2683.12	3082.52	2955.55	Timm17a
ENSMUSG00000048096.7	114.588	-0.525519	0.236813	-2.21913	0.0264778	0.0442884	0.694709	183.482	126.189	100.069	130.758	108.14	88.9738	78.5544	100.539	Lmod1
ENSMUSG00000041889.7	84.2112	-1.12803	0.625989	-1.802	0.0715453	0.107037	0.457539	214.962	66.8693	86.6742	93.1652	107.014	31.5115	6.96052	66.5331	Shisa4
ENSMUSG00000041879.13	2438.92	0.663522	0.0674839	9.8323	8.17299e-23	1.69107e-21	1.58395	1824.03	1974.8	1936.77	1815.09	3020.05	2804.53	3078.54	3057.57	Ipo9
ENSMUSG00000009418.16	1662.79	-0.66117	0.116729	-5.66415	1.47754e-08	7.25204e-08	0.632365	1796.15	2019.02	1854.04	2480.32	1337.11	1312.36	1265.82	1237.52	Nav1
ENSMUSG00000026421.14	1258.98	-0.930587	0.10311	-9.02521	1.79358e-19	2.7704e-18	0.524645	1489.44	1816.26	1501.04	1800.38	929.332	849.885	850.178	835.36	Csrp1
ENSMUSG00000041801.5	9413.83	0.736439	0.113717	6.47608	9.4139e-11	6.07343e-10	1.66606	7329.4	7875.47	6484.02	6559.16	10248.6	12314.5	10894.2	13605.3	Phlda3
ENSMUSG00000026418.16	152.882	-2.05889	1.50642	-1.36675	0.171703	0.231042	0.24	789.693	43.1415	54.3683	98.8859	79.9789	26.8775	0	130.109	Tnni1
ENSMUSG00000026411.17	392.223	-0.266442	0.0987773	-2.6974	0.00698828	0.0134927	0.831367	456.907	426.022	424.703	406.985	369.48	366.09	349.02	338.58	Tmem9
ENSMUSG00000026407.17	283.643	-1.42562	1.20296	-1.18509	0.23598	0.303524	0.37226	1016.35	183.351	174.136	279.496	313.157	53.755	1.98872	246.912	Cacna1s
ENSMUSG00000041642.18	150.166	-1.53476	0.25833	-5.9411	2.83118e-09	1.52132e-08	0.345136	160.097	167.173	262.386	303.196	90.1171	78.7789	68.6108	70.9686	Kif21b
ENSMUSG00000041570.14	1852.16	0.143751	0.0958474	1.49979	0.133669	0.185327	1.10477	1822.23	1864.79	1679.9	1672.89	1696.45	1887.91	2095.12	2098.01	Camsap2
ENSMUSG00000097403.2	55.5691	-1.31051	0.30246	-4.33284	1.47195e-05	4.66181e-05	0.403178	71.0544	78.7332	108.737	58.0239	32.6674	25.0239	37.7857	32.5273	9230116N13Rik
ENSMUSG00000026404.12	379.519	0.325762	0.10547	3.08867	0.00201058	0.00431618	1.25333	348.077	344.053	345.121	309.733	426.93	385.553	443.485	433.204	Ddx59
ENSMUSG00000041483.14	367.283	-0.453241	0.182716	-2.48058	0.0131169	0.023884	0.7304	418.232	435.729	338.817	507.505	277.11	394.821	313.223	252.826	Zfp281
ENSMUSG00000026398.14	50.7219	-1.41983	0.373322	-3.80323	0.000142819	0.00038431	0.373757	78.2498	81.9688	53.5804	82.5411	13.5176	45.4137	26.8477	23.6562	Nr5a2
ENSMUSG00000026395.16	941.703	-1.58529	0.305625	-5.18705	2.13655e-07	9.02223e-07	0.333257	1010.05	869.301	1753.18	2019.4	538.45	651.548	422.603	269.089	Ptprc
ENSMUSG00000026393.10	2492.6	0.796642	0.0966665	8.24114	1.70579e-16	2.02814e-15	1.73705	2033.6	1797.92	1685.42	1769.32	2963.73	2969.5	3555.83	3165.5	Nek7
ENSMUSG00000079283.2	87.4694	0.831061	0.222534	3.73453	0.000188066	0.000495881	1.77899	54.8648	52.8483	82.7344	60.4757	127.29	111.217	99.436	110.889	2310009B15Rik
ENSMUSG00000056268.15	374.593	0.227109	0.138779	1.63648	0.10174	0.145768	1.17049	408.338	293.362	348.273	330.982	361.595	446.723	418.626	388.849	Dennd1b
ENSMUSG00000033964.12	912.295	0.468114	0.103424	4.52615	6.00683e-06	2.00892e-05	1.3833	793.291	830.473	691.03	749.408	990.161	1000.03	1194.23	1049.74	Zbtb41
ENSMUSG00000026365.15	156.615	-0.983921	0.272396	-3.6121	0.000303729	0.000768116	0.505604	309.401	158.545	143.406	221.472	91.2435	128.827	105.402	94.6249	Cfh
ENSMUSG00000026361.9	1257.96	0.128171	0.112947	1.13479	0.256465	0.325373	1.09291	1282.58	1239.24	1285.14	1001.93	1272.9	1205.78	1461.71	1314.4	Cdc73
ENSMUSG00000033849.3	1091.05	-1.08875	0.240158	-4.53346	5.80257e-06	1.94702e-05	0.470169	1951.75	1470.05	1033.79	1483.29	878.642	619.109	854.155	437.64	B3galt2
ENSMUSG00000018196.18	905.053	0.505134	0.0900883	5.6071	2.05742e-08	9.95783e-08	1.41926	799.587	784.096	737.518	673.405	1003.68	1058.42	1123.63	1060.09	Glrx2
ENSMUSG00000018199.9	539.389	-0.00763131	0.113074	-0.0674898	0.946192	0.958859	0.994724	618.803	542.504	523.985	479.719	503.529	566.281	562.808	517.48	Ro60
ENSMUSG00000018189.12	633.678	0.296503	0.116514	2.54478	0.0109346	0.0202801	1.22816	658.378	541.425	591.748	482.988	678.131	679.352	709.973	727.429	Uchl5
ENSMUSG00000026360.9	5770.88	-0.823704	0.483727	-1.70283	0.0886003	0.129252	0.56499	8769.37	5049.71	12771.8	2909.37	4513.74	4125.23	5634.04	2393.71	Rgs2
ENSMUSG00000026358.13	85.6152	-0.720648	0.55594	-1.29627	0.194883	0.257484	0.606825	26.0833	51.7698	216.685	131.575	88.9906	78.7789	40.7688	50.2695	Rgs1
ENSMUSG00000056220.14	50.8163	-0.248479	0.343033	-0.724358	0.468846	0.542366	0.841784	36.8763	39.9059	66.1876	77.6377	51.8173	58.389	35.797	39.9199	Pla2g4a
ENSMUSG00000006010.14	1402.94	0.502486	0.0973315	5.16263	2.43507e-07	1.0198e-06	1.41665	1319.45	1131.38	1115.73	1078.75	1530.86	1626.55	1801.78	1618.97	Odr4
ENSMUSG00000006005.18	2067.37	0.0661951	0.070621	0.937329	0.348589	0.42364	1.04695	2033.6	2024.41	2099.88	1919.69	2097.47	1965.76	2202.51	2195.59	Tpr
ENSMUSG00000006014.16	105.623	0.859534	0.24204	3.5512	0.000383477	0.000951625	1.81445	84.5457	58.241	66.1876	91.5307	154.325	166.826	121.312	102.017	Prg4
ENSMUSG00000066842.18	56.0785	-0.754499	0.259472	-2.90782	0.00363959	0.00744223	0.592752	68.3561	74.419	54.3683	84.9928	42.8056	37.9992	48.7236	36.9628	Hmcn1
ENSMUSG00000023150.14	12908.9	-2.69938	0.106632	-25.3149	2.18699e-141	2.05022e-138	0.153959	25862.9	22129.4	22194.1	19308.9	3185.64	3471.83	3812.38	3305.96	Ivns1abp
ENSMUSG00000052748.14	458.072	-0.0454948	0.164418	-0.276702	0.782009	0.825209	0.968957	543.251	448.671	428.643	438.04	390.883	404.089	416.637	594.362	Swt1
ENSMUSG00000053286.11	715.716	-0.0760713	0.150297	-0.506141	0.612758	0.677832	0.948637	791.492	745.269	773.764	625.188	611.67	673.791	611.531	893.022	Trmt1l
ENSMUSG00000103928.1	155.448	0.0487407	0.20906	0.233142	0.815651	0.852955	1.03436	187.979	155.309	138.679	129.124	113.773	159.411	173.019	186.293	Gm37893
ENSMUSG00000026484.13	687.851	-0.505162	0.105264	-4.79901	1.59448e-06	5.86005e-06	0.704581	781.598	839.102	743.034	863.004	569.991	496.77	607.554	601.755	Rnf2
ENSMUSG00000026483.13	1659.41	-0.328475	0.115854	-2.83524	0.00457915	0.00921046	0.796378	1652.24	1898.22	1906.04	1934.4	1516.22	1275.29	1731.18	1361.71	Niban1
ENSMUSG00000100594.1	172.259	0.786198	0.152982	5.13917	2.7596e-07	1.14665e-06	1.72452	146.606	131.581	119.768	108.693	211.775	234.483	207.821	217.341	2810414N06Rik
ENSMUSG00000043019.12	1263.84	0.196079	0.09842	1.99227	0.0463413	0.073113	1.14558	1232.21	1210.12	1229.99	1039.53	1239.11	1275.29	1454.75	1429.72	Edem3
ENSMUSG00000032666.16	336.642	0.189359	0.202423	0.935459	0.349552	0.424555	1.14026	383.154	258.849	260.81	353.864	382.998	256.726	373.879	422.855	1700025G04Rik
ENSMUSG00000014980.14	115.398	-0.302443	0.175561	-1.72272	0.084939	0.124702	0.810878	130.416	128.346	130.799	120.951	123.911	106.583	93.4698	88.7108	Tsen15
ENSMUSG00000032649.14	188.223	-0.487137	0.195478	-2.49203	0.0127017	0.0231938	0.713439	203.27	277.184	178.076	222.289	150.946	151.997	191.911	130.109	Colgalt2
ENSMUSG00000026482.13	1660.86	0.23421	0.112795	2.07643	0.0378542	0.0611194	1.17626	1377.02	1601.63	1394.67	1733.36	2033.27	1799.87	1716.27	1630.8	Rgl1
ENSMUSG00000008475.13	1904.87	-0.115937	0.123471	-0.93898	0.347741	0.422946	0.922783	1641.45	1837.83	2156.61	2289.9	1942.02	1933.33	1784.88	1652.98	Arpc5
ENSMUSG00000026480.12	132.447	-1.45873	0.398303	-3.66237	0.000249896	0.000642915	0.363813	94.4394	114.325	281.297	286.851	84.4848	90.8274	46.7349	60.619	Ncf2
ENSMUSG00000042772.15	1332.62	0.269052	0.135266	1.98906	0.0466943	0.0735699	1.20502	1112.59	1456.02	1091.31	1174.37	1283.04	1414.31	1383.15	1746.12	Smg7
ENSMUSG00000026479.13	56.1806	0.490916	0.279784	1.75462	0.0793242	0.117349	1.40534	44.0717	40.9844	38.6094	62.9274	47.3115	69.5108	73.5826	72.4472	Lamc2
ENSMUSG00000026478.14	5059.45	-0.39403	0.0985345	-3.9989	6.3637e-05	0.000180695	0.761001	5584.52	5971.86	4935.7	6491.33	4344.77	4419.96	4099.75	4627.75	Lamc1
ENSMUSG00000042699.11	2597.94	-0.127153	0.08945	-1.4215	0.155171	0.211199	0.915636	2476.11	3022.06	2630.17	2724.67	2414.01	2479.22	2702.67	2334.57	Dhx9
ENSMUSG00000066800.11	178.261	-1.04724	0.293534	-3.5677	0.000360131	0.000899	0.483893	230.252	140.21	222.989	367.757	121.658	149.216	93.4698	100.539	Rnasel
ENSMUSG00000026473.16	37438.9	1.45335	0.156322	9.29711	1.44312e-20	2.49465e-19	2.73842	24145.9	19926	22001.8	14044.2	53013.6	58617	58616.5	49145.8	Glul
ENSMUSG00000056708.5	859.736	-1.28692	0.250851	-5.13023	2.8939e-07	1.1985e-06	0.409824	1672.03	821.845	1272.53	1112.26	728.822	495.843	373.879	400.677	Ier5
ENSMUSG00000026471.14	293.007	-1.05549	0.164039	-6.43443	1.2394e-10	7.89578e-10	0.481132	477.594	418.472	330.938	355.499	177.981	208.532	168.047	206.992	Mr1
ENSMUSG00000026470.14	1553.88	0.0788559	0.0848177	0.92971	0.352521	0.427565	1.05618	1404.9	1654.48	1596.38	1391.76	1610.84	1587.63	1620.81	1564.27	Stx6
ENSMUSG00000033722.9	315.365	-1.46759	0.204695	-7.16964	7.51953e-13	6.16278e-12	0.361585	516.269	565.153	434.947	338.337	167.843	151.07	211.799	137.502	BC034090
ENSMUSG00000026469.14	1110.19	0.587248	0.0765361	7.67282	1.68256e-14	1.6352e-13	1.50238	955.187	879.007	828.132	886.704	1293.18	1317.92	1346.36	1375.02	Xpr1
ENSMUSG00000033701.13	791.222	0.583569	0.105156	5.54955	2.86402e-08	1.36396e-07	1.49855	634.993	642.808	676.847	576.153	952.988	890.665	873.048	1082.27	Acbd6
ENSMUSG00000033684.14	563.346	-0.135621	0.167524	-0.809565	0.41819	0.493081	0.910278	457.806	602.902	597.264	700.373	477.621	619.109	448.456	603.233	Qsox1
ENSMUSG00000033671.18	1153.26	0.316796	0.098389	3.21983	0.00128265	0.00285353	1.24556	1097.3	986.861	1063.73	958.621	1135.48	1312.36	1247.92	1423.81	Cep350
ENSMUSG00000026466.16	2872.25	0.339332	0.0851663	3.98435	6.76662e-05	0.0001916	1.26517	2582.24	2669.38	2412.69	2481.14	3253.23	2886.09	3552.85	3140.36	Tor1aip1
ENSMUSG00000050565.16	3145.65	0.201422	0.0744832	2.70426	0.00684562	0.0132404	1.14983	3206.44	2917.44	2761.75	2820.29	3364.75	3195.64	3510.09	3388.75	Tor1aip2
ENSMUSG00000026600.12	478.796	-0.653272	0.580668	-1.12503	0.260574	0.329906	0.635837	208.666	289.048	962.871	880.983	470.862	506.038	263.505	248.39	Soat1
ENSMUSG00000026596.13	737.779	0.17448	0.0847141	2.05964	0.039433	0.0633998	1.12856	697.053	656.829	666.603	751.042	798.663	794.276	746.764	791.005	Abl2
ENSMUSG00000060519.11	567.302	0.123122	0.194879	0.631789	0.527525	0.597503	1.08909	509.073	426.022	591.748	645.618	767.122	641.353	496.186	461.296	Tor3a
ENSMUSG00000033557.17	1946.83	0.500407	0.0978116	5.11603	3.12027e-07	1.28599e-06	1.41461	1708.9	1793.61	1447.46	1501.27	2132.4	2205.81	2339.73	2445.46	Fam20b
ENSMUSG00000026594.14	83.1398	-0.576051	0.271229	-2.12385	0.0336824	0.0550472	0.670798	119.623	84.1259	96.1295	99.7031	69.8407	73.218	85.515	36.9628	Ralgps2
ENSMUSG00000033544.6	232.943	-1.97383	0.226178	-8.72692	2.61706e-18	3.62845e-17	0.254576	508.174	312.776	264.75	399.63	91.2435	102.876	86.5093	97.5819	Angptl1
ENSMUSG00000070565.11	651.318	0.094097	0.166238	0.566037	0.571369	0.639067	1.0674	670.969	677.321	560.23	613.746	530.564	892.518	629.43	635.761	Rasal2
ENSMUSG00000049881.13	195.369	-0.357305	0.201079	-1.77694	0.0755782	0.11249	0.780622	206.867	190.901	258.447	221.472	132.923	224.288	149.154	178.9	2810025M15Rik
ENSMUSG00000033488.11	722.031	-0.591494	0.095111	-6.21899	5.00377e-10	2.9805e-09	0.663655	833.765	927.542	883.289	825.411	620.681	531.989	545.904	607.669	Cryzl2
ENSMUSG00000026589.14	236.688	-1.40562	0.256538	-5.47919	4.27269e-08	1.99278e-07	0.377456	350.775	356.996	304.148	364.488	186.993	114.924	147.165	68.0116	Sec16b
ENSMUSG00000040782.12	309.619	0.390933	0.117946	3.31451	0.000918042	0.00210542	1.31124	256.336	262.084	286.025	267.237	310.904	385.553	351.009	357.8	Cop1
ENSMUSG00000090394.8	701.067	-0.0248227	0.125825	-0.19728	0.843609	0.876177	0.982941	655.679	809.981	648.48	717.535	660.108	700.669	808.415	607.669	4930523C07Rik
ENSMUSG00000058267.13	1555.71	0.323205	0.0792228	4.0797	4.50929e-05	0.000131282	1.25111	1398.6	1410.73	1456.91	1262.63	1654.77	1672.89	1835.59	1753.52	Mrps14
ENSMUSG00000014226.10	1459.36	0.73131	0.142909	5.1173	3.09936e-07	1.2791e-06	1.66015	1204.33	1073.14	1132.28	977.417	1435.11	1723.87	1884.31	2244.38	Cacybp
ENSMUSG00000026721.16	677.23	-0.00812676	0.110769	-0.0733665	0.941514	0.955629	0.994383	713.242	722.62	661.876	620.284	687.143	603.353	767.646	641.675	Rabgap1l
ENSMUSG00000040423.10	1807.12	0.525705	0.0956804	5.49438	3.9208e-08	1.83639e-07	1.43964	1624.36	1518.58	1394.67	1388.49	1893.59	2099.23	2261.17	2276.91	Rc3h1
ENSMUSG00000043467.19	223.177	-0.13057	0.173813	-0.751208	0.452527	0.526889	0.913471	278.821	241.592	182.804	231.279	243.316	209.459	217.765	180.379	Zbtb37
ENSMUSG00000053332.13	971.914	-0.660024	0.124689	-5.29336	1.20089e-07	5.23999e-07	0.632868	1189.04	1107.66	1138.58	1328.83	812.18	716.424	863.105	619.497	Gas5
ENSMUSG00000026709.10	591.595	0.39456	0.110337	3.57597	0.000348936	0.000874458	1.31454	564.838	525.247	528.712	426.599	663.487	663.596	683.125	677.159	Dars2
ENSMUSG00000026708.16	58.5122	-0.96359	0.265822	-3.62495	0.000289018	0.000734109	0.512779	56.6636	73.3405	92.1898	86.6273	42.8056	40.7797	32.8139	42.8769	Cenpl
ENSMUSG00000026705.16	575.278	-0.140465	0.101494	-1.38398	0.166365	0.224603	0.907226	636.791	554.368	617.751	601.488	495.644	557.013	532.977	606.19	Klhl20
ENSMUSG00000026701.15	6729.47	0.570617	0.123723	4.61205	3.98719e-06	1.37227e-05	1.48516	6175.44	5936.27	5236.7	4315.84	7148.54	8190.22	8399.36	8433.44	Prdx6
ENSMUSG00000040297.12	534.971	-0.239163	0.160472	-1.49037	0.136126	0.188262	0.847237	511.772	709.677	452.282	644.801	513.667	467.112	530.988	449.468	Suco
ENSMUSG00000026698.8	425.907	0.0612356	0.11265	0.543593	0.586722	0.653647	1.04336	457.806	422.786	419.976	366.123	407.78	422.625	438.513	471.646	Pigc
ENSMUSG00000040265.16	110.135	-0.220562	0.183216	-1.20384	0.228652	0.295345	0.858231	111.528	126.189	115.828	119.317	105.888	80.6325	103.413	118.281	Dnm3
ENSMUSG00000078190.7	55.878	-1.12824	0.312316	-3.6125	0.000303265	0.000767418	0.457473	70.155	53.9268	102.433	80.0894	42.8056	41.7065	24.859	31.0488	Dnm3os
ENSMUSG00000026694.19	200.641	-0.25459	0.167839	-1.51687	0.129299	0.179841	0.838225	179.885	221.1	259.235	214.117	180.234	210.386	181.968	158.201	Eef1aknmt
ENSMUSG00000026696.15	517.326	-0.52526	0.110226	-4.7653	1.88577e-06	6.85615e-06	0.694834	617.004	562.996	687.878	575.336	413.412	454.137	437.518	390.328	Vamp4
ENSMUSG00000040225.15	2031.42	-0.159984	0.112017	-1.42822	0.15323	0.208836	0.895035	2482.41	2213.16	1842.22	2038.19	1726.87	1978.74	1916.13	2053.66	Prrc2c
ENSMUSG00000026692.12	73.1238	-0.103213	0.26887	-0.383876	0.70107	0.756637	0.930958	68.3561	80.8903	58.3081	95.6169	96.8759	61.1695	64.6334	59.1405	Fmo4
ENSMUSG00000040181.14	9893.94	0.361918	0.131623	2.74965	0.00596589	0.0116891	1.28513	10463.9	9164.33	7905.47	7105.07	10573	10195.8	12582.6	11161.3	Fmo1
ENSMUSG00000040170.13	799.151	0.823702	0.162028	5.08369	3.70163e-07	1.50976e-06	1.76994	653.88	605.059	429.431	620.284	835.836	1152.03	977.456	1119.23	Fmo2
ENSMUSG00000026586.16	492.192	-0.401132	0.162148	-2.47386	0.0133664	0.0242983	0.757264	615.205	513.383	439.674	673.405	424.677	493.063	387.8	390.328	Prrx1
ENSMUSG00000040124.5	169.708	0.438303	0.160374	2.73301	0.00627584	0.0122511	1.35501	139.411	154.231	118.98	165.082	186.993	212.24	198.872	181.857	Gorab
ENSMUSG00000026585.13	796.05	0.0149773	0.123608	0.121168	0.903558	0.924263	1.01044	924.607	854.201	691.818	697.922	779.513	752.57	847.195	820.575	Kifap3
ENSMUSG00000026584.14	344.281	-0.0359842	0.144334	-0.249311	0.80312	0.842305	0.975366	267.129	381.802	354.576	390.64	339.066	335.505	338.082	347.451	Scyl3
ENSMUSG00000041396.13	70.1538	-0.0429663	0.254695	-0.168697	0.866035	0.893756	0.970657	77.3504	76.5761	69.3393	61.2929	91.2435	66.7303	47.7293	70.9686	Mettl18
ENSMUSG00000026581.14	79.5482	-0.299416	0.434007	-0.689887	0.490266	0.56287	0.812581	62.0602	58.241	104.009	126.672	138.555	47.2673	59.6616	39.9199	Sell
ENSMUSG00000026580.16	50.7253	-0.632422	0.478	-1.32306	0.185816	0.247112	0.645092	62.9596	49.6127	32.3058	102.155	61.9555	53.755	20.8816	22.1777	Selp
ENSMUSG00000040918.12	335.028	0.29958	0.175473	1.70727	0.0877713	0.128288	1.23079	375.059	299.833	228.505	297.475	327.801	341.993	374.874	434.683	Slc19a2
ENSMUSG00000026578.6	235.84	0.378842	0.128467	2.94894	0.00318863	0.00658085	1.3003	211.364	202.765	208.018	197.772	306.398	245.605	257.539	257.261	Ccdc181
ENSMUSG00000026577.13	509.962	0.0697336	0.096135	0.725371	0.468224	0.541797	1.04952	483.889	526.326	505.074	474.816	494.517	491.209	553.859	550.007	Blzf1
ENSMUSG00000026575.15	188.946	0.0531182	0.17942	0.296055	0.767188	0.812596	1.0375	208.666	160.702	184.38	187.148	228.672	146.436	204.838	190.728	Nme7
ENSMUSG00000026576.12	653.255	-0.178615	0.166791	-1.07089	0.284219	0.356094	0.883551	907.518	666.536	689.454	510.774	608.29	591.305	604.571	647.589	Atp1b1
ENSMUSG00000026574.5	2162.53	-1.77328	0.139014	-12.7561	2.88245e-37	1.46368e-35	0.292542	3463.68	2788.02	2921.71	4212.05	934.965	1010.22	1038.11	931.463	Dpt
ENSMUSG00000040848.11	2731.9	-0.309293	0.0658395	-4.69769	2.63126e-06	9.32727e-06	0.807037	3099.41	3174.13	2859.46	2965.76	2361.07	2492.19	2531.64	2371.54	Sft2d2
ENSMUSG00000040843.10	1378.85	-0.186509	0.0799407	-2.33309	0.0196433	0.0339998	0.878729	1478.65	1564.96	1501.04	1328.83	1281.92	1261.39	1351.34	1262.65	Tiprl
ENSMUSG00000102302.1	82.9117	0.124735	0.266553	0.467954	0.639818	0.702347	1.09031	103.434	87.3615	49.6407	76.8204	77.726	85.2665	79.5488	103.496	Gm38190
ENSMUSG00000026571.12	3162.54	1.21447	0.0925129	13.1275	2.29001e-39	1.26282e-37	2.32055	2084.86	1873.42	1969.87	1690.87	4216.35	4123.38	4778.89	4562.69	Dcaf6
ENSMUSG00000026568.6	13167.7	2.07666	0.0838389	24.7696	1.90559e-135	1.54823e-132	4.21829	5544.94	5148.93	5003.46	4490.73	20251.6	20470.5	22226.9	22204.3	Mpc2
ENSMUSG00000026567.16	567.08	6.52101	0.297456	21.9226	1.5812e-106	7.41159e-104	91.8375	25.1838	8.62829	4.72768	10.6241	963.126	1046.37	1184.28	1293.7	Adcy10
ENSMUSG00000026566.15	366.702	-0.747687	0.136718	-5.46881	4.5307e-08	2.10185e-07	0.595558	392.148	518.776	437.311	492.795	262.466	306.774	276.432	246.912	Mpzl1
ENSMUSG00000040723.14	567.067	-1.25474	0.154314	-8.13113	4.25292e-16	4.85758e-15	0.419068	821.173	726.934	940.809	705.277	322.169	354.968	267.483	397.72	Rcsd1
ENSMUSG00000040713.12	3098.79	0.732141	0.124294	5.89039	3.85276e-09	2.04057e-08	1.6611	2164.01	1909.01	2642.77	2597.18	3434.59	4040.89	3850.16	4151.67	Creg1
ENSMUSG00000005763.15	59.4792	-2.88394	0.353981	-8.14715	3.72598e-16	4.29192e-15	0.135471	112.428	116.482	80.3706	110.327	23.6557	9.2681	15.9098	7.39257	Cd247
ENSMUSG00000026565.18	334.173	-0.0320765	0.151954	-0.211094	0.832814	0.867034	0.978012	346.278	330.032	317.543	360.402	317.663	363.31	386.806	251.347	Pou2f1
ENSMUSG00000026563.13	206.663	-0.257923	0.160287	-1.60913	0.107587	0.153066	0.836291	196.074	262.084	214.322	228.01	185.866	158.485	214.782	193.685	Tada1
ENSMUSG00000040596.15	1761.44	0.382269	0.10529	3.63062	0.000282744	0.000720426	1.30339	1530.82	1796.84	1436.43	1355.8	1933.01	1891.62	2116.99	2030	Pogk
ENSMUSG00000060568.14	347.307	0.907309	0.127022	7.1429	9.13794e-13	7.43418e-12	1.87554	282.419	238.357	224.565	221.472	420.171	491.209	434.535	465.732	Fam78b
ENSMUSG00000026558.13	906.585	1.15383	0.134326	8.58978	8.71345e-18	1.17079e-16	2.22504	653.88	536.033	592.536	466.643	1053.24	1342.02	1323.49	1284.83	Uck2
ENSMUSG00000052428.10	2759.56	0.576985	0.0958216	6.02145	1.72857e-09	9.53647e-09	1.49173	2396.06	2281.11	2268.5	1914.79	3004.28	3279.05	3492.19	3440.5	Tmco1
ENSMUSG00000026687.14	4235.34	1.25347	0.101267	12.3778	3.44468e-35	1.57821e-33	2.38414	2836.78	2453.67	2624.65	2097.03	5755.1	5853.73	6090.46	6171.31	Aldh9a1
ENSMUSG00000026688.5	948.725	-1.34795	0.101655	-13.2601	3.94622e-40	2.32331e-38	0.39285	1395	1364.35	1360.78	1324.74	595.899	491.209	472.321	585.491	Mgst3
ENSMUSG00000015843.10	898.401	0.137064	0.180199	0.76063	0.446878	0.521208	1.09967	744.722	1017.06	940.809	721.622	1105.06	743.302	1123.63	791.005	Rxrg
ENSMUSG00000052534.15	586.147	-0.185215	0.115855	-1.59867	0.109893	0.155964	0.879518	729.432	609.373	572.05	582.691	528.311	517.16	549.881	600.276	Pbx1
ENSMUSG00000026678.10	14844.6	-0.482631	0.106747	-4.52125	6.14756e-06	2.05317e-05	0.715672	16466.6	20299.1	15315.3	17139.1	11554.1	11679.7	13692.3	12610.2	Rgs5
ENSMUSG00000038530.11	403.669	0.756022	0.21918	3.44932	0.000562002	0.00134692	1.68883	282.419	336.503	182.016	400.447	477.621	466.186	554.853	529.308	Rgs4
ENSMUSG00000026675.12	445.913	1.5823	0.214763	7.36767	1.73632e-13	1.51689e-12	2.99447	187.08	334.346	167.045	206.761	566.611	752.57	683.125	669.767	Hsd17b7
ENSMUSG00000026674.9	1062.77	-0.912528	0.148264	-6.15475	7.51956e-10	4.37635e-09	0.531253	1423.79	1295.32	1090.52	1742.35	758.11	668.23	787.533	736.3	Ddr2
ENSMUSG00000026670.15	2111.09	0.0625574	0.0835249	0.748968	0.453877	0.528175	1.04432	2148.72	2117.17	1826.46	2170.59	2288.97	2112.2	2148.81	2075.83	Uap1
ENSMUSG00000026667.14	3988.76	0.846643	0.0923565	9.16712	4.85839e-20	8.04472e-19	1.79831	3037.35	3072.75	2766.48	2529.35	4629.76	5380.13	5329.77	5164.45	Uhmk1
ENSMUSG00000102752.1	107.457	-1.29472	0.332648	-3.89217	9.93517e-05	0.000273874	0.407615	220.359	94.9112	102.433	193.686	68.7143	62.0963	74.577	42.8769	Gm7694
ENSMUSG00000038463.8	143.82	-1.15743	0.230005	-5.03218	4.84923e-07	1.94208e-06	0.448311	200.571	171.487	149.71	272.958	98.0023	95.4615	82.5319	79.8397	Olfml2b
ENSMUSG00000026663.6	1998.63	0.352627	0.0699564	5.04066	4.63928e-07	1.86044e-06	1.27688	1743.08	1772.04	1802.82	1705.58	2143.66	2181.71	2434.19	2205.94	Atf6
ENSMUSG00000026659.13	110.149	-0.421149	0.188998	-2.22832	0.0258591	0.0433904	0.746829	98.0371	134.817	139.467	131.575	88.9906	90.8274	95.4586	102.017	Dusp12
ENSMUSG00000026656.15	552.438	-1.84299	0.297164	-6.20193	5.57742e-10	3.29641e-09	0.278743	501.878	561.918	1051.91	1341.09	245.569	294.726	231.686	190.728	Fcgr2b
ENSMUSG00000059089.4	112.481	-1.59377	0.466691	-3.41505	0.000637693	0.0015108	0.331304	94.4394	86.2829	250.567	245.172	86.7377	73.218	39.7744	23.6562	Fcgr4
ENSMUSG00000059498.13	501.076	-1.54554	0.345754	-4.47005	7.82019e-06	2.57094e-05	0.342568	418.232	437.886	1030.63	1100	242.19	374.431	239.641	165.593	Fcgr3
ENSMUSG00000026649.14	51.5937	0.212178	0.23626	0.898071	0.369148	0.443975	1.15844	48.5688	46.3771	44.913	51.486	49.5644	63.9499	51.7067	56.1835	Cfap126
ENSMUSG00000058076.12	13668	0.306047	0.105941	2.88885	0.00386651	0.00787716	1.23632	13138.8	13275.7	12586.7	9895.12	14326.4	14869.7	15974.4	15277.5	Sdhc
ENSMUSG00000056569.11	291.06	-0.495813	0.410283	-1.20847	0.226867	0.293444	0.709162	613.406	385.038	233.232	130.758	350.33	234.483	143.188	238.041	Mpz
ENSMUSG00000038370.6	65.3353	-0.92957	0.301886	-3.07921	0.00207548	0.00444063	0.525015	104.333	67.9478	78.0068	91.5307	59.7026	43.5601	25.8534	51.748	Pcp4l1
ENSMUSG00000005674.9	687.018	0.19666	0.104491	1.88207	0.0598269	0.0917004	1.14604	649.383	693.499	667.391	550.819	688.269	730.326	732.843	783.612	Tomm40l
ENSMUSG00000058715.11	648.22	-1.30378	0.525297	-2.48199	0.0130652	0.0237934	0.405064	421.829	449.75	1390.73	1428.53	479.873	487.502	249.584	277.961	Fcer1g
ENSMUSG00000013593.12	29793.9	0.5959	0.108253	5.50472	3.69749e-08	1.73513e-07	1.51142	26926.9	24783.7	24092.3	19105.4	34609.5	35466.2	37425.7	35941.2	Ndufs2
ENSMUSG00000006403.13	202.368	-1.2312	0.375905	-3.27531	0.00105547	0.00238779	0.425962	295.91	275.027	148.134	416.792	211.775	96.3883	108.385	66.5331	Adamts4
ENSMUSG00000052423.14	356.396	-0.349851	0.137436	-2.54556	0.0109102	0.0202394	0.784665	366.065	474.556	337.241	420.878	326.674	310.481	306.263	309.009	B4galt3
ENSMUSG00000062729.11	986.905	-0.475322	0.0890147	-5.33981	9.3043e-08	4.13084e-07	0.719306	1091.9	1192.86	1241.02	1064.04	808.801	789.642	821.341	885.629	Ppox
ENSMUSG00000053483.13	663.827	-0.19357	0.0899768	-2.15133	0.0314504	0.0517744	0.874439	678.165	752.819	744.61	657.877	594.773	638.572	606.56	637.239	Usp21
ENSMUSG00000062963.10	2001.44	0.448022	0.0763043	5.87151	4.31833e-09	2.26843e-08	1.36417	1586.58	1762.33	1825.67	1596.88	2295.73	2299.42	2242.28	2402.58	Ufc1
ENSMUSG00000103983.1	268.941	-0.382684	0.170095	-2.24983	0.0244599	0.0413673	0.767009	320.195	277.184	298.632	322.809	197.131	224.288	307.257	204.035	Gm20045
ENSMUSG00000013973.12	225.844	-0.140362	0.122943	-1.14169	0.253584	0.322087	0.907291	244.643	243.749	218.261	240.268	201.637	218.727	208.816	230.648	Dedd
ENSMUSG00000013997.10	1390.01	0.513297	0.0962845	5.33104	9.76528e-08	4.31819e-07	1.42731	1180.94	1182.08	1224.47	993.762	1495.94	1627.48	1700.36	1715.08	Nit1
ENSMUSG00000006412.10	785.346	0.116214	0.10122	1.14814	0.250912	0.319326	1.08389	688.958	791.646	824.193	709.363	744.592	804.471	850.178	869.366	Pfdn2
ENSMUSG00000048865.16	508.673	-1.15419	0.340463	-3.39005	0.00069881	0.00164058	0.44932	426.326	380.723	929.778	1071.4	390.883	401.309	257.539	211.427	Arhgap30
ENSMUSG00000026641.13	444.464	-0.335637	0.154324	-2.17488	0.0296388	0.0491373	0.792434	438.019	419.551	588.596	536.109	361.595	443.942	345.043	422.855	Usf1
ENSMUSG00000038235.4	2226.97	-0.505416	0.107541	-4.69974	2.60489e-06	9.23917e-06	0.704457	2269.24	3080.3	2449.73	2654.39	1931.88	1751.67	1861.44	1817.09	F11r
ENSMUSG00000004707.14	259.156	-1.27287	0.589141	-2.16055	0.0307298	0.0507389	0.413836	123.221	169.33	559.442	614.563	153.199	217.8	126.284	109.41	Ly9
ENSMUSG00000038179.13	231.197	-0.770268	0.450782	-1.70874	0.0874997	0.127983	0.586308	109.73	158.545	451.494	446.212	253.454	210.386	107.391	112.367	Slamf7
ENSMUSG00000015355.13	210.757	-0.898964	0.373273	-2.40833	0.0160258	0.0283917	0.536272	158.298	142.367	413.672	383.285	168.97	200.191	108.385	110.889	Cd48
ENSMUSG00000038147.13	280.947	-1.09216	0.582762	-1.87411	0.0609148	0.0931629	0.469058	131.316	195.215	578.353	625.188	227.546	241.897	131.256	116.803	Cd84
ENSMUSG00000026556.15	60.8622	-0.902259	0.271978	-3.3174	0.000908588	0.00208546	0.535048	79.1492	77.6546	61.4599	99.7031	49.5644	50.0478	36.7913	32.5273	Vangl2
ENSMUSG00000003458.12	1523.31	-0.0823523	0.0931352	-0.884223	0.376576	0.451439	0.944516	1371.62	1649.08	1547.53	1699.86	1581.55	1474.56	1451.77	1410.5	Ncstn
ENSMUSG00000026553.17	4820.46	0.148413	0.0692371	2.14355	0.0320689	0.0526504	1.10835	4313.63	4679.77	4602.4	4690.95	4964.32	4812.93	4993.68	5505.98	Copa
ENSMUSG00000003464.13	5966.47	1.00267	0.0798492	12.557	3.6384e-36	1.73208e-34	2.0037	4000.63	4332.48	4014.59	3545.18	7637.42	7740.72	8237.28	8223.49	Pex19
ENSMUSG00000026554.15	4485.41	0.252381	0.0773349	3.26349	0.0011005	0.00248275	1.19117	4457.54	4102.75	4046.9	3768.29	4910.25	4531.18	5042.4	5023.99	Dcaf8
ENSMUSG00000013698.12	1851.76	-0.550121	0.0838227	-6.56292	5.27648e-11	3.51198e-10	0.682963	1983.23	2236.89	2251.95	2328.31	1400.19	1536.65	1475.63	1601.23	Pea15a
ENSMUSG00000007122.11	772.938	-1.30652	1.08377	-1.20553	0.227999	0.29472	0.404296	2448.23	510.148	599.628	845.025	993.541	166.826	13.921	606.19	Casq1
ENSMUSG00000038034.15	342.509	-0.192891	0.206992	-0.931876	0.351401	0.426376	0.874851	324.692	262.084	412.096	461.74	399.895	318.823	269.472	291.267	Igsf8
ENSMUSG00000007097.14	65607.9	0.502477	0.101221	4.96415	6.90018e-07	2.6996e-06	1.41664	58871.7	57633.8	56283.8	44398.1	73005	78091.2	76229.6	80349.8	Atp1a2
ENSMUSG00000050229.3	793.144	-0.277966	0.109603	-2.53611	0.0112091	0.0207261	0.824753	871.541	984.704	735.943	887.521	722.063	708.083	750.742	684.552	Pigm
ENSMUSG00000026548.4	80.2379	-1.90306	0.321808	-5.91366	3.34593e-09	1.78768e-08	0.267376	100.735	87.3615	166.257	152.824	41.6791	30.5847	41.7631	20.6992	Slamf9
ENSMUSG00000037995.15	52.9692	-1.29986	0.307307	-4.22986	2.3384e-05	7.16752e-05	0.406165	52.1665	66.8693	100.069	82.5411	36.0468	30.5847	31.8195	23.6562	Igsf9
ENSMUSG00000026547.15	1594.11	-0.324214	0.188427	-1.72063	0.0853175	0.125152	0.798734	1350.03	1462.5	2356.75	1919.69	1475.67	1635.82	1128.6	1423.81	Tagln2
ENSMUSG00000053318.7	110.097	-0.382352	0.442279	-0.864504	0.387311	0.462489	0.767186	72.8533	60.3981	188.319	176.524	140.808	116.778	46.7349	78.3612	Slamf8
ENSMUSG00000026544.6	516.422	0.0331529	0.117991	0.280978	0.778727	0.82253	1.02325	492.884	547.897	540.532	463.374	540.702	515.306	582.695	447.99	Dusp23
ENSMUSG00000005338.13	167.324	-0.164304	0.220433	-0.745371	0.456047	0.530076	0.892359	211.364	149.917	125.284	219.837	165.59	145.509	142.193	178.9	Cadm3
ENSMUSG00000037860.15	60.9505	-1.42707	0.450629	-3.16685	0.00154102	0.00337534	0.371885	52.1665	44.22	101.645	157.727	42.8056	37.9992	31.8195	19.2207	Aim2
ENSMUSG00000043263.13	121.735	-0.16635	0.451104	-0.368762	0.712305	0.766589	0.891094	104.333	58.241	173.348	178.975	207.269	126.973	62.6447	62.0976	Ifi209
ENSMUSG00000073490.11	517.137	-0.667264	0.304202	-2.19349	0.028272	0.0470441	0.6297	354.373	418.472	812.373	952.9	487.759	446.723	299.302	365.193	Ifi207
ENSMUSG00000073489.6	340.963	-0.265913	0.318482	-0.834937	0.403753	0.478466	0.831672	274.324	236.2	386.094	592.498	437.068	360.529	214.782	226.213	Ifi204
ENSMUSG00000090222.2	163.508	-0.511601	0.184004	-2.78039	0.00542938	0.0107346	0.701443	197.873	200.608	163.105	209.213	126.164	171.46	127.278	112.367	Ifi203-ps
ENSMUSG00000090272.9	529.582	-0.492952	0.152716	-3.2279	0.00124702	0.0027824	0.71057	562.139	558.682	599.628	756.763	439.321	528.282	377.857	413.984	Mndal
ENSMUSG00000026536.9	68.1558	0.0063476	0.372078	0.0170599	0.986389	0.990045	1.00441	64.7584	40.9844	62.2478	103.789	96.8759	80.6325	39.7744	56.1835	Ifi211
ENSMUSG00000039997.16	618.165	-0.365207	0.166696	-2.19086	0.0284622	0.0473283	0.776357	734.828	556.525	676.059	817.239	531.691	682.132	463.372	483.474	Ifi203
ENSMUSG00000054203.7	148.953	-0.796439	0.322947	-2.46616	0.0136572	0.0247411	0.575769	152.002	141.288	202.502	259.065	108.14	125.119	52.7011	150.808	Ifi205
ENSMUSG00000026527.13	1404.35	1.53363	0.103603	14.803	1.40063e-49	1.19367e-47	2.89514	695.254	726.934	784.007	677.491	2042.28	1827.67	2350.67	2130.54	Rgs7
ENSMUSG00000026526.14	17033.3	0.409217	0.123687	3.30849	0.000937999	0.00214553	1.32796	16972.1	15374.5	14956	11232.9	19251.3	18601.1	20499.7	19378.9	Fh1
ENSMUSG00000039783.15	52.5789	-1.24136	0.414	-2.99845	0.0027136	0.00567541	0.422975	56.6636	36.6702	95.3416	107.058	45.0585	27.8043	32.8139	19.2207	Kmo
ENSMUSG00000078185.3	253.005	-0.23527	0.141273	-1.66535	0.0958423	0.138458	0.849526	295.91	280.42	247.415	272.958	205.016	255.8	259.528	206.992	Chml
ENSMUSG00000057335.11	805.807	-0.360051	0.0889421	-4.04815	5.16237e-05	0.000148627	0.779137	859.848	897.343	882.501	984.772	755.857	693.254	714.945	657.938	Cep170
ENSMUSG00000026504.17	270.949	-0.0728191	0.128939	-0.564755	0.572241	0.639748	0.950778	252.738	267.477	277.357	313.002	247.822	250.239	291.347	267.611	Sdccag8
ENSMUSG00000019699.16	553.016	-0.130629	0.132328	-0.987159	0.323565	0.39807	0.913433	527.062	568.389	518.469	699.556	558.726	541.257	547.892	462.775	Akt3
ENSMUSG00000063659.11	725.992	0.271938	0.102995	2.6403	0.00828321	0.0157386	1.20743	695.254	621.237	665.815	646.436	699.534	816.52	768.64	894.501	Zbtb18
ENSMUSG00000015961.8	1577.02	0.620499	0.0908715	6.82831	8.59219e-12	6.32325e-11	1.53741	1110.79	1275.91	1309.57	1277.34	1931.88	1874.94	2082.19	1753.52	Adss
ENSMUSG00000026502.13	750.302	-0.0145173	0.0938018	-0.154766	0.877006	0.902327	0.989988	763.61	722.62	825.769	702.825	701.787	721.058	788.528	776.22	Desi2
ENSMUSG00000086350.1	155.822	-0.0422729	0.174717	-0.241951	0.808818	0.847045	0.971124	169.091	154.231	163.893	144.651	117.152	151.07	172.024	174.465	B230369F24Rik
ENSMUSG00000026500.6	64.3087	0.720328	0.257341	2.79912	0.00512427	0.0101742	1.64756	36.8763	55.0054	52.0045	50.6688	70.9672	67.6571	104.408	76.8827	Cox20
ENSMUSG00000039630.10	9134.4	-0.211485	0.0763901	-2.76849	0.00563167	0.0110878	0.863648	9270.35	10302.2	10426.9	9213.55	7958.46	8513.68	9064.59	8325.51	Hnrnpu
ENSMUSG00000026495.8	120.166	0.329149	0.174245	1.889	0.0588922	0.0903814	1.25627	118.724	118.639	97.7054	92.348	125.037	139.022	144.182	125.674	Efcab2
ENSMUSG00000055067.15	143.688	-0.557723	0.17574	-3.17357	0.00150578	0.0033029	0.679374	163.695	184.43	166.257	168.351	129.543	90.8274	110.374	136.023	Smyd3
ENSMUSG00000026492.11	349.109	1.07074	0.143245	7.47486	7.72847e-14	7.04992e-13	2.1005	259.034	224.336	234.02	183.061	439.321	430.967	506.129	516.001	Tfb2m
ENSMUSG00000038949.8	4312.9	1.41397	0.170999	8.26889	1.35214e-16	1.61872e-15	2.6647	3216.34	2241.2	1813.85	2144.43	5800.16	5826.86	7385.11	6075.21	Cnst
ENSMUSG00000038936.13	908.733	0.989361	0.125207	7.90182	2.74863e-15	2.89021e-14	1.98531	706.047	635.258	572.838	521.398	1074.65	1149.24	1282.72	1327.7	Sccpdh
ENSMUSG00000026491.13	1039.91	0.187201	0.111509	1.67879	0.0931924	0.135078	1.13855	858.049	1128.15	928.99	974.966	1014.94	1107.54	1086.84	1219.77	Ahctf1
ENSMUSG00000026490.18	1643.02	0.439003	0.0930641	4.71721	2.39102e-06	8.52527e-06	1.35567	1314.96	1597.31	1286.72	1382.77	1795.58	1845.28	1975.79	1945.72	Cdc42bpa
ENSMUSG00000026489.13	49477.5	-1.11172	0.113603	-9.78606	1.29239e-22	2.61201e-21	0.462741	70492.3	71666.6	75014.9	53426.2	30407.8	30936.9	30185.8	33689.4	Coq8a
ENSMUSG00000010609.15	582.304	-0.371895	0.152124	-2.44468	0.014498	0.0261002	0.772767	550.447	558.682	760.369	758.397	527.185	567.208	479.282	456.861	Psen2
ENSMUSG00000055676.4	78.7261	1.39471	0.229742	6.07074	1.2732e-09	7.16698e-09	2.62935	44.9711	56.0839	41.7612	31.8723	104.761	125.119	114.351	110.889	Gm5069
ENSMUSG00000038855.10	3637.31	-0.184298	0.0958331	-1.92312	0.0544653	0.0842988	0.880077	3367.44	4341.11	4078.41	3691.47	3542.73	3240.13	3506.11	3331.09	Itpkb
ENSMUSG00000026496.11	2108.23	0.345427	0.070578	4.89426	9.86767e-07	3.75471e-06	1.27053	1883.39	1868.03	1965.14	1711.3	2264.19	2402.29	2355.64	2415.89	Parp1
ENSMUSG00000058729.13	156.093	0.0733954	0.140067	0.524001	0.600278	0.666568	1.05219	152.002	153.152	141.83	161.813	150.946	167.753	160.092	161.158	Lin9
ENSMUSG00000026499.5	1397.7	0.355664	0.12333	2.88384	0.00392859	0.0079916	1.27957	1207.92	1284.54	1167.74	1242.2	1379.92	1406.9	1542.25	1950.16	Acbd3
ENSMUSG00000060743.12	422.566	0.0813323	0.115066	0.706834	0.47967	0.552893	1.05799	385.852	402.294	417.612	435.588	488.885	379.065	439.507	431.726	H3f3a
ENSMUSG00000038806.7	573.853	-0.141205	0.201412	-0.701077	0.483255	0.556131	0.906761	558.542	656.829	427.855	765.753	545.208	492.136	692.075	452.425	Sde2
ENSMUSG00000026520.8	512.104	0.0278133	0.0948494	0.293236	0.769342	0.814522	1.01947	464.102	548.975	525.561	490.343	521.553	508.819	514.084	523.394	Pycr2
ENSMUSG00000026519.16	330.014	-1.04958	0.148644	-7.061	1.65306e-12	1.31414e-11	0.48311	432.622	448.671	414.46	483.805	203.89	253.019	170.036	233.605	Tmem63a
ENSMUSG00000038776.13	1079.06	1.55328	0.134819	11.5212	1.03155e-30	3.57144e-29	2.93484	581.927	562.996	433.371	616.198	1364.15	1673.82	1686.43	1713.6	Ephx1
ENSMUSG00000026516.8	832.912	0.360305	0.0852557	4.22617	2.37705e-05	7.26771e-05	1.2837	763.61	698.892	769.036	684.029	893.286	914.762	944.642	995.039	Nvl
ENSMUSG00000062169.13	928.877	0.136018	0.100234	1.35701	0.174778	0.234377	1.09887	842.759	871.458	999.905	825.411	887.653	1031.54	953.591	1018.7	Cnih4
ENSMUSG00000038733.14	3933.35	0.431377	0.068571	6.29096	3.15505e-10	1.92542e-09	1.34852	3266.7	3297.09	3280.22	3553.35	4349.28	4303.18	4833.58	4583.39	Wdr26
ENSMUSG00000054135.2	51.3869	-1.03662	0.29807	-3.47779	0.000505563	0.00122467	0.487467	77.3504	52.8483	85.0983	59.6584	31.541	25.9507	32.8139	45.8339	A430110L20Rik
ENSMUSG00000004880.11	557.074	-1.16921	0.123438	-9.47202	2.74495e-21	4.98549e-20	0.444665	697.952	864.986	709.94	812.335	394.262	319.75	329.133	328.23	Lbr
ENSMUSG00000022995.16	491.585	-0.419251	0.104612	-4.00766	6.13231e-05	0.000174572	0.747813	531.559	596.431	527.137	597.401	407.78	462.478	413.654	396.242	Enah
ENSMUSG00000026511.7	538.36	0.185112	0.0860389	2.15149	0.0314372	0.0517638	1.13691	507.274	476.713	527.925	501.784	590.267	569.988	551.87	581.056	Srp9
ENSMUSG00000038633.5	1558.85	-0.132759	0.0684608	-1.9392	0.0524766	0.0816042	0.912085	1532.62	1711.64	1669.66	1609.96	1439.62	1521.82	1508.44	1477.03	Degs1
ENSMUSG00000047539.9	749.552	0.444328	0.138908	3.19873	0.00138035	0.0030536	1.36068	553.145	683.792	587.809	715.901	704.04	983.346	856.144	912.243	Fbxo28
ENSMUSG00000026510.10	520.587	-0.0429254	0.164409	-0.261089	0.794024	0.835284	0.970685	424.528	579.174	490.103	617.832	440.447	479.161	499.169	634.282	Trp53bp2
ENSMUSG00000026509.15	5061.58	0.972292	0.0794828	12.2327	2.07838e-34	9.07859e-33	1.96196	3318.87	3216.2	3660.8	3469.99	6703.58	6334.75	6410.64	7377.78	Capn2
ENSMUSG00000079164.8	167.046	-0.26962	0.245541	-1.09807	0.272176	0.342848	0.829538	266.229	180.116	118.98	165.899	157.705	161.265	150.148	136.023	Tlr5
ENSMUSG00000030768.12	279.316	0.106833	0.150102	0.711736	0.476628	0.549803	1.07686	281.519	296.598	262.386	237.816	274.857	353.115	272.455	255.783	Disp1
ENSMUSG00000046836.13	531.737	0.0401243	0.102658	0.390853	0.695906	0.752596	1.0282	467.7	580.253	520.045	531.205	521.553	538.477	572.751	521.915	Brox
ENSMUSG00000042901.10	521.093	-0.213202	0.0875533	-2.43512	0.014887	0.0267081	0.86262	560.34	548.975	580.717	549.184	491.138	509.746	467.349	461.296	Aida
ENSMUSG00000056050.13	1853.94	0.0992236	0.0748086	1.32637	0.184719	0.245868	1.0712	1888.79	1816.26	1641.29	1814.27	1823.74	1942.59	1898.23	2006.34	Mia3
ENSMUSG00000072258.10	231.207	-0.495939	0.157244	-3.15394	0.00161081	0.00351558	0.7091	229.353	291.205	286.813	273.775	157.705	201.118	184.951	224.734	Taf1a
ENSMUSG00000039384.8	1259.69	-0.334833	0.654007	-0.511972	0.60867	0.673984	0.792876	863.446	1825.96	319.907	2611.89	1138.85	1007.44	1699.36	610.626	Dusp10
ENSMUSG00000044854.7	120.459	0.847545	0.240757	3.52033	0.000431003	0.00106007	1.79944	106.132	85.2044	55.1563	98.0686	167.843	127.9	176.996	146.373	1700056E22Rik
ENSMUSG00000039377.7	627.36	-0.612382	0.22756	-2.69108	0.00712221	0.0137231	0.654116	833.765	787.332	719.396	694.653	652.222	330.871	641.362	359.279	Hlx
ENSMUSG00000026621.13	464.087	4.9176	0.516561	9.51987	1.7339e-21	3.2114e-20	30.2235	67.4567	19.4137	14.971	17.162	823.445	791.496	903.873	1074.88	Mtarc1
ENSMUSG00000073481.9	2737.72	0.397911	0.0791597	5.02668	4.99037e-07	1.99664e-06	1.3176	2447.33	2558.29	2301.59	2144.43	2986.25	3035.3	3209.79	3218.72	Mtarc2
ENSMUSG00000039349.5	2677.22	1.21215	0.127966	9.47245	2.73365e-21	4.97238e-20	2.31683	1611.77	1795.76	1494.74	1555.2	3044.83	3956.55	3510.09	4448.85	C130074G19Rik
ENSMUSG00000026620.11	176.466	1.14001	0.148605	7.67141	1.7012e-14	1.652e-13	2.20383	107.031	122.953	115.04	96.4342	228.672	232.629	266.488	242.476	Mark1
ENSMUSG00000039318.12	1094.45	0.289932	0.0833339	3.47916	0.000502984	0.00121908	1.22258	953.388	962.055	1017.24	1004.39	1304.44	1093.64	1202.18	1218.29	Rab3gap2
ENSMUSG00000026618.11	5560.96	1.1043	0.107364	10.2855	8.18752e-25	1.9565e-23	2.14994	3933.18	3739.29	3504	2947.78	7039.27	7193.9	8093.1	8037.2	Iars2
ENSMUSG00000026617.16	2146.6	0.911153	0.13106	6.9522	3.59646e-12	2.75141e-11	1.88055	1700.81	1616.73	1472.67	1171.92	2553.69	2615.46	2966.18	3075.31	Bpnt1
ENSMUSG00000026615.14	2849.07	0.346462	0.0886813	3.90682	9.35176e-05	0.000258787	1.27144	2527.38	2755.66	2474.15	2280.1	3154.1	3017.69	3514.07	3069.39	Eprs
ENSMUSG00000039246.8	332.63	1.40462	0.123819	11.3441	7.93189e-30	2.59158e-28	2.64748	202.37	185.508	181.228	160.996	432.562	506.965	487.236	504.173	Lyplal1
ENSMUSG00000039239.14	60.1254	-0.349875	0.355718	-0.983576	0.325324	0.39971	0.784652	71.0544	63.6337	34.6697	100.52	64.2084	46.3405	60.656	39.9199	Tgfb2
ENSMUSG00000001305.5	267.258	0.339949	0.149653	2.27159	0.0231115	0.039283	1.26571	191.577	273.948	259.235	219.02	318.789	291.018	278.421	306.052	Rrp15
ENSMUSG00000026611.17	113.289	1.43541	0.223645	6.41828	1.37818e-10	8.72969e-10	2.7046	70.155	62.5551	66.9755	44.9481	128.417	157.558	187.934	187.771	Spata17
ENSMUSG00000039210.16	584.938	0.462129	0.109458	4.22198	2.42161e-05	7.39283e-05	1.37757	563.938	484.263	446.766	473.181	692.775	619.109	711.962	687.509	Gpatch2
ENSMUSG00000104394.2	90.7503	-0.261681	0.253864	-1.03079	0.302637	0.375585	0.834115	86.3446	104.618	117.404	87.4445	50.6909	89.9006	96.4529	93.1463	Gm37254
ENSMUSG00000026610.13	655.65	0.834572	0.169625	4.92011	8.6497e-07	3.33061e-06	1.78333	531.559	502.598	470.404	380.833	848.227	665.45	1066.95	779.177	Esrrg
ENSMUSG00000026608.13	977.819	0.202706	0.111871	1.81196	0.0699917	0.105009	1.15086	869.742	1026.77	819.465	922.662	1079.15	930.517	1167.38	1006.87	Kctd3
ENSMUSG00000037624.15	65.994	-0.218074	0.277528	-0.785772	0.432001	0.50662	0.859712	48.5688	88.44	90.6139	56.3895	64.2084	57.4622	61.6503	60.619	Kcnk2
ENSMUSG00000026605.14	53.7483	-1.23182	0.446072	-2.76148	0.00575402	0.0113116	0.425781	49.4683	50.6912	104.797	97.2514	16.897	58.389	28.8364	23.6562	Cenpf
ENSMUSG00000026604.17	1624	0.057638	0.0985176	0.585053	0.558512	0.627335	1.04076	1621.66	1754.78	1568.01	1422	1679.56	1469.92	1761.01	1715.08	Ptpn14
ENSMUSG00000104435.1	76.9241	-1.21507	0.242603	-5.00847	5.48639e-07	2.17581e-06	0.430752	124.12	87.3615	126.859	91.5307	55.1967	41.7065	45.7406	42.8769	Gm37422
ENSMUSG00000026603.13	366.309	-0.121459	0.113661	-1.0686	0.285249	0.357132	0.919258	394.847	389.352	397.913	344.057	385.251	341.066	320.184	357.8	Smyd2
ENSMUSG00000089872.10	380.314	0.410112	0.145181	2.82483	0.00473057	0.00948059	1.32879	299.508	310.619	371.911	325.261	450.585	407.797	516.073	360.757	Rps6kc1
ENSMUSG00000026634.16	1519.65	0.837739	0.0812386	10.3121	6.21414e-25	1.49964e-23	1.78725	1128.78	1155.11	1038.51	1041.16	1823.74	1892.55	2096.11	1981.21	Angel2
ENSMUSG00000066595.9	1134.64	-2.11442	0.273678	-7.72595	1.11022e-14	1.10182e-13	0.230939	3049.04	1559.56	1753.97	1011.74	496.77	378.139	440.502	387.37	Flvcr1
ENSMUSG00000026632.17	670.578	-0.657218	0.12055	-5.45184	4.98525e-08	2.29872e-07	0.6341	866.144	863.908	817.889	737.149	557.599	468.966	594.627	458.339	Tatdn3
ENSMUSG00000026628.13	718.852	0.158816	0.330558	0.480448	0.630909	0.694632	1.11637	738.426	639.572	469.616	870.359	1011.56	438.381	1173.34	409.548	Atf3
ENSMUSG00000073478.6	88.6973	-0.292325	0.249926	-1.16964	0.242144	0.309938	0.816585	96.2382	80.8903	109.525	103.789	78.8524	57.4622	110.374	72.4472	D730003I15Rik
ENSMUSG00000037499.9	749.547	-0.123626	0.0787095	-1.57066	0.116262	0.163991	0.917878	753.716	805.667	816.313	751.042	740.086	696.961	722.9	709.686	Nenf
ENSMUSG00000026627.7	143.259	-0.932902	0.22359	-4.17238	3.01439e-05	9.02229e-05	0.523804	156.5	143.445	248.991	202.675	95.7494	112.144	87.5037	99.0604	Pacc1
ENSMUSG00000026626.11	17543	1.47648	0.107488	13.7363	6.15586e-43	4.01184e-41	2.78269	9274.85	10909.4	8559.47	8360.35	25453.6	23038.6	27423.5	27324.4	Ppp2r5a
ENSMUSG00000103114.1	273.178	1.08474	0.153443	7.06939	1.55618e-12	1.2428e-11	2.121	184.382	173.644	189.895	151.189	352.583	307.701	398.738	427.29	Gm32200
ENSMUSG00000037474.13	80.1175	1.6817	0.294046	5.71917	1.07046e-08	5.35097e-08	3.20806	26.0833	24.8063	49.6407	50.6688	99.1288	122.339	132.25	136.023	Dtl
ENSMUSG00000037461.10	834.683	0.690741	0.138775	4.97741	6.44399e-07	2.53005e-06	1.61411	552.246	718.305	566.534	718.353	1130.97	893.445	1139.54	958.077	Ints7
ENSMUSG00000026623.16	2781.44	0.730486	0.119893	6.09283	1.10928e-09	6.30838e-09	1.6592	2315.11	2415.92	1815.43	1824.08	3234.08	3443.1	3779.56	3424.24	Lpgat1
ENSMUSG00000037434.7	920.523	-0.0430611	0.180686	-0.238319	0.811633	0.849556	0.970593	707.846	992.254	813.161	1223.41	1032.97	747.936	953.591	893.022	Slc30a1
ENSMUSG00000026637.13	75.3449	-1.07176	0.256093	-4.18503	2.85134e-05	8.58429e-05	0.47574	96.2382	89.5185	104.009	120.134	56.3232	53.755	54.6898	28.0918	Traf5
ENSMUSG00000037395.15	584.641	-0.169747	0.115648	-1.46779	0.142162	0.195457	0.888998	665.573	623.394	631.146	554.088	541.829	472.673	586.672	601.755	Rcor3
ENSMUSG00000097316.2	175.04	0.0994252	0.211341	0.47045	0.638034	0.700831	1.07135	227.554	150.995	156.014	140.565	168.97	146.436	196.883	212.906	Gm10516
ENSMUSG00000016262.14	61.1645	-1.40614	0.348127	-4.03915	5.36462e-05	0.000154049	0.377321	117.824	58.241	64.6117	115.231	40.5527	39.8528	30.8252	22.1777	Sertad4
ENSMUSG00000016200.14	55.5745	1.21342	0.28253	4.29484	1.74822e-05	5.4756e-05	2.31887	38.6752	32.3561	29.154	34.324	70.9672	108.437	65.6278	65.0546	Syt14
ENSMUSG00000016181.9	298.805	0.00135975	0.142823	0.00952056	0.992404	0.994444	1.00094	260.833	298.755	354.576	280.313	287.248	333.652	273.449	301.617	Utp25
ENSMUSG00000079144.7	116.785	-0.15423	0.193585	-0.796702	0.425624	0.500394	0.898612	110.629	134.817	135.527	111.962	108.14	136.241	93.4698	103.496	A130010J15Rik
ENSMUSG00000026639.18	174.374	-0.367663	0.240587	-1.52819	0.126465	0.176362	0.775037	130.416	190.901	237.96	225.558	122.785	173.314	126.284	187.771	Lamb3
ENSMUSG00000016194.14	2983.91	0.822784	0.153134	5.37298	7.74442e-08	3.47501e-07	1.76882	2805.3	2069.71	1870.59	1875.56	3662.13	3215.1	4187.25	4185.67	Hsd11b1
ENSMUSG00000009633.3	7737.73	-0.561615	0.727889	-0.771567	0.440371	0.514806	0.677543	7103.64	12543.4	4611.85	12641	1348.38	8711.09	2716.59	12225.8	G0s2
ENSMUSG00000104348.1	234.617	-1.23441	0.197029	-6.2651	3.72584e-10	2.26242e-09	0.425017	250.04	345.132	399.489	321.175	110.393	146.436	134.239	170.029	Gm37691
ENSMUSG00000026640.12	1538.22	0.637986	0.214546	2.97366	0.00294275	0.00610439	1.55615	978.572	1024.61	1888.71	921.028	1806.85	1740.55	1950.93	1994.51	Plxna2
ENSMUSG00000016494.9	1869.74	-1.06024	0.155278	-6.82805	8.60783e-12	6.33094e-11	0.479551	2184.7	2315.62	2210.98	3398.9	1297.69	1287.34	1137.55	1125.15	Cd34
ENSMUSG00000096929.7	237.702	-0.369547	0.179026	-2.06421	0.0389982	0.0627917	0.774025	262.631	316.011	252.931	242.72	189.246	202.045	267.483	168.551	A330023F24Rik
ENSMUSG00000016493.13	97.4988	-0.307965	0.27387	-1.12449	0.260803	0.329986	0.80778	144.807	92.7542	75.6429	119.317	79.9789	94.5346	109.38	63.5761	Cd46
ENSMUSG00000016481.15	1109.37	-0.197965	0.0791764	-2.5003	0.0124088	0.0227143	0.87178	1243.9	1219.82	1132.28	1145.77	963.126	1076.95	1015.24	1077.84	Cr1l
ENSMUSG00000050530.14	680.432	0.40713	0.103316	3.94064	8.12634e-05	0.000226575	1.32605	549.547	598.588	552.351	641.532	844.848	777.594	788.528	690.466	Fam171a1
ENSMUSG00000026643.16	1477.94	0.45628	0.0999111	4.56686	4.95087e-06	1.68255e-05	1.372	1424.69	1257.57	1193.74	1109.81	1614.22	1674.75	1839.57	1709.16	Nmt2
ENSMUSG00000049950.6	116.358	-0.0551342	0.270784	-0.20361	0.838659	0.871779	0.962505	108.83	147.76	76.4309	142.2	110.393	94.5346	153.131	97.5819	Rpp38
ENSMUSG00000026648.18	244.075	-0.74786	0.215059	-3.47746	0.00050618	0.00122592	0.595486	243.744	239.435	314.391	426.599	189.246	202.971	180.974	155.244	Dclre1c
ENSMUSG00000109865.1	724.758	0.139174	0.118479	1.17467	0.240127	0.307948	1.10127	663.774	703.206	798.978	591.681	738.96	704.376	767.646	829.446	Hspa14
ENSMUSG00000051396.15	68.0131	-0.541741	0.253141	-2.14007	0.0323488	0.053067	0.686941	71.0544	99.2254	67.7634	85.81	66.4613	61.1695	52.7011	39.9199	Gm45902
ENSMUSG00000039496.8	323.528	-0.0222946	0.256699	-0.0868514	0.93079	0.947298	0.984665	519.866	290.126	257.659	236.182	271.478	347.554	285.381	379.978	Cdnf
ENSMUSG00000026655.15	967.599	0.158454	0.118027	1.34252	0.179426	0.23953	1.11609	871.541	912.442	896.684	978.235	1092.67	882.323	1187.27	919.635	Fam107b
ENSMUSG00000026657.17	474.4	-0.358759	0.159846	-2.24441	0.0248061	0.0418541	0.779835	521.665	429.258	538.168	643.167	500.15	408.723	397.744	356.322	Frmd4a
ENSMUSG00000039449.14	1042.55	0.404561	0.0987568	4.09654	4.19379e-05	0.000122712	1.32369	916.512	886.557	914.807	872.811	1241.36	1088.08	1345.37	1074.88	Prpf18
ENSMUSG00000048186.14	246.5	1.08029	0.152585	7.07991	1.44253e-12	1.15507e-11	2.11446	175.387	171.487	149.71	137.296	342.445	282.677	378.851	334.144	Bend7
ENSMUSG00000026662.13	605.316	-0.0547244	0.0983699	-0.556313	0.577997	0.645743	0.962778	587.323	664.379	644.541	572.884	629.693	620.036	564.797	558.878	Sephs1
ENSMUSG00000026664.7	18374.8	-0.234113	0.126165	-1.8556	0.0635099	0.0965683	0.850207	22142.9	22086.3	19962.6	15259.5	15876.4	16570.4	18483.2	16617	Phyh
ENSMUSG00000026672.11	3175.68	0.454994	0.117521	3.87159	0.000108128	0.000296525	1.37078	2631.71	3140.7	2641.2	2303.8	3666.64	3203.98	4067.93	3749.51	Optn
ENSMUSG00000026676.7	3297.24	-1.51717	0.0973043	-15.5921	8.24402e-55	8.66119e-53	0.34937	4928.84	5392.68	4904.18	4319.11	1780.94	1584.85	1602.91	1864.41	Ccdc3
ENSMUSG00000039145.16	199.031	-1.50218	0.320013	-4.69411	2.67773e-06	9.46723e-06	0.35302	181.683	181.194	329.362	484.622	116.026	111.217	99.436	88.7108	Camk1d
ENSMUSG00000039128.13	1472.33	0.436435	0.0872796	5.00043	5.72036e-07	2.26344e-06	1.35326	1260.99	1320.13	1319.02	1105.72	1591.69	1679.38	1757.03	1744.65	Cdc123
ENSMUSG00000025817.12	1113.38	0.639206	0.11985	5.33338	9.64007e-08	4.26592e-07	1.55747	966.88	899.5	913.231	702.825	1248.12	1345.73	1343.38	1487.38	Nudt5
ENSMUSG00000025816.15	443.676	-0.122713	0.131659	-0.93205	0.351311	0.426309	0.918459	495.582	509.069	379.79	467.46	377.365	458.771	438.513	422.855	Sec61a2
ENSMUSG00000025815.13	274.774	-0.640632	0.177322	-3.61281	0.000302894	0.000766958	0.641432	408.338	336.503	276.569	319.54	208.396	202.971	265.494	180.379	Dhtkd1
ENSMUSG00000043241.14	790.303	0.225746	0.0940363	2.40063	0.0163668	0.0288908	1.16938	789.693	693.499	721.76	707.729	767.122	855.446	863.105	924.071	Upf2
ENSMUSG00000045319.13	133.297	-0.729036	0.299913	-2.43083	0.0150644	0.0269628	0.603307	169.091	161.781	172.56	161.813	59.7026	158.485	67.6165	115.324	Proser2
ENSMUSG00000039063.5	1594.92	0.0214412	0.117298	0.182793	0.854961	0.885552	1.01497	1660.33	1719.19	1668.08	1285.52	1662.66	1444.9	1741.12	1577.57	Echdc3
ENSMUSG00000039046.15	573.137	0.06258	0.125551	0.498441	0.618173	0.683326	1.04433	563.938	537.111	608.295	532.84	559.852	499.551	695.058	588.448	Usp6nl
ENSMUSG00000002107.18	4117.52	0.258932	0.0789063	3.28151	0.00103252	0.00233934	1.19659	3576.11	4083.34	3737.23	3601.57	4456.29	4207.72	4879.32	4398.58	Celf2
ENSMUSG00000025782.12	343.913	0.0714684	0.12269	0.582512	0.560222	0.62885	1.05079	332.786	340.818	379.79	287.668	359.342	333.652	357.97	359.279	Taf3
ENSMUSG00000025781.14	12897.9	0.388375	0.0988068	3.93065	8.47161e-05	0.000235716	1.30892	12157.5	11759.3	11347.2	9426.03	14199.1	13709.4	15911.7	14672.8	Atp5c1
ENSMUSG00000037262.7	576.461	0.0849384	0.143739	0.590921	0.554573	0.623831	1.06064	604.412	597.509	505.074	531.205	648.843	462.478	678.154	584.013	Kin
ENSMUSG00000025780.7	5641.29	0.0217791	0.116124	0.18755	0.85123	0.882363	1.01521	6520.82	5770.17	4507.85	5595.63	5534.32	5505.25	5557.48	6138.79	Itih5
ENSMUSG00000026778.13	60.6309	-1.16639	0.480862	-2.42562	0.0152825	0.027277	0.445536	160.097	52.8483	59.096	62.9274	63.082	22.2434	21.8759	42.8769	Prkcq
ENSMUSG00000026773.19	17484.4	0.319046	0.184097	1.73303	0.0830906	0.122283	1.24751	17763.6	17724.7	9600.35	17148.9	18895.3	19090.4	22164.3	17487.9	Pfkfb3
ENSMUSG00000102329.1	310.759	1.83191	0.174047	10.5254	6.59925e-26	1.71482e-24	3.56007	129.517	168.252	130.011	119.317	429.183	468.039	608.548	433.204	Gm10851
ENSMUSG00000102376.1	142.16	1.50791	0.23885	6.31323	2.73275e-10	1.68202e-09	2.84398	68.3561	62.5551	94.5536	70.2825	201.637	191.85	288.364	159.679	Gm37975
ENSMUSG00000037197.11	902.188	0.299598	0.0973002	3.07911	0.00207619	0.00444139	1.2308	734.828	822.923	886.44	791.904	963.126	963.883	1100.76	953.641	Rbm17
ENSMUSG00000026770.5	50.6625	-1.92948	0.354356	-5.44504	5.17933e-08	2.37831e-07	0.262523	96.2382	101.382	73.2791	51.486	20.2763	25.9507	24.859	11.8281	Il2ra
ENSMUSG00000023206.16	2538.59	-0.217104	0.215505	-1.00742	0.313735	0.387738	0.860291	2843.98	2939.01	3537.88	1596.88	2290.1	2127.96	2898.56	2074.35	Il15ra
ENSMUSG00000058594.15	3125.37	0.904103	0.0762027	11.8645	1.81074e-32	7.18809e-31	1.87138	2300.72	2228.26	2198.37	1980.99	3955.01	3876.85	4315.52	4147.23	Fbh1
ENSMUSG00000047909.11	902.731	-0.121597	0.122037	-0.996395	0.319058	0.393559	0.919169	813.978	1011.67	968.387	970.062	959.747	762.765	954.586	780.655	Ankrd16
ENSMUSG00000026768.10	53.2833	-1.49294	0.249011	-5.99547	2.02899e-09	1.10835e-08	0.355289	79.1492	75.4976	74.855	85.81	29.2881	29.6579	29.8308	22.1777	Itga8
ENSMUSG00000026767.12	826.494	0.664414	0.0879348	7.55575	4.16443e-14	3.90699e-13	1.58492	625.099	648.201	686.302	597.401	956.367	975.004	1064.96	1058.62	Mindy3
ENSMUSG00000026730.12	309.395	-0.0162955	0.139009	-0.117227	0.906681	0.927145	0.988768	348.077	342.975	274.994	279.496	309.777	276.189	339.077	304.574	Pter
ENSMUSG00000026727.10	1224.48	-0.175056	0.0992561	-1.76368	0.0777862	0.11527	0.885733	1123.38	1306.11	1474.25	1290.42	1109.57	1170.56	1162.41	1159.15	Rsu1
ENSMUSG00000026723.10	122.587	-0.453183	0.194794	-2.32647	0.0199933	0.0345468	0.730429	164.594	149.917	125.284	128.306	107.014	94.5346	125.289	85.7538	Trdmt1
ENSMUSG00000026728.9	20489.3	0.127301	0.176836	0.719883	0.471597	0.545186	1.09225	18040.6	17884.3	21299	21119.1	18187.9	28351.1	15374.8	23657.7	Vim
ENSMUSG00000003418.11	117.493	-0.204064	0.173998	-1.1728	0.240876	0.308746	0.868101	112.428	122.953	144.982	122.586	108.14	100.096	122.306	106.453	St8sia6
ENSMUSG00000063275.15	163.386	0.778232	0.148346	5.24607	1.55376e-07	6.69105e-07	1.71503	122.322	102.461	128.435	127.489	192.625	209.459	221.742	202.556	Hacd1
ENSMUSG00000026718.17	985.856	0.566321	0.133031	4.25705	2.07143e-05	6.40885e-05	1.48074	783.397	890.871	787.159	718.353	1256.01	934.225	1344.37	1172.46	Stam
ENSMUSG00000026712.3	1187.31	-0.895031	0.220906	-4.05163	5.08617e-05	0.000146606	0.537735	1345.54	1061.28	1457.7	2312.79	862.871	987.98	757.702	712.643	Mrc1
ENSMUSG00000026707.15	148.457	-0.533041	0.208573	-2.55565	0.0105989	0.0197266	0.691096	235.649	156.388	137.891	172.437	107.014	122.339	130.261	125.674	Nsun6
ENSMUSG00000017418.14	717.091	-0.289577	0.195195	-1.48353	0.137935	0.190267	0.818142	826.57	918.913	505.074	905.5	589.14	579.256	767.646	644.632	Arl5b
ENSMUSG00000026748.13	481.561	-1.58344	0.154429	-10.2535	1.14143e-24	2.69065e-23	0.333686	734.828	685.949	578.353	890.79	237.684	246.532	259.528	218.82	Plxdc2
ENSMUSG00000054057.2	94.5078	-1.87706	0.234416	-8.00738	1.17174e-15	1.28764e-14	0.272238	164.594	152.074	159.953	119.317	45.0585	48.1941	38.78	28.0918	A930004D18Rik
ENSMUSG00000026743.16	667.774	-0.0548393	0.100137	-0.547644	0.583937	0.651211	0.962702	742.923	652.515	690.242	634.177	630.82	599.646	688.097	703.772	Mllt10
ENSMUSG00000026740.12	704.53	0.269791	0.0894681	3.0155	0.00256558	0.0053871	1.20563	654.78	613.687	681.574	603.939	765.995	805.398	713.951	796.919	Dnajc1
ENSMUSG00000051154.11	2218.41	0.992974	0.0821021	12.0944	1.13101e-33	4.80265e-32	1.99028	1550.6	1506.72	1543.59	1335.37	2724.92	3078.86	3048.71	2958.51	Commd3
ENSMUSG00000026739.13	1146.4	1.33013	0.119021	11.1756	5.36993e-29	1.68668e-27	2.51425	661.975	721.541	601.992	625.188	1358.51	1608.94	1781.89	1811.18	Bmi1
ENSMUSG00000026737.12	507.288	-1.07085	0.211492	-5.06333	4.1199e-07	1.66476e-06	0.476038	497.381	534.954	777.704	939.824	328.927	367.017	327.144	285.353	Pip4k2a
ENSMUSG00000023094.14	930.702	1.08148	0.113935	9.49212	2.26391e-21	4.14268e-20	2.11621	586.424	670.85	633.509	500.967	1180.53	1330.9	1340.4	1202.03	Msrb2
ENSMUSG00000043415.5	276.861	-0.0346231	0.184253	-0.187911	0.850947	0.882144	0.976287	334.585	217.864	319.119	247.623	263.592	225.215	305.269	301.617	Otud1
ENSMUSG00000036617.17	1490.71	-0.619889	0.118466	-5.23263	1.67118e-07	7.16378e-07	0.650721	1769.16	2090.2	1632.63	1733.36	1161.38	1016.71	1342.39	1179.85	Etl4
ENSMUSG00000036591.16	1523.51	0.351153	0.0887705	3.95574	7.62973e-05	0.000214198	1.27558	1385.11	1427.98	1226.83	1316.57	1573.67	1633.97	1815.7	1808.22	Arhgap21
ENSMUSG00000075514.4	69.7652	-0.0287835	0.215318	-0.133679	0.893656	0.915902	0.980246	70.155	66.8693	79.5827	64.5618	79.9789	58.389	67.6165	70.9686	Gm13375
ENSMUSG00000048550.17	249.709	0.286327	0.14005	2.04446	0.0409077	0.0655115	1.21953	259.034	237.278	217.473	187.148	273.731	265.068	287.37	270.568	Thnsl1
ENSMUSG00000083863.1	250.707	0.0639641	0.289911	0.220633	0.825378	0.861206	1.04533	223.057	292.283	274.206	192.868	205.016	305.847	374.874	137.502	Gm13341
ENSMUSG00000083563.1	508.66	-0.842812	0.226924	-3.71406	0.000203957	0.000534544	0.557556	608.01	746.347	730.427	530.388	271.478	428.186	497.18	257.261	Gm13340
ENSMUSG00000026786.14	236.554	-0.961636	0.386064	-2.49088	0.0127429	0.0232621	0.513474	164.594	157.466	481.436	447.029	193.752	208.532	124.295	115.324	Apbb1ip
ENSMUSG00000026784.14	326.987	0.819255	0.164908	4.96794	6.76668e-07	2.64992e-06	1.76449	222.157	259.927	267.902	195.32	359.342	379.065	420.614	511.566	Pdss1
ENSMUSG00000058835.14	1579.38	-0.164745	0.0932987	-1.76578	0.0774336	0.114803	0.892086	1591.98	1489.46	1884.77	1709.66	1430.61	1479.19	1547.22	1502.17	Abi1
ENSMUSG00000026781.17	2672.65	1.03879	0.0970894	10.6993	1.02549e-26	2.82751e-25	2.0545	1892.39	1828.12	1694.09	1587.08	3414.31	3353.2	4076.88	3535.13	Acbd5
ENSMUSG00000026775.9	2795.17	0.154998	0.0912927	1.69781	0.0895427	0.13044	1.11342	2937.52	2694.18	2623.08	2327.5	2882.62	2845.31	3174	2877.19	Yme1l1
ENSMUSG00000026771.14	464.556	0.232307	0.113504	2.04669	0.0406885	0.065186	1.17471	433.522	441.122	409.732	425.781	506.909	449.503	579.712	470.167	Spopl
ENSMUSG00000026986.14	714.266	-0.741273	0.132215	-5.60656	2.06385e-08	9.98499e-08	0.598211	1018.15	894.107	892.744	769.839	549.714	444.869	603.577	541.136	Hnmt
ENSMUSG00000026981.15	203.925	0.358376	0.657214	0.545295	0.585551	0.652653	1.28198	53.9654	87.3615	338.029	235.365	358.215	279.897	126.284	152.287	Il1rn
ENSMUSG00000026979.16	155.201	-0.512224	0.35658	-1.43649	0.150863	0.20614	0.701141	120.523	120.796	259.235	229.644	168.97	176.094	86.5093	79.8397	Psd4
ENSMUSG00000036893.17	1074.66	-0.00557807	0.102632	-0.0543501	0.956656	0.967292	0.996141	1060.42	1049.42	1187.44	1006.02	1023.96	970.37	1082.86	1216.82	Ehmt1
ENSMUSG00000026972.15	233.363	-1.19107	0.209479	-5.68586	1.30154e-08	6.42181e-08	0.437978	273.425	231.885	393.974	398.812	153.199	141.802	145.177	128.631	Arrdc1
ENSMUSG00000026974.11	277.074	0.402722	0.150975	2.66747	0.00764239	0.0146351	1.322	217.66	259.927	264.75	212.482	260.213	351.261	310.24	340.058	Zmynd19
ENSMUSG00000026975.10	149.573	-0.30537	0.186627	-1.63626	0.101785	0.145798	0.809235	141.209	189.822	188.319	143.017	156.578	132.534	131.256	113.846	Dph7
ENSMUSG00000036850.4	641.23	0.149841	0.129036	1.16123	0.245548	0.313448	1.10945	585.524	637.415	709.152	498.516	684.89	637.645	643.351	733.343	Mrpl41
ENSMUSG00000036833.16	663.585	-0.274716	0.112919	-2.43286	0.0149799	0.026855	0.826613	690.757	639.572	730.427	844.207	643.211	577.403	597.61	585.491	Pnpla7
ENSMUSG00000006476.19	719.339	-0.477026	0.10816	-4.41037	1.03196e-05	3.33683e-05	0.718457	727.633	864.986	865.954	892.425	642.084	616.329	614.515	530.786	Nsmf
ENSMUSG00000078202.3	114.949	-1.25221	0.255289	-4.90505	9.34015e-07	3.57389e-06	0.419805	179.885	191.98	117.404	158.544	94.6229	51.9014	64.6334	60.619	Nrarp
ENSMUSG00000059555.6	465.961	-0.651489	0.185677	-3.50872	0.000450265	0.00110388	0.636623	589.122	394.744	716.244	576.153	371.733	392.968	305.269	381.456	Tor4a
ENSMUSG00000013465.19	1228.83	0.146808	0.0816128	1.79884	0.0720444	0.107731	1.10712	1114.38	1204.73	1169.31	1175.19	1215.45	1338.31	1210.14	1403.11	Nelfb
ENSMUSG00000036752.4	1476.8	0.841303	0.0860068	9.78181	1.34773e-22	2.71037e-21	1.79167	1034.34	1154.03	1099.97	944.728	1902.6	1920.35	1803.77	1954.59	Tubb4b
ENSMUSG00000006471.18	170.806	-0.194971	0.154285	-1.26371	0.206336	0.27033	0.873591	149.304	203.843	193.835	183.061	155.452	163.119	164.069	153.765	Ndor1
ENSMUSG00000078201.5	166.662	0.039598	0.178653	0.221648	0.824588	0.860529	1.02783	144.807	191.98	163.893	157.727	205.016	145.509	177.99	146.373	Tmem203
ENSMUSG00000048707.9	140.104	-0.251913	0.214779	-1.17289	0.240838	0.30873	0.839782	114.227	181.194	179.652	133.21	134.049	109.364	118.329	150.808	Tprn
ENSMUSG00000026966.6	462.299	-0.195778	0.116215	-1.68463	0.0920606	0.133596	0.873102	480.292	458.378	568.11	466.643	393.136	458.771	423.597	449.468	Ssna1
ENSMUSG00000026965.12	1493.94	0.0347512	0.0771163	0.450633	0.652254	0.713748	1.02438	1389.61	1452.79	1571.17	1487.37	1527.48	1537.58	1402.05	1583.49	Anapc2
ENSMUSG00000036646.13	1305.62	-0.0598501	0.0889	-0.67323	0.500801	0.572969	0.959364	1222.32	1362.19	1387.57	1356.62	1214.33	1339.24	1177.32	1385.37	Man1b1
ENSMUSG00000026958.13	553.156	0.845949	0.140104	6.03799	1.56043e-09	8.65589e-09	1.79745	345.378	321.404	452.282	460.923	692.775	717.351	732.843	702.294	Dpp7
ENSMUSG00000026956.15	307.17	-0.552539	0.324037	-1.70517	0.0881622	0.128766	0.681819	194.275	227.571	538.168	500.967	294.007	278.043	224.725	199.599	Uap1l1
ENSMUSG00000015085.8	230.25	-1.20819	0.223648	-5.4022	6.58293e-08	2.9846e-07	0.432811	312.1	291.205	229.293	453.567	136.302	136.241	159.098	124.195	Entpd2
ENSMUSG00000015094.16	1018.34	-0.435769	0.0893847	-4.8752	1.08697e-06	4.09488e-06	0.7393	1177.34	1118.44	1119.67	1266.72	878.642	906.42	780.573	898.936	Npdc1
ENSMUSG00000026944.18	3638.91	0.292274	0.134456	2.17374	0.0297243	0.0492656	1.22457	3770.38	3562.41	3182.52	2570.22	3817.58	3646.07	3950.59	4611.48	Abca2
ENSMUSG00000047617.11	1550.05	-0.666556	0.17195	-3.87646	0.000105987	0.000290851	0.630009	2128.03	2186.19	1943.87	1348.44	992.414	1168.71	1185.28	1447.46	Paxx
ENSMUSG00000015093.15	66.7058	-1.12676	0.322974	-3.4887	0.000485375	0.00118022	0.457943	116.026	105.697	68.5514	75.1859	23.6557	42.6333	42.7575	59.1405	Clic3
ENSMUSG00000015090.13	297.854	1.65509	0.218849	7.56269	3.94825e-14	3.71562e-13	3.14942	159.198	166.095	163.105	86.6273	359.342	499.551	474.31	474.603	Ptgds
ENSMUSG00000015083.11	177.25	-0.153504	0.144651	-1.0612	0.2886	0.360513	0.899064	177.186	182.273	212.746	174.072	182.487	157.558	169.041	162.636	C8g
ENSMUSG00000015095.12	2371.6	0.662533	0.0964856	6.86666	6.57238e-12	4.88698e-11	1.58286	1737.68	1947.84	2010.84	1648.37	2676.48	2925.94	2843.87	3181.76	Fbxw5
ENSMUSG00000026942.13	562.113	-0.197807	0.133709	-1.47938	0.139039	0.191582	0.871875	509.073	698.892	572.838	620.284	546.335	491.209	468.344	589.927	Traf2
ENSMUSG00000015092.9	3499.84	0.704623	0.0859331	8.19967	2.41046e-16	2.82737e-15	1.62972	2680.28	2710.36	2895.71	2361	4025.98	4558.98	4323.48	4442.93	Edf1
ENSMUSG00000026941.16	136.751	-0.242891	0.20736	-1.17135	0.241458	0.30933	0.84505	182.583	143.445	136.315	129.124	120.532	121.412	99.436	161.158	Mamdc4
ENSMUSG00000036504.6	195.6	0.0418783	0.160477	0.260962	0.794122	0.835315	1.02945	204.169	183.351	226.141	156.91	205.016	206.679	179.979	202.556	Phpt1
ENSMUSG00000015087.14	2161.34	0.38838	0.0832228	4.66675	3.06003e-06	1.07286e-05	1.30892	1880.69	1942.44	1871.37	1793.02	2297.99	2585.8	2249.24	2670.2	Rabl6
ENSMUSG00000026939.12	323.678	-0.558737	0.134296	-4.16048	3.17584e-05	9.46769e-05	0.678896	337.284	437.886	416.036	350.595	260.213	240.971	268.477	277.961	Tmem141
ENSMUSG00000049086.8	66.7158	0.769948	0.31707	2.42832	0.0151689	0.027106	1.70521	56.6636	38.8273	58.3081	42.4964	61.9555	93.6078	57.6729	124.195	Bmyc
ENSMUSG00000026933.17	270.532	-0.0909626	0.158236	-0.574853	0.565391	0.633427	0.938896	265.33	316.011	241.9	292.571	219.66	283.604	237.652	307.531	Camsap1
ENSMUSG00000036352.16	1666.19	0.914406	0.125082	7.31047	2.66207e-13	2.26555e-12	1.88479	1326.65	1171.29	1200.83	921.845	2031.01	2021.37	2336.75	2319.79	Ubac1
ENSMUSG00000026932.14	2192.95	1.0163	0.0923838	11.0009	3.78385e-28	1.13861e-26	2.02273	1524.52	1585.45	1390.73	1305.13	2791.38	2765.6	3169.03	3011.73	Nacc2
ENSMUSG00000087679.2	2149.58	0.530393	0.0800946	6.62208	3.54185e-11	2.41954e-10	1.44432	1669.33	1918.72	1839.86	1609.14	2553.69	2469.95	2609.2	2526.78	Tmem250-ps
ENSMUSG00000036327.18	373.421	0.191336	0.117324	1.63083	0.102926	0.147191	1.14182	321.094	399.059	330.15	345.692	413.412	367.017	420.614	390.328	Qsox2
ENSMUSG00000026930.15	128.054	-0.829506	0.19839	-4.18119	2.89986e-05	8.71317e-05	0.562722	171.79	190.901	127.647	166.717	105.888	93.6078	92.4755	75.4042	Gpsm1
ENSMUSG00000075467.4	1130.44	0.389941	0.0871378	4.475	7.64121e-06	2.51753e-05	1.31034	975.874	1020.3	1028.27	888.338	1237.98	1218.76	1282.72	1391.28	Dnlz
ENSMUSG00000026928.14	100.948	-0.742594	0.399101	-1.86067	0.0627913	0.0956427	0.597664	69.2556	80.8903	178.076	177.341	107.014	94.5346	48.7236	51.748	Card9
ENSMUSG00000036281.13	387.439	-0.325645	0.115848	-2.81095	0.00493949	0.00985554	0.797942	368.763	459.457	459.373	436.405	324.421	345.7	354.987	350.408	Snapc4
ENSMUSG00000026927.17	1186.35	0.047822	0.0879966	0.543453	0.586818	0.653647	1.0337	1046.03	1278.07	1176.4	1167.83	1187.29	1169.63	1279.74	1185.77	Entr1
ENSMUSG00000026926.14	2909.2	0.801411	0.0871881	9.19175	3.86512e-20	6.49713e-19	1.7428	2330.4	2166.78	2096.73	1891.91	3463.88	3603.44	3860.11	3860.4	Pmpca
ENSMUSG00000026925.16	605.927	-0.0955206	0.110578	-0.863832	0.38768	0.462794	0.935934	665.573	663.3	627.994	545.915	542.955	557.013	592.639	652.024	Inpp5e
ENSMUSG00000026924.17	2212.96	0.285994	0.101598	2.81496	0.00487829	0.00974458	1.21925	1913.97	2230.41	1734.27	2098.67	2384.72	2239.17	2492.86	2609.58	Sec16a
ENSMUSG00000026923.15	1370.61	-0.514984	0.1184	-4.34952	1.36437e-05	4.3414e-05	0.699801	1449.87	1712.72	1387.57	1900.9	1066.76	1175.2	1118.66	1153.24	Notch1
ENSMUSG00000026921.19	3199.69	-0.940657	0.125803	-7.47722	7.59104e-14	6.95056e-13	0.520995	4239.88	4384.25	3395.26	4811.08	2525.53	2129.81	2086.17	2025.56	Egfl7
ENSMUSG00000026922.13	35340.9	2.92595	0.193749	15.1018	1.5763e-51	1.45533e-49	7.59973	5272.42	11622.3	8358.54	7624.84	60871.8	59763.5	64536	64677.6	Agpat2
ENSMUSG00000036186.5	489.73	0.691334	0.21316	3.24327	0.00118168	0.0026497	1.61478	276.123	485.342	429.431	308.099	785.145	506.965	576.729	550.007	Dipk1b
ENSMUSG00000036160.13	417.028	-0.17536	0.118693	-1.47742	0.139563	0.192252	0.885547	394.847	465.928	458.585	448.664	353.71	412.431	362.941	439.118	Surf6
ENSMUSG00000015776.12	1195.16	-0.0859216	0.0981229	-0.875653	0.381219	0.456334	0.942182	1188.14	1320.13	1194.53	1218.5	1020.58	1172.41	1132.58	1314.4	Med22
ENSMUSG00000062647.16	471.543	-0.10236	0.111893	-0.914803	0.360295	0.435089	0.931508	465.901	445.436	514.529	523.85	483.253	411.504	435.53	492.345	Rpl7a
ENSMUSG00000015790.16	1286.67	0.269515	0.0755518	3.56729	0.000360691	0.000900028	1.2054	1180.04	1177.76	1244.96	1064.86	1391.18	1411.53	1416.96	1406.07	Surf1
ENSMUSG00000014873.15	418.769	0.0322768	0.14026	0.230121	0.817998	0.855043	1.02262	342.68	447.593	440.462	426.599	431.436	382.773	494.197	384.413	Surf2
ENSMUSG00000014867.9	3204.72	0.214459	0.0727038	2.94977	0.00318014	0.00656444	1.16027	2684.78	3070.59	3016.26	3096.52	3280.26	3550.61	3452.42	3486.33	Surf4
ENSMUSG00000052406.14	421.704	-0.44132	0.157034	-2.81035	0.00494871	0.00986908	0.73646	425.427	486.42	498.771	532.022	294.007	438.381	311.235	387.37	Rexo4
ENSMUSG00000015488.14	1239.36	0.205811	0.107999	1.90567	0.0566925	0.0873907	1.15333	1094.6	1311.5	1140.95	1059.96	1164.76	1461.58	1358.3	1323.27	Cacfd1
ENSMUSG00000009614.16	717.615	0.643732	0.0992407	6.48657	8.78118e-11	5.68631e-10	1.56237	608.01	587.802	536.592	509.14	865.124	811.886	942.653	879.715	Sardh
ENSMUSG00000009621.18	927.396	-0.347751	0.110086	-3.15892	0.00158355	0.00345855	0.785808	968.678	952.348	1157.49	1077.12	747.972	919.396	830.291	765.87	Vav2
ENSMUSG00000026918.16	1771.66	0.642542	0.129462	4.96319	6.93463e-07	2.71221e-06	1.56108	1409.4	1419.35	1450.61	1252.01	2036.65	1826.74	2080.2	2698.29	Brd3
ENSMUSG00000026917.15	837.722	-0.256593	0.0934994	-2.74433	0.00606339	0.0118687	0.837062	851.753	951.269	1007.78	838.487	758.11	778.521	776.595	739.257	Wdr5
ENSMUSG00000015846.15	2455.17	0.515644	0.0777286	6.6339	3.26934e-11	2.24218e-10	1.42963	2159.51	1962.94	1931.26	2027.57	2750.82	2882.38	2764.32	3162.54	Rxra
ENSMUSG00000026837.16	2403.16	-1.39552	0.171133	-8.15461	3.50302e-16	4.0504e-15	0.380106	2891.64	2951.95	3181.73	4905.07	1335.99	1444.9	1243.94	1270.04	Col5a1
ENSMUSG00000026833.18	272.855	-0.549022	0.157935	-3.47625	0.000508473	0.00123074	0.683483	301.307	276.105	330.15	388.188	254.581	225.215	192.906	214.384	Olfm1
ENSMUSG00000035772.11	2330.97	1.31878	0.1271	10.3759	3.19089e-25	7.92418e-24	2.49456	1237.61	1593	1400.18	1106.54	3022.3	3228.08	3346.02	3714.03	Mrps2
ENSMUSG00000026821.16	614.377	-0.65818	0.177798	-3.70183	0.000214049	0.000558828	0.633677	678.165	660.064	758.793	912.855	589.14	530.135	426.58	359.279	Ralgds
ENSMUSG00000026816.14	386.899	-0.182211	0.134088	-1.35889	0.17418	0.233756	0.881351	384.953	435.729	453.07	370.209	326.674	387.407	323.167	413.984	Gtf3c5
ENSMUSG00000026812.16	961.836	0.344933	0.108073	3.19165	0.00141461	0.00312259	1.27009	874.239	853.123	801.342	860.552	1079.15	911.054	1227.04	1088.19	Tsc1
ENSMUSG00000035666.14	710.138	0.349757	0.12984	2.69376	0.00706505	0.0136323	1.27435	581.927	650.358	613.811	649.705	663.487	787.789	759.691	974.34	Gtf3c4
ENSMUSG00000026806.15	108.816	-0.0802948	0.236591	-0.339383	0.734321	0.78496	0.945864	88.1434	102.461	148.922	106.241	107.014	99.1687	85.515	133.066	Ddx31
ENSMUSG00000026803.17	402.035	0.0795546	0.136045	0.584768	0.558703	0.627492	1.05669	449.711	379.645	376.639	357.133	351.457	447.649	389.789	464.253	Ttf1
ENSMUSG00000043535.13	1236.77	0.452343	0.0985387	4.59051	4.42157e-06	1.51407e-05	1.36826	1125.18	980.39	995.965	1075.49	1386.68	1285.49	1604.9	1440.07	Setx
ENSMUSG00000035513.19	286.806	0.972735	0.162459	5.98757	2.12995e-09	1.1609e-08	1.96256	181.683	231.885	163.105	199.406	450.585	343.847	389.789	334.144	Ntng2
ENSMUSG00000079499.9	322.24	1.62386	0.165558	9.80846	1.03539e-22	2.11009e-21	3.08199	172.689	174.723	152.074	132.393	395.389	517.16	452.434	581.056	6530402F18Rik
ENSMUSG00000026799.15	210.791	0.397914	0.134873	2.95029	0.00317479	0.0065556	1.3176	178.086	186.587	202.502	160.179	223.04	240.971	243.618	251.347	Med27
ENSMUSG00000039844.20	3403.97	0.0678069	0.104375	0.649646	0.515921	0.587126	1.04812	2946.51	3393.08	3881.43	3072.82	3350.1	3419.93	3391.76	3776.12	Rapgef1
ENSMUSG00000039826.13	539.295	0.433529	0.122517	3.53851	0.000402397	0.000993923	1.35053	393.947	547.897	436.523	459.288	646.59	638.572	604.571	586.97	Trub2
ENSMUSG00000026798.10	497.764	0.531133	0.115825	4.58567	4.52538e-06	1.54744e-05	1.44506	428.125	418.472	446.766	335.885	602.658	590.378	584.684	575.142	Coq4
ENSMUSG00000059316.2	896.742	0.418934	0.106069	3.94965	7.82651e-05	0.000218916	1.33694	735.728	809.981	805.282	717.535	915.815	1071.39	957.569	1160.63	Slc27a4
ENSMUSG00000069020.9	660.735	0.0420271	0.122836	0.342141	0.732245	0.783544	1.02956	566.636	708.599	700.485	629.274	612.796	764.618	611.531	691.944	Urm1
ENSMUSG00000039787.13	96.0882	-0.97664	0.266487	-3.66487	0.000247469	0.000637037	0.508162	99.8359	105.697	137.891	166.717	75.4731	80.6325	50.7124	51.748	Cercam
ENSMUSG00000026790.19	775.372	-0.299924	0.100791	-2.9757	0.00292317	0.00606894	0.812295	849.055	812.138	857.286	904.683	732.201	628.377	774.606	644.632	Odf2
ENSMUSG00000019715.14	810.645	0.138902	0.086921	1.59803	0.110037	0.15615	1.10107	787.894	798.117	780.856	718.353	798.663	856.373	819.353	925.549	Gle1
ENSMUSG00000057738.14	9675.27	0.225918	0.0992151	2.27706	0.0227828	0.0387623	1.16952	8049.83	9768.31	9222.13	8635.76	9182.93	10675	10210.1	11658.1	Sptan1
ENSMUSG00000039715.8	236.131	0.551645	0.135996	4.05634	4.98485e-05	0.000143992	1.46576	164.594	181.194	220.625	198.589	288.375	280.824	272.455	282.396	Dync2i2
ENSMUSG00000054766.13	717.445	0.228817	0.089082	2.56861	0.0102107	0.0190709	1.17187	612.507	670.85	709.152	648.07	744.592	769.252	752.731	832.403	Set
ENSMUSG00000026785.14	450.722	0.022853	0.15115	0.151194	0.879822	0.904996	1.01597	375.059	401.216	457.797	554.088	511.414	432.82	459.394	413.984	Pkn3
ENSMUSG00000015335.16	135.443	-0.11499	0.181675	-0.632943	0.526771	0.596854	0.923389	134.014	127.267	173.348	127.489	143.061	113.071	129.267	136.023	Zdhhc12
ENSMUSG00000039686.14	1999.03	0.225152	0.111683	2.01599	0.0438015	0.0695879	1.1689	1925.66	1873.42	2081.76	1492.28	2054.67	2195.61	2122.96	2245.86	Zer1
ENSMUSG00000039678.12	2065.13	-0.0256557	0.10064	-0.254925	0.798781	0.838768	0.982374	2276.44	2078.34	2212.56	1766.87	2054.67	2165.96	1902.21	2064	Tbc1d13
ENSMUSG00000015337.5	834.086	0.293687	0.106733	2.75161	0.00593039	0.0116233	1.22577	766.308	760.368	843.103	628.456	923.7	915.689	928.732	906.329	Endog
ENSMUSG00000039660.16	318.819	-0.445097	0.143524	-3.1012	0.00192736	0.00415508	0.734535	330.988	380.723	429.431	328.53	259.087	292.872	237.652	291.267	Spout1
ENSMUSG00000039648.14	733.173	-0.505543	0.147578	-3.42559	0.000613468	0.00145937	0.704395	875.138	884.4	1004.63	675.039	554.22	567.208	587.667	717.079	Kyat1
ENSMUSG00000007476.18	406.294	-0.8599	0.176034	-4.88485	1.03506e-06	3.92112e-06	0.550991	390.35	594.274	569.686	541.012	224.166	306.774	300.297	323.794	Lrrc8a
ENSMUSG00000079484.12	56.3748	0.20344	0.229444	0.886662	0.375261	0.450261	1.15144	52.1665	50.6912	58.3081	48.2171	50.6909	60.2427	65.6278	65.0546	Phyhd1
ENSMUSG00000075419.4	1717.63	0.105294	0.156095	0.674548	0.499963	0.572225	1.07571	1187.24	2089.13	1770.52	1574	1791.08	1780.4	1775.93	1772.74	Dolk
ENSMUSG00000052533.14	959.563	0.0281384	0.131892	0.213344	0.831059	0.86565	1.0197	773.504	1074.22	1095.25	857.283	967.632	917.542	960.552	1030.52	Nup188
ENSMUSG00000026860.16	2608.94	-0.274082	0.0876093	-3.12846	0.00175723	0.00381532	0.826976	2811.6	2717.91	3188.03	2702.61	2319.39	2364.29	2199.52	2568.18	Sh3glb2
ENSMUSG00000026858.18	5111.7	0.507246	0.13484	3.76184	0.00016867	0.000448035	1.42133	4006.93	4634.47	4604.76	3641.62	5126.54	6382.94	5298.94	7197.4	Miga2
ENSMUSG00000026856.14	390.009	-0.361619	0.152017	-2.3788	0.0173692	0.0304394	0.778291	366.965	421.708	441.25	523.033	339.066	365.163	284.387	378.499	Dolpp1
ENSMUSG00000026853.15	21424	1.13787	0.0890638	12.7759	2.23428e-37	1.15378e-35	2.20057	12100.8	14506.3	14657.4	12286.4	28240.4	28641.2	30520.9	30438.2	Crat
ENSMUSG00000039515.11	4570.43	0.368149	0.0973172	3.78298	0.000154964	0.000414065	1.2907	3379.13	4306.6	4365.23	3912.12	5071.34	5459.84	5082.17	4987.03	Ptpa
ENSMUSG00000089762.3	343.583	-1.77495	0.203776	-8.71029	3.03108e-18	4.18343e-17	0.292205	492.884	650.358	444.402	537.743	190.372	143.656	107.391	181.857	Ier5l
ENSMUSG00000026857.9	364.117	-0.0515605	0.113657	-0.453651	0.65008	0.712092	0.964892	325.591	410.922	379.79	366.94	377.365	349.407	353.992	348.929	Ntmt1
ENSMUSG00000039483.10	366.304	-0.0717068	0.159186	-0.450459	0.652379	0.713822	0.951512	304.904	376.409	442.038	377.564	343.571	409.65	296.319	379.978	Asb6
ENSMUSG00000050737.13	256.473	0.190908	0.34453	0.554112	0.579502	0.647154	1.14148	440.717	211.393	144.194	161.813	224.166	336.432	204.838	328.23	Ptges
ENSMUSG00000026848.14	1037.7	-0.138552	0.106234	-1.30421	0.192163	0.25447	0.908431	1111.69	1192.86	1010.94	1036.26	924.827	1124.22	896.913	1003.91	Tor1b
ENSMUSG00000026849.18	521.265	0.101291	0.102974	0.983661	0.325282	0.39971	1.07273	460.505	530.64	520.045	499.333	506.909	501.404	565.791	585.491	Tor1a
ENSMUSG00000026851.9	474.138	0.205804	0.0939828	2.1898	0.0285386	0.0474423	1.15333	420.93	449.75	416.824	474.816	502.403	525.501	503.146	499.738	BC005624
ENSMUSG00000026854.16	519.667	0.41829	0.0963208	4.34268	1.40756e-05	4.47299e-05	1.33634	434.421	486.42	435.735	423.33	588.014	612.622	552.864	623.933	Usp20
ENSMUSG00000075415.13	2215.79	0.376368	0.0726394	5.18132	2.20326e-07	9.29106e-07	1.29807	1960.74	1789.29	1947.02	2014.49	2381.34	2439.36	2659.91	2534.17	Fnbp1
ENSMUSG00000087269.1	157.647	0.573013	0.165804	3.45597	0.000548306	0.00131825	1.48763	133.115	127.267	130.011	116.865	153.199	186.289	220.748	193.685	D330023K18Rik
ENSMUSG00000000194.13	1198.9	0.0935383	0.0966193	0.968112	0.332988	0.407525	1.06698	1152.16	1241.4	1102.34	1145.77	1146.74	1396.7	1137.55	1268.56	Gpr107
ENSMUSG00000055632.18	245.114	-0.260072	0.235715	-1.10333	0.269883	0.340447	0.835046	400.243	210.315	197.775	259.882	210.649	197.411	246.601	238.041	Hmcn2
ENSMUSG00000026843.15	764.928	0.551417	0.117051	4.71093	2.46583e-06	8.76892e-06	1.46552	533.358	652.515	638.237	657.877	920.321	798.91	1025.19	893.022	Fubp3
ENSMUSG00000039356.15	272.009	-0.0787234	0.141618	-0.555886	0.578289	0.645859	0.946895	230.252	313.854	310.451	263.151	253.454	260.434	269.472	275.003	Exosc2
ENSMUSG00000026842.16	1340.98	-0.00509216	0.0910999	-0.0558964	0.955424	0.966608	0.996477	1236.71	1285.62	1418.3	1428.53	1296.56	1252.12	1334.43	1475.56	Abl1
ENSMUSG00000026840.14	505.099	0.157034	0.185395	0.847023	0.396982	0.471721	1.11499	519.866	497.205	398.701	496.881	430.309	730.326	515.079	452.425	Lamc3
ENSMUSG00000001864.13	105.028	-0.536387	0.219691	-2.44155	0.0146243	0.0263025	0.689495	159.198	118.639	98.4934	121.769	88.9906	78.7789	100.43	73.9257	Aif1l
ENSMUSG00000001855.15	536.591	0.025494	0.105531	0.241579	0.809106	0.847274	1.01783	516.269	548.975	539.744	519.764	558.726	468.039	540.932	600.276	Nup214
ENSMUSG00000050592.8	77.0719	-0.895465	0.334833	-2.67437	0.00748704	0.0143692	0.537574	114.227	45.2985	122.132	119.317	47.3115	65.8035	53.6954	48.7909	Fam78a
ENSMUSG00000051373.5	81.495	-0.101922	0.380011	-0.268208	0.788539	0.83059	0.931791	157.399	49.6127	65.3996	64.5618	83.3583	77.8521	57.6729	96.1034	Plpp7
ENSMUSG00000039262.16	2378.84	-0.29339	0.0886516	-3.30948	0.000934711	0.00213881	0.815982	2649.7	2830.08	2335.48	2663.38	2087.34	2170.59	1984.74	2309.44	Prrc2b
ENSMUSG00000039254.16	1248.13	0.519572	0.0894778	5.80671	6.37129e-09	3.27348e-08	1.43353	1019.05	1047.26	1100.76	934.921	1386.68	1530.16	1387.13	1579.05	Pomt1
ENSMUSG00000002550.16	3856.54	0.727368	0.100974	7.20349	5.86888e-13	4.85238e-12	1.65562	2436.54	3308.95	3039.11	2834.18	4672.57	4786.05	4845.52	4929.36	Uck1
ENSMUSG00000044627.11	3544.44	0.644373	0.0630591	10.2186	1.63748e-24	3.83032e-23	1.56306	2906.93	2799.88	2724.72	2632.33	4178.05	4210.5	4510.42	4392.66	Swi5
ENSMUSG00000002546.16	2704.79	0.562066	0.0996806	5.63868	1.71362e-08	8.35689e-08	1.47638	2075.87	2350.13	2136.91	2174.67	3488.66	2714.63	3413.64	3283.78	Golga2
ENSMUSG00000026825.17	202.591	-0.828911	0.225693	-3.67273	0.000239973	0.000620003	0.562954	257.235	196.294	209.594	373.478	161.084	140.875	143.188	138.98	Dnm1
ENSMUSG00000039205.16	1020.39	-0.0596619	0.124225	-0.480273	0.631033	0.694644	0.959489	956.986	1038.63	1156.71	1011.74	941.723	1102.9	829.296	1125.15	Ciz1
ENSMUSG00000039195.4	1413.18	1.06365	0.0866417	12.2764	1.21294e-34	5.37529e-33	2.09021	888.63	901.657	980.994	886.704	2051.29	2000.06	1733.17	1862.93	Bbln
ENSMUSG00000026822.14	81.2591	2.0848	0.541979	3.84665	0.000119744	0.000325742	4.24217	19.7873	14.021	48.0648	41.6792	274.857	126.973	56.6785	68.0116	Lcn2
ENSMUSG00000026820.5	2397.97	0.561741	0.0912428	6.15656	7.43435e-10	4.33297e-09	1.47605	2037.19	2090.2	1973.02	1649.19	2847.7	2792.48	2952.25	2841.7	Ptges2
ENSMUSG00000026819.15	615.534	-0.877853	0.519244	-1.69064	0.0909065	0.132205	0.544177	585.524	992.254	245.052	1366.42	554.22	405.943	464.366	310.488	Slc25a25
ENSMUSG00000039164.2	188.74	0.344905	0.157712	2.18693	0.0287474	0.0477634	1.27007	166.393	181.194	130.799	187.148	203.89	210.386	209.81	220.298	Naif1
ENSMUSG00000039157.12	859.896	0.44591	0.233645	1.90849	0.0563278	0.0868726	1.36217	500.079	882.243	532.652	997.031	1182.79	802.618	909.839	1071.92	Fam102a
ENSMUSG00000026810.12	458.046	-0.036885	0.136125	-0.270965	0.786418	0.828858	0.974757	416.433	442.2	544.471	453.567	413.412	527.355	454.423	412.505	Dpm2
ENSMUSG00000079442.12	359.585	-0.455525	0.193734	-2.35129	0.0187084	0.0325667	0.729245	278.821	421.708	460.161	502.602	355.962	289.165	284.387	283.875	St6galnac4
ENSMUSG00000026811.18	2825.5	0.430984	0.0886096	4.86385	1.15125e-06	4.31172e-06	1.34815	2464.42	2558.29	2478.88	2125.64	2961.47	3402.32	3222.72	3390.23	St6galnac6
ENSMUSG00000026817.14	1978.86	-0.296683	0.181091	-1.63831	0.101358	0.145306	0.814122	2712.66	2308.07	2077.03	1627.12	2043.4	1441.19	1523.36	2098.01	Ak1
ENSMUSG00000026814.16	4259.43	0.632232	0.121753	5.19276	2.07195e-07	8.76767e-07	1.54996	2659.59	3565.64	3580.43	3559.07	5034.17	5374.57	5715.58	4586.35	Eng
ENSMUSG00000009566.12	197.2	-0.296226	0.145192	-2.04024	0.0413265	0.066104	0.81438	182.583	236.2	226.141	225.558	176.855	174.24	191.911	164.115	Fpgs
ENSMUSG00000009555.16	825.27	0.189539	0.10312	1.83804	0.0660558	0.0998911	1.1404	653.88	784.096	825.769	819.69	928.206	845.251	861.116	884.151	Cdk9
ENSMUSG00000059013.12	869.602	-1.32571	0.181338	-7.31071	2.65728e-13	2.26306e-12	0.398952	857.15	1522.89	1330.84	1261	484.379	410.577	542.921	547.05	Sh2d3c
ENSMUSG00000009563.16	477.576	0.0556744	0.113793	0.489261	0.624657	0.689181	1.03934	411.036	472.399	531.864	457.654	495.644	510.672	453.428	487.909	Tor2a
ENSMUSG00000053746.8	66.4601	0.223555	0.257268	0.868957	0.38487	0.460206	1.16761	43.1723	65.7907	66.9755	69.4653	91.2435	65.8035	68.6108	60.619	Ptrh1
ENSMUSG00000026797.16	279.032	-0.957181	0.157596	-6.07362	1.25057e-09	7.04608e-09	0.515062	305.804	448.671	334.878	385.737	197.131	194.63	193.9	171.508	Stxbp1
ENSMUSG00000026796.16	944.161	-0.366243	0.279231	-1.31161	0.18965	0.251389	0.7758	583.725	841.259	1503.4	1324.74	957.494	1008.37	584.684	749.606	Niban2
ENSMUSG00000026792.16	507.256	0.190362	0.0962796	1.97718	0.0480214	0.0754561	1.14105	518.967	483.184	444.402	448.664	535.07	525.501	538.943	563.314	Lrsam1
ENSMUSG00000038900.17	158.599	-0.686139	0.204178	-3.3605	0.000778021	0.00181053	0.621515	152.002	218.943	185.956	226.375	153.199	114.924	118.329	99.0604	Rpl12
ENSMUSG00000026791.14	612.423	0.187279	0.0877828	2.13344	0.0328886	0.053851	1.13861	581.027	588.881	575.201	545.915	678.131	601.5	681.137	647.589	Slc2a8
ENSMUSG00000038860.15	267.601	1.99745	0.188615	10.5901	3.31257e-26	8.83376e-25	3.99293	133.115	102.461	82.7344	110.327	385.251	356.822	473.315	496.78	Garnl3
ENSMUSG00000038831.16	203.247	0.42175	0.148163	2.84652	0.00441999	0.00893007	1.33955	206.867	165.016	174.924	148.737	226.419	245.605	233.675	224.734	Ralgps1
ENSMUSG00000004105.8	2632.11	-0.914027	0.116176	-7.86762	3.61455e-15	3.75857e-14	0.530702	4077.98	3283.07	3225.86	3172.52	1970.18	1858.25	1906.19	1562.79	Angptl2
ENSMUSG00000068966.10	347.695	-0.425306	0.141883	-2.99759	0.00272127	0.00568853	0.744681	352.574	413.08	359.304	470.729	325.548	306.774	293.336	260.218	Zbtb34
ENSMUSG00000026788.13	977.124	0.455507	0.122961	3.7045	0.000211812	0.000553819	1.37126	855.351	909.206	732.003	800.077	977.77	1032.47	1251.9	1258.21	Zbtb43
ENSMUSG00000038740.9	396.326	0.104723	0.118805	0.881472	0.378063	0.452954	1.07529	365.166	427.101	367.971	367.757	460.724	365.163	405.699	411.027	Mvb12b
ENSMUSG00000038718.15	171.498	0.51864	0.177282	2.9255	0.00343902	0.00706649	1.4326	127.718	129.424	173.348	131.575	205.016	171.46	196.883	236.562	Pbx3
ENSMUSG00000038696.14	1670.54	0.46168	0.11034	4.18417	2.86205e-05	8.61231e-05	1.37714	1409.4	1520.74	1553.83	1138.41	1891.33	1895.33	1951.93	2003.39	Mapkap1
ENSMUSG00000026867.18	1540.32	-0.00684665	0.0680428	-0.100623	0.91985	0.937936	0.995266	1573.09	1535.84	1565.65	1500.45	1443	1597.82	1508.44	1598.27	Gapvd1
ENSMUSG00000026864.13	10016.1	0.138246	0.113069	1.22267	0.221453	0.287369	1.10057	9819	9959.21	9252.86	9114.66	8876.53	11954.9	9438.47	11712.8	Hspa5
ENSMUSG00000070953.13	491.851	0.262554	0.118251	2.2203	0.0263981	0.0441671	1.1996	428.125	479.949	492.467	388.188	483.253	547.745	539.938	575.142	Rabepk
ENSMUSG00000035949.15	1867.3	0.205271	0.0769779	2.66662	0.00766187	0.0146678	1.1529	1676.52	1839.98	1647.6	1775.86	2051.29	1857.33	2118.98	1970.86	Fbxw2
ENSMUSG00000026869.12	797.438	0.503866	0.138219	3.64543	0.000266948	0.000683608	1.41801	742.923	706.442	662.663	526.302	818.939	987.053	881.003	1054.18	Psmd5
ENSMUSG00000026873.9	110.044	0.677036	0.178326	3.79661	0.000146686	0.000393584	1.59885	76.4509	75.4976	89.826	95.6169	141.934	121.412	133.244	146.373	Phf19
ENSMUSG00000026875.14	98.1257	-1.37104	0.325585	-4.211	2.5424e-05	7.72354e-05	0.386612	107.931	93.8327	160.741	204.31	66.4613	69.5108	46.7349	35.4843	Traf1
ENSMUSG00000057110.15	546.508	-0.552104	0.160915	-3.43102	0.000601322	0.00143187	0.682025	635.892	619.08	553.139	793.539	473.115	502.331	453.428	341.537	Cntrl
ENSMUSG00000026878.17	4365.6	0.200071	0.0825512	2.4236	0.0153676	0.0273888	1.14875	4331.62	4220.31	4042.17	3660.41	4438.27	4457.96	5035.44	4738.64	Rab14
ENSMUSG00000026879.14	40957.1	-1.6323	0.154025	-10.5976	3.05582e-26	8.16695e-25	0.322573	63162	62454.8	44838.1	77288.7	20301.1	20014.5	22028.1	17569.2	Gsn
ENSMUSG00000026880.11	7817.43	0.144167	0.106736	1.35069	0.176796	0.236588	1.10509	7836.67	8101.97	7623.39	6147.27	7349.05	8431.19	8314.84	8735.06	Stom
ENSMUSG00000035778.17	1019.77	-0.255151	0.120783	-2.11248	0.0346456	0.0564774	0.8379	1093.7	912.442	1226.83	1204.61	865.124	1030.61	882.992	941.813	Ggta1
ENSMUSG00000026883.17	1952.98	-0.0797208	0.0882848	-0.902996	0.366528	0.441435	0.946241	1877.1	2109.62	1980.11	2062.71	1798.96	2136.3	1773.94	1885.1	Dab2ip
ENSMUSG00000026885.13	70.2529	0.520004	0.226741	2.29338	0.0218261	0.0373169	1.43396	47.6694	63.6337	56.7322	62.1101	85.6112	67.6571	79.5488	99.0604	Ttll11
ENSMUSG00000026895.7	6581.74	0.52736	0.0928148	5.68185	1.33242e-08	6.5662e-08	1.44129	5367.76	5666.63	5945.85	4588.79	7543.93	7659.16	8141.82	7740.02	Ndufa8
ENSMUSG00000026890.19	106.963	-1.42867	0.285058	-5.01186	5.39072e-07	2.14066e-06	0.371473	151.103	108.932	184.38	180.61	76.5995	64.8767	56.6785	32.5273	Lhx6
ENSMUSG00000026889.12	835.981	0.247668	0.0995603	2.48762	0.0128601	0.0234517	1.18729	789.693	812.138	717.82	738.784	805.421	881.397	996.349	946.249	Rbm18
ENSMUSG00000026887.9	565.988	0.970045	0.138846	6.98649	2.8184e-12	2.18498e-11	1.9589	305.804	414.158	441.25	368.575	660.108	757.204	764.663	816.139	Mrrf
ENSMUSG00000047250.13	104.368	-1.48258	0.194932	-7.60561	2.83566e-14	2.70409e-13	0.357849	160.997	146.681	141.043	167.534	50.6909	56.5354	65.6278	45.8339	Ptgs1
ENSMUSG00000009030.14	775.364	0.186017	0.0871351	2.13481	0.0327768	0.0537041	1.13762	735.728	759.29	694.969	714.267	758.11	844.324	888.958	807.268	Pdcl
ENSMUSG00000075376.10	1084.48	0.0369785	0.0936872	0.394702	0.693063	0.750167	1.02596	1010.95	1120.6	1062.15	1089.38	1079.15	997.248	1239.97	1076.36	Rc3h2
ENSMUSG00000066798.3	538.887	-0.178613	0.105372	-1.69506	0.0900633	0.131119	0.883552	561.24	592.117	531.864	603.122	455.091	480.088	550.875	536.7	Zbtb6
ENSMUSG00000050714.9	241.35	0.120286	0.187489	0.641561	0.521158	0.591925	1.08695	229.353	236.2	270.266	188.782	191.499	287.311	231.686	295.703	Zbtb26
ENSMUSG00000035437.15	1130.4	0.0781995	0.106229	0.736138	0.461647	0.535257	1.0557	1152.16	1141.09	1121.25	983.955	1171.52	995.394	1275.76	1202.03	Rabgap1
ENSMUSG00000026915.16	485.856	0.596664	0.148906	4.00699	6.14972e-05	0.000174986	1.51222	465.901	340.818	379.79	360.402	631.946	490.283	666.221	551.485	Strbp
ENSMUSG00000035392.17	854.642	-0.173457	0.0956693	-1.81309	0.0698181	0.1048	0.886715	968.678	795.96	950.264	905.5	808.801	788.716	761.68	857.538	Dennd1a
ENSMUSG00000026749.11	599.148	-0.678846	0.134413	-5.05045	4.40769e-07	1.77399e-06	0.624665	705.148	657.907	759.581	824.594	483.253	469.893	370.896	521.915	Nek6
ENSMUSG00000026750.6	2955.48	0.857344	0.0894049	9.58945	8.8554e-22	1.67579e-20	1.8117	2200.89	2145.21	2248.01	1815.09	3574.27	3886.12	3807.4	3966.85	Psmb7
ENSMUSG00000063972.13	261.514	0.470364	0.234769	2.00351	0.0451223	0.071407	1.38546	224.856	175.801	304.936	170.803	332.307	226.142	374.874	282.396	Nr6a1
ENSMUSG00000046618.7	237.561	-0.427268	0.235797	-1.81202	0.0699835	0.105009	0.743669	216.761	291.205	260.81	321.992	251.201	150.143	260.522	147.851	Olfml2a
ENSMUSG00000062997.6	135.656	-0.667548	0.179327	-3.72252	0.000197247	0.000518072	0.629576	158.298	150.995	173.348	182.244	98.0023	119.559	84.5206	118.281	Rpl35
ENSMUSG00000026755.14	1930.57	0.773971	0.111916	6.91564	4.6576e-12	3.52123e-11	1.70997	1436.38	1505.64	1402.55	1355.8	1983.7	2487.56	2768.3	2504.6	Arpc5l
ENSMUSG00000026754.16	806.104	0.125036	0.121596	1.02829	0.303814	0.376815	1.09054	814.877	832.63	788.735	648.07	731.075	842.471	846.2	944.77	Golga1
ENSMUSG00000035236.17	350.858	-0.351551	0.135307	-2.59817	0.00937208	0.0176153	0.783741	411.036	400.137	405.793	358.768	297.386	294.726	372.885	266.132	Scai
ENSMUSG00000026753.5	2178.13	0.609985	0.0946728	6.44309	1.17066e-10	7.46958e-10	1.52624	1690.91	1925.19	1656.26	1627.94	2451.18	2526.48	2955.24	2591.83	Ppp6c
ENSMUSG00000049744.15	62.0711	-1.92249	0.39835	-4.82613	1.39214e-06	5.15214e-06	0.263799	67.4567	53.9268	119.768	152.006	32.6674	23.1703	29.8308	17.7422	Arhgap15
ENSMUSG00000036890.13	183.209	-0.0877572	0.146896	-0.597412	0.550232	0.619577	0.940984	196.074	199.529	180.44	179.792	201.637	156.631	188.928	162.636	Gtdc1
ENSMUSG00000026872.18	2166.9	-0.563637	0.153705	-3.667	0.000245413	0.000632316	0.676594	2823.29	2470.93	2201.52	2847.26	1812.48	2106.64	1774.93	1298.13	Zeb2
ENSMUSG00000052155.5	630.018	-0.0204638	0.11111	-0.184176	0.853876	0.884745	0.985916	688.958	648.201	538.168	662.78	602.658	588.525	666.221	644.632	Acvr2a
ENSMUSG00000026761.12	829.107	0.396705	0.107503	3.69018	0.000224097	0.00058269	1.3165	803.185	695.656	666.603	697.104	823.445	938.859	980.439	1027.57	Orc4
ENSMUSG00000036792.12	494.104	0.00545717	0.146643	0.037214	0.970314	0.978179	1.00379	565.737	506.912	405.793	495.247	457.344	447.649	593.633	480.517	Mbd5
ENSMUSG00000069495.12	533.532	0.0219844	0.125465	0.175223	0.860904	0.889742	1.01536	505.476	573.782	483.8	557.357	546.335	508.819	628.436	464.253	Epc2
ENSMUSG00000026766.16	2318.72	0.550391	0.0852634	6.45518	1.08088e-10	6.92204e-10	1.46448	1892.39	2052.46	1902.1	1682.69	2637.05	2721.11	2959.22	2702.72	Mmadhc
ENSMUSG00000017144.8	336.927	-1.3562	0.205687	-6.59348	4.29631e-11	2.89757e-10	0.390611	603.513	410.922	383.73	541.012	182.487	244.678	153.131	175.943	Rnd3
ENSMUSG00000036249.16	142.58	-0.898698	0.199965	-4.49428	6.98052e-06	2.3111e-05	0.53637	174.488	155.309	226.929	186.33	113.773	113.998	88.498	81.3182	Rbm43
ENSMUSG00000026946.9	253.742	-0.574105	0.190998	-3.00582	0.00264868	0.00554821	0.671703	259.034	278.262	349.849	326.895	259.087	216.874	155.12	184.814	Nmi
ENSMUSG00000036202.16	345.615	-0.660243	0.163154	-4.04675	5.19338e-05	0.000149449	0.632772	501.878	388.273	373.487	429.867	284.995	216.874	318.195	251.347	Rif1
ENSMUSG00000026950.18	1486.87	-1.20887	1.07329	-1.12632	0.260029	0.329346	0.432608	5039.47	940.484	984.146	1338.64	1898.09	319.75	40.7688	1333.62	Neb
ENSMUSG00000036093.7	1909.75	1.0529	0.110285	9.54706	1.33435e-21	2.49412e-20	2.0747	1426.48	1283.46	1144.89	1115.53	2442.17	2395.8	2898.56	2571.13	Arl5a
ENSMUSG00000055371.17	751.518	0.390424	0.102357	3.81434	0.000136546	0.000368488	1.31078	656.579	675.164	612.235	659.512	876.389	775.74	965.524	791.005	Stam2
ENSMUSG00000036053.17	258.637	-0.493944	0.149761	-3.2982	0.000973055	0.00221864	0.710081	291.413	269.634	315.967	331.799	255.707	213.166	179.979	211.427	Fmnl2
ENSMUSG00000061136.14	1417.01	0.0907368	0.0655121	1.38504	0.166041	0.224239	1.06491	1342.84	1380.53	1408.06	1356.62	1423.85	1403.19	1511.43	1509.56	Prpf40a
ENSMUSG00000026960.6	553.498	0.0557116	0.122513	0.454739	0.649297	0.711343	1.03937	601.714	536.033	524.773	506.688	518.173	494.917	596.616	649.067	Arl6ip6
ENSMUSG00000026826.13	775.595	1.66234	0.560717	2.96468	0.00302999	0.00627861	3.16531	555.843	325.718	168.621	439.674	1717.86	756.277	1786.87	453.904	Nr4a2
ENSMUSG00000054181.11	68.0357	-0.758734	0.227625	-3.33326	0.000858347	0.00197782	0.591015	81.8475	91.6756	96.1295	73.5515	45.0585	57.4622	55.6842	42.8769	A930012O16Rik
ENSMUSG00000026827.12	30594	1.86773	0.171285	10.9042	1.10042e-27	3.20066e-26	3.64958	16667.2	14351	12360.5	9261.76	44595.6	41416.4	53860.5	52238.8	Gpd2
ENSMUSG00000026832.12	170.727	-1.35532	0.37036	-3.65946	0.000252744	0.000649556	0.390848	177.186	138.053	297.844	369.392	144.187	82.4861	106.397	50.2695	Cytip
ENSMUSG00000026834.13	2404.96	0.152515	0.195679	0.779416	0.435735	0.510262	1.11151	3139.89	2141.97	2052.6	1779.13	2327.27	2603.41	3206.81	1988.6	Acvr1c
ENSMUSG00000026836.15	314.861	-0.542382	0.114216	-4.74875	2.04681e-06	7.3822e-06	0.686637	382.255	341.896	402.641	366.123	244.443	249.312	276.432	255.783	Acvr1
ENSMUSG00000026839.17	149.221	0.0675642	0.165983	0.407054	0.683968	0.741792	1.04795	168.192	135.896	136.315	141.382	131.796	150.143	151.143	178.9	Upp2
ENSMUSG00000026991.20	2010.46	0.321018	0.117274	2.73733	0.00619402	0.012105	1.24921	1621.66	1784.98	2015.57	1727.64	1904.85	2505.17	2096.11	2427.72	Pkp4
ENSMUSG00000035168.16	1252.59	-0.147619	0.096284	-1.53317	0.125235	0.174947	0.902739	1324.85	1424.75	1192.16	1323.11	1143.36	1190.95	1093.8	1327.7	Tanc1
ENSMUSG00000026988.15	428.377	0.23884	0.0982521	2.43089	0.0150617	0.0269619	1.18004	395.746	369.938	427.855	377.564	446.08	464.332	478.287	467.21	Wdsub1
ENSMUSG00000026987.16	1114.85	-0.245345	0.143294	-1.71218	0.0868637	0.127145	0.843614	1265.49	1110.89	1140.95	1321.47	1134.35	867.494	1228.03	850.145	Baz2b
ENSMUSG00000026977.17	1402.43	-0.376909	0.14395	-2.61834	0.00883581	0.016682	0.770086	1514.63	1781.74	1415.94	1627.94	1345	1016.71	1470.66	1046.79	Marchf7
ENSMUSG00000060703.12	990.603	-0.33298	0.0938616	-3.54756	0.00038881	0.000963291	0.793895	1226.81	1006.27	1074.76	1109.81	906.803	831.349	927.738	841.274	Cd302
ENSMUSG00000054580.14	138.482	-0.74323	0.19656	-3.78118	0.000156085	0.000416784	0.5974	155.6	183.351	136.315	218.203	103.635	102.876	101.425	106.453	Pla2r1
ENSMUSG00000026970.16	2746.6	-0.519211	0.0819678	-6.33433	2.38368e-10	1.47312e-09	0.697753	3040.05	3360.72	3332.23	3211.75	2490.61	2178	2293.99	2065.48	Rbms1
ENSMUSG00000064289.15	1282.52	0.649098	0.0977527	6.64021	3.13243e-11	2.15556e-10	1.56819	958.785	1141.09	958.932	939.824	1481.3	1574.65	1712.29	1493.3	Tank
ENSMUSG00000026914.15	1599.85	0.889141	0.0828352	10.7339	7.05885e-27	1.96856e-25	1.85207	1110.79	1144.33	1206.35	1024.82	2040.03	1944.45	2139.86	2188.2	Psmd14
ENSMUSG00000035000.8	105.582	-0.510216	0.298639	-1.70847	0.0875485	0.128024	0.702117	113.327	74.419	130.799	177.341	118.279	75.9984	83.5262	70.9686	Dpp4
ENSMUSG00000000392.17	167.992	-1.28341	0.152112	-8.43727	3.24824e-17	4.13992e-16	0.410822	232.951	239.435	230.081	251.709	86.7377	101.949	112.363	88.7108	Fap
ENSMUSG00000026896.14	526.81	-0.418162	0.199503	-2.09602	0.0360804	0.0585112	0.748377	604.412	578.096	564.17	665.232	612.796	506.965	364.93	317.88	Ifih1
ENSMUSG00000075324.13	135.385	-1.00441	0.273891	-3.66719	0.00024523	0.000631976	0.498473	265.33	195.215	116.616	146.286	96.8759	82.4861	100.43	79.8397	Fign
ENSMUSG00000026888.14	1831.5	-0.229474	0.136364	-1.6828	0.092414	0.134061	0.852946	2408.65	2056.77	1703.54	1739.9	1524.11	1627.48	1942.98	1648.54	Grb14
ENSMUSG00000034903.18	1107.16	-0.162793	0.109045	-1.49289	0.135466	0.187584	0.893294	1287.97	1168.06	1152.77	1068.13	923.7	971.297	1136.55	1148.8	Cobll1
ENSMUSG00000034848.17	238.741	-0.318995	0.157062	-2.03101	0.0422541	0.0673931	0.801628	306.703	278.262	222.989	251.709	207.269	181.655	230.692	230.648	Ttc21b
ENSMUSG00000034810.7	662.596	-0.974802	0.164023	-5.9431	2.79683e-09	1.50486e-08	0.508809	1112.59	943.72	651.632	805.797	447.206	430.967	459.394	449.468	Scn7a
ENSMUSG00000027022.14	618.348	-1.20586	1.28791	-0.936294	0.349122	0.424118	0.433509	2095.66	382.881	430.219	541.829	735.581	113.998	1.98872	644.632	Xirp2
ENSMUSG00000027030.15	441.375	-1.48957	0.164254	-9.06871	1.20438e-19	1.90127e-18	0.356118	813.978	665.457	622.478	500.967	230.925	213.166	232.68	251.347	Stk39
ENSMUSG00000027035.10	162.525	-0.814642	0.362347	-2.24824	0.0245612	0.0415213	0.56855	141.209	110.011	263.962	313.82	145.314	156.631	80.5432	88.7108	Cers6
ENSMUSG00000034738.8	149.062	-0.333094	0.174022	-1.91409	0.0556089	0.0858616	0.793832	139.411	198.451	160.741	165.899	122.785	118.632	140.205	146.373	Nostrin
ENSMUSG00000027068.6	1411.86	1.87237	0.440728	4.24836	2.15341e-05	6.64059e-05	3.66134	204.169	824.002	610.659	784.549	2261.94	2024.15	2883.64	1701.77	Dhrs9
ENSMUSG00000063145.10	135.529	0.20467	0.193918	1.05545	0.291222	0.363395	1.15242	143.908	143.445	122.132	94.7997	158.831	126.046	153.131	141.937	Bbs5
ENSMUSG00000075307.3	269.785	-0.924691	1.06456	-0.868616	0.385057	0.460294	0.526793	845.457	158.545	157.589	251.709	378.492	50.9746	10.938	304.574	Klhl41
ENSMUSG00000027086.16	1467.97	0.567789	0.120133	4.72633	2.28609e-06	8.18226e-06	1.48225	1304.16	1291.01	1192.95	943.911	1651.4	1666.4	1872.38	1821.53	Fastkd1
ENSMUSG00000042133.16	1271.46	0.339519	0.0950488	3.57204	0.000354205	0.00088584	1.26533	1091.9	1204.73	1062.94	1132.69	1283.04	1395.78	1601.91	1398.67	Ppig
ENSMUSG00000027088.10	740.018	0.630547	0.157893	3.9935	6.5104e-05	0.000184775	1.54815	626.898	628.787	575.989	491.16	693.901	960.175	843.217	1100.01	Phospho2
ENSMUSG00000042155.3	67.2636	-1.01506	0.275808	-3.6803	0.000232959	0.000603672	0.494808	117.824	94.9112	63.8237	83.3583	52.9438	36.1456	44.7462	44.3554	Klhl23
ENSMUSG00000068882.13	1769.23	0.0269756	0.0681497	0.395829	0.692231	0.749553	1.01887	1779.06	1801.16	1690.93	1743.17	1711.1	1800.79	1905.19	1722.47	Ssb
ENSMUSG00000051730.15	384.107	0.288396	0.129115	2.23364	0.0255066	0.0428935	1.22128	401.143	347.289	339.605	295.023	390.883	405.016	438.513	455.382	Mettl5
ENSMUSG00000044308.17	3527.91	0.539408	0.118236	4.56214	5.06353e-06	1.7151e-05	1.45338	3477.17	2805.27	2727.87	2494.21	4093.57	3856.46	4646.64	4122.1	Ubr3
ENSMUSG00000014959.12	1625.35	0.334198	0.0796762	4.19445	2.73535e-05	8.26369e-05	1.26068	1341.04	1448.47	1568.01	1391.76	1757.28	1747.96	1830.62	1917.63	Gorasp2
ENSMUSG00000041997.16	1170.92	0.541701	0.10221	5.29987	1.15886e-07	5.07292e-07	1.45569	949.791	995.489	910.867	959.438	1454.26	1207.63	1568.11	1321.79	Tlk1
ENSMUSG00000041975.17	289.936	0.530837	0.148643	3.57123	0.000355312	0.000888063	1.44477	241.045	218.943	284.449	202.675	334.56	346.627	308.252	382.935	Mettl8
ENSMUSG00000041966.18	301.613	-0.0978881	0.137264	-0.713138	0.47576	0.549062	0.9344	335.485	291.205	323.058	298.292	259.087	348.481	270.466	286.832	Dcaf17
ENSMUSG00000027012.15	1818.32	-0.0889147	0.074912	-1.18692	0.235258	0.302659	0.94023	1757.47	1870.18	2010.05	1857.58	1712.22	1679.38	1842.55	1817.09	Dync1i2
ENSMUSG00000027010.16	369.15	-0.965214	0.337702	-2.85818	0.00426073	0.00863698	0.512202	818.475	347.289	372.699	413.523	359.342	216.874	132.25	292.746	Slc25a12
ENSMUSG00000027018.11	341.789	-0.377193	0.109134	-3.45623	0.000547785	0.00131726	0.769934	408.338	354.839	408.945	371.026	284.995	291.945	299.302	314.923	Hat1
ENSMUSG00000041921.16	1295.58	-0.00953349	0.0895821	-0.106422	0.915248	0.934338	0.993414	1295.17	1409.65	1329.27	1168.65	1218.83	1345.73	1361.28	1236.04	Metap1d
ENSMUSG00000027111.16	3276.78	-1.02982	0.129857	-7.93043	2.18392e-15	2.32044e-14	0.489772	3517.64	5358.17	4376.26	4345.26	2285.59	1999.13	2274.1	2058.09	Itga6
ENSMUSG00000006494.11	4305.13	1.77823	0.250571	7.09672	1.27753e-12	1.02496e-11	3.43006	3335.06	1479.75	1488.43	1471.03	6501.95	5696.18	7321.47	7147.13	Pdk1
ENSMUSG00000049044.16	99.2174	0.874454	0.206865	4.22717	2.36651e-05	7.24095e-05	1.83331	63.859	76.5761	65.3996	74.3687	117.152	104.73	157.109	134.545	Rapgef4
ENSMUSG00000004085.14	1114.91	0.258371	0.196059	1.31782	0.187563	0.249137	1.19613	1497.54	911.363	803.706	848.294	1160.26	1203	1115.67	1379.45	Map3k20
ENSMUSG00000027109.16	1938.67	0.217233	0.0960357	2.26201	0.023697	0.0402054	1.1625	1875.3	1809.78	1704.33	1784.03	2121.13	1871.23	2387.46	1956.07	Sp3
ENSMUSG00000063714.15	67.2217	-2.25896	0.287027	-7.87022	3.5401e-15	3.68746e-14	0.208922	109.73	107.854	123.708	104.607	33.7939	26.8775	17.8985	13.3066	Sp3os
ENSMUSG00000027108.15	1274.56	0.756952	0.0900508	8.40584	4.24817e-17	5.33736e-16	1.68992	1048.73	915.678	972.327	853.197	1543.25	1541.29	1667.54	1654.46	Ola1
ENSMUSG00000041777.12	57.6488	0.0937235	0.274469	0.341472	0.732748	0.783884	1.06712	80.0486	44.22	53.5804	44.9481	63.082	56.5354	56.6785	62.0976	Cir1
ENSMUSG00000008226.14	987.951	0.666585	0.134215	4.96653	6.81601e-07	2.66838e-06	1.58731	902.121	766.84	772.188	613.746	1054.37	1262.32	1222.07	1309.96	Scrn3
ENSMUSG00000041762.16	267.549	-0.00443234	0.117012	-0.0378793	0.969784	0.977888	0.996932	290.514	263.163	256.083	261.516	268.098	245.605	280.41	275.003	Gpr155
ENSMUSG00000075284.10	836.542	-0.84174	0.166812	-5.04604	4.51049e-07	1.81178e-06	0.55797	893.127	848.808	1286.72	1266.72	671.372	625.597	561.813	538.179	Wipf1
ENSMUSG00000056486.18	429.647	-0.108959	0.168141	-0.648025	0.516969	0.588043	0.927257	522.565	491.813	403.429	365.306	428.056	321.603	456.411	447.99	Chn1
ENSMUSG00000027104.18	2270.42	0.353836	0.123982	2.85392	0.00431834	0.0087465	1.27795	1976.03	2267.08	1897.38	1833.88	2365.57	2165.96	3013.91	2643.58	Atf2
ENSMUSG00000018770.9	6192.14	0.380629	0.0768323	4.95403	7.26938e-07	2.82861e-06	1.30191	5638.48	5539.36	5557.39	4784.93	6793.7	6747.18	7275.73	7200.36	Atp5g3
ENSMUSG00000009207.15	200.82	-0.4558	0.154165	-2.95657	0.00311079	0.00643522	0.729106	271.626	211.393	204.866	240.268	168.97	151.07	177.99	180.379	Lnpk
ENSMUSG00000027102.4	320.237	-0.48211	0.1329	-3.62761	0.000286061	0.000727359	0.71593	444.315	351.603	348.273	349.778	247.822	278.97	282.398	258.74	Hoxd8
ENSMUSG00000027099.9	3412.63	0.962523	0.105306	9.14023	6.23213e-20	1.01811e-18	1.94871	2360.09	2456.91	2490.7	1952.38	4256.91	4314.3	5065.27	4404.49	Mtx2
ENSMUSG00000059005.13	373.348	-0.0509285	0.118999	-0.427973	0.668671	0.728378	0.965315	402.941	374.252	365.607	377.564	389.756	323.457	411.665	341.537	Hnrnpa3
ENSMUSG00000015839.6	2281.8	0.257909	0.100859	2.55712	0.0105543	0.0196555	1.19574	2101.05	2140.9	1869.01	2204.09	2125.64	2696.09	2598.26	2519.39	Nfe2l2
ENSMUSG00000042410.16	1257.04	0.38489	0.0798931	4.81757	1.45319e-06	5.36505e-06	1.30576	1130.57	1095.79	1114.95	1023.18	1406.95	1448.6	1523.36	1312.92	Agps
ENSMUSG00000075273.4	311.592	1.02639	0.159775	6.42399	1.32752e-10	8.43507e-10	2.03692	231.152	211.393	221.413	157.727	467.482	386.48	447.462	369.628	Ttc30b
ENSMUSG00000042369.8	526.469	0.344107	0.0990618	3.47366	0.000513403	0.00124144	1.26937	425.427	496.127	501.134	433.954	597.026	577.403	602.582	578.099	Rbm45
ENSMUSG00000042359.18	288.998	0.942454	0.187608	5.02352	5.0734e-07	2.0252e-06	1.92179	266.229	189.822	160.741	174.072	353.71	347.554	368.908	450.947	Osbpl6
ENSMUSG00000002731.6	613.214	0.205127	0.101414	2.02266	0.0431079	0.0685802	1.15279	622.401	597.509	546.047	513.226	615.049	641.353	681.137	688.987	Prkra
ENSMUSG00000002732.14	564.102	-0.162499	0.0883665	-1.83892	0.0659263	0.0997696	0.893476	593.619	572.703	620.902	597.401	504.656	562.574	550.875	510.087	Fkbp7
ENSMUSG00000002733.8	788.256	0.589856	0.0810916	7.27394	3.49147e-13	2.9406e-12	1.5051	626.898	642.808	664.239	584.326	947.356	985.199	923.76	931.463	Plekha3
ENSMUSG00000051747.15	3757.3	-1.32821	1.17228	-1.13302	0.257207	0.326207	0.398261	13387	2268.16	2442.64	3398.9	4506.98	702.522	44.7462	3307.43	Ttn
ENSMUSG00000044033.16	78.4975	-0.248907	0.269999	-0.921883	0.35659	0.431555	0.841534	107.031	71.1834	66.1876	95.6169	52.9438	72.2912	66.6221	96.1034	Ccdc141
ENSMUSG00000042272.17	517.559	0.372187	0.114793	3.24225	0.00118589	0.00265817	1.29431	389.45	427.101	476.708	510.774	609.417	576.476	594.627	555.921	Sestd1
ENSMUSG00000027014.14	264.138	0.184237	0.140211	1.314	0.188845	0.250649	1.13622	233.85	256.692	248.991	250.892	301.892	251.166	327.144	242.476	Cwc22
ENSMUSG00000027011.14	796.989	0.0410592	0.092103	0.445797	0.655744	0.717117	1.02887	795.989	781.939	827.344	738.784	815.56	768.326	893.93	754.042	Ube2e3
ENSMUSG00000027009.18	346.877	-0.940162	0.221982	-4.2353	2.28246e-05	7.01018e-05	0.521174	402.941	330.032	570.474	522.215	252.328	280.824	253.562	162.636	Itga4
ENSMUSG00000075256.9	190.298	-0.223399	0.185129	-1.20672	0.22754	0.29422	0.856545	197.873	241.592	216.685	165.082	175.728	152.924	215.776	156.722	Cerkl
ENSMUSG00000027007.16	6200.02	1.66219	0.0952464	17.4514	3.35677e-68	5.92884e-66	3.16496	3001.37	3161.19	3026.5	2719.77	8380.89	9166.15	9429.52	10714.8	Itprid2
ENSMUSG00000059173.19	770.47	-0.53234	0.146688	-3.62907	0.000284444	0.000724001	0.691432	884.133	1086.09	852.559	822.959	638.705	530.135	766.652	582.534	Pde1a
ENSMUSG00000027006.13	960.496	-0.076864	0.0835538	-0.919934	0.357607	0.432572	0.948116	958.785	964.212	969.963	1051.79	1018.32	905.494	935.693	879.715	Dnajc10
ENSMUSG00000027002.13	5072.14	0.865727	0.100508	8.6135	7.08653e-18	9.56407e-17	1.82226	3928.68	3837.43	3563.88	3049.12	6219.2	6221.68	7118.62	6638.52	Nckap1
ENSMUSG00000027001.10	268.082	0.60242	0.13889	4.33741	1.44174e-05	4.57089e-05	1.51826	250.04	206.001	207.23	187.965	303.019	339.213	299.302	351.886	Dusp19
ENSMUSG00000027091.14	945.666	0.51339	0.0857542	5.98676	2.14062e-09	1.16619e-08	1.4274	752.817	854.201	740.67	770.656	1085.91	1056.56	1185.28	1119.23	Zc3h15
ENSMUSG00000027087.11	924.894	-0.178233	0.10171	-1.75237	0.0797106	0.117849	0.883785	970.477	943.72	1035.36	980.686	954.115	932.371	837.251	745.171	Itgav
ENSMUSG00000059588.13	501.49	-0.804894	0.0909627	-8.84862	8.86061e-19	1.28247e-17	0.572404	665.573	634.18	608.295	644.801	354.836	386.48	359.958	357.8	Calcrl
ENSMUSG00000027082.15	242.3	-0.314583	0.173137	-1.81697	0.0692223	0.104021	0.804083	228.453	301.99	223.777	321.175	230.925	199.264	237.652	195.164	Tfpi
ENSMUSG00000034101.14	540.328	-0.416385	0.12906	-3.22629	0.00125408	0.00279609	0.7493	497.381	684.871	645.329	643.167	426.93	485.649	445.473	493.823	Ctnnd1
ENSMUSG00000076437.10	230.817	-1.05927	0.164929	-6.42261	1.33956e-10	8.50714e-10	0.479874	271.626	334.346	312.027	326.895	154.325	136.241	123.301	187.771	Selenoh
ENSMUSG00000050043.16	584.103	0.64854	0.113059	5.73628	9.67787e-09	4.86769e-08	1.56758	473.996	465.928	485.375	393.909	644.337	685.84	742.787	780.655	Tmx2
ENSMUSG00000027080.6	329.029	0.0490903	0.155383	0.31593	0.752055	0.800075	1.03461	315.697	342.975	340.393	295.023	268.098	405.016	304.274	360.757	Med19
ENSMUSG00000034075.10	2384.83	0.857463	0.0880846	9.73454	2.14797e-22	4.25647e-21	1.81185	1600.97	1924.11	1601.9	1659.81	2915.29	2961.16	3178.97	3236.47	Zdhhc5
ENSMUSG00000027079.15	430.214	0.0804221	0.187795	0.428245	0.668473	0.728228	1.05733	453.309	430.336	275.781	513.226	449.459	398.528	446.468	474.603	Clp1
ENSMUSG00000023224.12	1550.83	-1.13168	0.135777	-8.33482	7.76136e-17	9.42108e-16	0.456384	2081.26	1903.62	1906.83	2629.06	925.953	1126.07	958.563	875.28	Serping1
ENSMUSG00000027078.14	297.997	-0.452105	0.183586	-2.46263	0.0137922	0.0249534	0.730976	293.212	299.833	380.578	402.899	312.03	259.507	197.878	238.041	Ube2l6
ENSMUSG00000027077.7	75.7922	-0.904551	1.36137	-0.664442	0.506408	0.578135	0.534199	242.844	48.5342	47.2768	56.3895	119.405	12.0485	0	79.8397	Smtnl1
ENSMUSG00000027076.10	855.847	0.669569	0.103762	6.4529	1.0973e-10	7.01245e-10	1.5906	625.099	708.599	725.699	585.143	977.77	1107.54	1093.8	1023.13	Timm10
ENSMUSG00000027075.16	250.644	-1.49112	0.235625	-6.32835	2.47801e-10	1.53064e-09	0.355736	506.375	266.399	390.034	315.454	143.061	146.436	95.4586	141.937	Slc43a1
ENSMUSG00000027074.14	1213.63	-0.295789	0.215638	-1.37169	0.170159	0.229217	0.814627	1112.59	1229.53	1622.38	1385.22	742.339	1453.24	870.065	1293.7	Slc43a3
ENSMUSG00000027067.16	1519.42	0.0751474	0.0737789	1.01855	0.308417	0.381825	1.05347	1342.84	1542.31	1517.59	1515.98	1538.75	1558.89	1539.27	1599.75	Ssrp1
ENSMUSG00000033955.13	2994.35	-0.0177061	0.124282	-0.142467	0.886711	0.910201	0.987802	2682.08	3434.06	2793.27	3139.83	2694.5	2998.23	2668.86	3544	Tnks1bp1
ENSMUSG00000044338.9	941.523	-2.22111	0.288255	-7.70537	1.30464e-14	1.28846e-13	0.214476	1882.49	1065.59	1843.01	1412.19	246.695	567.208	223.731	291.267	Aplnr
ENSMUSG00000025314.16	195.883	-1.16005	0.350792	-3.30695	0.000943189	0.00215659	0.447497	168.192	158.545	303.36	452.75	147.567	151.997	94.4642	90.1893	Ptprj
ENSMUSG00000051329.13	275.001	-0.323265	0.113355	-2.8518	0.00434724	0.00880063	0.799259	330.088	303.069	299.42	290.937	250.075	237.263	255.551	233.605	Nup160
ENSMUSG00000008200.15	1328.52	-0.438563	0.090654	-4.83776	1.31308e-06	4.88178e-06	0.737869	1365.32	1584.37	1478.98	1685.96	1161.38	1073.25	1131.58	1147.33	Fnbp4
ENSMUSG00000027282.17	9451.81	1.11795	0.100735	11.0979	1.28484e-28	3.99334e-27	2.17038	5993.75	6609.27	6193.26	5056.26	12373.1	12357.2	14278	12753.7	Mtch2
ENSMUSG00000040794.5	52.0503	-1.74658	0.267194	-6.53675	6.2871e-11	4.14714e-10	0.298008	75.5515	73.3405	92.1898	79.2721	20.2763	21.3166	27.8421	26.6132	C1qtnf4
ENSMUSG00000005510.9	3919.95	0.375251	0.110305	3.40193	0.000669113	0.00157799	1.29707	3579.7	3651.93	3675.77	2746.74	4281.69	4480.2	4749.06	4194.54	Ndufs3
ENSMUSG00000005505.12	179.896	0.294066	0.146044	2.01354	0.0440574	0.0699671	1.22609	166.393	172.566	167.833	139.748	185.866	183.508	214.782	208.47	Kbtbd4
ENSMUSG00000063235.16	843.949	0.519945	0.0889082	5.84811	4.97177e-09	2.59157e-08	1.4339	738.426	731.248	664.239	642.35	980.023	963.883	1065.95	965.469	Ptpmt1
ENSMUSG00000005506.16	3406.71	0.323116	0.072192	4.47578	7.61315e-06	2.50964e-05	1.25103	2997.78	3247.47	3042.26	2819.47	3642.98	3650.71	3849.17	4003.81	Celf1
ENSMUSG00000002102.15	2610.76	0.395095	0.0722289	5.47004	4.49923e-08	2.08884e-07	1.31503	2142.43	2425.63	2335.48	2119.92	2844.32	2992.67	3013.91	3011.73	Psmc3
ENSMUSG00000002105.15	805.894	0.0314123	0.0805118	0.390158	0.69642	0.753042	1.02201	803.185	801.353	828.132	753.494	785.145	796.13	804.437	875.28	Slc39a13
ENSMUSG00000002111.8	363.23	-0.959082	0.521225	-1.84005	0.0657604	0.0995555	0.514384	235.649	236.2	752.489	694.653	322.169	329.944	180.974	153.765	Spi1
ENSMUSG00000040687.16	493.33	-0.0507575	0.150176	-0.337986	0.735374	0.785984	0.965429	411.936	461.614	492.467	640.715	458.471	485.649	481.27	514.523	Madd
ENSMUSG00000002108.10	2047.54	0.939693	0.107208	8.76517	1.86491e-18	2.61569e-17	1.91812	1217.82	1595.16	1399.39	1402.38	2441.05	2946.33	2579.37	2798.83	Nr1h3
ENSMUSG00000002103.16	1234.32	-0.0906437	0.115719	-0.78331	0.433445	0.507923	0.939104	1077.51	1264.04	1392.3	1359.07	1241.36	1332.75	1083.85	1123.67	Acp2
ENSMUSG00000002109.14	188.344	-0.294094	0.157562	-1.86653	0.0619668	0.0945629	0.815584	225.755	223.257	179.652	202.675	190.372	155.704	182.962	146.373	Ddb2
ENSMUSG00000027257.13	433.268	-0.273586	0.177216	-1.5438	0.122636	0.171809	0.827261	625.099	445.436	409.732	415.157	402.147	370.724	332.116	465.732	Pacsin3
ENSMUSG00000027255.14	539.506	0.231152	0.0939768	2.45967	0.0139064	0.0251339	1.17377	517.168	532.797	471.192	466.643	569.991	576.476	615.509	566.271	Arfgap2
ENSMUSG00000040591.18	132.004	-1.40876	0.182844	-7.70472	1.31129e-14	1.29398e-13	0.376635	223.956	180.116	168.621	195.32	78.8524	69.5108	77.5601	62.0976	1110051M20Rik
ENSMUSG00000040549.16	1024.24	0.098061	0.0968699	1.0123	0.311397	0.385114	1.07033	1064.02	969.604	1021.97	899.78	1034.09	957.395	1093.8	1153.24	Ckap5
ENSMUSG00000075040.9	338.643	-0.497287	0.161428	-3.08055	0.00206617	0.00442384	0.708438	330.088	470.242	349.061	435.588	256.834	251.166	295.325	320.837	Zfp408
ENSMUSG00000027247.16	801.259	0.0879116	0.0967055	0.909065	0.363316	0.438085	1.06283	686.26	819.688	771.4	828.68	788.524	796.13	832.279	887.108	Arhgap1
ENSMUSG00000027244.14	1291.19	0.691124	0.0760324	9.08986	9.9166e-20	1.57772e-18	1.61454	1049.63	985.783	969.963	946.362	1497.07	1588.55	1689.42	1602.71	Atg13
ENSMUSG00000027243.8	230.593	0.662422	0.190828	3.47131	0.000517934	0.00125066	1.58274	212.264	169.33	200.139	132.393	225.293	291.018	308.252	306.052	Harbi1
ENSMUSG00000040506.16	802.018	0.100465	0.0939935	1.06885	0.285139	0.357031	1.07212	742.024	765.761	823.405	764.935	910.182	757.204	863.105	789.526	Ambra1
ENSMUSG00000040479.11	1220.1	-0.754293	0.157304	-4.79512	1.62575e-06	5.96778e-06	0.592837	1269.99	1326.6	1770.52	1761.15	1008.18	1037.1	772.618	814.661	Dgkz
ENSMUSG00000095332.2	54.8628	-1.53123	0.314469	-4.86924	1.12026e-06	4.21247e-06	0.345983	107.031	70.1049	59.884	88.2618	36.0468	23.1703	21.8759	32.5273	Gm9821
ENSMUSG00000027230.9	308.416	-1.40086	0.140733	-9.954	2.42236e-23	5.25289e-22	0.378704	464.102	449.75	427.067	448.664	183.614	191.85	132.25	170.029	Creb3l1
ENSMUSG00000058318.15	786.131	-0.156684	0.0808258	-1.93854	0.0525578	0.0817201	0.897085	879.636	817.531	775.34	843.39	744.592	727.546	770.629	730.386	Phf21a
ENSMUSG00000027222.14	1829.9	1.52779	0.0921242	16.5841	9.08636e-62	1.21687e-59	2.88345	972.276	1038.63	895.108	866.273	2844.32	2488.49	2881.66	2652.45	Pex16
ENSMUSG00000044916.10	63.6468	0.767914	0.251545	3.05279	0.00226727	0.00480962	1.70281	57.5631	40.9844	38.6094	51.486	95.7494	73.218	86.5093	65.0546	1700029I15Rik
ENSMUSG00000027223.15	474.593	2.14667	0.241891	8.87452	7.02332e-19	1.0214e-17	4.42804	245.542	161.781	132.375	159.362	708.546	573.696	713.951	1101.49	Mapk8ip1
ENSMUSG00000068742.11	856.251	0.0321498	0.144269	0.222846	0.823655	0.859846	1.02253	1059.52	785.175	682.362	860.552	879.768	946.273	805.432	830.924	Cry2
ENSMUSG00000049922.8	294.434	0.147346	0.207886	0.708781	0.47846	0.551603	1.10753	268.927	221.1	367.183	258.247	271.478	319.75	249.584	399.199	Slc35c1
ENSMUSG00000027221.5	346.101	-0.795612	0.162255	-4.90348	9.41517e-07	3.59921e-06	0.576099	503.677	389.352	369.547	494.429	286.122	274.336	214.782	236.562	Chst1
ENSMUSG00000075028.12	143.114	-0.373612	0.184187	-2.02844	0.0425156	0.0677481	0.771848	131.316	199.529	152.074	163.448	123.911	110.29	134.239	130.109	Prdm11
ENSMUSG00000068735.14	1403.2	-1.73592	0.200748	-8.64728	5.2742e-18	7.19784e-17	0.300218	1931.96	2594.96	2047.87	2056.17	758.11	396.675	653.295	786.569	Trp53i11
ENSMUSG00000027217.13	5684.79	0.382946	0.192816	1.98607	0.0470253	0.0740436	1.304	4918.94	5206.1	6133.38	3479.8	7254.42	4519.13	7226.01	6740.54	Tspan18
ENSMUSG00000027215.13	581.309	-0.155848	0.146687	-1.06245	0.28803	0.359949	0.897605	519.866	588.881	639.813	703.642	558.726	661.743	509.112	468.689	Cd82
ENSMUSG00000027198.16	1128.85	-0.0754879	0.0974455	-0.774668	0.438536	0.513027	0.949021	1105.39	1197.18	1196.89	1135.96	1257.13	1061.2	1099.76	977.297	Ext2
ENSMUSG00000040272.14	263.807	-0.497982	0.13815	-3.60464	0.000312587	0.000789043	0.708097	333.686	290.126	297.844	315.454	242.19	206.679	242.624	181.857	Accs
ENSMUSG00000087006.3	69.9332	-1.62597	0.270174	-6.01822	1.76342e-09	9.71993e-09	0.323992	125.02	108.932	75.6429	112.779	42.8056	32.4384	27.8421	34.0058	Gm13889
ENSMUSG00000040174.14	812.221	0.945237	0.0978465	9.66041	4.44075e-22	8.63148e-21	1.92551	525.263	639.572	557.079	501.784	1063.38	1067.69	1088.82	1054.18	Alkbh3
ENSMUSG00000027195.10	12100.8	2.36061	0.110757	21.3135	8.50759e-101	3.70293e-98	5.13589	4349.61	4055.3	4165.09	3207.66	18546.1	19548.3	21165.9	21768.2	Hsd17b12
ENSMUSG00000027194.16	634.002	0.503701	0.0862273	5.84155	5.17168e-09	2.68888e-08	1.41785	528.861	529.562	553.139	485.44	747.972	750.716	708.979	767.348	Ttc17
ENSMUSG00000045464.5	128.217	-0.558509	0.167227	-3.33984	0.000838274	0.00193706	0.679003	160.097	159.623	152.074	140.565	88.9906	114.924	113.357	96.1034	2810002D19Rik
ENSMUSG00000027193.12	1670.18	0.764623	0.0900004	8.49577	1.96618e-17	2.55729e-16	1.69893	1182.74	1270.52	1308.78	1188.26	1891.33	2023.23	2303.93	2192.64	Api5
ENSMUSG00000027165.16	891.334	-0.305363	0.097914	-3.11868	0.00181661	0.00393233	0.809239	1019.05	1065.59	958.144	901.414	732.201	811.886	875.037	767.348	Iftap
ENSMUSG00000027164.8	693.242	0.277312	0.102978	2.69293	0.00708271	0.0136621	1.21193	647.584	664.379	544.471	650.522	773.88	695.108	768.64	801.354	Traf6
ENSMUSG00000032841.15	137.925	-1.31381	0.288984	-4.5463	5.45967e-06	1.83906e-05	0.402258	209.566	171.487	118.192	288.485	85.6112	83.4129	87.5037	59.1405	Prr5l
ENSMUSG00000027163.13	483.661	0.656806	0.119194	5.51038	3.58069e-08	1.68421e-07	1.57659	390.35	378.566	411.308	321.175	546.335	634.865	556.842	629.847	Commd9
ENSMUSG00000048058.17	469.719	0.135052	0.126633	1.06648	0.286206	0.358073	1.09813	417.332	485.342	458.585	431.502	406.653	553.306	523.033	481.995	Ldlrad3
ENSMUSG00000027189.16	4105.71	0.312773	0.0854245	3.6614	0.000250842	0.000645075	1.24209	3899.9	3854.69	3575.7	3320.44	4292.95	4318.01	4939.98	4644.01	Trim44
ENSMUSG00000027188.8	76.6878	-0.127091	0.24018	-0.529147	0.596703	0.662901	0.915676	97.1377	64.7122	74.067	84.9928	87.8642	76.9252	74.577	53.2265	Pamr1
ENSMUSG00000005087.17	598.953	-0.535775	0.34229	-1.56527	0.117521	0.165537	0.689788	432.622	426.022	1081.06	895.693	604.911	658.962	272.455	419.898	Cd44
ENSMUSG00000010914.10	4221.22	1.4861	0.13799	10.7696	4.79051e-27	1.36088e-25	2.8013	2656	2302.68	2251.95	1673.7	5808.05	5832.42	6594.6	6650.35	Pdhx
ENSMUSG00000010911.12	793.879	0.624599	0.12017	5.19761	2.01869e-07	8.55714e-07	1.54178	737.527	607.216	636.661	517.312	918.068	986.126	951.603	996.518	Apip
ENSMUSG00000027187.10	18708.9	0.89934	0.0931129	9.6586	4.52017e-22	8.77187e-21	1.86521	14325.1	13950.9	12726.9	11236.2	23053.1	23819.9	25666.4	24892.3	Cat
ENSMUSG00000032724.5	208.583	0.145141	0.188319	0.770719	0.440874	0.515339	1.10584	232.051	213.55	205.654	141.382	229.799	186.289	239.641	220.298	Abtb2
ENSMUSG00000027185.15	777.658	-0.0786679	0.105808	-0.743493	0.457183	0.531223	0.946932	748.32	845.573	899.048	702.825	723.19	782.228	752.731	767.348	Nat10
ENSMUSG00000027184.14	6610.44	0.659691	0.0841609	7.83844	4.5617e-15	4.69539e-14	1.57974	5055.66	5545.84	5081.47	4816.8	7609.26	7466.38	8701.64	8606.43	Caprin1
ENSMUSG00000032698.15	467.735	-1.1939	0.205697	-5.80419	6.4676e-09	3.32016e-08	0.437119	500.079	561.918	698.121	845.025	337.939	304.921	288.364	205.513	Lmo2
ENSMUSG00000027180.12	3081.76	0.438949	0.0998952	4.3941	1.11233e-05	3.57867e-05	1.35562	2913.23	2766.45	2457.61	2329.95	3517.95	3230.86	3857.12	3580.96	Fbxo3
ENSMUSG00000068686.12	216.584	0.221095	0.134615	1.64243	0.100501	0.144261	1.16562	223.057	176.88	202.502	197.772	252.328	233.556	233.675	212.906	Cd59b
ENSMUSG00000032679.12	2647.56	0.553662	0.123078	4.49845	6.84493e-06	2.27053e-05	1.46781	2428.44	2374.94	2035.27	1745.62	2809.4	3149.3	3378.84	3258.64	Cd59a
ENSMUSG00000027177.14	7058.4	-1.1452	0.115514	-9.91402	3.61797e-23	7.72192e-22	0.452125	10248	11007.5	9404.94	8225.51	3914.46	4148.4	4874.35	4644.01	Hipk3
ENSMUSG00000027176.8	425.47	-0.154582	0.116239	-1.32986	0.183564	0.244437	0.898392	473.096	444.357	416.824	459.288	366.101	459.698	371.891	412.505	Cstf3
ENSMUSG00000027175.10	91.644	-0.0462196	0.185453	-0.249226	0.803186	0.842305	0.968471	106.132	92.7542	89.826	84.1756	87.8642	99.1687	84.5206	88.7108	Tcp11l1
ENSMUSG00000045106.12	57.5152	0.185983	0.259374	0.717047	0.473345	0.546896	1.13759	60.2613	40.9844	66.9755	46.5826	65.3349	67.6571	51.7067	60.619	Ccdc73
ENSMUSG00000027170.12	720.001	0.0741928	0.0769379	0.96432	0.334885	0.40923	1.05277	692.556	709.677	721.76	682.394	732.201	716.424	774.606	730.386	Eif3m
ENSMUSG00000005973.6	645.337	-0.428799	0.146647	-2.92403	0.00345535	0.00709406	0.74288	676.366	691.342	768.248	828.68	564.358	671.011	528.005	434.683	Rcn1
ENSMUSG00000027167.11	303.109	0.511369	0.131617	3.88527	0.000102215	0.000281004	1.4254	288.715	242.671	243.476	224.741	333.433	329.944	390.783	371.107	Elp4
ENSMUSG00000042670.5	268.019	0.355817	0.144974	2.45435	0.0141141	0.0254676	1.27971	223.956	259.927	259.235	199.406	290.628	320.676	327.144	263.175	Immp1l
ENSMUSG00000027166.14	229.623	0.0405243	0.134673	0.30091	0.763483	0.809868	1.02849	232.951	221.1	215.11	236.999	252.328	208.532	258.534	211.427	Dnajc24
ENSMUSG00000085218.7	118.738	-1.2406	0.223934	-5.54001	3.02455e-08	1.43704e-07	0.423197	206.867	162.859	152.074	145.468	94.6229	59.3159	63.639	65.0546	BB218582
ENSMUSG00000027122.15	483.587	0.117724	0.123669	0.951928	0.341134	0.41574	1.08502	482.091	462.692	492.467	420.878	465.229	553.306	558.83	433.204	Arl14ep
ENSMUSG00000063684.9	341.492	0.842805	0.203113	4.14944	3.33292e-05	9.89967e-05	1.79353	299.508	261.006	252.931	165.899	378.492	474.527	524.028	375.542	Hadhb-ps
ENSMUSG00000057234.9	167.949	-0.39905	0.166655	-2.39447	0.0166444	0.0293171	0.758357	214.962	199.529	180.44	169.168	167.843	146.436	120.318	144.894	Mettl15
ENSMUSG00000027162.7	1394.05	0.0237422	0.100061	0.237278	0.812441	0.850182	1.01659	1457.07	1499.17	1240.23	1336.19	1319.09	1347.58	1578.05	1375.02	Lin7c
ENSMUSG00000050199.13	591.206	0.171895	0.124761	1.37779	0.168267	0.226969	1.12654	590.921	613.687	545.259	476.45	569.991	720.132	602.582	610.626	Lgr4
ENSMUSG00000027160.16	170.3	-1.24628	0.17151	-7.26654	3.68814e-13	3.1041e-12	0.421532	244.643	230.807	257.659	228.01	99.1288	122.339	104.408	75.4042	Ccdc34
ENSMUSG00000074971.4	180.463	-0.125096	0.302422	-0.413647	0.679133	0.73727	0.916943	146.606	267.477	228.505	111.962	153.199	189.996	224.725	121.238	Fibin
ENSMUSG00000027134.4	91.6406	-0.524922	0.239207	-2.19443	0.0282045	0.0469575	0.694997	80.9481	106.775	119.768	125.855	87.8642	87.1202	68.6108	56.1835	Lpcat4
ENSMUSG00000027133.3	1475.34	-0.0230007	0.0883658	-0.260289	0.794641	0.835717	0.984184	1415.69	1554.17	1618.44	1362.34	1387.8	1540.36	1516.4	1407.54	Nop10
ENSMUSG00000027130.15	760.503	-0.474239	0.0981595	-4.83132	1.35634e-06	5.02728e-06	0.719846	945.293	841.259	806.07	947.18	628.567	665.45	663.238	586.97	Slc12a6
ENSMUSG00000027131.3	1025.9	0.5824	0.0802617	7.25626	3.97938e-13	3.34e-12	1.49734	840.061	854.201	850.195	742.053	1199.68	1215.98	1232.01	1273	Emc4
ENSMUSG00000027132.3	190.706	-0.0194994	0.175894	-0.110859	0.911728	0.931447	0.986575	155.6	188.744	216.685	206.761	212.902	209.459	155.12	180.379	Katnbl1
ENSMUSG00000055943.5	2318.45	0.577518	0.0701505	8.23256	1.83248e-16	2.1682e-15	1.49228	1840.22	1938.13	1920.23	1745.62	2652.82	2765.6	2948.28	2736.73	Emc7
ENSMUSG00000003604.14	401.178	1.30817	0.106151	12.3237	6.756e-35	3.01595e-33	2.47628	232.051	218.943	252.931	218.203	540.702	596.866	556.842	592.884	Aven
ENSMUSG00000041219.14	128.601	-0.960714	0.255715	-3.75698	0.000171979	0.000456327	0.513802	145.707	135.896	170.985	227.192	96.8759	112.144	61.6503	78.3612	Arhgap11a
ENSMUSG00000040383.16	1131.46	0.389554	0.0958467	4.06435	4.81667e-05	0.000139366	1.30999	968.678	1007.35	1047.97	893.242	1228.97	1163.15	1376.19	1366.15	Aqr
ENSMUSG00000040321.3	528.996	0.647941	0.143009	4.53075	5.87741e-06	1.96997e-05	1.56693	489.286	441.122	330.15	388.188	618.428	602.427	639.374	722.993	Zfp770
ENSMUSG00000057147.13	291.12	0.173443	0.130964	1.32435	0.185385	0.246593	1.12775	263.531	309.54	289.965	232.913	289.501	319.75	319.19	304.574	Dph6
ENSMUSG00000040282.13	97.1712	-0.369073	0.179467	-2.0565	0.0397345	0.0638087	0.77428	118.724	98.1468	105.585	115.231	88.9906	76.9252	89.4924	84.2753	Cdin1
ENSMUSG00000027210.20	332.917	0.83289	0.179238	4.64684	3.37052e-06	1.17261e-05	1.78125	318.396	207.079	193.047	238.634	372.859	415.211	446.468	471.646	Meis2
ENSMUSG00000027351.14	1008.05	0.287828	0.0769208	3.74187	0.000182656	0.000482555	1.2208	908.417	862.829	932.141	925.114	1066.76	1143.68	1053.03	1172.46	Spred1
ENSMUSG00000027349.5	578.203	-0.318052	0.092357	-3.44373	0.000573752	0.00137347	0.802152	661.076	644.965	665.815	595.767	475.368	543.111	522.039	517.48	Fam98b
ENSMUSG00000027347.18	54.1423	-1.90821	0.296578	-6.43409	1.24216e-10	7.9092e-10	0.266423	96.2382	61.4766	84.3103	98.8859	23.6557	17.6094	22.8703	28.0918	Rasgrp1
ENSMUSG00000040152.8	903.288	-1.21803	0.549277	-2.21751	0.0265883	0.044455	0.42987	1394.11	1388.08	356.94	1914.79	912.435	473.6	370.896	415.462	Thbs1
ENSMUSG00000005102.13	471.715	0.266	0.0975859	2.72581	0.00641446	0.0124937	1.20247	417.332	392.587	458.585	443.761	511.414	500.478	543.915	505.652	Eif2ak4
ENSMUSG00000009549.14	1560.99	-0.121874	0.0846235	-1.44019	0.149813	0.204797	0.918993	1627.96	1615.65	1722.45	1542.95	1356.26	1637.67	1503.47	1481.47	Srp14
ENSMUSG00000040093.16	146.444	-0.830605	0.296071	-2.80542	0.00502508	0.00999684	0.562293	199.672	100.304	232.444	218.203	108.14	120.485	124.295	68.0116	Bmf
ENSMUSG00000040084.9	121.162	-1.13933	0.234843	-4.85146	1.22556e-06	4.57456e-06	0.45397	136.712	135.896	189.895	205.127	75.4731	95.4615	71.5939	59.1405	Bub1b
ENSMUSG00000040061.17	127.968	-0.906767	0.367253	-2.46905	0.0135472	0.024572	0.533379	99.8359	94.9112	243.476	229.644	110.393	110.29	74.577	60.619	Plcb2
ENSMUSG00000074918.4	1168.73	0.628105	0.112936	5.56159	2.67332e-08	1.27864e-07	1.54553	989.365	1004.12	772.188	909.587	1283.04	1553.33	1407.02	1431.2	Inafm2
ENSMUSG00000045838.8	313.258	0.00533691	0.162012	0.0329414	0.973721	0.980398	1.00371	333.686	297.676	243.476	375.113	326.674	317.896	274.443	337.101	Ccdc9b
ENSMUSG00000027331.15	55.4731	-1.21365	0.37849	-3.20655	0.00134337	0.00297883	0.431177	61.1608	49.6127	89.826	110.327	38.2998	44.4869	33.8082	16.2636	Knstrn
ENSMUSG00000027332.11	7894.59	0.129298	0.127445	1.01454	0.310324	0.383952	1.09376	8777.47	8012.45	7551.68	5823.64	8195.02	7668.43	8962.17	8165.83	Ivd
ENSMUSG00000040007.8	502.824	-0.529316	0.120604	-4.38889	1.1393e-05	3.65866e-05	0.692883	554.044	584.567	557.079	678.308	413.412	419.845	359.958	455.382	Bahd1
ENSMUSG00000074916.5	178.198	-0.537151	0.164294	-3.26944	0.00107761	0.00243335	0.689131	195.175	193.058	250.567	205.127	162.211	156.631	128.272	134.545	Chst14
ENSMUSG00000039983.13	382.897	0.19644	0.12419	1.58177	0.113703	0.160847	1.14587	324.692	367.781	416.824	317.906	392.009	419.845	405.699	418.419	Ccdc32
ENSMUSG00000027324.1	91.7596	0.0478116	0.228436	0.2093	0.834214	0.867929	1.0337	93.54	114.325	90.6139	62.9274	94.6229	95.4615	83.5262	99.0604	Rpusd2
ENSMUSG00000070730.11	5187.81	2.16574	0.130463	16.6003	6.93061e-62	9.49026e-60	4.48696	2227.87	2019.02	1843.01	1475.12	7920.16	7957.59	8767.27	9292.46	Rmdn3
ENSMUSG00000034278.3	88.7335	-0.516584	0.220732	-2.34032	0.0192673	0.0334346	0.699025	90.8417	113.246	129.223	84.9928	79.9789	76.9252	69.6052	65.0546	Dnajc17
ENSMUSG00000068580.11	379.822	0.164886	0.130818	1.26042	0.207518	0.271617	1.12108	303.106	371.017	412.884	344.057	381.871	381.846	401.721	442.075	Zfyve19
ENSMUSG00000034216.12	536.585	0.189186	0.150631	1.25596	0.20913	0.273433	1.14012	380.456	488.577	616.963	518.946	553.094	557.94	598.605	578.099	Vps18
ENSMUSG00000027314.6	730.915	-1.05404	0.190216	-5.54126	3.00298e-08	1.42735e-07	0.481619	1279.88	934.013	982.57	748.591	500.15	491.209	354.987	555.921	Dll4
ENSMUSG00000034154.15	765.565	0.47359	0.124551	3.80237	0.000143317	0.000385364	1.38856	569.335	661.143	730.427	602.305	925.953	752.57	976.462	906.329	Ino80
ENSMUSG00000048647.9	240.08	0.217956	0.186704	1.16738	0.243055	0.310787	1.16308	301.307	213.55	189.895	183.061	239.937	253.946	256.545	282.396	Exd1
ENSMUSG00000014077.13	6327.16	0.392902	0.09937	3.95393	7.68786e-05	0.000215483	1.31303	6215.91	5576.03	5419.5	4672.97	6623.61	7391.31	7319.48	7398.48	Chp1
ENSMUSG00000085438.1	6223.7	-0.0465723	0.0987777	-0.471486	0.637294	0.700334	0.968234	7213.37	6307.28	6366.61	5410.12	5962.37	5888.95	6559.79	6081.13	Oip5os1
ENSMUSG00000027306.15	85.0883	-0.871954	0.259446	-3.36082	0.000777106	0.00180934	0.546406	102.534	85.2044	119.768	133.21	45.0585	81.5593	58.6672	54.705	Nusap1
ENSMUSG00000027305.9	1321.6	0.641961	0.119597	5.36769	7.97533e-08	3.57205e-07	1.56045	1067.61	1183.15	1046.39	833.583	1533.12	1522.75	1733.17	1652.98	Ndufaf1
ENSMUSG00000027304.9	842.391	-0.296609	0.0817738	-3.62719	0.000286526	0.000728388	0.814164	870.641	954.505	914.807	972.514	756.983	714.571	756.708	798.397	Rtf1
ENSMUSG00000027296.7	295.387	-1.08742	0.174771	-6.22196	4.90968e-10	2.92875e-09	0.470602	391.249	403.373	506.65	305.647	206.143	180.728	188.928	180.379	Itpka
ENSMUSG00000034032.15	507.818	0.367597	0.120318	3.05522	0.00224895	0.00477241	1.2902	467.7	432.493	493.255	379.199	575.623	587.598	513.09	613.583	Rpap1
ENSMUSG00000033943.15	1127.12	0.316583	0.113084	2.79953	0.00511775	0.010163	1.24538	1049.63	1087.16	923.474	956.169	1169.27	1098.27	1437.84	1295.18	Mga
ENSMUSG00000033902.12	505.346	-0.29823	0.129498	-2.30297	0.0212804	0.0365014	0.813249	484.789	591.038	529.5	625.188	437.068	418.918	526.016	430.247	Mapkbp1
ENSMUSG00000074899.6	137.454	1.74844	0.197905	8.83475	1.00323e-18	1.44349e-17	3.35996	51.2671	63.6337	78.7947	58.0239	174.602	215.947	226.714	230.648	Sptbn5
ENSMUSG00000027293.13	894.657	-1.1361	0.22827	-4.97698	6.45833e-07	2.53487e-06	0.454989	861.647	931.856	1412.79	1712.93	645.464	642.279	462.377	487.909	Ehd4
ENSMUSG00000027291.15	1066.77	0.212243	0.0717404	2.95849	0.00309155	0.00639999	1.15849	967.779	978.233	1051.12	956.986	1138.85	1138.12	1185.28	1117.76	Vps39
ENSMUSG00000033808.16	721.018	-0.143993	0.0870396	-1.65434	0.0980579	0.141223	0.905011	753.716	781.939	721.76	770.656	689.396	629.304	736.821	684.552	Tmem87a
ENSMUSG00000062646.12	2059.33	0.748909	0.0909648	8.23295	1.82653e-16	2.16326e-15	1.68052	1707.1	1614.57	1389.15	1437.52	2427.53	2619.17	2687.76	2591.83	Ganc
ENSMUSG00000079110.11	63.4015	-1.42465	0.689669	-2.0657	0.0388564	0.0625965	0.372509	206.867	51.7698	40.9732	69.4653	76.5995	10.1949	9.9436	41.3984	Capn3
ENSMUSG00000027288.16	6431.94	1.61043	0.140472	11.4644	1.99087e-30	6.7773e-29	3.05342	4094.17	3063.04	2732.6	2804.76	8599.42	9574.88	9854.11	10732.5	Zfp106
ENSMUSG00000027287.14	1147.48	-0.0641177	0.092725	-0.691482	0.489263	0.561877	0.95653	1124.28	1166.98	1165.37	1234.85	996.92	1231.73	1079.88	1179.85	Snap23
ENSMUSG00000027286.16	408.954	0.247064	0.109234	2.26179	0.0237102	0.0402165	1.18679	407.439	387.195	359.304	343.24	402.147	462.478	457.406	452.425	Lrrc57
ENSMUSG00000027285.13	458.132	0.383339	0.118875	3.22473	0.00126092	0.00281033	1.30436	431.723	424.943	382.942	353.047	532.817	491.209	576.729	471.646	Haus2
ENSMUSG00000033705.17	819.971	-0.705156	0.155652	-4.53035	5.88855e-06	1.97316e-05	0.613376	1031.64	1004.12	854.923	1177.64	530.564	785.935	623.464	551.485	Stard9
ENSMUSG00000027284.16	337.346	-0.469621	0.106021	-4.42952	9.4442e-06	3.07827e-05	0.722154	375.959	393.666	412.096	386.554	291.754	302.14	270.466	266.132	Cdan1
ENSMUSG00000090100.7	322.93	-0.22956	0.123663	-1.85633	0.0634067	0.0964595	0.852895	362.467	346.21	347.485	335.885	296.26	250.239	312.229	332.666	Ttbk2
ENSMUSG00000027272.5	1071.72	-0.0238243	0.105252	-0.226355	0.820925	0.857514	0.983622	1169.25	1100.11	1044.03	1010.92	1092.67	971.297	1214.11	971.383	Ubr1
ENSMUSG00000054484.14	288.59	0.82145	0.113755	7.22123	5.15202e-13	4.28585e-12	1.76718	189.778	229.728	214.322	201.041	368.354	367.017	362.941	375.542	Tmem62
ENSMUSG00000023572.16	880.676	0.132159	0.0784953	1.68365	0.0922487	0.133838	1.09593	832.866	863.908	873.045	791.904	938.344	873.055	958.563	913.721	Ccndbp1
ENSMUSG00000074890.4	348.859	0.829642	0.163134	5.08565	3.66361e-07	1.49526e-06	1.77724	240.146	300.912	196.987	268.054	478.747	378.139	493.203	434.683	Lcmt2
ENSMUSG00000027259.15	331.762	1.37472	0.150756	9.11886	7.59217e-20	1.22227e-18	2.59317	207.767	189.822	191.471	149.555	408.906	458.771	511.101	536.7	Adal
ENSMUSG00000050619.14	663.042	0.251265	0.118828	2.11454	0.0344693	0.0562203	1.19025	600.814	606.138	621.69	590.863	603.784	688.62	740.798	851.624	Zscan29
ENSMUSG00000027263.12	424.126	0.835283	0.102219	8.17149	3.0461e-16	3.54564e-15	1.78421	310.301	300.912	313.603	292.571	499.023	554.233	528.005	594.362	Tubgcp4
ENSMUSG00000043909.16	627.269	-0.237708	0.130818	-1.81709	0.0692026	0.104004	0.848091	706.047	702.127	676.847	626.822	589.14	495.843	516.073	705.251	Trp53bp1
ENSMUSG00000027254.13	179.475	-0.940824	0.255137	-3.68752	0.000226449	0.000588303	0.520935	200.571	208.158	197.775	337.52	131.796	155.704	84.5206	119.76	Map1a
ENSMUSG00000033526.16	4924.21	0.996413	0.122772	8.11598	4.81864e-16	5.48317e-15	1.99503	3767.68	3667.02	2960.32	2759	6229.34	6030.75	6795.46	7184.1	Ppip5k1
ENSMUSG00000033486.14	173.214	0.258381	0.164392	1.57173	0.116013	0.163678	1.19614	169.991	176.88	138.679	145.468	170.096	166.826	207.821	209.949	Catsper2
ENSMUSG00000027248.13	5677.19	0.178499	0.108948	1.63839	0.101341	0.145299	1.13171	4860.48	4894.4	5956.09	5593.18	5570.36	6814.84	5434.18	6294.03	Pdia3
ENSMUSG00000074884.12	728.181	0.139345	0.0938831	1.48424	0.137744	0.190048	1.10141	714.142	706.442	632.722	719.987	690.522	779.447	810.403	771.784	Serf2
ENSMUSG00000027245.11	112.103	-0.062424	0.190584	-0.32754	0.74326	0.792832	0.957654	129.517	126.189	103.221	98.8859	123.911	96.3883	100.43	118.281	Hypk
ENSMUSG00000048222.3	178.17	-0.310732	0.14552	-2.13532	0.0327349	0.0536426	0.806233	212.264	196.294	196.987	185.513	154.325	164.972	178.985	136.023	Mfap1b
ENSMUSG00000068479.5	285.153	-0.163064	0.145387	-1.12159	0.262038	0.331271	0.893126	348.077	334.346	262.386	260.699	257.96	260.434	273.449	283.875	Mfap1a
ENSMUSG00000027242.14	160.331	-0.569209	0.154923	-3.67414	0.000238655	0.000616859	0.673986	196.974	176.88	209.594	180.61	122.785	124.193	119.323	152.287	Wdr76
ENSMUSG00000060227.15	77.4354	-0.514837	0.250829	-2.05254	0.040117	0.0643552	0.699872	71.9538	100.304	77.2188	115.231	68.7143	52.8282	75.5714	57.662	Golm2
ENSMUSG00000033411.16	324.173	-0.504209	0.147631	-3.41533	0.000637059	0.00150989	0.705047	401.143	382.881	346.697	390.64	266.972	219.654	328.139	257.261	Ctdspl2
ENSMUSG00000027236.8	139.414	0.228488	0.153129	1.49213	0.135665	0.187791	1.17161	131.316	125.11	128.435	128.306	128.417	151.997	159.098	162.636	Eif3j1
ENSMUSG00000033396.13	756.418	0.392308	0.0962759	4.07483	4.60472e-05	0.000133869	1.31249	670.969	689.185	587.809	670.136	918.068	794.276	892.935	827.967	Spg11
ENSMUSG00000060802.8	17546.9	-1.42893	0.145483	-9.822	9.05336e-23	1.86374e-21	0.371407	24881.6	22263.2	30699.2	24518	9462.29	11813.1	8958.19	7779.94	B2m
ENSMUSG00000027227.7	1241.38	0.512356	0.0946043	5.41578	6.10227e-08	2.7739e-07	1.42638	1115.28	1065.59	1001.48	912.855	1483.55	1395.78	1577.06	1379.45	Sord
ENSMUSG00000033256.14	84.2816	-0.997113	0.200056	-4.98418	6.22263e-07	2.44788e-06	0.501001	104.333	112.168	115.04	118.5	57.4496	52.8282	66.6221	47.3124	Shf
ENSMUSG00000027219.13	907.418	-1.18832	0.139004	-8.54879	1.24382e-17	1.64766e-16	0.438815	1300.57	1535.84	1086.58	1124.52	545.208	630.231	504.141	532.265	Slc28a2
ENSMUSG00000027199.14	150.918	-1.05184	0.219197	-4.79861	1.59773e-06	5.87022e-06	0.482352	227.554	154.231	206.442	226.375	130.67	85.2665	98.4416	78.3612	Gatm
ENSMUSG00000074876.6	208.256	0.766471	0.162644	4.71256	2.44622e-06	8.70934e-06	1.7011	135.813	156.388	169.409	155.275	220.787	314.189	243.618	270.568	NA
ENSMUSG00000005802.12	596.079	-0.039105	0.119834	-0.326327	0.744177	0.793602	0.973259	593.619	582.41	538.168	701.191	622.934	519.014	609.543	601.755	Slc30a4
ENSMUSG00000005804.14	828.125	0.599852	0.0900504	6.66129	2.71429e-11	1.88163e-10	1.51556	702.449	674.085	653.208	603.939	939.471	956.468	1053.03	1042.35	Bloc1s6
ENSMUSG00000005803.14	2067.37	-0.287831	0.109177	-2.63637	0.00837977	0.0159072	0.819133	2685.68	2212.08	2210.98	1984.26	1849.65	1797.09	2023.52	1775.69	Sqor
ENSMUSG00000027200.17	611.36	-0.371377	0.115578	-3.21322	0.00131254	0.00291684	0.773044	778.9	651.436	594.9	732.246	562.105	510.672	512.095	548.528	Sema6d
ENSMUSG00000027201.16	120.818	-0.431219	0.199269	-2.164	0.0304644	0.0503348	0.741635	124.12	167.173	109.525	154.458	92.37	106.583	101.425	110.889	Myef2
ENSMUSG00000027203.15	292.933	-0.563597	0.16578	-3.39967	0.000674666	0.00158913	0.676613	337.284	393.666	404.217	263.151	243.316	220.581	253.562	227.691	Dut
ENSMUSG00000027204.13	1259.46	-0.406439	0.174822	-2.32487	0.0200787	0.0346747	0.754483	1341.94	1132.46	1255.2	2012.86	1108.44	1170.56	1022.2	1032	Fbn1
ENSMUSG00000068394.4	140.145	-0.41919	0.18309	-2.28953	0.0220486	0.0376498	0.747845	189.778	142.367	142.618	165.082	123.911	100.096	118.329	138.98	Cep152
ENSMUSG00000091337.3	696.132	-0.670964	0.112804	-5.94804	2.71378e-09	1.46146e-08	0.628087	763.61	827.238	925.838	904.683	484.379	607.988	526.016	529.308	Eid1
ENSMUSG00000035093.16	2810.62	0.793611	0.107787	7.36274	1.80168e-13	1.56612e-12	1.73341	2279.14	2220.71	1827.25	1900.08	3301.66	3294.81	3911.81	3749.51	Secisbp2l
ENSMUSG00000027206.13	2535.4	0.890811	0.0746653	11.9307	8.18601e-33	3.33655e-31	1.85422	1833.92	1854	1760.27	1659.81	3056.1	3263.3	3492.19	3363.62	Cops2
ENSMUSG00000027207.15	782.657	0.435593	0.0802213	5.42989	5.63888e-08	2.57768e-07	1.35247	634.093	671.928	709.94	646.436	882.021	907.347	935.693	873.801	Galk2
ENSMUSG00000023330.12	128.94	-0.278079	0.205847	-1.3509	0.176727	0.236522	0.824688	177.186	107.854	149.71	129.941	121.658	126.973	98.4416	119.76	Dtwd1
ENSMUSG00000060131.11	142.419	-0.455473	0.425135	-1.07136	0.284007	0.355907	0.729271	75.5515	99.2254	274.206	210.03	125.037	189.996	79.5488	85.7538	Atp8b4
ENSMUSG00000027359.16	5525.54	0.965963	0.170175	5.67628	1.37656e-08	6.77552e-08	1.95337	2997.78	4254.83	4419.6	3296.74	8136.45	6883.42	8645.96	5569.56	Slc27a2
ENSMUSG00000027360.5	170.319	0.755096	0.287541	2.62605	0.00863829	0.0163369	1.68774	76.4509	143.445	108.737	178.975	265.845	222.434	224.725	141.937	Hdc
ENSMUSG00000027361.15	346.999	-0.554639	0.107664	-5.15155	2.58336e-07	1.07672e-06	0.680828	429.924	416.315	409.732	394.726	304.145	254.873	282.398	283.875	Gabpb1
ENSMUSG00000027363.15	3745.33	1.11284	0.0715813	15.5465	1.68009e-54	1.75003e-52	2.16271	2349.29	2437.49	2443.42	2243.32	4901.24	4824.97	5455.06	5307.86	Usp8
ENSMUSG00000027365.14	2161.57	0.0969274	0.0995359	0.973793	0.330159	0.404509	1.06949	2325.91	2078.34	2020.3	1933.59	2124.51	2161.32	2553.52	2095.05	Trpm7
ENSMUSG00000027366.12	3016.11	0.520502	0.063343	8.2172	2.08317e-16	2.45528e-15	1.43445	2432.94	2571.23	2414.27	2496.66	3455.99	3553.39	3787.52	3416.84	Sppl2a
ENSMUSG00000001998.15	358.221	0.092409	0.142785	0.647189	0.51751	0.588439	1.06615	382.255	376.409	273.418	354.682	382.998	337.359	357.97	400.677	Ap4e1
ENSMUSG00000001999.15	993.126	-0.554215	0.0869527	-6.37376	1.84455e-10	1.14985e-09	0.681027	1105.39	1183.15	1311.14	1126.15	816.686	782.228	823.33	796.919	Blvra
ENSMUSG00000034906.15	80.9139	-0.835645	0.342862	-2.43726	0.014799	0.0265795	0.560332	66.5573	80.8903	120.556	147.103	46.185	88.047	44.7462	53.2265	Ncaph
ENSMUSG00000074825.4	319.637	-0.065454	0.299873	-0.218272	0.827217	0.86246	0.955645	227.554	225.414	506.65	347.326	235.431	436.528	236.658	341.537	Itpripl1
ENSMUSG00000003660.10	3204.01	0.220362	0.0653303	3.37304	0.000743439	0.00173602	1.16503	3188.45	2881.85	2938.25	2828.46	3459.37	3350.42	3417.62	3567.65	Snrnp200
ENSMUSG00000003662.10	1223.34	0.491368	0.0898961	5.46596	4.6041e-08	2.13415e-07	1.40578	1085.6	1048.34	1030.63	903.866	1366.4	1363.34	1520.38	1468.16	Ciao1
ENSMUSG00000034850.15	2141.84	0.0716137	0.0678484	1.0555	0.291199	0.363395	1.05089	2066.87	2164.62	2002.17	2124.82	2088.46	2331.85	2222.39	2133.49	Tmem127
ENSMUSG00000027367.16	4293.04	0.0994411	0.106403	0.934572	0.350009	0.424984	1.07136	4159.83	4472.69	4544.09	3404.62	4367.3	4182.69	4742.1	4471.02	Stard7
ENSMUSG00000027371.10	1099.88	-0.249908	0.111575	-2.23983	0.0251018	0.0422769	0.84095	1247.5	1309.34	1241.8	983.138	980.023	996.321	1082.86	958.077	Fahd2a
ENSMUSG00000034800.15	182.351	-0.254984	0.138569	-1.84012	0.0657506	0.0995531	0.837996	196.974	211.393	195.411	188.782	159.958	165.899	151.143	189.25	Zfp661
ENSMUSG00000027374.12	1268.9	0.935158	0.110838	8.43718	3.25093e-17	4.13992e-16	1.9121	839.162	960.976	968.387	718.353	1626.61	1641.38	1712.29	1684.03	Mrps5
ENSMUSG00000027375.14	61.0231	-0.390561	0.30482	-1.28129	0.200093	0.263256	0.762833	105.232	67.9478	58.3081	45.7654	54.0702	51.9014	54.6898	50.2695	Mal
ENSMUSG00000027377.2	167.989	-0.548495	0.219117	-2.5032	0.0123074	0.0225448	0.683733	175.387	239.435	224.565	157.727	159.958	123.266	102.419	161.158	Mall
ENSMUSG00000027378.16	406.446	0.425101	0.116714	3.64224	0.000270281	0.000691417	1.34267	391.249	351.603	338.029	308.099	468.609	438.381	506.129	449.468	Nphp1
ENSMUSG00000051319.6	1069.45	-0.16059	0.0777151	-2.0664	0.0387909	0.0624993	0.894659	1160.26	1140.01	1171.68	1042.8	1013.82	957.395	1039.11	1030.52	Mtln
ENSMUSG00000027381.16	257.3	-1.25294	0.330404	-3.79214	0.000149353	0.000400213	0.419593	324.692	229.728	470.404	425.781	248.948	155.704	123.301	79.8397	Bcl2l11
ENSMUSG00000014355.10	2176.38	0.258352	0.0759433	3.40191	0.000669162	0.00157799	1.19611	2157.72	2033.04	1907.62	1832.25	2423.02	2357.81	2409.33	2290.22	Anapc1
ENSMUSG00000014361.5	545.885	-0.60972	0.201129	-3.03148	0.00243359	0.00513472	0.655324	482.091	514.462	798.978	841.756	414.539	481.941	386.806	446.511	Mertk
ENSMUSG00000014353.15	1303.06	0.125589	0.0760954	1.65042	0.0988569	0.142122	1.09095	1269.09	1213.35	1177.19	1325.56	1334.86	1305.88	1439.83	1358.75	Tmem87b
ENSMUSG00000027386.9	233.407	-1.7356	0.233887	-7.42068	1.16517e-13	1.03347e-12	0.300284	394.847	310.619	243.476	487.891	95.7494	116.778	120.318	97.5819	Fbln7
ENSMUSG00000027387.11	226.21	0.283357	0.235281	1.20433	0.22846	0.295223	1.21702	263.531	210.315	218.261	124.22	199.384	273.409	239.641	280.918	Zc3h8
ENSMUSG00000074807.3	384.508	-0.591567	0.158184	-3.73974	0.000184214	0.000486356	0.663622	447.913	558.682	475.132	366.94	273.731	284.531	323.167	345.972	Gm10762
ENSMUSG00000042851.17	233.711	-0.7173	0.405438	-1.7692	0.0768607	0.114093	0.608235	465.901	255.613	128.435	313.002	237.684	91.7542	257.539	119.76	Zc3h6
ENSMUSG00000027394.13	1012.27	0.527395	0.148336	3.5554	0.0003774	0.00093769	1.44132	807.682	939.405	832.072	737.966	951.862	1359.63	1067.94	1401.63	Ttl
ENSMUSG00000027395.15	329.014	-0.00091894	0.132202	-0.00695103	0.994454	0.995761	0.999363	291.413	362.388	360.88	301.561	315.41	351.261	297.314	351.886	Polr1b
ENSMUSG00000037938.4	227.069	0.119564	0.142824	0.837142	0.402513	0.477321	1.08641	223.956	224.336	242.688	180.61	252.328	239.117	237.652	215.863	Chchd5
ENSMUSG00000027397.14	653.535	0.629203	0.282713	2.22559	0.0260417	0.0436488	1.54671	465.901	609.373	423.128	555.722	731.075	558.867	1365.26	518.958	Slc20a1
ENSMUSG00000048327.6	51.5329	-0.901949	0.433522	-2.08051	0.0374785	0.0605689	0.535163	54.8648	49.6127	74.067	90.7135	27.0351	70.4376	21.8759	23.6562	Ckap2l
ENSMUSG00000037902.18	1703.77	-0.821355	0.447016	-1.83741	0.0661487	0.100019	0.56591	1073.01	1141.09	3087.18	3402.98	1500.45	1480.12	972.484	972.862	Sirpa
ENSMUSG00000037885.18	663.201	0.333353	0.100522	3.31622	0.000912446	0.00209337	1.25994	578.329	593.195	572.05	602.305	648.843	745.155	731.849	833.882	Stk35
ENSMUSG00000027404.15	1988.81	-0.225767	0.0819821	-2.75385	0.0058898	0.0115512	0.85514	1943.65	2228.26	2337.84	2065.16	1833.88	1824.89	1773.94	1902.85	Snrpb
ENSMUSG00000027405.16	495.529	-0.802752	0.13016	-6.16744	6.94048e-10	4.06066e-09	0.573254	581.027	671.928	554.715	714.267	326.674	403.162	373.879	338.58	Nop56
ENSMUSG00000027406.12	35450.8	0.464236	0.123893	3.74707	0.000178909	0.000472965	1.37959	32980	32229.9	31258.6	22716	38815.7	40452.5	44348.5	40805.5	Idh3b
ENSMUSG00000027408.7	339.309	-2.3151	0.233038	-9.93443	2.9487e-23	6.38292e-22	0.200949	547.749	450.828	483.8	779.646	138.555	131.607	105.402	76.8827	Cpxm1
ENSMUSG00000037773.14	575.921	-0.0686999	0.100261	-0.685211	0.493211	0.565825	0.953497	618.803	527.404	645.329	565.529	564.358	579.256	538.943	567.749	Pced1a
ENSMUSG00000027411.17	684.844	-0.0245049	0.110411	-0.221942	0.824359	0.860363	0.983158	601.714	754.976	686.302	722.439	711.925	715.498	687.103	598.798	Vps16
ENSMUSG00000027303.18	1669.96	0.0052561	0.0753495	0.0697563	0.944388	0.957588	1.00365	1620.76	1657.71	1780.76	1609.96	1573.67	1715.53	1774.93	1626.36	Ptpra
ENSMUSG00000037740.8	678.837	0.309785	0.0947605	3.26913	0.00107878	0.00243555	1.23952	578.329	644.965	649.268	551.636	746.845	743.302	720.911	795.44	Mrps26
ENSMUSG00000027300.10	204.875	0.154634	0.148277	1.04287	0.297009	0.369578	1.11314	174.488	229.728	191.471	180.61	241.063	203.898	204.838	212.906	Ubox5
ENSMUSG00000079043.3	156.38	0.638228	0.213283	2.9924	0.00276795	0.00577719	1.55642	100.735	148.838	126.859	113.596	132.923	218.727	203.844	205.513	Fastkd5
ENSMUSG00000037703.14	146.688	-0.551714	0.171245	-3.22179	0.00127393	0.00283672	0.682209	180.784	196.294	141.043	180.61	130.67	115.851	120.318	107.931	Lzts3
ENSMUSG00000068290.11	2763.29	0.406324	0.0636831	6.38041	1.76618e-10	1.10325e-09	1.3253	2390.67	2498.97	2406.39	2213.08	3170.99	3086.28	3224.71	3115.23	Ddrgk1
ENSMUSG00000074797.11	294.494	0.0308615	0.124396	0.248091	0.804064	0.843153	1.02162	268.927	321.404	312.815	263.151	282.742	317.896	290.353	298.66	Itpa
ENSMUSG00000027309.18	5156.33	0.805186	0.122675	6.56357	5.2534e-11	3.50045e-10	1.74737	4386.49	3949.6	3574.13	3104.69	5937.59	6141.97	6982.4	7173.75	Dnaaf9
ENSMUSG00000085566.1	104.838	0.403463	0.230728	1.74865	0.0803518	0.118697	1.32268	86.3446	79.8117	95.3416	99.7031	78.8524	143.656	135.233	119.76	A730017L22Rik
ENSMUSG00000027312.14	1492.65	0.75506	0.0890964	8.47464	2.35812e-17	3.03788e-16	1.6877	1117.08	1170.21	1177.98	979.052	1783.19	1847.13	2003.64	1862.93	Atrn
ENSMUSG00000027316.15	180.226	-2.41014	0.170766	-14.1137	3.12672e-45	2.17745e-43	0.188138	325.591	321.404	278.145	287.668	66.4613	48.1941	56.6785	57.662	Gfra4
ENSMUSG00000027318.17	83.0699	-1.13805	0.224791	-5.0627	4.13366e-07	1.66977e-06	0.454374	138.511	102.461	95.3416	120.951	58.5761	48.1941	54.6898	45.8339	Adam33
ENSMUSG00000027322.11	373.37	-0.971998	0.554598	-1.75262	0.0796681	0.117801	0.5098	277.022	186.587	621.69	893.242	296.26	359.602	189.923	162.636	Siglec1
ENSMUSG00000074793.10	1793.22	0.0154422	0.12193	0.126649	0.899219	0.92106	1.01076	1432.78	1715.95	2126.67	1857.58	1816.99	1785.04	1772.94	1837.79	Hspa12b
ENSMUSG00000027327.16	10445	2.13014	0.112477	18.9384	5.50202e-80	1.48785e-77	4.37759	4558.28	3807.23	3867.24	3305.73	15699.5	16751.2	16538.2	19032.9	1700037H04Rik
ENSMUSG00000027329.9	367.241	-0.151205	0.0996962	-1.51666	0.129354	0.179897	0.900498	409.237	371.017	379.79	384.102	351.457	341.066	333.111	368.15	Spef1
ENSMUSG00000068267.5	6809.39	0.717039	0.0629892	11.3835	5.05157e-30	1.68206e-28	1.6438	4932.43	5480.04	5183.12	5009.67	8792.05	8339.44	8086.14	8652.26	Cenpb
ENSMUSG00000027330.16	155.473	-0.389351	0.21022	-1.85211	0.0640096	0.0971947	0.763473	174.488	152.074	167.045	213.299	139.681	166.826	137.222	93.1463	Cdc25b
ENSMUSG00000068264.11	406.91	0.545715	0.144654	3.77254	0.000161593	0.000430456	1.45974	270.726	369.938	364.819	318.723	541.829	436.528	515.079	437.64	Ap5s1
ENSMUSG00000037523.13	2869.64	0.726816	0.15481	4.69489	2.66752e-06	9.43659e-06	1.65498	2513.89	2171.09	2193.64	1766.87	2898.39	3540.42	3352.98	4519.82	Mavs
ENSMUSG00000037514.17	940.485	0.332992	0.0868383	3.83462	0.000125759	0.000341115	1.25962	793.291	890.871	861.226	783.732	984.529	1058.42	1025.19	1126.63	Pank2
ENSMUSG00000048911.15	671.131	1.08989	0.193183	5.64174	1.68338e-08	8.216e-08	2.12858	336.384	523.09	324.634	533.657	928.206	959.249	1011.26	752.563	Rnf24
ENSMUSG00000027333.18	296.17	-0.280284	0.135059	-2.07526	0.0379623	0.0612695	0.823429	304.005	308.461	340.393	345.692	319.916	240.044	256.545	254.304	Smox
ENSMUSG00000027335.9	434.448	-1.52433	0.183991	-8.28479	1.18322e-16	1.4263e-15	0.347642	751.918	718.305	548.411	557.357	221.913	189.069	192.906	295.703	Adra1d
ENSMUSG00000079037.9	2516.43	-0.212368	0.103208	-2.05767	0.0396221	0.0636451	0.86312	3081.42	2680.16	2281.89	2763.9	2359.94	2359.66	2416.29	2188.2	Prnp
ENSMUSG00000027339.15	726.513	-0.00806315	0.22377	-0.0360333	0.971256	0.978401	0.994427	530.659	569.467	789.523	1023.18	664.613	843.397	561.813	829.446	Rassf2
ENSMUSG00000027340.15	1029.89	-0.013325	0.0945203	-0.140976	0.887889	0.91103	0.990806	998.359	1113.05	959.72	1070.58	1112.95	1008.37	1055.02	921.114	Slc23a2
ENSMUSG00000027341.10	266.549	0.316038	0.125116	2.52596	0.0115383	0.0212863	1.24491	246.442	216.786	263.174	222.289	281.616	280.824	315.212	306.052	Tmem230
ENSMUSG00000027342.14	424.628	-0.37988	0.133265	-2.85056	0.00436427	0.00883071	0.768501	400.243	448.671	543.683	527.936	397.642	367.944	364.93	345.972	Pcna
ENSMUSG00000058793.14	2994	-0.169991	0.0697446	-2.43733	0.0147962	0.0265795	0.888848	3263.11	3214.04	3128.94	3072.82	2788	2925.01	2585.34	2974.77	Cds2
ENSMUSG00000027346.15	1565.16	0.597432	0.144518	4.13396	3.5656e-05	0.000105548	1.51302	1433.68	1319.05	1054.27	1176.82	2026.51	1546.85	2225.38	1738.73	Gpcpd1
ENSMUSG00000044991.10	146.193	0.163529	0.153193	1.06747	0.28576	0.357625	1.12002	147.505	144.524	133.951	125.855	141.934	144.582	170.036	161.158	Shld1
ENSMUSG00000037376.14	392.246	0.235742	0.14253	1.65399	0.0981304	0.141261	1.17751	277.922	379.645	403.429	380.833	432.562	441.162	436.524	385.892	Trmt6
ENSMUSG00000027353.14	173.476	-0.329609	0.203807	-1.61726	0.105822	0.15096	0.795752	241.045	172.566	193.047	164.265	134.049	131.607	150.148	201.078	Mcm8
ENSMUSG00000027357.16	6783.11	0.75327	0.114169	6.59783	4.17222e-11	2.82013e-10	1.68561	5399.24	5005.49	5714.19	4086.19	8111.66	7987.25	9015.86	8945.01	Crls1
ENSMUSG00000043110.2	114.373	0.195749	0.213512	0.916803	0.359246	0.434123	1.14532	112.428	100.304	127.647	85.81	93.4965	139.948	119.323	136.023	Lrrn4
ENSMUSG00000034723.11	1755.31	1.62745	0.128165	12.698	6.0659e-37	3.01735e-35	3.08965	923.707	949.112	871.469	691.384	2409.51	2566.34	3083.51	2547.48	Tmx4
ENSMUSG00000051177.16	446.404	0.764916	0.125824	6.07927	1.20732e-09	6.82132e-09	1.69927	379.556	339.739	279.721	324.444	549.714	513.453	600.593	584.013	Plcb1
ENSMUSG00000039943.16	1876.14	0.282096	0.104325	2.70402	0.00685058	0.0132479	1.21596	1673.83	1831.36	1410.43	1858.4	1961.17	2026.93	2115	2132.02	Plcb4
ENSMUSG00000074771.10	2523.59	-0.814838	0.150858	-5.40135	6.61422e-08	2.99767e-07	0.568472	4139.14	3238.85	2837.4	2657.66	1613.1	2089.03	1815.7	1797.87	Ankef1
ENSMUSG00000027274.16	615.184	1.53335	0.167615	9.1481	5.79455e-20	9.51727e-19	2.89458	413.735	289.048	308.875	251.709	778.386	937.932	903.873	1037.92	Mkks
ENSMUSG00000027281.16	127.892	0.662903	0.208388	3.18109	0.0014672	0.00322817	1.58326	114.227	91.6756	101.645	88.2618	112.646	181.655	154.126	178.9	Slx4ip
ENSMUSG00000027276.7	810.492	-0.376951	0.22553	-1.6714	0.0946428	0.136952	0.770063	1250.2	695.656	906.927	809.066	595.899	844.324	502.152	879.715	Jag1
ENSMUSG00000062098.11	796.688	-0.271806	0.103591	-2.62385	0.00869421	0.0164324	0.828282	944.394	854.201	937.657	751.042	727.695	725.692	749.747	683.073	Btbd3
ENSMUSG00000074766.10	123.708	0.120578	0.179569	0.671484	0.501912	0.573863	1.08717	119.623	125.11	105.585	124.22	118.279	152.924	109.38	134.545	Ism1
ENSMUSG00000039033.11	135.329	0.339544	0.207848	1.63361	0.10234	0.146456	1.26536	135.813	150.995	104.797	87.4445	144.187	145.509	163.075	150.808	Tasp1
ENSMUSG00000045624.15	435.247	-0.0294543	0.131602	-0.223814	0.822902	0.859277	0.979791	413.735	476.713	453.858	413.523	388.63	370.724	487.236	477.56	Esf1
ENSMUSG00000027384.6	700.668	0.25482	0.116138	2.19412	0.0282269	0.0469819	1.19319	674.567	681.635	653.208	545.098	729.948	693.254	765.657	861.973	Ndufaf5
ENSMUSG00000068205.14	81.821	-0.552633	0.23195	-2.38255	0.0171931	0.0301572	0.681775	110.629	107.854	96.1295	74.3687	51.8173	65.8035	69.6052	78.3612	Macrod2
ENSMUSG00000038844.10	1168.25	0.848247	0.143731	5.90162	3.59951e-09	1.91728e-08	1.80031	952.489	890.871	809.222	686.48	1417.09	1346.66	1844.54	1398.67	Kif16b
ENSMUSG00000008333.12	454.369	-0.156186	0.104777	-1.49065	0.136054	0.188184	0.897394	459.605	445.436	493.255	517.312	470.862	428.186	419.62	400.677	Snrpb2
ENSMUSG00000015932.8	1809.99	-0.19675	0.0567357	-3.46784	0.000524654	0.00126488	0.872514	1949.95	1953.23	1876.1	1953.2	1654.77	1687.72	1685.44	1719.51	Dstn
ENSMUSG00000027422.15	3495.22	-0.153536	0.10903	-1.40819	0.159073	0.215643	0.899044	3183.96	3476.12	4046.9	4016.73	3692.55	3374.52	3070.58	3100.44	Rrbp1
ENSMUSG00000027423.15	2416.69	-0.308908	0.168741	-1.83067	0.0671505	0.101345	0.807253	2141.53	2054.61	3168.34	3332.7	2300.24	2157.61	2228.36	1950.16	Snx5
ENSMUSG00000027424.11	854.817	0.611708	0.128005	4.77878	1.76361e-06	6.44278e-06	1.52807	754.616	749.583	663.451	538.56	948.482	1010.22	1095.78	1077.84	Mgme1
ENSMUSG00000027425.18	605.572	0.144774	0.0999983	1.44776	0.147684	0.202273	1.10556	574.731	558.682	634.297	532.022	602.658	673.791	601.588	666.81	Kat14
ENSMUSG00000027427.13	460.605	0.211745	0.111169	1.90471	0.0568171	0.0875608	1.15809	405.64	475.635	372.699	454.385	492.265	482.868	497.18	504.173	Polr3f
ENSMUSG00000027428.9	847.529	-0.230331	0.0997855	-2.30826	0.0209848	0.0360759	0.85244	929.104	992.254	926.626	813.152	758.11	725.692	853.161	782.134	Rbbp9
ENSMUSG00000027429.16	829.179	0.155317	0.0979272	1.58604	0.11273	0.159545	1.11367	695.254	848.808	842.315	751.042	888.78	836.91	852.167	918.157	Sec23b
ENSMUSG00000074754.4	508.338	0.371276	0.104137	3.56525	0.000363508	0.000906269	1.2935	466.8	458.378	446.766	401.264	518.173	562.574	606.56	606.19	Smim26
ENSMUSG00000027430.12	405.706	-0.499182	0.137029	-3.6429	0.000269588	0.000689847	0.707508	482.99	498.284	482.224	440.492	287.248	389.26	373.879	291.267	Dtd1
ENSMUSG00000063873.10	4705.19	0.420348	0.102971	4.08221	4.46097e-05	0.000129938	1.33825	3963.76	4536.33	4039.02	3559.07	5224.54	4776.78	5728.51	5813.51	Slc24a3
ENSMUSG00000001768.16	1137.81	0.32476	0.149721	2.16909	0.0300755	0.0497935	1.25246	1045.13	813.217	1116.52	1067.31	1310.08	1404.12	1376.19	969.905	Rin2
ENSMUSG00000002728.14	773.76	0.602965	0.10562	5.70881	1.13767e-08	5.64757e-08	1.51883	610.708	681.635	646.117	520.581	906.803	913.835	977.456	932.942	Naa20
ENSMUSG00000001767.5	491.971	0.138062	0.106862	1.29197	0.196368	0.259081	1.10043	473.096	489.656	467.253	441.309	509.161	472.673	491.214	591.405	Crnkl1
ENSMUSG00000037110.20	4723.38	0.197291	0.182757	1.07953	0.280354	0.351871	1.14654	5885.82	4845.87	3845.18	3027.87	4478.82	5137.31	5440.14	5126.01	Ralgapa2
ENSMUSG00000074749.10	640.673	0.866065	0.110062	7.86886	3.57899e-15	3.72477e-14	1.82268	496.481	485.342	427.855	408.619	847.101	796.13	906.856	756.999	Kiz
ENSMUSG00000027433.5	1262.24	0.273777	0.120913	2.26424	0.0235591	0.0399882	1.20897	1032.54	1136.78	1252.84	1149.85	1502.7	1215.98	1586	1221.25	Xrn2
ENSMUSG00000074743.4	1429.22	0.398763	0.0972606	4.09995	4.13246e-05	0.000121092	1.31838	1097.3	1175.6	1365.51	1292.05	1486.93	1697.92	1656.6	1661.85	Thbd
ENSMUSG00000027435.8	4364.91	-0.964006	0.123696	-7.79336	6.52502e-15	6.62119e-14	0.512631	4799.32	6018.23	5556.6	6712.8	3165.36	3274.42	2701.68	2690.89	Cd93
ENSMUSG00000036992.10	152.458	-0.114432	0.159524	-0.717331	0.47317	0.546797	0.923746	152.002	152.074	174.924	154.458	147.567	164.045	122.306	152.287	Nxt1
ENSMUSG00000027439.9	1158.31	-0.181483	0.107891	-1.6821	0.0925504	0.134227	0.881796	1368.02	1315.81	1062.94	1179.28	985.656	1112.17	1148.49	1094.1	Gzf1
ENSMUSG00000027438.14	102.313	-0.325672	0.267988	-1.21525	0.224272	0.290549	0.797927	118.724	128.346	133.163	74.3687	93.4965	96.3883	61.6503	112.367	Napb
ENSMUSG00000027447.6	20739.4	-0.781002	0.0845055	-9.24202	2.41879e-20	4.12277e-19	0.581962	27534	25143.9	27904.4	24301.4	15028.1	16679.8	15474.2	13849.2	Cst3
ENSMUSG00000068134.13	315.786	0.107435	0.174372	0.616125	0.537812	0.607331	1.07731	393.947	264.241	286.813	271.323	284.995	385.553	305.269	334.144	Zfp120
ENSMUSG00000033096.7	8051.45	1.71144	0.102582	16.6836	1.72381e-62	2.5311e-60	3.27487	3434.9	4255.91	3726.2	3653.87	12067.8	12376.6	13953.9	10942.5	Apmap
ENSMUSG00000027452.11	7018.49	0.611884	0.140631	4.351	1.35517e-05	4.3155e-05	1.52825	6194.33	5827.33	6004.94	4182.63	7140.65	8968.74	9246.55	8582.77	Acss1
ENSMUSG00000033068.16	595.292	-0.0330104	0.0917912	-0.359625	0.719127	0.772227	0.977379	625.099	634.18	591.748	558.174	627.44	557.94	589.656	578.099	Entpd6
ENSMUSG00000033059.7	3017.36	-0.838469	0.0851305	-9.84923	6.90736e-23	1.43897e-21	0.559237	3972.75	4341.11	3492.18	3677.57	2157.18	2169.66	2184.61	2143.84	Pygb
ENSMUSG00000032046.15	1800.88	0.0419025	0.144256	0.290472	0.771455	0.816051	1.02947	1419.29	1516.42	2201.52	1960.56	1841.77	1880.5	1821.67	1765.34	Abhd12
ENSMUSG00000068115.13	365.388	-0.982433	0.198205	-4.95664	7.17234e-07	2.79531e-06	0.506126	546.849	601.823	371.123	423.33	200.51	289.165	274.443	215.863	Ninl
ENSMUSG00000027455.16	927.21	0.279439	0.0911183	3.06677	0.00216383	0.00461358	1.21372	780.699	916.756	884.865	769.839	987.908	1055.64	1000.33	1021.65	Nsfl1c
ENSMUSG00000032966.14	3597.36	-0.151562	0.0776242	-1.95251	0.0508776	0.0793912	0.900275	3611.18	4158.84	3767.96	3605.66	3346.72	3415.3	3228.69	3644.54	Fkbp1a
ENSMUSG00000027456.8	66.0143	-0.227729	0.208564	-1.09189	0.27488	0.345678	0.853978	74.6521	71.1834	67.7634	71.0998	65.3349	52.8282	64.6334	60.619	Sdcbp2
ENSMUSG00000032869.15	548.378	0.164225	0.0926448	1.77263	0.0762894	0.11341	1.12056	490.185	531.719	558.654	489.526	586.887	596.866	581.701	551.485	Psmf1
ENSMUSG00000032852.3	118.624	7.72686	0.782152	9.87897	5.1356e-23	1.08659e-21	211.845	2.69827	1.07854	0	0.817239	122.785	279.897	123.301	418.419	Rspo4
ENSMUSG00000027459.16	52.8523	-0.442747	0.378546	-1.1696	0.242162	0.309938	0.735732	62.0602	34.5132	95.3416	50.6688	32.6674	48.1941	35.797	63.5761	Fam110a
ENSMUSG00000032802.8	1997.18	1.40314	0.0911564	15.3927	1.83272e-53	1.86128e-51	2.64477	1036.14	1186.39	1105.49	1055.87	2621.28	2980.62	2792.16	3199.5	Srxn1
ENSMUSG00000068079.5	737.331	-1.15034	0.222852	-5.16189	2.44474e-07	1.0235e-06	0.45052	744.722	1352.49	872.257	1098.37	615.049	392.041	473.315	350.408	Tcf15
ENSMUSG00000074698.10	2279.29	0.235112	0.0798184	2.94559	0.00322344	0.00665043	1.177	2109.15	2226.1	2162.13	1879.65	2452.31	2341.12	2593.29	2470.6	Csnk2a1
ENSMUSG00000027465.13	9891.95	1.07803	0.147128	7.32716	2.35087e-13	2.01761e-12	2.11115	5151.89	7590.74	7031.64	5663.46	13268.6	12045.8	16083.8	12299.8	Tbc1d20
ENSMUSG00000027466.15	2416.73	0.512702	0.073072	7.01639	2.2767e-12	1.77405e-11	1.42672	1952.65	2000.69	2121.15	1891.09	2671.97	2937.99	2764.32	2993.99	Rbck1
ENSMUSG00000032715.9	230.753	0.337263	0.256715	1.31377	0.188924	0.250699	1.26336	222.157	225.414	217.473	151.189	278.236	167.753	370.896	212.906	Trib3
ENSMUSG00000051817.8	100.047	0.0742135	0.203728	0.364278	0.71565	0.769239	1.05279	107.931	76.5761	102.433	102.972	91.2435	124.193	97.4473	97.5819	Sox12
ENSMUSG00000074682.4	124.1	0.79882	0.248066	3.22019	0.00128108	0.00285108	1.73968	71.9538	121.875	83.5224	84.9928	117.152	155.704	146.171	211.427	Zcchc3
ENSMUSG00000000359.3	99.6638	-0.868746	0.199379	-4.35726	1.31699e-05	4.19941e-05	0.547623	133.115	124.032	117.404	141.382	87.8642	66.7303	70.5996	56.1835	Rem1
ENSMUSG00000019188.16	2533.75	0.880525	0.0965642	9.11854	7.61424e-20	1.2242e-18	1.84104	1529.02	1793.61	2012.42	1798.74	3267.87	3444.95	3129.25	3294.13	H13
ENSMUSG00000042814.8	320.546	1.18656	0.131367	9.03241	1.67935e-19	2.60717e-18	2.27609	190.678	232.964	193.835	166.717	426.93	429.113	458.4	465.732	Mcts2
ENSMUSG00000042745.9	1645.69	-0.862857	0.291049	-2.96464	0.00303034	0.00627861	0.549862	1729.59	3039.32	928.202	2798.22	1292.05	1235.44	1056.01	1086.71	Id1
ENSMUSG00000009876.13	108.728	-0.261135	0.187329	-1.39399	0.163321	0.220933	0.834431	98.0371	144.524	115.828	116.048	100.255	92.681	100.43	102.017	Cox4i2
ENSMUSG00000007659.18	1223.66	0.334701	0.205609	1.62786	0.103555	0.148004	1.26112	882.334	994.411	1553.04	898.145	1191.8	1524.6	1106.72	1638.19	Bcl2l1
ENSMUSG00000027469.16	96.1039	-0.916704	0.380088	-2.41182	0.0158731	0.0281498	0.529718	86.3446	79.8117	159.165	177.341	59.7026	106.583	37.7857	62.0976	Tpx2
ENSMUSG00000027470.9	229.266	-1.16354	1.0695	-1.08793	0.276626	0.347622	0.446414	703.349	149.917	171.772	242.72	272.604	62.0963	3.97744	227.691	Mylk2
ENSMUSG00000074676.2	61.611	-0.878247	0.269533	-3.2584	0.00112041	0.00252485	0.544028	98.0371	64.7122	72.4911	83.3583	54.0702	43.5601	30.8252	45.8339	Foxs1
ENSMUSG00000027472.14	1696.36	-0.119194	0.0922047	-1.29271	0.196111	0.258771	0.920702	1752.08	1819.49	1869.8	1623.85	1449.76	1747.96	1578.05	1729.86	Pdrg1
ENSMUSG00000027474.13	718.071	-0.628364	0.128816	-4.87801	1.07161e-06	4.04576e-06	0.64691	697.952	937.248	965.235	889.156	523.806	604.28	594.627	532.265	Ccm2l
ENSMUSG00000003283.14	158.496	-0.831624	0.486621	-1.70898	0.0874553	0.127934	0.561896	99.8359	88.44	348.273	275.409	153.199	175.167	56.6785	70.9686	Hck
ENSMUSG00000068040.10	1804.9	0.199098	0.0680333	2.92648	0.00342826	0.00704675	1.14798	1710.7	1754.78	1651.54	1605.06	1829.38	1935.18	1924.09	2028.52	Tm9sf4
ENSMUSG00000051413.17	334.663	-0.493045	0.156065	-3.15923	0.00158185	0.00345609	0.710524	342.68	399.059	339.605	484.622	274.857	265.995	313.223	257.261	Plagl2
ENSMUSG00000046020.13	955.629	0.314337	0.0854199	3.6799	0.000233325	0.000604365	1.24344	886.831	872.536	777.704	871.176	1052.12	1114.03	985.411	1085.23	Pofut1
ENSMUSG00000027475.9	889.928	0.58989	0.0858291	6.87285	6.29322e-12	4.69085e-11	1.50513	679.964	707.52	701.273	750.225	1078.03	984.272	1058.99	1159.15	Kif3b
ENSMUSG00000073236.4	90.2991	-0.0760407	0.197866	-0.384305	0.700752	0.756428	0.948658	92.6406	84.1259	100.857	92.348	68.7143	92.681	90.4868	100.539	2500004C02Rik
ENSMUSG00000042548.14	696.956	-0.451789	0.135413	-3.33639	0.000848742	0.00195828	0.731136	705.148	846.651	734.367	935.738	672.499	540.33	620.481	520.437	Asxl1
ENSMUSG00000061411.12	691.488	0.391041	0.1751	2.23324	0.0255332	0.0429322	1.31134	532.458	629.865	776.916	455.202	816.686	815.593	853.161	652.024	Nol4l
ENSMUSG00000056941.17	704.972	-0.133003	0.11229	-1.18446	0.236231	0.303815	0.911931	670.07	785.175	837.588	656.243	656.728	684.913	639.374	709.686	Commd7
ENSMUSG00000027478.15	62.8136	-1.29552	0.258698	-5.00787	5.50369e-07	2.18196e-06	0.407388	80.9481	110.011	77.2188	89.079	41.6791	27.8043	41.7631	34.0058	Dnmt3b
ENSMUSG00000027479.14	1841.4	-0.0689477	0.0802687	-0.858961	0.390362	0.465493	0.953333	1699.01	1985.59	1887.13	1967.91	1758.41	1727.57	1796.81	1908.76	Mapre1
ENSMUSG00000027487.11	381.889	0.42646	0.131622	3.24004	0.00119511	0.00267637	1.34393	361.568	331.111	321.482	288.485	389.756	398.528	473.315	490.866	Cdk5rap1
ENSMUSG00000027488.12	1066.1	0.417976	0.195435	2.13869	0.0324605	0.0532359	1.33605	1034.34	912.442	927.414	774.742	927.079	1141.83	1050.04	1760.91	Snta1
ENSMUSG00000038533.15	540.424	0.685094	0.135763	5.04624	4.50598e-07	1.81056e-06	1.60781	429.924	434.65	410.52	380.833	631.946	561.647	653.295	820.575	Cbfa2t2
ENSMUSG00000027490.17	94.5639	-0.45049	0.287266	-1.5682	0.116835	0.164724	0.731794	72.8533	89.5185	131.587	143.017	70.9672	107.51	68.6108	72.4472	E2f1
ENSMUSG00000000876.11	1603.38	0.612591	0.0871444	7.02961	2.07117e-12	1.62428e-11	1.529	1380.61	1237.08	1330.05	1125.34	1903.72	2018.59	1956.9	1874.75	Pxmp4
ENSMUSG00000059842.12	67.0415	-0.0743156	0.23486	-0.316425	0.75168	0.799923	0.949793	70.155	64.7122	77.2188	62.9274	72.0937	76.9252	48.7236	63.5761	Zfp341
ENSMUSG00000038467.15	3330.48	0.508146	0.0852906	5.95781	2.55633e-09	1.38078e-08	1.42222	2463.52	2689.87	3111.6	2732.85	3849.13	3953.77	3851.16	3991.99	Chmp4b
ENSMUSG00000027593.15	1857.47	0.0340632	0.0846288	0.402501	0.687315	0.744759	1.02389	1615.36	1946.76	1951.74	1828.98	1811.35	1895.33	1931.05	1879.19	Raly
ENSMUSG00000074656.12	616.37	0.309356	0.087167	3.54901	0.000386682	0.000958799	1.23915	564.838	553.289	521.621	562.26	633.072	674.718	712.956	708.208	Eif2s2
ENSMUSG00000027598.16	1375.01	0.0800479	0.0865374	0.925009	0.354961	0.429926	1.05705	1406.7	1395.63	1289.87	1256.1	1394.56	1296.61	1541.26	1419.37	Itch
ENSMUSG00000047459.14	1870.19	-0.106908	0.0787464	-1.35762	0.174584	0.234168	0.928576	1804.24	1886.36	2126.67	1940.94	1738.13	1886.06	1822.66	1756.47	Dynlrb1
ENSMUSG00000027602.9	4470.74	0.294519	0.0699213	4.21215	2.52956e-05	7.68773e-05	1.22648	3947.57	4400.43	3856.21	3862.27	4807.75	5101.16	4773.92	5016.6	Map1lc3a
ENSMUSG00000038383.16	543.253	0.285157	0.124518	2.29009	0.0220163	0.0376096	1.21854	394.847	507.991	560.23	495.247	595.899	608.914	573.746	609.147	Pigu
ENSMUSG00000038375.15	13497.5	1.51523	0.102235	14.821	1.07163e-49	9.32855e-48	2.85844	6580.18	7977.94	6139.68	7290.59	17987.4	20772.6	21161	20070.8	Trp53inp2
ENSMUSG00000038369.14	1111.84	0.205777	0.106923	1.92454	0.0542875	0.0840662	1.15331	998.359	1055.89	1098.4	974.966	1112.95	1055.64	1216.1	1382.41	Ncoa6
ENSMUSG00000027605.18	10109.1	2.51771	0.20411	12.3351	5.86315e-35	2.63669e-33	5.72672	4080.68	3270.12	2472.58	2200.01	14551.7	14632.5	17436.1	22229.4	Acss2
ENSMUSG00000027610.17	1054.59	0.313044	0.150978	2.07344	0.0381312	0.0615177	1.24233	993.862	1069.91	920.322	778.011	983.403	1267.88	1020.21	1403.11	Gss
ENSMUSG00000038324.13	3421.61	0.411386	0.0615093	6.6882	2.25927e-11	1.57968e-10	1.32996	2968.1	2994.02	3013.11	2771.26	3902.07	3727.63	3939.65	4057.04	Trpc4ap
ENSMUSG00000038312.10	669.661	-0.0481289	0.10201	-0.471804	0.637066	0.700147	0.96719	661.975	612.609	758.793	688.932	657.855	708.083	618.492	650.546	Edem2
ENSMUSG00000027611.12	149.333	-0.989462	0.217292	-4.55361	5.27321e-06	1.78068e-05	0.503666	229.353	155.309	157.589	252.527	95.7494	106.583	104.408	93.1463	Procr
ENSMUSG00000074649.6	678.214	0.529995	0.116383	4.55387	5.2667e-06	1.77946e-05	1.44392	553.145	598.588	590.96	477.267	716.431	842.471	765.657	881.194	BC029722
ENSMUSG00000027613.15	832.615	0.219082	0.109231	2.00568	0.0448903	0.0710952	1.16399	679.064	803.51	828.92	764.118	905.677	876.762	797.477	1005.39	Eif6
ENSMUSG00000005882.18	4512.35	0.187556	0.114862	1.63288	0.102495	0.14666	1.13883	4451.24	4744.48	4285.64	3397.26	4367.3	4871.31	4861.43	5120.09	Uqcc1
ENSMUSG00000038259.4	71.1771	-2.90402	0.317325	-9.15156	5.61173e-20	9.22945e-19	0.133599	142.109	128.346	132.375	101.338	11.2646	22.2434	22.8703	8.87108	Gdf5
ENSMUSG00000038241.16	759.029	-0.783725	0.103589	-7.56574	3.85649e-14	3.63489e-13	0.580865	1069.41	887.636	878.561	1005.2	567.738	585.744	519.056	558.878	Cep250
ENSMUSG00000074646.10	144.541	0.355542	0.208151	1.7081	0.0876182	0.128098	1.27947	144.807	130.503	136.315	97.2514	159.958	179.801	187.934	119.76	6430550D23Rik
ENSMUSG00000005881.13	1528	0.189812	0.0807824	2.34967	0.0187898	0.0326898	1.14062	1306.86	1368.66	1543.59	1489.01	1655.9	1641.38	1564.13	1654.46	Ergic3
ENSMUSG00000038180.11	52.5192	0.85037	0.296537	2.86767	0.00413503	0.00839753	1.80296	39.5746	39.9059	27.5781	42.4964	48.4379	58.389	73.5826	90.1893	Spag4
ENSMUSG00000089824.10	223.499	-0.703295	0.221191	-3.17958	0.00147486	0.00324151	0.614168	196.074	336.503	234.02	342.423	168.97	168.679	200.861	140.459	Rbm12
ENSMUSG00000027618.17	1963.87	0.486578	0.0973828	4.99655	5.83653e-07	2.30641e-06	1.40112	1708.9	1760.17	1701.97	1373.78	2186.47	2291.07	2392.43	2296.13	Nfs1
ENSMUSG00000067847.13	1875.01	0.346007	0.0832062	4.15842	3.20451e-05	9.54617e-05	1.27104	1677.42	1668.5	1792.58	1466.13	2023.13	2148.35	2068.27	2155.67	Romo1
ENSMUSG00000027620.16	5270.64	-0.379178	0.0709134	-5.34706	8.9394e-08	3.97462e-07	0.768875	6145.76	6126.09	5770.14	5792.59	4376.31	4280.01	4775.91	4898.31	Rbm39
ENSMUSG00000038116.16	639.497	0.172849	0.10972	1.57536	0.115173	0.162624	1.12728	642.188	599.666	585.445	578.605	742.339	601.5	743.781	622.454	Phf20
ENSMUSG00000046229.10	464.9	0.30083	0.101299	2.96971	0.00298081	0.00618123	1.23185	375.959	407.687	436.523	445.395	501.276	494.917	542.921	514.523	Scand1
ENSMUSG00000038085.13	81.7653	0.38834	0.198298	1.95837	0.0501865	0.0784032	1.30889	65.6579	66.8693	68.5514	81.7239	105.888	85.2665	88.498	91.6678	Cnbd2
ENSMUSG00000102869.2	458.199	0.167533	0.117176	1.42976	0.152787	0.208326	1.12314	467.7	440.043	419.188	400.447	464.103	441.162	559.825	473.124	Norad
ENSMUSG00000027624.20	3099.81	-0.9715	0.125216	-7.75859	8.58807e-15	8.60007e-14	0.509976	3402.52	4947.25	4328.98	3746.22	2219.13	2031.57	2172.68	1950.16	Epb41l1
ENSMUSG00000027628.10	621.923	0.647966	0.11865	5.46116	4.73039e-08	2.18866e-07	1.56696	421.829	532.797	529.5	453.567	715.304	785.008	702.018	835.36	Aar2
ENSMUSG00000061689.15	1056.04	-0.0703934	0.121876	-0.57758	0.563548	0.631943	0.952378	933.601	1160.51	1038.51	1193.17	931.585	1085.29	934.698	1170.98	Dlgap4
ENSMUSG00000067818.6	549.868	0.110294	0.107409	1.02686	0.304486	0.377494	1.07945	546.849	532.797	483.8	551.636	494.517	594.085	578.718	616.54	Myl9
ENSMUSG00000085741.8	65.9423	-0.301076	0.304079	-0.990124	0.322114	0.39668	0.811647	71.0544	92.7542	85.0983	43.3136	56.3232	75.9984	55.6842	47.3124	5430405H02Rik
ENSMUSG00000027637.3	2767.25	0.976798	0.0814009	11.9998	3.56007e-33	1.46576e-31	1.96809	1754.77	2085.89	1868.22	1753.79	3596.8	3773.04	3798.46	3507.03	Rab5if
ENSMUSG00000027634.14	4156.03	1.08427	0.108656	9.97887	1.88611e-23	4.11936e-22	2.1203	2446.43	3078.14	2831.88	2300.53	5348.45	5383.84	6012.9	5846.04	Ndrg3
ENSMUSG00000027635.15	70.9392	-0.605602	0.219538	-2.75853	0.00580624	0.0114038	0.657197	85.4452	71.1834	85.0983	100.52	61.9555	51.9014	59.6616	51.748	Dsn1
ENSMUSG00000055485.6	1216	-1.00182	0.169286	-5.91791	3.26056e-09	1.74512e-08	0.499371	1636.95	1806.55	1118.88	1927.05	817.812	918.469	743.781	758.477	Soga1
ENSMUSG00000027639.16	1955.41	-1.01786	0.242722	-4.19351	2.74668e-05	8.29586e-05	0.493849	2209.88	1733.21	3065.9	3463.46	1579.3	1631.19	993.366	966.948	Samhd1
ENSMUSG00000027641.13	206.052	-1.01409	0.211836	-4.78713	1.69187e-06	6.1974e-06	0.495142	264.43	258.849	269.478	312.185	134.049	189.996	126.284	93.1463	Rbl1
ENSMUSG00000027642.15	3116.19	0.0535716	0.0769277	0.696389	0.486185	0.558869	1.03783	2884.45	2926.07	3364.53	3055.66	3202.54	3261.45	2982.09	3252.73	Rpn2
ENSMUSG00000063019.5	371.27	-0.503094	0.128402	-3.91812	8.92428e-05	0.00024752	0.705592	401.143	482.106	466.465	393.909	335.686	323.457	298.308	269.089	Manbal
ENSMUSG00000027646.15	104.854	-0.893429	0.212342	-4.2075	2.58214e-05	7.83189e-05	0.538333	124.12	120.796	125.284	175.706	74.3466	83.4129	71.5939	63.5761	Src
ENSMUSG00000067787.10	2900.37	-1.13587	0.0876636	-12.9571	2.14074e-38	1.14931e-36	0.45506	4252.47	4247.28	3836.51	3610.56	1740.39	1713.67	1956.9	1845.18	Blcap
ENSMUSG00000067786.16	2176.72	-4.86054	0.235589	-20.6315	1.43244e-94	4.8492e-92	0.0344216	2668.59	4200.9	4250.19	5715.77	179.108	116.778	173.019	109.41	Nnat
ENSMUSG00000027649.15	629.55	0.367568	0.12913	2.84649	0.00442045	0.00893007	1.29018	542.352	581.331	597.264	478.902	743.466	608.914	817.364	666.81	Ctnnbl1
ENSMUSG00000027650.12	533.317	0.3231	0.0935636	3.45326	0.000553847	0.00132973	1.25102	473.996	481.027	492.467	446.212	574.496	596.866	556.842	644.632	Tti1
ENSMUSG00000027651.16	785.652	0.269455	0.0876659	3.07366	0.00211451	0.00451622	1.20535	751.918	734.483	696.545	666.049	817.812	819.3	875.037	924.071	Rprd1b
ENSMUSG00000037820.15	3849.47	0.207988	0.0783412	2.6549	0.00793322	0.015135	1.15508	3411.51	3630.35	3757.72	3487.16	4117.22	4192.89	3727.86	4471.02	Tgm2
ENSMUSG00000016024.9	90.6478	-1.33509	0.272675	-4.89628	9.76687e-07	3.72081e-06	0.396367	133.115	115.403	99.2813	171.62	36.0468	65.8035	47.7293	56.1835	Lbp
ENSMUSG00000085385.7	216.548	-0.717109	0.205893	-3.48293	0.000495959	0.00120373	0.608315	174.488	309.54	305.723	287.668	177.981	169.606	152.137	155.244	Snhg17
ENSMUSG00000044349.15	884	-3.94408	0.151606	-26.0154	3.31914e-149	4.04504e-146	0.0649699	1803.34	1729.97	1512.07	1594.43	96.8759	132.534	81.5375	121.238	Snhg11
ENSMUSG00000027652.15	2287.66	1.10463	0.0961893	11.4839	1.58972e-30	5.42688e-29	2.15043	1566.79	1497.01	1467.95	1277.34	2820.66	3069.6	3202.83	3399.1	Ralgapb
ENSMUSG00000044405.4	4581.98	0.104663	0.0843925	1.24019	0.214903	0.28005	1.07524	4364.9	4692.71	4710.35	3897.41	4718.76	4611.81	5057.32	4602.61	Adig
ENSMUSG00000037761.16	208.734	-0.360271	0.143021	-2.51901	0.0117684	0.0216615	0.779018	224.856	240.514	254.507	217.385	161.084	189.069	171.03	211.427	Actr5
ENSMUSG00000037754.13	396.816	-0.451758	0.149819	-3.01535	0.00256681	0.00538876	0.731151	537.855	450.828	360.092	483.805	333.433	319.75	313.223	375.542	Ppp1r16b
ENSMUSG00000027655.14	383.845	0.746803	0.135927	5.49417	3.92561e-08	1.83793e-07	1.67807	263.531	307.383	288.389	287.668	482.126	402.236	567.78	471.646	Dhx35
ENSMUSG00000074623.4	54.4737	3.66971	0.37907	9.68084	3.63722e-22	7.11506e-21	12.7261	7.19538	8.62829	10.2433	5.72067	65.3349	128.827	100.43	109.41	Gm826
ENSMUSG00000074622.4	1281.54	0.0811877	0.25048	0.324129	0.745841	0.79482	1.05789	1168.35	944.798	1434.06	1435.07	1274.03	946.273	2093.13	956.598	Mafb
ENSMUSG00000070544.6	1932.49	0.0980483	0.123163	0.796088	0.425981	0.500765	1.07032	1842.02	2069.71	1801.25	1753.79	1641.26	2155.76	1873.37	2322.74	Top1
ENSMUSG00000016933.17	2323.71	0.0531058	0.06562	0.809293	0.418347	0.493187	1.0375	2189.2	2308.07	2376.45	2250.68	2219.13	2450.49	2409.33	2386.32	Plcg1
ENSMUSG00000035877.17	1351.57	0.611165	0.154152	3.96468	7.3494e-05	0.000206853	1.52749	930.903	1062.36	1330.05	952.9	1359.64	1693.28	1524.35	1959.03	Zhx3
ENSMUSG00000027412.12	266.441	-0.0262418	0.239788	-0.109438	0.912855	0.932286	0.981975	181.683	245.906	390.034	256.613	253.454	284.531	208.816	310.488	Lpin3
ENSMUSG00000057133.14	975.94	-0.147982	0.101855	-1.45288	0.146258	0.200591	0.902512	1086.5	1076.38	865.954	1076.3	955.241	890.665	954.586	901.893	Chd6
ENSMUSG00000016921.14	3817.5	-0.161515	0.108202	-1.49272	0.135511	0.187625	0.894085	3627.37	4335.72	3892.46	4270.89	3632.84	3349.49	4199.18	3232.03	Srsf6
ENSMUSG00000017868.16	155.245	0.464255	0.864188	0.537215	0.591119	0.657597	1.3796	10.7931	181.194	223.777	106.241	307.525	88.9738	243.618	79.8397	Sgk2
ENSMUSG00000017858.12	935.455	0.365494	0.0804625	4.54242	5.56128e-06	1.87121e-05	1.28832	801.386	867.143	838.376	764.118	1023.96	1013	1103.74	1071.92	Ift52
ENSMUSG00000017817.11	423.623	-1.06897	0.777142	-1.37552	0.168972	0.227845	0.476659	1144.97	371.017	335.665	442.943	499.023	138.095	47.7293	409.548	Jph2
ENSMUSG00000048486.6	6089.21	0.809995	0.0886733	9.13459	6.56541e-20	1.06826e-18	1.7532	4362.2	4919.21	4422.75	3992.21	7091.09	7849.16	8317.82	7759.24	Fitm2
ENSMUSG00000017679.16	624.125	-0.522628	0.144846	-3.60817	0.000308368	0.000779201	0.696103	651.182	854.201	608.295	831.949	481	578.33	497.18	490.866	Ttpal
ENSMUSG00000017707.9	8048.65	-0.466835	0.116537	-4.00588	6.17868e-05	0.000175728	0.72355	7940.1	8886.06	10058.1	10473.7	5847.47	7508.09	6700	6975.63	Serinc3
ENSMUSG00000035268.14	290.806	0.0524397	0.161098	0.325513	0.744793	0.79405	1.03702	228.453	275.027	330.938	307.282	332.307	316.969	254.556	280.918	Pkig
ENSMUSG00000035226.5	265.678	4.14293	0.386088	10.7305	7.31672e-27	2.03118e-25	17.6664	52.1665	29.1205	12.6072	20.431	363.848	541.257	346.037	759.956	Rims4
ENSMUSG00000018326.9	8690.37	0.712064	0.0731864	9.72946	2.25795e-22	4.45991e-21	1.63815	6364.32	7100.01	6614.82	6273.94	10072.8	10618.5	10918.1	11560.5	Ywhab
ENSMUSG00000018322.10	515.765	-0.267057	0.0934604	-2.85743	0.00427081	0.00865453	0.831013	556.743	547.897	575.201	572.067	437.068	494.917	442.49	499.738	Tomm34
ENSMUSG00000018209.15	886.285	0.314686	0.094016	3.34715	0.00081647	0.00189277	1.24374	715.041	748.504	862.014	832.766	929.332	975.004	1025.19	1002.43	Stk4
ENSMUSG00000017009.3	3151.11	1.89296	0.201998	9.3712	7.1711e-21	1.25928e-19	3.71398	930.003	1491.62	1551.47	1374.6	3492.04	4682.25	6345.01	5341.87	Sdc4
ENSMUSG00000045503.16	546.975	0.245048	0.0997982	2.45543	0.0140715	0.0254022	1.18513	443.415	536.033	529.5	494.429	565.485	601.5	615.509	589.927	Sys1
ENSMUSG00000017734.15	152.807	-0.254721	0.165254	-1.54139	0.123221	0.172502	0.838149	135.813	190.901	170.985	167.534	150.946	139.022	128.272	138.98	Dbndd2
ENSMUSG00000017721.15	785.389	-0.056733	0.10453	-0.542745	0.587305	0.65407	0.961439	686.26	801.353	869.106	845.842	798.663	796.13	716.934	768.827	Pigt
ENSMUSG00000017299.13	373.487	-0.0522914	0.116651	-0.448271	0.653957	0.715356	0.964403	335.485	413.08	376.639	397.178	396.515	354.042	377.857	337.101	Dnttip1
ENSMUSG00000001403.13	59.1072	-1.49727	0.33794	-4.43056	9.39866e-06	3.06425e-05	0.354224	80.9481	65.7907	110.313	93.1652	27.0351	50.0478	24.859	20.6992	Ube2c
ENSMUSG00000017300.9	209.353	-1.11939	1.22886	-0.910917	0.362339	0.437081	0.460287	653.88	120.796	148.922	223.106	289.501	45.4137	0.99436	192.207	Tnnc2
ENSMUSG00000050373.13	1147.49	-0.443323	0.120716	-3.67243	0.000240252	0.000620474	0.735439	1398.6	1409.65	1382.06	1100.82	1074.65	880.47	1045.07	888.587	Snx21
ENSMUSG00000017307.16	419.781	0.730036	0.105896	6.89386	5.42976e-12	4.0822e-11	1.65868	321.094	332.189	279.721	330.164	527.185	522.721	492.208	552.964	Acot8
ENSMUSG00000045822.4	224.099	0.071955	0.261263	0.275412	0.783	0.826112	1.05114	227.554	264.241	112.676	269.689	246.695	198.337	223.731	249.869	Zswim3
ENSMUSG00000017764.2	183.366	0.299841	0.157305	1.90611	0.0566359	0.0873145	1.23101	152.902	166.095	174.136	162.63	210.649	197.411	165.064	238.041	Zswim1
ENSMUSG00000039873.4	56.4052	-0.0465382	0.261954	-0.177658	0.858991	0.888368	0.968257	45.8706	51.7698	71.7032	59.6584	69.8407	51.9014	51.7067	48.7909	Neurl2
ENSMUSG00000017760.16	2793.16	-0.430703	0.170722	-2.52284	0.0116413	0.0214503	0.7419	2410.45	2696.34	4018.53	3702.91	2578.47	2603.41	2271.12	2064	Ctsa
ENSMUSG00000017754.13	1634.12	-0.456869	0.223219	-2.04673	0.0406844	0.065186	0.728566	1292.47	1403.18	1991.14	2875.05	1402.45	1288.27	1404.04	1416.42	Pltp
ENSMUSG00000039849.6	1052.66	-0.111403	0.112219	-0.992735	0.320839	0.395395	0.925687	1010.95	1124.91	1051.12	1187.45	1144.49	917.542	1085.84	898.936	Pcif1
ENSMUSG00000039834.17	395.545	0.0189726	0.160474	0.118229	0.905886	0.926411	1.01324	321.993	436.807	439.674	371.844	360.468	411.504	340.071	481.995	Zfp335
ENSMUSG00000017737.2	57.3924	-0.786575	0.388186	-2.02628	0.0427357	0.0680633	0.579719	133.115	49.6127	51.2166	57.2067	43.9321	47.2673	45.7406	31.0488	Mmp9
ENSMUSG00000017740.17	111.433	-0.0616671	0.229745	-0.268415	0.78838	0.830494	0.958156	123.221	106.775	105.585	117.682	116.026	90.8274	80.5432	150.808	Slc12a5
ENSMUSG00000039804.15	648.08	-0.184044	0.101014	-1.82197	0.06846	0.102977	0.880232	622.401	708.599	717.82	706.911	568.864	634.865	562.808	662.374	Ncoa5
ENSMUSG00000017652.16	71.3541	-0.605094	0.387363	-1.56209	0.118268	0.166358	0.657428	73.7527	63.6337	89.826	117.682	92.37	47.2673	62.6447	23.6562	Cd40
ENSMUSG00000017664.16	535.441	0.312609	0.116464	2.68417	0.00727102	0.0139833	1.24195	425.427	481.027	521.621	482.988	671.372	559.793	607.554	533.743	Slc35c2
ENSMUSG00000017670.16	1191.13	0.376587	0.106674	3.53027	0.000415139	0.00102332	1.29827	942.595	951.269	1127.55	1122.07	1468.91	1200.22	1347.36	1369.1	Elmo2
ENSMUSG00000017667.9	106.562	-0.344054	0.186774	-1.84209	0.0654624	0.0991414	0.787824	133.115	114.325	120.556	108.693	109.267	97.3151	77.5601	91.6678	Zfp334
ENSMUSG00000039725.6	239.999	-0.261809	0.190769	-1.37239	0.169943	0.229002	0.834041	228.453	282.577	304.148	230.461	182.487	242.824	176.996	272.046	Trp53rka
ENSMUSG00000027661.4	58.4793	-0.896179	0.264935	-3.38264	0.00071793	0.00167967	0.537308	75.5515	62.5551	71.7032	94.7997	40.5527	51.9014	33.8082	36.9628	Slc2a10
ENSMUSG00000017897.18	61.5142	-2.07206	0.357611	-5.79418	6.86571e-09	3.50975e-08	0.237819	64.7584	130.503	99.2813	103.789	14.644	37.0724	19.8872	22.1777	Eya2
ENSMUSG00000039671.18	1221.12	0.193909	0.0892183	2.17342	0.0297484	0.0492988	1.14386	1098.2	1037.55	1209.5	1208.7	1335.99	1197.44	1364.26	1317.36	Zmynd8
ENSMUSG00000027678.17	1365.19	-0.711578	0.112899	-6.30275	2.92405e-10	1.79072e-09	0.610652	1475.95	1567.11	1965.93	1769.32	1081.4	946.273	1045.07	1070.44	Ncoa3
ENSMUSG00000006800.14	1603.17	-0.636104	0.121972	-5.21516	1.83662e-07	7.82891e-07	0.643448	1556	2063.24	2121.15	2064.34	1349.5	1330.9	1157.44	1182.81	Sulf2
ENSMUSG00000039621.13	577.736	-0.604271	0.242145	-2.4955	0.012578	0.022999	0.657804	477.594	471.321	884.865	953.717	520.426	463.405	442.49	408.07	Prex1
ENSMUSG00000042854.9	59.8708	0.0301039	0.262961	0.114481	0.908857	0.92898	1.02109	58.4625	66.8693	52.7925	58.0239	45.0585	52.8282	60.656	84.2753	Trp53rkb
ENSMUSG00000074582.10	3658.6	1.16815	0.0994657	11.7443	7.55646e-32	2.81622e-30	2.24724	2435.64	2358.76	2239.35	1980.17	5017.27	4470.01	5484.89	5282.73	Arfgef2
ENSMUSG00000002718.14	1069.28	0.334257	0.109368	3.05626	0.00224114	0.00475832	1.26073	1007.35	1013.82	961.295	800.894	1094.92	1172.41	1180.31	1323.27	Cse1l
ENSMUSG00000039536.16	1869.54	0.0569206	0.0806289	0.705957	0.480215	0.553312	1.04024	1741.28	2035.2	1833.55	1721.1	1842.89	1886.06	1897.24	1998.95	Stau1
ENSMUSG00000017999.16	787.216	0.182994	0.118127	1.54913	0.121351	0.170224	1.13524	623.3	811.06	735.943	778.828	883.147	730.326	884.98	850.145	Ddx27
ENSMUSG00000039501.14	2374.45	0.490692	0.138662	3.53876	0.000402005	0.000993156	1.40512	1955.35	2067.55	1790.22	2083.14	2649.44	2914.82	2147.82	3387.27	Znfx1
ENSMUSG00000074578.14	291.172	0.010904	0.144715	0.0753481	0.939938	0.954665	1.00759	277.922	254.535	334.878	292.571	306.398	261.36	334.105	267.611	Zfas1
ENSMUSG00000050556.9	2708.74	2.22097	0.252393	8.79966	1.37231e-18	1.94017e-17	4.66208	1599.17	833.709	650.056	744.504	3602.43	4645.17	4325.47	5269.42	Kcnb1
ENSMUSG00000085151.7	71.7046	0.717649	0.372475	1.9267	0.0540168	0.0837003	1.6445	89.9423	65.7907	34.6697	26.9689	87.8642	91.7542	80.5432	96.1034	1110018N20Rik
ENSMUSG00000017929.13	474.622	0.310764	0.245294	1.2669	0.20519	0.269119	1.24036	259.933	345.132	520.833	567.981	626.314	549.598	412.659	514.523	B4galt5
ENSMUSG00000039463.14	1068.05	0.552863	0.0744638	7.42458	1.13135e-13	1.0064e-12	1.46699	876.038	899.5	820.253	868.725	1280.79	1202.07	1328.47	1268.56	Slc9a8
ENSMUSG00000047030.15	575.456	0.531887	0.132586	4.01164	6.02995e-05	0.000171859	1.44582	408.338	502.598	435.735	534.474	601.531	642.279	698.041	780.655	Spata2
ENSMUSG00000006418.17	1159.08	-0.428063	0.0830492	-5.15433	2.54542e-07	1.06237e-06	0.743259	1293.37	1252.18	1292.23	1480.02	982.276	1005.59	967.512	999.475	Rnf114
ENSMUSG00000042821.7	61.6251	-0.54659	0.325415	-1.67967	0.0930212	0.134862	0.684636	60.2613	53.9268	70.1273	107.875	40.5527	65.8035	36.7913	57.662	Snai1
ENSMUSG00000090213.1	497.936	0.184463	0.103146	1.78838	0.0737155	0.109946	1.13639	435.321	424.943	505.862	497.698	532.817	554.233	521.045	511.566	Peds1
ENSMUSG00000056501.3	9790.24	0.816453	0.236185	3.45684	0.000546554	0.00131481	1.76107	5657.37	10273.1	4128.84	8308.05	13033.2	10572.1	12324.1	14025.2	Cebpb
ENSMUSG00000006462.6	53.2034	-1.99408	0.296397	-6.72774	1.72316e-11	1.2245e-10	0.251028	76.4509	100.304	83.5224	79.2721	13.5176	24.0971	18.8928	29.5703	A530013C23Rik
ENSMUSG00000027540.13	1063.96	0.211597	0.160261	1.32032	0.186727	0.248108	1.15797	730.331	927.542	1195.32	1090.2	1147.87	1275.29	990.383	1154.72	Ptpn1
ENSMUSG00000074577.9	85.8498	-3.22535	0.277542	-11.6211	3.21824e-31	1.15355e-29	0.106923	153.801	191.98	141.83	134.027	16.897	18.5362	17.8985	11.8281	Ripor3
ENSMUSG00000086411.1	252.578	1.77272	1.03992	1.70467	0.088256	0.128842	3.41697	156.5	37.7488	222.989	40.0447	1046.48	46.3405	96.4529	374.064	Gm14236
ENSMUSG00000051149.15	61.6979	0.264671	0.228714	1.15721	0.247186	0.315177	1.20136	52.1665	57.1624	50.4286	63.7446	70.9672	55.6086	66.6221	76.8827	Adnp
ENSMUSG00000078919.10	242.53	-0.248504	0.198699	-1.25065	0.211061	0.275691	0.841769	258.134	293.362	235.596	268.054	259.087	184.435	280.41	161.158	Dpm1
ENSMUSG00000074576.4	238.269	0.276027	0.131302	2.10224	0.0355327	0.0577691	1.21086	188.879	227.571	210.382	234.547	260.213	239.117	267.483	277.961	Mocs3
ENSMUSG00000027544.16	115.981	-1.45649	0.333046	-4.37323	1.2242e-05	3.91687e-05	0.364379	151.103	87.3615	224.565	217.385	69.8407	81.5593	48.7236	47.3124	Nfatc2
ENSMUSG00000027546.15	3040.96	1.02299	0.0861925	11.8686	1.72274e-32	6.8611e-31	2.03212	2029.1	2134.42	2079.39	1779.95	4164.54	3814.75	3950.59	4374.92	Atp9a
ENSMUSG00000027551.15	217.338	0.175784	0.135596	1.29638	0.194845	0.257462	1.12958	207.767	194.137	228.505	184.696	246.695	213.166	222.737	240.998	Zfp64
ENSMUSG00000047907.11	777.666	-0.757412	0.117965	-6.42063	1.35715e-10	8.60539e-10	0.591557	895.825	1124.91	877.773	1009.29	591.393	512.526	585.678	623.933	Tshz2
ENSMUSG00000052056.14	713.97	-0.682068	0.110866	-6.15219	7.64221e-10	4.4435e-09	0.623271	980.371	813.217	891.168	834.401	517.047	621.89	505.135	548.528	Zfp217
ENSMUSG00000052033.13	229.907	0.270573	0.118748	2.27855	0.0226936	0.0386321	1.20629	198.772	214.629	211.958	208.396	245.569	239.117	269.472	251.347	Pfdn4
ENSMUSG00000027495.4	764.547	0.847593	0.106807	7.93573	2.09267e-15	2.23517e-14	1.7995	625.099	551.132	522.409	487.074	910.182	1042.66	966.518	1011.3	Fam210b
ENSMUSG00000027496.15	62.9348	-0.00905205	0.246867	-0.0366677	0.97075	0.978215	0.993745	60.2613	48.5342	78.0068	65.3791	57.4496	75.0716	56.6785	62.0976	Aurka
ENSMUSG00000027498.14	744.433	0.265079	0.0978833	2.70811	0.00676679	0.0131025	1.2017	662.875	692.421	735.943	612.112	765.995	817.447	781.567	887.108	Cstf1
ENSMUSG00000027502.11	2870.21	0.641426	0.0865148	7.41406	1.22493e-13	1.08254e-12	1.55987	2055.18	2312.38	2463.12	2137.08	3338.84	3469.05	3384.8	3801.26	Rtf2
ENSMUSG00000027509.11	752.151	-0.0205236	0.111447	-0.184156	0.853891	0.884745	0.985875	735.728	814.295	825.769	653.791	689.396	711.79	789.522	796.919	Rae1
ENSMUSG00000027510.17	538.301	-0.993197	0.227622	-4.36336	1.28079e-05	4.08928e-05	0.502363	881.434	725.855	668.967	587.595	288.375	354.968	262.511	536.7	Rbm38
ENSMUSG00000070495.11	169.057	0.698379	0.169177	4.12809	3.65793e-05	0.000108018	1.62268	121.422	148.838	122.132	125.038	234.304	236.337	189.923	174.465	Ctcfl
ENSMUSG00000087382.7	1609.03	1.59263	0.157497	10.1121	4.88238e-24	1.09782e-22	3.01598	664.673	967.447	685.514	889.973	2321.64	2541.31	2813.04	1988.6	Ctcflos
ENSMUSG00000027513.11	85841.1	0.310778	0.219661	1.41481	0.157125	0.2135	1.24038	59233.3	97930.1	66397.9	82963.6	126607	67252.1	112198	74147.4	Pck1
ENSMUSG00000027514.14	169.236	0.24111	0.433537	0.556146	0.578111	0.645743	1.1819	98.9365	85.2044	199.351	236.999	307.525	224.288	114.351	87.2323	Zbp1
ENSMUSG00000038400.15	3876.12	0.603849	0.485006	1.24503	0.213119	0.277963	1.51977	825.67	4086.58	2974.5	4419.63	4664.69	4350.45	5216.41	4471.02	Pmepa1
ENSMUSG00000055897.13	804.55	-0.247631	0.112481	-2.20153	0.0276983	0.046165	0.842278	852.653	923.227	790.311	928.383	841.468	657.108	758.697	684.552	Ppp4r1l-ps
ENSMUSG00000027519.10	1874.84	0.682641	0.0828381	8.24067	1.71253e-16	2.03417e-15	1.60508	1466.06	1447.4	1460.07	1382.77	2047.91	2326.29	2363.59	2504.6	Rab22a
ENSMUSG00000054455.5	4581.89	0.575069	0.0814384	7.0614	1.64836e-12	1.31126e-11	1.48975	3916.09	3828.81	3687.59	3291.02	5081.48	5686.91	5470.97	5692.28	Vapb
ENSMUSG00000027522.15	1745.34	-0.309087	0.0635311	-4.86512	1.14385e-06	4.28664e-06	0.807153	1855.51	1972.64	1954.11	1945.03	1490.31	1557.04	1626.77	1561.31	Stx16
ENSMUSG00000039263.16	2806.34	0.440854	0.0766136	5.75425	8.70289e-09	4.39879e-08	1.35741	2259.35	2450.44	2613.62	2200.01	3192.4	3287.4	3185.93	3261.6	Npepl1
ENSMUSG00000027523.20	7466.18	0.804893	0.181786	4.42769	9.52482e-06	3.10123e-05	1.74702	3707.42	7269.34	4920.73	5846.52	9792.35	8307	9489.18	10396.9	Gnas
ENSMUSG00000016253.12	973.44	0.16921	0.0967563	1.74883	0.0803203	0.118679	1.12444	871.541	976.076	1004.63	813.97	1089.29	1013.93	1005.3	1012.78	Nelfcd
ENSMUSG00000016256.10	10983.3	1.91546	0.161575	11.8549	2.02956e-32	8.03059e-31	3.77233	3398.02	4183.64	5774.08	5054.62	16703.2	20367.6	16477.5	15907.3	Ctsz
ENSMUSG00000016252.7	9417.21	0.480221	0.0831541	5.77507	7.69233e-09	3.91753e-08	1.39496	7559.65	8297.18	8629.6	6970.23	10810.7	10695.4	11079.2	11295.8	Atp5e
ENSMUSG00000016257.15	4573.1	1.17767	0.131122	8.98151	2.67084e-19	4.04845e-18	2.26211	2296.23	3310.03	3118.69	2491.76	6027.71	6165.14	7077.85	6097.39	Prelid3b
ENSMUSG00000078866.10	66.8321	0.265204	0.302551	0.87656	0.380725	0.455831	1.20181	65.6579	83.0473	48.8527	45.7654	48.4379	88.047	67.6165	87.2323	Zfp970
ENSMUSG00000094786.1	91.4308	0.591766	0.265242	2.23105	0.0256781	0.0431224	1.50709	94.4394	67.9478	75.6429	53.1205	79.9789	113.998	101.425	144.894	Gm14403
ENSMUSG00000095362.7	65.3199	0.539595	0.218094	2.47413	0.013356	0.0242856	1.45356	62.9596	48.5342	52.0045	49.8516	72.0937	80.6325	85.515	70.9686	Gm14325
ENSMUSG00000078861.8	333.381	0.0264255	0.168782	0.156566	0.875587	0.901248	1.01849	380.456	368.86	307.299	264.785	310.904	281.75	387.8	365.193	Zfp931
ENSMUSG00000060445.11	73.4084	1.17315	0.251692	4.66104	3.14612e-06	1.10082e-05	2.25503	53.0659	57.1624	34.6697	36.7757	88.9906	119.559	102.419	94.6249	Sycp2
ENSMUSG00000049999.4	1191.59	0.875285	0.178115	4.91416	8.91658e-07	3.42256e-06	1.83437	1089.2	911.363	572.838	791.087	1379.92	1604.31	1607.88	1576.1	Ppp1r3d
ENSMUSG00000070476.10	719.913	0.706645	0.140968	5.0128	5.36439e-07	2.13089e-06	1.632	610.708	591.038	552.351	434.771	768.248	987.053	848.189	966.948	Fam217b
ENSMUSG00000039117.16	640.092	-0.18228	0.0900335	-2.02458	0.0429107	0.0683062	0.881309	632.294	690.263	728.851	669.318	621.808	604.28	561.813	612.105	Taf4
ENSMUSG00000085704.1	287.397	0.670988	0.129109	5.19706	2.02463e-07	8.57935e-07	1.59216	235.649	254.535	205.654	192.868	357.089	341.993	363.936	347.451	4921531C22Rik
ENSMUSG00000039108.14	839.292	0.301013	0.0893774	3.36788	0.000757475	0.00176663	1.23201	791.492	790.567	737.518	688.932	857.239	928.664	939.67	980.254	Lsm14b
ENSMUSG00000027566.15	2064.06	0.338301	0.062068	5.45049	5.02314e-08	2.31357e-07	1.26427	1748.48	1832.43	1924.17	1786.48	2296.86	2252.15	2350.67	2321.27	Psma7
ENSMUSG00000039086.9	186.241	0.141517	0.178852	0.791253	0.428797	0.503475	1.10306	152.002	175.801	161.529	217.385	189.246	171.46	185.945	236.562	Ss18l1
ENSMUSG00000039069.19	552.384	0.542838	0.113303	4.79104	1.65923e-06	6.08516e-06	1.45684	476.694	471.321	460.949	389.823	608.29	700.669	607.554	703.772	Mtg2
ENSMUSG00000039050.8	1265.45	0.579449	0.0955964	6.06141	1.34934e-09	7.56758e-09	1.49428	1132.37	992.254	1020.39	912.855	1436.24	1433.78	1592.96	1602.71	Osbpl2
ENSMUSG00000039041.15	478.942	0.432666	0.137452	3.14776	0.00164529	0.0035857	1.34973	376.858	436.807	362.456	453.567	576.749	448.576	577.723	598.798	Adrm1
ENSMUSG00000015647.9	1560.65	-0.695244	0.145676	-4.77253	1.81924e-06	6.6321e-06	0.617605	1528.12	2009.31	2012.42	2168.13	1401.32	989.833	1253.89	1122.19	Lama5
ENSMUSG00000039001.12	1354.23	-0.364508	0.101942	-3.57566	0.000349347	0.000875126	0.776734	1368.92	1369.74	1713.78	1643.47	1204.19	1157.59	1202.18	1173.94	Rps21
ENSMUSG00000038990.14	488.264	-0.340926	0.145192	-2.3481	0.0188693	0.0327999	0.789534	470.398	612.609	472.768	628.456	450.585	403.162	479.282	388.849	Cables2
ENSMUSG00000038963.15	379.503	3.9208	0.211952	18.4986	2.12064e-76	5.0675e-74	15.1453	34.1781	65.7907	35.4576	53.9377	732.201	602.427	678.154	833.882	Slco4a1
ENSMUSG00000027569.15	658.97	0.640337	0.136815	4.68031	2.86438e-06	1.00862e-05	1.55869	417.332	606.138	546.835	491.16	815.56	727.546	893.93	773.262	Mrgbp
ENSMUSG00000049401.10	929.012	-0.0333505	0.125679	-0.265362	0.790731	0.832395	0.977148	790.593	941.563	978.63	1048.52	1039.73	968.517	817.364	847.188	Ogfr
ENSMUSG00000038914.15	2107.22	-0.327012	0.0844473	-3.87238	0.000107779	0.000295635	0.797186	2392.46	2477.4	2080.97	2432.1	1812.48	1856.4	2000.65	1805.26	Dido1
ENSMUSG00000027573.11	906.889	0.590253	0.0943282	6.25744	3.9136e-10	2.36465e-09	1.50551	738.426	745.269	739.094	670.953	1034.09	1003.74	1106.72	1216.82	Gid8
ENSMUSG00000038848.14	1103.92	0.0504522	0.0844949	0.597104	0.550438	0.619751	1.03559	1041.53	1149.72	1020.39	1126.97	1035.22	1111.25	1169.37	1176.9	Ythdf1
ENSMUSG00000027575.19	851.306	-0.112539	0.12268	-0.917333	0.358968	0.434062	0.924959	711.443	930.777	878.561	1017.46	860.618	801.691	823.33	786.569	Arfgap1
ENSMUSG00000070461.3	149.468	-0.160805	0.184744	-0.870424	0.384069	0.459337	0.894525	169.091	143.445	154.438	162.63	146.44	149.216	103.413	167.072	9230112E08Rik
ENSMUSG00000016356.18	98.9344	-0.458137	0.216861	-2.11259	0.0346363	0.0564699	0.727926	132.215	87.3615	115.04	123.403	102.508	83.4129	76.5657	70.9686	Col20a1
ENSMUSG00000016349.10	459.331	-1.38551	1.20269	-1.15201	0.249317	0.317595	0.382754	1567.69	287.969	333.302	468.278	538.45	87.1202	2.98308	388.849	Eef1a2
ENSMUSG00000016344.14	630.002	1.22056	0.126716	9.63227	5.84243e-22	1.12483e-20	2.33038	339.082	391.509	427.855	353.047	847.101	807.252	836.257	1037.92	Ppdpf
ENSMUSG00000027579.6	63.5174	1.20719	0.246703	4.8933	9.91573e-07	3.77045e-06	2.30888	35.0775	35.5917	51.2166	31.0551	92.37	79.7057	88.498	94.6249	Srms
ENSMUSG00000027580.17	2857.39	0.414535	0.179009	2.31572	0.0205735	0.0354638	1.33287	2053.38	2930.38	1756.33	3059.74	3576.52	3494.07	2904.53	3084.18	Helz2
ENSMUSG00000038705.13	493.902	0.0553587	0.146094	0.378926	0.704743	0.760129	1.03912	400.243	555.446	451.494	532.022	503.529	462.478	587.667	458.339	Gmeb2
ENSMUSG00000038685.18	533.454	0.205807	0.104667	1.9663	0.049264	0.0771364	1.15333	497.381	526.326	452.282	508.322	617.302	552.379	600.593	513.044	Rtel1
ENSMUSG00000038671.15	1455.97	-0.200657	0.0857473	-2.34009	0.0192789	0.0334451	0.870154	1555.1	1628.59	1641.29	1403.2	1277.41	1308.66	1434.86	1398.67	Arfrp1
ENSMUSG00000027582.16	721.472	0.0224068	0.134204	0.166961	0.867401	0.894936	1.01565	741.124	749.583	694.181	675.856	628.567	681.206	680.142	921.114	Zgpat
ENSMUSG00000085028.2	235.812	0.357058	0.197652	1.8065	0.0708407	0.106111	1.28081	189.778	165.016	271.054	199.406	216.281	271.555	252.567	320.837	Slc2a4rg-ps
ENSMUSG00000027583.13	913.379	-0.560766	0.102336	-5.47966	4.26148e-08	1.98831e-07	0.677942	976.773	1177.76	1066.88	1135.14	815.56	702.522	756.708	675.681	Zbtb46
ENSMUSG00000000827.18	1860.65	0.475617	0.0781018	6.08971	1.13117e-09	6.42083e-09	1.39051	1464.26	1597.31	1660.2	1502.9	2054.67	2089.03	2198.53	2318.31	Tpd52l2
ENSMUSG00000000826.16	3051.7	0.317395	0.0911298	3.48289	0.000496032	0.00120373	1.24608	2484.21	2968.13	2804.3	2611.89	3110.17	3242.91	3497.16	3694.8	Dnajc5
ENSMUSG00000089917.7	1131.81	0.133516	0.0931164	1.43387	0.151611	0.206907	1.09696	1046.03	1007.35	1233.14	1028.9	1136.6	1181.68	1180.31	1240.47	Uckl1
ENSMUSG00000000823.16	688.464	-0.73499	0.15474	-4.74983	2.03584e-06	7.34916e-06	0.600822	722.237	987.94	842.315	889.973	639.831	488.429	520.05	416.941	Zfp512b
ENSMUSG00000002455.14	1462.32	0.0508486	0.0958864	0.5303	0.595904	0.662133	1.03587	1294.27	1639.38	1420.67	1392.57	1529.74	1379.09	1527.34	1515.48	Prpf6
ENSMUSG00000038605.11	78.3536	-0.750941	0.243486	-3.08413	0.00204148	0.00437634	0.594216	79.1492	106.775	123.708	84.1756	66.4613	55.6086	63.639	47.3124	Samd10
ENSMUSG00000046470.5	1125.22	-0.126309	0.19312	-0.654044	0.513083	0.584551	0.916172	934.5	1203.65	1605.05	954.535	1088.16	1289.19	862.11	1064.53	Sox18
ENSMUSG00000059540.15	103.582	-0.622379	0.173139	-3.59467	0.000324801	0.000818009	0.649599	116.925	136.974	116.616	132.393	82.2318	80.6325	84.5206	78.3612	Tcea2
ENSMUSG00000002458.13	312.344	-0.762598	0.167851	-4.54329	5.5382e-06	1.86396e-05	0.589434	341.781	333.268	489.315	407.802	217.407	270.629	216.77	221.777	Rgs19
ENSMUSG00000027589.14	2240.41	-0.071369	0.124272	-0.574298	0.565766	0.633731	0.951734	2786.41	2219.63	2125.09	2052.09	2123.38	1938.89	2457.06	2220.73	Pcmtd2
ENSMUSG00000038628.8	614.312	-0.0914475	0.0997085	-0.917148	0.359065	0.434062	0.938581	666.472	623.394	660.3	583.508	535.07	587.598	613.52	644.632	Polr3k
ENSMUSG00000025255.18	841.393	-0.311431	0.2185	-1.42531	0.154067	0.209813	0.805842	1205.23	944.798	760.369	819.69	725.442	890.665	911.828	473.124	Zfhx4
ENSMUSG00000040374.13	1758.07	0.239738	0.120883	1.98323	0.0473421	0.0744751	1.18078	1829.43	1745.07	1563.29	1312.49	1712.22	1892.55	2010.6	1998.95	Pex2
ENSMUSG00000027499.12	433.906	-1.81508	0.658381	-2.75688	0.0058355	0.011452	0.284189	1351.83	470.242	341.969	538.56	355.962	107.51	68.6108	236.562	Pkia
ENSMUSG00000043542.12	298.796	-0.333085	0.159594	-2.08708	0.036881	0.0597142	0.793837	408.338	312.776	271.054	340.788	233.178	289.165	264.5	270.568	Zc2hc1a
ENSMUSG00000027500.10	90.887	0.636116	0.19526	3.25779	0.00112282	0.00252981	1.55414	73.7527	69.0263	81.1585	60.4757	100.255	103.803	123.301	115.324	Stmn2
ENSMUSG00000040289.8	259.873	0.957642	0.233254	4.10558	4.03302e-05	0.000118349	1.94213	143.008	176.88	189.895	196.954	291.754	495.843	241.629	343.015	Hey1
ENSMUSG00000040269.5	877.878	0.400311	0.0914238	4.37863	1.1943e-05	3.82925e-05	1.31979	737.527	801.353	802.918	687.298	929.332	1026.91	1050.04	987.647	Mrps28
ENSMUSG00000027506.15	665.504	-0.170366	0.208326	-0.817783	0.413481	0.488189	0.888617	532.458	507.991	854.135	923.48	711.925	642.279	564.797	586.97	Tpd52
ENSMUSG00000069114.8	442.543	-0.387366	0.240243	-1.61239	0.106877	0.15218	0.764524	634.093	510.148	359.304	504.236	411.159	303.994	540.932	276.482	Zbtb10
ENSMUSG00000040209.12	445.212	-0.525024	0.115076	-4.56242	5.05685e-06	1.71331e-05	0.694948	527.062	511.226	505.074	560.626	378.492	360.529	409.676	309.009	Zfp704
ENSMUSG00000027508.15	289.178	-0.150621	0.234148	-0.643274	0.520046	0.590937	0.900862	358.87	331.111	264.75	264.785	283.869	354.042	296.319	159.679	Pag1
ENSMUSG00000027533.10	1167.66	0.9208	0.225335	4.08636	4.38198e-05	0.000127851	1.89316	567.536	752.819	884.077	1022.37	1449.76	1452.31	1078.88	2133.49	Fabp5
ENSMUSG00000062515.3	212147	0.589271	0.069247	8.5097	1.74378e-17	2.27288e-16	1.50449	174928	179264	162185	161282	242541	272972	246696	257312	Fabp4
ENSMUSG00000027531.16	1090.55	0.267798	0.0823023	3.25384	0.00113858	0.00255965	1.20397	928.204	1044.02	977.054	1008.47	1200.81	1091.78	1243.94	1230.12	Impa1
ENSMUSG00000039795.14	282.823	0.254522	0.167677	1.51793	0.129032	0.179532	1.19294	299.508	266.399	280.509	185.513	291.754	299.36	320.184	319.359	Zfand1
ENSMUSG00000027534.16	138.036	-0.0269787	0.19025	-0.141806	0.887233	0.91062	0.981474	124.12	154.231	142.618	135.662	117.152	111.217	161.086	158.201	Snx16
ENSMUSG00000027550.14	263.212	-0.383573	0.17228	-2.22645	0.0259841	0.0435642	0.766537	315.697	300.912	278.145	298.292	275.984	185.362	266.488	184.814	Lrrcc1
ENSMUSG00000027552.14	299.051	0.0295613	0.134977	0.21901	0.826642	0.862072	1.0207	306.703	313.854	286.025	276.227	298.513	249.312	326.15	335.623	E2f5
ENSMUSG00000078784.8	175.129	-0.0755996	0.149087	-0.507083	0.612097	0.677224	0.948948	166.393	187.665	181.228	185.513	157.705	193.703	180.974	147.851	Rbis
ENSMUSG00000027555.8	1293.56	1.1703	0.127501	9.17873	4.36188e-20	7.28196e-19	2.25058	818.475	930.777	770.612	666.867	1789.95	1748.89	2042.42	1580.53	Car13
ENSMUSG00000027559.5	95380.4	-2.85541	0.16484	-17.3223	3.19164e-67	5.3283e-65	0.138177	218381	163667	154315	134049	25142.7	27262.1	21086.4	19140.8	Car3
ENSMUSG00000027562.12	529.969	0.00249832	0.130583	0.0191321	0.984736	0.988812	1.00173	468.599	532.797	622.478	494.429	541.829	484.722	599.599	495.302	Car2
ENSMUSG00000047213.14	2749.21	0.253504	0.0942829	2.68876	0.00717187	0.0138078	1.1921	2635.31	2613.29	2313.41	2471.33	2626.91	2891.65	3258.52	3183.24	Ythdf3
ENSMUSG00000027599.9	1963.8	1.00893	0.100614	10.0277	1.15121e-23	2.52788e-22	2.01242	1252	1422.59	1361.57	1179.28	2319.39	2566.34	2739.46	2869.79	Armc1
ENSMUSG00000027601.13	1016.97	0.744432	0.0851865	8.73884	2.35509e-18	3.28016e-17	1.67531	806.782	798.117	740.67	697.922	1266.14	1239.15	1358.3	1228.64	Mtfr1
ENSMUSG00000069094.12	320.556	-0.0417933	0.153838	-0.271671	0.785875	0.828572	0.971447	335.485	311.697	319.907	333.433	243.316	375.358	296.319	348.929	Pde7a
ENSMUSG00000048106.6	395.304	-0.31691	0.193885	-1.63452	0.102149	0.146234	0.802787	529.76	417.394	498.771	307.282	317.663	376.285	301.291	413.984	4632415L05Rik
ENSMUSG00000003617.16	1184.5	0.0719152	0.163379	0.440176	0.65981	0.720594	1.05111	1230.41	1082.85	1025.12	1283.06	960.873	1608.02	1169.37	1116.28	Cp
ENSMUSG00000027615.14	525.538	-0.252788	0.0923894	-2.73611	0.00621701	0.0121479	0.839273	601.714	515.541	584.657	582.691	476.494	475.454	487.236	480.517	Hps3
ENSMUSG00000002428.12	464.626	-0.637891	0.116586	-5.47144	4.4639e-08	2.07402e-07	0.642652	633.194	513.383	542.896	575.336	344.698	399.455	376.862	331.187	Hltf
ENSMUSG00000019528.18	4434.13	1.07597	0.119127	9.03215	1.68338e-19	2.61009e-18	2.10814	3225.33	2798.8	3093.48	2296.44	5616.55	6243.92	6526.98	5671.58	Gyg
ENSMUSG00000001865.2	58.1584	0.659581	0.314452	2.09756	0.0359444	0.0583528	1.57962	62.0602	31.2776	33.8817	53.1205	54.0702	71.3644	91.4811	68.0116	Cpa3
ENSMUSG00000106019.1	507.705	1.1971	0.194941	6.14082	8.20979e-10	4.75084e-09	2.29278	289.614	327.875	403.429	213.299	771.627	729.4	752.731	573.663	Gm43672
ENSMUSG00000027630.13	1053.5	0.280357	0.153378	1.82789	0.0675665	0.101809	1.2145	876.937	891.95	1090.52	947.997	1290.93	1144.61	1336.42	848.667	Tbl1xr1
ENSMUSG00000027699.19	54.2115	-0.723052	0.282923	-2.55565	0.010599	0.0197266	0.605815	56.6636	56.0839	81.1585	76.8204	34.9204	53.755	41.7631	32.5273	Ect2
ENSMUSG00000027698.14	465.986	-0.239899	0.493275	-0.486339	0.626727	0.691152	0.846805	210.465	313.854	806.858	687.298	582.382	509.746	311.235	306.052	Nceh1
ENSMUSG00000039304.11	666.411	-0.518806	0.214758	-2.41577	0.0157018	0.0278825	0.697949	1007.35	709.677	706.789	718.353	592.52	732.18	505.135	359.279	Tnfsf10
ENSMUSG00000039286.12	967.504	-0.0775987	0.132156	-0.587174	0.557087	0.626023	0.947634	1057.72	880.086	858.862	1177.64	1055.5	905.494	954.586	850.145	Fndc3b
ENSMUSG00000027695.16	166.722	-0.358365	0.186217	-1.92445	0.0542984	0.0840725	0.780048	158.298	180.116	167.833	243.537	139.681	156.631	153.131	134.545	Pld1
ENSMUSG00000027692.16	62.637	-1.294	0.421214	-3.07208	0.00212572	0.00453857	0.407818	158.298	63.6337	52.7925	80.9066	56.3232	27.8043	25.8534	35.4843	Tnik
ENSMUSG00000050192.8	109.652	-0.355778	0.17746	-2.00483	0.0449809	0.0712109	0.781448	125.919	124.032	108.737	134.844	105.888	101.022	95.4586	81.3182	Eif5a2
ENSMUSG00000039221.10	208.712	-0.251189	0.166548	-1.5082	0.131503	0.182635	0.840204	215.861	188.744	219.049	281.947	197.131	170.533	190.917	205.513	Rpl22l1
ENSMUSG00000027684.16	400.298	-0.16882	0.209663	-0.8052	0.420705	0.49547	0.88957	536.955	447.593	311.239	401.264	411.159	427.26	406.693	260.218	Mecom
ENSMUSG00000037730.13	536.1	-0.0197609	0.14381	-0.13741	0.890707	0.91334	0.986396	553.145	610.452	424.703	572.884	544.082	501.404	604.571	477.56	Mynn
ENSMUSG00000027706.8	3396.78	0.297311	0.0721797	4.11904	3.80446e-05	0.00011202	1.22885	3085.02	3232.37	3020.99	2857.88	3642.98	3747.09	4023.18	3564.7	Sec62
ENSMUSG00000037661.14	219.053	-0.338022	0.296004	-1.14195	0.253476	0.321983	0.791125	193.376	200.608	364.819	219.02	135.176	271.555	137.222	230.648	Gpr160
ENSMUSG00000037652.15	975.993	-0.159198	0.0943098	-1.68803	0.0914058	0.132836	0.895523	1091	1085.01	923.474	1023.18	877.515	997.248	939.67	870.844	Phc3
ENSMUSG00000037643.14	1349.92	0.315823	0.112102	2.81727	0.0048434	0.00967807	1.24472	1273.58	1257.57	1143.31	1136.78	1480.17	1262.32	1727.2	1518.43	Prkci
ENSMUSG00000027660.16	1465.3	0.032539	0.258039	0.126101	0.899652	0.921272	1.02281	1077.51	1958.62	844.679	1915.61	1429.48	1407.82	1867.41	1221.25	Skil
ENSMUSG00000027663.12	369.159	0.361975	0.142581	2.53873	0.0111256	0.0205966	1.28518	362.467	294.441	317.543	316.271	357.089	447.649	369.902	487.909	Zmat3
ENSMUSG00000027665.13	1608.86	0.316777	0.0823	3.84906	0.000118573	0.000322843	1.24555	1518.23	1446.32	1359.21	1408.92	1658.15	1723.87	1953.92	1802.31	Pik3ca
ENSMUSG00000027667.13	787.161	0.139805	0.112992	1.23731	0.215972	0.281232	1.10176	770.805	742.033	821.829	661.963	865.124	740.521	918.789	776.22	Zfp639
ENSMUSG00000027668.13	2457.99	0.262551	0.102063	2.57244	0.0100983	0.0188755	1.1996	2412.25	2450.44	2217.28	1861.67	2586.36	2641.41	2808.07	2686.46	Mfn1
ENSMUSG00000027669.14	650.137	-0.887778	0.0972805	-9.12596	7.11055e-20	1.15081e-18	0.540446	887.73	846.651	771.4	873.628	481	471.746	459.394	409.548	Gnb4
ENSMUSG00000027671.14	631.385	0.221933	0.103366	2.14707	0.0317878	0.0522593	1.1663	521.665	625.551	641.389	542.646	658.981	677.498	672.187	711.165	Actl6a
ENSMUSG00000037531.8	1111.97	1.0353	0.116625	8.87716	6.85896e-19	9.99882e-18	2.04953	706.047	797.039	812.373	602.305	1363.02	1494.02	1561.15	1559.83	Mrpl47
ENSMUSG00000027673.12	7099.06	0.557339	0.10612	5.25196	1.50488e-07	6.49434e-07	1.47155	6314.85	6078.63	5771.71	4815.17	8023.8	8097.54	9464.32	8226.45	Ndufb5
ENSMUSG00000056900.13	155.176	-1.10043	0.997547	-1.10313	0.26997	0.340522	0.466379	500.079	97.0683	91.4019	157.727	197.131	41.7065	6.96052	149.33	Usp13
ENSMUSG00000027677.17	2018.65	-0.353486	0.0976442	-3.62014	0.000294439	0.000746946	0.782691	2430.24	2401.9	2014.78	2215.53	1770.8	1726.65	1968.83	1620.45	Ttc14
ENSMUSG00000027680.15	2694.61	0.891229	0.167546	5.31932	1.04157e-07	4.58915e-07	1.85476	2381.67	1809.78	1720.88	1637.75	2807.15	3177.11	3567.76	4454.76	Fxr1
ENSMUSG00000105135.1	50.2672	-0.621959	0.25726	-2.41763	0.0156219	0.0277649	0.649788	68.3561	55.0054	56.7322	64.5618	43.9321	41.7065	43.7518	28.0918	Gm43667
ENSMUSG00000027679.13	428.653	-0.0967507	0.104325	-0.9274	0.353719	0.42847	0.935137	418.232	475.635	474.344	403.716	416.791	405.016	409.676	425.812	Dnajc19
ENSMUSG00000105176.1	59.4241	0.921665	0.250046	3.68599	0.000227819	0.000591737	1.8943	51.2671	40.9844	35.4576	36.7757	63.082	88.9738	74.577	84.2753	Gm43668
ENSMUSG00000037400.17	1445.87	-0.0385242	0.105476	-0.365241	0.714932	0.76867	0.97365	1692.71	1385.92	1378.91	1404.02	1343.87	1370.75	1603.9	1386.85	Atp11b
ENSMUSG00000027708.14	386.154	0.341668	0.103135	3.31282	0.000923612	0.0021166	1.26722	362.467	352.681	322.27	325.261	403.274	425.406	442.49	455.382	Dcun1d1
ENSMUSG00000105095.1	106.747	1.06857	0.193796	5.51392	3.50932e-08	1.65319e-07	2.09736	72.8533	66.8693	81.9465	53.9377	139.681	137.168	158.103	143.416	8430422M14Rik
ENSMUSG00000027709.9	4984.43	1.1307	0.125524	9.00785	2.10129e-19	3.21713e-18	2.18965	3800.96	3119.13	3046.99	2535.07	6553.76	6402.41	7460.68	6956.41	Mccc1
ENSMUSG00000047696.16	52.764	3.00499	0.366913	8.18993	2.6137e-16	3.05986e-15	8.02772	19.7873	7.54976	6.30358	13.0758	74.3466	101.022	105.402	94.6249	Ccdc144b
ENSMUSG00000027710.14	1567.16	1.11972	0.101783	11.001	3.77711e-28	1.13861e-26	2.17305	1051.43	1038.63	1020.39	840.938	2001.73	2039.91	2236.32	2307.96	Acad9
ENSMUSG00000033883.11	281.715	-0.340567	0.177654	-1.91702	0.0552348	0.0853705	0.789731	409.237	305.226	261.598	282.765	263.592	254.873	208.816	267.611	Zfp267
ENSMUSG00000027712.13	11849.7	0.185829	0.0864203	2.1503	0.0315318	0.0518875	1.13747	9521.29	11199.5	11794.8	11833.6	12168.1	12984.6	12420.6	12874.9	Anxa5
ENSMUSG00000027714.11	426.665	0.261493	0.10749	2.43273	0.0149855	0.026861	1.19872	377.758	406.608	420.764	348.961	459.597	471.746	493.203	434.683	Exosc9
ENSMUSG00000027715.9	111.352	-0.858988	0.310359	-2.76772	0.00564492	0.0111102	0.551339	108.83	98.1468	179.652	187.965	79.9789	113.998	58.6672	63.5761	Ccna2
ENSMUSG00000037325.10	161.513	0.0798527	0.162058	0.492743	0.622195	0.686775	1.05691	160.097	156.388	154.438	158.544	144.187	167.753	202.849	147.851	Bbs7
ENSMUSG00000027716.13	124.334	0.548177	0.176154	3.11192	0.00185874	0.00401782	1.46224	86.3446	118.639	101.645	97.2514	152.073	127.9	151.143	159.679	Trpc3
ENSMUSG00000037270.18	1202.27	0.209515	0.0938993	2.23127	0.0256631	0.0431091	1.1563	1157.56	1058.04	1174.04	1071.4	1293.18	1199.29	1453.75	1210.9	4932438A13Rik
ENSMUSG00000051444.9	56.4294	-0.588398	0.250159	-2.3521	0.0186678	0.0325007	0.665081	77.3504	72.262	65.3996	57.2067	39.4262	55.6086	45.7406	38.4413	Bbs12
ENSMUSG00000037225.13	301.192	0.0192016	0.169169	0.113505	0.90963	0.929537	1.0134	356.171	276.105	281.297	282.765	244.443	357.749	269.472	341.537	Fgf2
ENSMUSG00000050174.15	202.105	0.922285	0.167766	5.49743	3.85357e-08	1.80629e-07	1.89511	169.991	131.581	145.77	111.144	239.937	286.384	255.551	276.482	Nudt6
ENSMUSG00000027722.14	194.13	0.461252	0.238591	1.93323	0.0532081	0.0825731	1.37674	125.02	134.817	252.143	140.565	233.178	210.386	233.675	223.256	Spata5
ENSMUSG00000037211.12	469.142	-0.747407	0.209339	-3.57031	0.000356554	0.000890618	0.595673	499.18	614.766	689.454	546.733	237.684	372.578	312.229	480.517	Spry1
ENSMUSG00000044864.16	1417.02	-0.138133	0.133346	-1.0359	0.300247	0.373075	0.908694	1473.25	1693.3	1170.89	1603.42	1369.78	1225.24	1518.39	1281.87	Ankrd50
ENSMUSG00000046743.6	469.08	-0.346439	0.145149	-2.38678	0.0169968	0.0298601	0.786523	547.749	581.331	407.369	566.346	389.756	462.478	417.631	379.978	Fat4
ENSMUSG00000060798.7	91.9346	0.214852	0.184265	1.16599	0.243618	0.311409	1.16058	92.6406	80.8903	78.7947	87.4445	87.8642	94.5346	102.419	110.889	Intu
ENSMUSG00000025757.12	2158.96	1.85875	0.1957	9.49798	2.13992e-21	3.9219e-20	3.62694	1290.67	893.028	806.07	742.87	2763.21	3153.94	3236.64	4385.27	Hspa4l
ENSMUSG00000025758.10	108.691	-0.549053	0.19033	-2.88475	0.00391723	0.00796983	0.683468	119.623	121.875	122.92	152.006	87.8642	101.949	74.577	88.7108	Plk4
ENSMUSG00000025759.11	992.499	0.368487	0.110545	3.33338	0.000857976	0.00197734	1.291	905.719	983.625	843.891	735.515	1069.01	1139.98	1199.2	1063.05	Mfsd8
ENSMUSG00000107741.2	90.0566	0.128895	0.296738	0.434372	0.664018	0.72441	1.09346	72.8533	83.0473	126.072	62.9274	87.8642	124.193	98.4416	65.0546	Gm2011
ENSMUSG00000037818.16	347.696	0.345956	0.16503	2.09632	0.036054	0.0584838	1.27099	404.74	276.105	288.389	254.978	392.009	366.09	380.84	418.419	Abhd18
ENSMUSG00000025762.15	1235.28	0.194717	0.109401	1.77985	0.075101	0.111876	1.1445	1298.77	1221.98	1115.73	972.514	1267.27	1253.05	1400.06	1352.84	Larp1b
ENSMUSG00000049940.7	3162.81	0.0613838	0.0816283	0.751991	0.452056	0.526441	1.04347	3131.79	3279.83	3242.4	2729.58	3230.7	3112.23	3386.79	3189.15	Pgrmc2
ENSMUSG00000025764.14	1789.44	0.328227	0.115344	2.84564	0.00443224	0.00894448	1.25547	1725.99	1682.52	1480.55	1461.22	1857.54	1992.64	2349.67	1765.34	Jade1
ENSMUSG00000059834.12	249.092	-0.250673	0.146246	-1.71405	0.0865204	0.126688	0.840504	325.591	259.927	251.355	246.806	205.016	245.605	236.658	221.777	Sclt1
ENSMUSG00000025766.14	728.141	0.0112779	0.13531	0.0833492	0.933574	0.949229	1.00785	863.446	723.698	696.545	619.467	728.822	705.303	843.217	644.632	D3Ertd751e
ENSMUSG00000037892.13	176.853	-0.729516	0.210244	-3.46985	0.000520751	0.00125621	0.603106	263.531	157.466	252.143	210.03	117.152	158.485	139.21	116.803	Pcdh18
ENSMUSG00000023087.15	3146.29	1.20113	0.397278	3.02341	0.00249944	0.00526274	2.2992	1055.92	2536.72	1079.49	2957.59	3942.62	4613.66	5458.04	3526.25	Noct
ENSMUSG00000037174.18	1251.19	-0.163773	0.0786075	-2.08342	0.0372125	0.0601809	0.892688	1268.19	1338.46	1253.62	1429.35	1160.26	1159.44	1246.93	1153.24	Elf2
ENSMUSG00000037152.11	3548.69	0.578734	0.0966261	5.98941	2.10598e-09	1.14886e-08	1.49354	2968.1	3083.54	2956.38	2378.16	4259.16	4038.11	4356.29	4349.79	Ndufc1
ENSMUSG00000063273.11	1602.32	0.333225	0.0987313	3.37507	0.000737965	0.00172357	1.25983	1446.27	1534.76	1450.61	1240.57	1615.35	1777.62	1801.78	1951.64	Naa15
ENSMUSG00000027739.9	416.232	-0.332104	0.192649	-1.72388	0.0847293	0.124424	0.794377	411.036	531.719	394.761	519.764	434.815	304.921	450.445	282.396	Rab33b
ENSMUSG00000037111.9	1726.4	0.504685	0.153425	3.28945	0.00100384	0.00228029	1.41881	1857.31	1288.85	1120.46	1443.24	1891.33	2180.78	1897.24	2132.02	Setd7
ENSMUSG00000097885.7	152.723	-0.392041	0.186999	-2.09649	0.036039	0.0584674	0.762051	215.861	165.016	155.226	158.544	129.543	158.485	122.306	116.803	5031434O11Rik
ENSMUSG00000074604.9	117.551	-0.370845	0.166779	-2.22358	0.026177	0.0438515	0.773329	144.807	136.974	122.92	125.038	108.14	99.1687	92.4755	110.889	Mgst2
ENSMUSG00000061143.15	148.157	-0.636155	0.161769	-3.93248	8.40732e-05	0.000234034	0.643426	184.382	181.194	153.65	201.041	114.899	113.071	108.385	128.631	Maml3
ENSMUSG00000044167.6	1952.4	0.263546	0.195766	1.34623	0.17823	0.238167	1.20043	1293.37	2039.51	2155.04	1609.96	1564.66	2462.53	1968.83	2525.3	Foxo1
ENSMUSG00000103965.1	63.1137	-0.335957	0.313283	-1.07237	0.283552	0.355373	0.792259	71.9538	83.0473	76.4309	49.8516	31.541	56.5354	58.6672	76.8827	Gm30173
ENSMUSG00000027742.13	1230.47	0.367091	0.0969377	3.78687	0.000152557	0.000408169	1.28975	1129.68	1146.48	1072.4	952.9	1326.97	1342.95	1540.26	1332.14	Cog6
ENSMUSG00000048332.13	322.255	-0.625834	0.129107	-4.84739	1.25096e-06	4.66363e-06	0.648045	354.373	379.645	393.974	438.04	244.443	287.311	252.567	227.691	Lhfp
ENSMUSG00000042997.13	755.748	0.278078	0.0931195	2.98624	0.00282427	0.00587964	1.21258	679.064	632.022	708.364	712.632	886.527	777.594	875.037	774.741	Nhlrc3
ENSMUSG00000049504.12	526.081	-0.103442	0.0993235	-1.04146	0.297661	0.370276	0.93081	509.073	575.939	562.594	530.388	531.691	460.625	500.163	538.179	Proser1
ENSMUSG00000027746.13	1034.96	0.600573	0.0781666	7.68325	1.55107e-14	1.51344e-13	1.51632	757.314	863.908	820.253	849.111	1188.42	1260.46	1256.87	1283.35	Ufm1
ENSMUSG00000027750.16	3665.16	-0.772444	0.174724	-4.42094	9.82741e-06	3.19038e-05	0.585425	3376.43	4357.29	4436.14	6325.43	2614.52	2950.96	2875.69	2384.84	Postn
ENSMUSG00000027751.13	876.357	-0.467671	0.085381	-5.47746	4.31468e-08	2.01159e-07	0.723131	921.009	1005.2	1083.43	1057.51	734.454	717.351	743.781	748.128	Supt20
ENSMUSG00000027752.15	263.968	-0.813396	0.19522	-4.16657	3.09215e-05	9.22951e-05	0.569041	277.022	318.168	402.641	348.961	245.569	202.971	170.036	146.373	Exosc8
ENSMUSG00000036632.9	752.383	0.597393	0.0863764	6.91616	4.64047e-12	3.51045e-11	1.51298	580.128	632.022	624.842	558.991	862.871	886.957	956.574	916.678	Alg5
ENSMUSG00000036615.6	332.777	-0.334787	0.13185	-2.53916	0.0111118	0.0205743	0.792901	343.58	366.702	398.701	375.113	277.11	335.505	250.579	314.923	Rfxap
ENSMUSG00000036580.15	894.862	-0.155752	0.123339	-1.2628	0.206662	0.270612	0.897664	1162.05	911.363	846.255	854.014	877.515	852.665	855.15	799.876	Spg20
ENSMUSG00000027797.15	156.585	-0.134773	0.27722	-0.486159	0.626854	0.69123	0.910813	125.02	113.246	182.804	233.73	190.372	155.704	108.385	143.416	Dclk1
ENSMUSG00000027799.12	260.693	-0.208281	0.160706	-1.29604	0.194963	0.257535	0.865568	246.442	333.268	244.264	295.023	215.155	227.995	282.398	240.998	Nbea
ENSMUSG00000027800.14	1417.55	0.232103	0.134027	1.73175	0.0833173	0.122587	1.17455	1149.46	1503.48	1148.83	1416.27	1646.89	1533.87	1674.5	1267.09	Tm4sf1
ENSMUSG00000027803.14	2544.92	-0.324813	0.0827156	-3.92686	8.6063e-05	0.00023919	0.798402	2774.72	3135.31	2534.04	2879.13	2269.82	2216.93	2319.84	2229.6	Wwtr1
ENSMUSG00000097339.5	68.5319	0.340556	0.256409	1.32817	0.184121	0.245126	1.26624	69.2556	61.4766	68.5514	43.3136	64.2084	96.3883	75.5714	69.4901	Gm26671
ENSMUSG00000036513.15	351.86	0.17272	0.126988	1.36013	0.173789	0.233384	1.12718	310.301	325.718	375.063	310.551	396.515	375.358	322.173	399.199	Commd2
ENSMUSG00000036503.13	2507.09	0.429464	0.0713018	6.02318	1.7102e-09	9.44367e-09	1.34673	2101.05	2209.92	2165.28	2071.7	2781.24	2738.72	3138.2	2850.57	Rnf13
ENSMUSG00000027805.16	239.28	-0.42673	0.228121	-1.87063	0.0613965	0.0938114	0.743946	411.036	217.864	222.201	245.989	226.419	184.435	191.911	214.384	Pfn2
ENSMUSG00000027806.9	944.129	-0.0973577	0.155126	-0.627605	0.530263	0.600029	0.934743	963.282	1122.76	735.155	1083.66	829.077	828.568	1067.94	922.592	Tsc22d2
ENSMUSG00000027808.8	5020.61	0.728529	0.0701007	10.3926	2.67939e-25	6.71888e-24	1.65695	4013.22	3717.72	3714.38	3671.85	5766.37	6264.31	6628.4	6388.66	Serp1
ENSMUSG00000027810.14	1361.53	0.182712	0.108308	1.68697	0.091609	0.133084	1.13502	1246.6	1224.14	1389.15	1242.2	1500.45	1284.56	1674.5	1330.66	Eif2a
ENSMUSG00000075700.9	3495.57	0.443514	0.0913672	4.85419	1.20879e-06	4.5161e-06	1.35991	3182.16	3205.41	2793.27	2671.55	3831.1	3901.87	4393.08	3986.07	Selenot
ENSMUSG00000036432.8	279.724	0.267202	0.221985	1.20369	0.228708	0.295386	1.20347	239.246	238.357	240.324	296.658	203.89	253.019	387.8	378.499	Siah2
ENSMUSG00000056476.13	275.28	-0.291011	0.269665	-1.07916	0.280517	0.351967	0.817329	483.889	293.362	204.866	229.644	252.328	195.557	279.415	263.175	Med12l
ENSMUSG00000036381.13	51.0328	-1.3017	0.342338	-3.80237	0.000143319	0.000385364	0.405649	62.9596	52.8483	78.0068	97.2514	32.6674	25.0239	41.7631	17.7422	P2ry14
ENSMUSG00000036334.12	144.247	-1.3854	0.254373	-5.44631	5.14258e-08	2.36411e-07	0.382784	196.974	196.294	178.864	263.968	102.508	75.0716	94.4642	45.8339	Igsf10
ENSMUSG00000027762.6	98.2381	-0.966505	0.263025	-3.67458	0.00023824	0.000615916	0.511744	144.807	154.231	93.7657	127.489	67.5878	85.2665	44.7462	68.0116	Sucnr1
ENSMUSG00000027763.13	6859.23	0.296425	0.0950299	3.11928	0.00181292	0.00392504	1.2281	6597.27	6320.22	5833.17	5880.03	6945.77	7350.53	8755.34	7191.49	Mbnl1
ENSMUSG00000027765.6	293.641	-0.898851	0.212073	-4.2384	2.25117e-05	6.91754e-05	0.536314	537.855	342.975	357.728	291.754	227.546	210.386	216.77	164.115	P2ry1
ENSMUSG00000036894.3	255.942	-0.780096	0.255044	-3.05867	0.00222324	0.00472525	0.582328	226.655	243.749	442.826	380.833	223.04	220.581	153.131	156.722	Rap2b
ENSMUSG00000036885.14	83.6815	-0.880106	0.257091	-3.42332	0.000618603	0.001469	0.543328	112.428	143.445	74.067	103.789	63.082	51.9014	55.6842	65.0546	Arhgef26
ENSMUSG00000027770.5	1247.79	0.172243	0.0888681	1.93818	0.0526008	0.0817471	1.12681	1196.23	1230.61	1203.2	1066.5	1370.91	1285.49	1419.95	1209.42	Dhx36
ENSMUSG00000027820.12	5695.72	0.700841	0.112902	6.20754	5.38198e-10	3.19174e-09	1.62545	4681.5	4864.2	4148.54	3663.68	6770.05	6627.62	7998.63	6811.51	Mme
ENSMUSG00000048581.12	215.732	0.0504353	0.140678	0.358516	0.719957	0.772778	1.03558	229.353	211.393	219.837	187.965	239.937	201.118	236.658	199.599	E130311K13Rik
ENSMUSG00000027822.16	981.614	0.212523	0.141479	1.50215	0.133059	0.184544	1.15871	961.483	1032.16	941.597	704.46	909.056	1112.17	1167.38	1024.61	Slc33a1
ENSMUSG00000027823.9	2115.69	0.580434	0.128807	4.50623	6.59886e-06	2.19308e-05	1.4953	1606.37	2015.79	1795.73	1366.42	2468.08	2319.81	2776.25	2577.05	Gmps
ENSMUSG00000027828.12	5285.73	0.187655	0.0677334	2.7705	0.00559704	0.0110267	1.13891	5088.93	4961.27	4978.25	4741.62	5150.19	5658.18	5929.37	5778.03	Ssr3
ENSMUSG00000074580.11	50.9525	0.657471	0.261485	2.51438	0.0119243	0.0219122	1.57732	45.8706	32.3561	42.5491	37.593	73.2201	62.0963	66.6221	47.3124	4931440P22Rik
ENSMUSG00000034640.9	1871.64	0.393491	0.190105	2.06986	0.0384651	0.061999	1.31357	1769.16	1738.6	1177.19	1788.94	2211.25	1972.25	2754.38	1561.31	Tiparp
ENSMUSG00000074579.14	214.884	0.380593	0.12656	3.00721	0.00263659	0.00552572	1.30188	194.275	200.608	182.016	170.803	253.454	230.776	250.579	236.562	Lekr1
ENSMUSG00000027829.15	3307.19	-0.207287	0.220227	-0.941245	0.346579	0.421701	0.866164	3909.79	3661.63	2709.75	3898.23	3297.16	2583.95	4395.07	2001.91	Ccnl1
ENSMUSG00000103041.1	180.875	-0.197063	0.222014	-0.887618	0.374746	0.449821	0.872324	178.086	206.001	216.685	173.255	173.475	137.168	236.658	125.674	Gm37305
ENSMUSG00000027833.16	81.9493	1.29736	0.293362	4.4224	9.76085e-06	3.17045e-05	2.45779	69.2556	46.3771	33.0938	40.8619	101.382	129.753	88.498	146.373	Shox2
ENSMUSG00000034544.17	440.584	0.0828249	0.0953299	0.868823	0.384944	0.460245	1.05909	401.143	446.514	442.038	422.512	424.677	460.625	467.349	459.818	Rsrc1
ENSMUSG00000048416.15	96.231	-1.7805	0.917768	-1.94004	0.0523752	0.0814569	0.291082	330.988	74.419	83.5224	107.058	84.4848	28.7311	2.98308	57.662	Mlf1
ENSMUSG00000027774.16	5315.52	1.39311	0.127568	10.9205	9.19699e-28	2.70081e-26	2.62644	3445.69	3110.5	2869.7	2301.34	6985.2	7541.45	8094.09	8176.18	Gfm1
ENSMUSG00000047557.2	83.3761	-1.02615	0.29528	-3.47516	0.000510539	0.00123525	0.49102	93.54	72.262	137.891	143.834	54.0702	71.3644	46.7349	47.3124	Lxn
ENSMUSG00000027775.9	1266.12	-0.14216	0.152216	-0.933939	0.350335	0.425295	0.906161	1126.08	1147.56	1513.65	1527.42	1329.23	1338.31	1175.33	971.383	Mfsd1
ENSMUSG00000027778.15	194.027	-0.301891	0.133338	-2.26411	0.0235677	0.0399971	0.811188	235.649	202.765	222.201	196.137	175.728	174.24	171.03	174.465	Ift80
ENSMUSG00000034349.14	554.571	-0.732221	0.125353	-5.84127	5.18049e-09	2.69231e-08	0.601977	695.254	568.389	720.972	782.915	385.251	409.65	433.541	440.597	Smc4
ENSMUSG00000027782.10	2974.81	0.0434356	0.121091	0.358702	0.719818	0.772696	1.03057	3264.01	2976.76	2756.24	2722.22	2452.31	3195.64	2967.17	3464.16	Kpna4
ENSMUSG00000089417.1	54.3415	-0.153372	0.285865	-0.536518	0.5916	0.658072	0.899146	70.155	57.1624	65.3996	36.7757	56.3232	52.8282	54.6898	41.3984	Gm22009
ENSMUSG00000027784.10	792.545	1.31273	0.179053	7.33155	2.27514e-13	1.95399e-12	2.48412	637.691	440.043	383.73	358.768	1030.71	1152.95	1119.65	1216.82	Ppm1l
ENSMUSG00000043300.2	168.777	-1.45597	0.159267	-9.14168	6.14893e-20	1.00587e-18	0.36451	266.229	271.791	213.534	238.634	85.6112	91.7542	92.4755	90.1893	B3galnt1
ENSMUSG00000027787.14	812.418	0.467793	0.110642	4.228	2.35775e-05	7.21958e-05	1.38299	649.383	709.677	728.063	639.898	911.309	821.154	1072.91	966.948	Nmd3
ENSMUSG00000027792.11	1546.43	0.327661	0.153578	2.13352	0.0328821	0.053851	1.25498	1559.6	1539.07	1382.06	1006.84	1597.33	1582.07	2011.59	1692.9	Bche
ENSMUSG00000027835.11	315.662	0.133827	0.117156	1.1423	0.253329	0.321864	1.0972	294.111	330.032	282.873	296.658	341.318	293.799	336.094	350.408	Pdcd10
ENSMUSG00000027834.15	111.37	-1.59278	0.200766	-7.93352	2.13023e-15	2.27132e-14	0.331532	162.796	199.529	159.953	147.103	50.6909	63.0231	48.7236	59.1405	Serpini1
ENSMUSG00000034109.15	1453.49	0.0577644	0.0983587	0.587284	0.557013	0.625998	1.04085	1501.14	1481.91	1390.73	1323.93	1378.79	1345.73	1669.53	1536.18	Golim4
ENSMUSG00000062232.14	997.87	0.267146	0.101518	2.6315	0.00850085	0.0161195	1.20342	947.992	965.29	855.711	854.014	1141.11	941.639	1162.41	1114.8	Rapgef2
ENSMUSG00000061175.11	533.557	0.190225	0.205022	0.927828	0.353497	0.428365	1.14094	346.278	430.336	643.753	572.067	693.901	496.77	522.039	563.314	Fnip2
ENSMUSG00000027804.13	667.516	-0.225304	0.16234	-1.38785	0.165183	0.22323	0.855415	832.866	729.091	694.181	620.284	478.747	619.109	586.672	779.177	Ppid
ENSMUSG00000027809.14	22297.3	1.46304	0.105661	13.8465	1.33494e-43	9.03827e-42	2.75689	12796.1	12357.9	12374.7	9953.15	30073.2	31867.4	36856	32100	Etfdh
ENSMUSG00000027811.9	74.0432	0.166071	0.209464	0.792835	0.427874	0.502651	1.122	72.8533	64.7122	62.2478	79.2721	78.8524	69.5108	89.4924	75.4042	4930579G24Rik
ENSMUSG00000027955.16	639.951	-0.633269	0.163942	-3.86276	0.000112112	0.000306624	0.644714	841.86	708.599	664.239	900.597	512.541	618.182	483.259	390.328	Gask1b
ENSMUSG00000028019.9	180.722	-0.859263	0.208971	-4.11188	3.92448e-05	0.000115303	0.551234	292.312	250.221	170.985	219.837	107.014	146.436	139.21	119.76	Pdgfc
ENSMUSG00000028015.3	728.794	-1.16948	0.113081	-10.342	4.55068e-25	1.10865e-23	0.444582	1021.74	999.804	956.568	1059.96	530.564	432.82	444.479	384.413	Ctso
ENSMUSG00000028005.13	341.987	-1.08581	0.173658	-6.25258	4.03716e-10	2.43207e-09	0.471128	396.645	526.326	390.034	547.55	232.051	188.142	255.551	199.599	Gucy1b1
ENSMUSG00000033910.13	389.928	-1.05914	0.109615	-9.6624	4.35534e-22	8.47901e-21	0.479917	542.352	556.525	483.012	527.119	273.731	239.117	259.528	238.041	Gucy1a1
ENSMUSG00000033900.13	120.297	0.941277	0.225826	4.16815	3.07082e-05	9.17481e-05	1.92023	98.9365	97.0683	59.884	75.1859	172.349	154.777	179.979	124.195	Map9
ENSMUSG00000027998.11	692.691	0.129158	0.0949552	1.3602	0.173767	0.233384	1.09366	659.277	712.913	683.15	592.498	749.098	681.206	750.742	712.643	Plrg1
ENSMUSG00000027996.13	64.5272	-0.775781	0.388047	-1.99919	0.0455877	0.0720687	0.584072	143.008	40.9844	60.6719	80.9066	38.2998	51.9014	45.7406	54.705	Sfrp2
ENSMUSG00000027995.10	114.292	-1.23241	0.358018	-3.44231	0.000576764	0.00137986	0.425606	117.824	90.5971	211.958	221.472	87.8642	88.047	53.6954	42.8769	Tlr2
ENSMUSG00000033767.14	802.856	0.309934	0.21009	1.47524	0.140148	0.192993	1.23965	829.268	651.436	631.934	755.946	1097.18	665.45	1148.49	643.153	Tmem131l
ENSMUSG00000033752.7	89.1713	-0.000511662	0.187222	-0.00273292	0.997819	0.998475	0.999645	88.1434	89.5185	91.4019	87.4445	105.888	79.7057	85.515	85.7538	Mnd1
ENSMUSG00000027993.16	1454.77	-0.350308	0.111308	-3.14719	0.00164846	0.00359195	0.784417	1536.21	1862.63	1706.69	1417.91	1266.14	1179.83	1411.99	1256.74	Trim2
ENSMUSG00000041842.15	405.029	3.40952	0.248159	13.7393	5.9084e-43	3.87127e-41	10.626	88.1434	62.5551	72.4911	55.5722	847.101	534.77	1022.2	557.4	Fhdc1
ENSMUSG00000074513.9	159.905	0.2867	0.148366	1.93239	0.0533113	0.0826913	1.21985	126.819	149.917	154.438	145.468	188.119	165.899	185.945	162.636	Arfip1
ENSMUSG00000028086.15	431.956	0.147742	0.104791	1.40988	0.158576	0.215218	1.10783	447.913	367.781	427.855	393.909	452.838	439.308	451.439	474.603	Fbxw7
ENSMUSG00000028085.12	1492.47	0.347424	0.105763	3.28494	0.00102005	0.0023141	1.27229	1479.55	1364.35	1311.93	1100	1564.66	1715.53	1718.25	1685.51	Gatb
ENSMUSG00000051000.17	213.249	1.06775	0.19596	5.44882	5.07046e-08	2.33448e-07	2.09616	190.678	114.325	126.072	119.317	290.628	250.239	301.291	313.445	Fhip1a
ENSMUSG00000028082.14	583.149	-0.454635	0.167161	-2.71975	0.00653321	0.0127067	0.729695	804.084	622.316	490.891	779.646	446.08	506.038	497.18	518.958	Sh3d19
ENSMUSG00000028081.6	500.362	-0.71825	0.107864	-6.65882	2.76027e-11	1.91241e-10	0.607834	563.938	593.195	646.905	686.48	388.63	379.065	395.755	348.929	Rps3a1
ENSMUSG00000028080.16	1382.82	0.741294	0.114312	6.48483	8.88302e-11	5.74615e-10	1.67167	1142.27	1079.62	1068.46	851.563	1663.79	1633.97	1924.09	1698.81	Lrba
ENSMUSG00000057777.4	79.6996	0.671619	0.20136	3.33542	0.000851709	0.00196401	1.59286	65.6579	65.7907	64.6117	49.8516	101.382	97.3151	89.4924	103.496	Mab21l2
ENSMUSG00000028078.14	101.964	-0.886092	0.193277	-4.58457	4.54932e-06	1.55476e-05	0.541078	116.925	147.76	130.011	135.662	79.9789	80.6325	62.6447	62.0976	Dclk2
ENSMUSG00000028076.12	3288.84	0.627438	0.0859989	7.29588	2.96714e-13	2.51639e-12	1.54482	2861.06	2584.17	2608.1	2287.45	4166.79	4056.65	3961.53	3784.99	Cd1d1
ENSMUSG00000041734.15	659.776	-1.89405	0.187565	-10.0981	5.63232e-24	1.25716e-22	0.269051	1028.94	1111.97	716.244	1303.5	316.536	284.531	281.404	235.084	Kirrel
ENSMUSG00000015852.13	176.361	-1.65727	0.28999	-5.71491	1.0976e-08	5.46426e-08	0.317039	374.16	241.592	165.469	290.937	65.3349	80.6325	120.318	72.4472	Fcrls
ENSMUSG00000015854.7	79.4735	-2.0522	0.684546	-2.99789	0.00271851	0.00568374	0.241117	10.7931	100.304	143.406	258.247	37.1733	41.7065	33.8082	10.3496	Cd5l
ENSMUSG00000003382.18	1778.32	-0.0694643	0.212555	-0.326807	0.743814	0.793285	0.952992	1856.41	1769.88	1152.77	2506.47	1779.81	1657.14	2089.15	1414.94	Etv3
ENSMUSG00000041977.18	1284.62	0.446902	0.0940981	4.74932	2.04106e-06	7.36365e-06	1.36311	1150.36	1135.7	1024.33	1039.53	1457.64	1338.31	1649.64	1481.47	Arhgef11
ENSMUSG00000028073.15	690.663	-0.724901	0.129155	-5.61264	1.99264e-08	9.65962e-08	0.605038	707.846	963.133	825.769	947.997	544.082	555.159	517.067	464.253	Pear1
ENSMUSG00000004895.9	984.707	0.659909	0.082747	7.97502	1.52356e-15	1.65635e-14	1.57998	745.622	790.567	786.371	728.977	1159.13	1193.73	1151.47	1321.79	Prcc
ENSMUSG00000004897.16	5510.83	0.67748	0.0900075	7.52693	5.19465e-14	4.82525e-13	1.59934	4176.02	4604.27	4376.26	3803.43	6380.29	6414.45	6846.17	7485.71	Hdgf
ENSMUSG00000019710.13	1497.58	0.157285	0.0728094	2.16023	0.0307552	0.0507672	1.11519	1359.93	1504.56	1462.43	1337	1531.99	1576.5	1564.13	1644.11	Mrpl24
ENSMUSG00000004896.16	652.771	-0.506308	0.109513	-4.62326	3.77749e-06	1.30267e-05	0.704022	768.107	800.274	732.791	761.666	456.218	535.696	550.875	616.54	Rrnad1
ENSMUSG00000048039.8	367.605	-0.268926	0.156751	-1.71562	0.0862309	0.126294	0.829937	321.094	474.556	351.424	460.923	342.445	322.53	347.032	320.837	Isg20l2
ENSMUSG00000004891.16	1840.5	-0.773762	0.233004	-3.32081	0.000897558	0.00206232	0.58489	2235.97	3256.1	1537.28	2262.12	1693.07	1015.78	1608.87	1114.8	Nes
ENSMUSG00000028069.16	237.816	0.614993	0.175544	3.50336	0.000459422	0.00112407	1.53155	150.204	201.686	211.958	187.965	246.695	351.261	258.534	294.224	Gpatch4
ENSMUSG00000028070.7	1764.48	-0.155287	0.0961935	-1.61432	0.106459	0.151757	0.897954	1799.75	1855.08	2132.97	1650	1600.7	1735.92	1691.41	1650.02	Naxe
ENSMUSG00000028068.14	67.2166	-0.702311	0.337911	-2.07839	0.0376733	0.0608596	0.614587	53.9654	75.4976	92.9778	111.144	46.185	78.7789	37.7857	41.3984	Iqgap3
ENSMUSG00000001419.17	3873	0.798258	0.0997775	8.00038	1.24033e-15	1.36056e-14	1.739	2568.75	3110.5	2709.75	2924.08	5012.76	4315.23	5440.14	4902.75	Mef2d
ENSMUSG00000001416.13	3062.27	0.636008	0.103312	6.15617	7.45259e-10	4.34153e-09	1.55402	2441.03	2417	2521.43	2210.63	3192.4	3763.78	3664.22	4287.69	Cct3
ENSMUSG00000001418.13	1643.02	0.346513	0.0812982	4.26225	2.02379e-05	6.28381e-05	1.27148	1326.65	1401.02	1595.59	1462.04	1782.07	1905.52	1821.67	1849.62	Glmp
ENSMUSG00000001420.13	1441.15	0.611916	0.209817	2.91643	0.00354064	0.00725328	1.52829	1165.65	1310.42	1284.35	799.259	1257.13	1959.28	1486.57	2266.56	Tmem79
ENSMUSG00000001415.10	2063.18	0.501225	0.0922657	5.43241	5.55991e-08	2.54349e-07	1.41541	1578.49	1874.5	1753.97	1629.57	2283.34	2689.6	2389.45	2306.48	Smg5
ENSMUSG00000028066.15	457.599	0.581726	0.124414	4.67572	2.92926e-06	1.02938e-05	1.49664	316.597	401.216	401.853	347.326	484.379	585.744	564.797	558.878	Pmf1
ENSMUSG00000050144.13	3660.67	1.36334	0.142407	9.57355	1.03295e-21	1.94269e-20	2.5728	2057.88	2329.64	1881.62	1928.68	4147.64	6196.65	4778.89	5964.32	Slc25a44
ENSMUSG00000028064.17	927.38	1.26481	0.225119	5.61839	1.92745e-08	9.3585e-08	2.40295	500.979	471.321	595.688	611.294	892.159	1773.91	969.501	1604.19	Sema4a
ENSMUSG00000028063.15	2331.77	0.653189	0.129154	5.05744	4.24917e-07	1.71472e-06	1.57264	1497.54	1623.2	2103.82	2025.12	3098.9	2973.21	2640.03	2692.37	Lmna
ENSMUSG00000028062.15	1560.03	0.463476	0.0795945	5.82296	5.78137e-09	2.99056e-08	1.37886	1269.09	1364.35	1371.82	1243.02	1671.67	1853.62	1928.06	1778.65	Lamtor2
ENSMUSG00000008604.11	3201.53	0.389762	0.107997	3.609	0.000307374	0.00077685	1.31018	2651.5	3217.27	2812.97	2405.13	3495.42	3347.64	3716.92	3965.37	Ubqln4
ENSMUSG00000041355.13	1478.37	0.0692555	0.10162	0.681512	0.495548	0.568132	1.04918	1256.49	1434.45	1637.35	1443.24	1428.36	1634.89	1488.56	1503.65	Ssr2
ENSMUSG00000028059.16	1358.47	-0.588239	0.126708	-4.6425	3.44225e-06	1.19586e-05	0.665154	1353.63	1607.02	1647.6	1918.06	1225.59	994.467	1099.76	1021.65	Arhgef2
ENSMUSG00000028060.14	2035.48	0.305491	0.12649	2.41513	0.0157296	0.0279238	1.23584	1588.38	2091.28	1753.97	1849.41	1846.27	2289.22	2317.85	2547.48	Khdc4
ENSMUSG00000028057.14	613.522	-0.410229	0.103982	-3.94519	7.9736e-05	0.000222724	0.752504	650.283	713.991	742.246	693.018	496.77	572.769	474.31	564.792	Rit1
ENSMUSG00000068923.14	396.764	0.979745	0.15497	6.32215	2.57945e-10	1.59088e-09	1.97212	318.396	232.964	275.781	240.268	462.976	613.548	468.344	561.835	Syt11
ENSMUSG00000078684.8	50.5822	0.307753	0.261068	1.17882	0.238468	0.306291	1.23778	38.6752	52.8483	40.1853	49.0343	48.4379	47.2673	64.6334	63.5761	5830417I10Rik
ENSMUSG00000054199.17	386.168	-0.168571	0.107001	-1.57542	0.115161	0.162624	0.889724	406.539	436.807	403.429	387.371	340.192	377.212	340.071	397.72	Gon4l
ENSMUSG00000068922.14	341.684	-0.146196	0.136946	-1.06755	0.285724	0.357617	0.90363	296.81	426.022	368.759	345.692	327.801	318.823	339.077	310.488	Msto1
ENSMUSG00000068921.14	2054.57	0.294183	0.0838002	3.51053	0.00044721	0.00109661	1.22619	1962.54	1956.47	1827.25	1639.38	2215.75	2222.49	2390.44	2222.21	Dap3
ENSMUSG00000028053.13	1800.55	0.323768	0.0933066	3.46994	0.000520579	0.00125605	1.2516	1760.17	1627.51	1541.22	1466.94	1878.94	1902.74	2007.61	2219.25	Ash1l
ENSMUSG00000041263.14	196.072	-0.122237	0.159573	-0.76603	0.443659	0.518098	0.918762	181.683	199.529	230.868	205.944	157.705	220.581	188.928	183.336	Rusc1
ENSMUSG00000059743.12	159.385	2.25345	0.221344	10.1807	2.41712e-24	5.5685e-23	4.76821	62.9596	57.1624	50.4286	50.6688	184.74	302.14	250.579	316.402	Fdps
ENSMUSG00000068917.12	819.545	-0.238089	0.106392	-2.23785	0.0252311	0.0424711	0.847868	785.196	900.578	942.385	921.845	690.522	782.228	834.268	699.337	Clk2
ENSMUSG00000028049.15	1066.94	0.0584011	0.0858061	0.680617	0.496114	0.568674	1.04131	952.489	1068.83	1142.52	1015.83	1074.65	1051.93	1093.8	1135.5	Scamp3
ENSMUSG00000032657.15	144.394	-0.792217	0.153102	-5.17445	2.28584e-07	9.616e-07	0.577456	196.974	161.781	189.107	183.879	104.761	110.29	100.43	107.931	Fam189b
ENSMUSG00000028048.11	684.537	0.118226	0.118801	0.995162	0.319657	0.394098	1.0854	553.145	649.279	760.369	662.78	770.501	715.498	683.125	681.595	Gba
ENSMUSG00000064068.14	847.017	0.525068	0.0931612	5.63613	1.73917e-08	8.4747e-08	1.439	661.076	702.127	777.704	636.629	957.494	989.833	1025.19	1026.09	Mtx1
ENSMUSG00000105692.1	139.887	-0.0994019	0.154274	-0.64432	0.519368	0.590276	0.93342	150.204	136.974	159.165	133.21	136.302	141.802	140.205	121.238	Gm43737
ENSMUSG00000028047.11	99.9667	-1.18541	0.237714	-4.98673	6.14108e-07	2.41814e-06	0.439698	176.287	115.403	121.344	143.017	67.5878	74.1448	48.7236	53.2265	Thbs3
ENSMUSG00000042747.12	472.883	-0.347697	0.126514	-2.74828	0.0059908	0.0117342	0.785838	467.7	524.169	568.11	555.722	398.768	429.113	358.964	480.517	Krtcap2
ENSMUSG00000042737.9	443.888	0.108506	0.100691	1.07761	0.281207	0.352689	1.07811	408.338	451.907	457.797	390.64	467.482	444.869	461.383	468.689	Dpm3
ENSMUSG00000027953.13	647.406	-0.669236	0.0989172	-6.76562	1.32743e-11	9.56674e-11	0.62884	728.533	780.861	888.804	781.28	503.529	523.648	477.293	495.302	Slc50a1
ENSMUSG00000027954.9	297.4	-1.62162	0.205426	-7.89395	2.92758e-15	3.06516e-14	0.32497	410.137	505.834	489.315	391.457	196.005	161.265	108.385	116.803	Efna1
ENSMUSG00000028041.17	1676.7	-0.229773	0.142099	-1.61699	0.105881	0.151026	0.852769	1350.93	1778.51	2101.45	2007.14	1609.72	1510.7	1416.96	1638.19	Adam15
ENSMUSG00000109293.1	139.125	0.029214	0.166265	0.175707	0.860524	0.889651	1.02046	122.322	138.053	145.77	145.468	155.452	132.534	155.12	118.281	Dcst2
ENSMUSG00000028042.15	3917.11	0.968544	0.102919	9.41076	4.92539e-21	8.75011e-20	1.95687	2559.76	2783.7	2422.15	2831.73	4539.65	5390.33	4931.03	5878.57	Zbtb7b
ENSMUSG00000074466.12	407.93	-0.181361	0.102788	-1.76443	0.0776604	0.115112	0.88187	406.539	476.713	423.128	428.233	377.365	395.748	360.953	394.763	Gm15417
ENSMUSG00000042642.13	1968.25	0.999985	0.0974745	10.2589	1.0788e-24	2.55287e-23	1.99998	1220.52	1497.01	1367.88	1164.56	2625.79	2494.97	2643.01	2732.29	Flad1
ENSMUSG00000028044.6	81.9987	-0.294102	0.229893	-1.2793	0.200792	0.264004	0.81558	95.3388	80.8903	74.855	109.51	84.4848	57.4622	76.5657	76.8827	Cks1b
ENSMUSG00000042626.13	1072.33	0.162746	0.0762681	2.13386	0.0328541	0.0538235	1.11942	1004.66	1039.71	962.871	1043.61	1168.14	1132.56	1177.32	1049.74	Shc1
ENSMUSG00000047824.13	722.673	-0.247554	0.110936	-2.23152	0.025647	0.0430939	0.842323	752.817	740.955	758.005	884.252	601.531	704.376	610.537	728.907	Pygo2
ENSMUSG00000042613.9	2955.19	-0.591902	0.0876349	-6.75418	1.43648e-11	1.02979e-10	0.663468	3438.49	3928.03	3680.5	3165.98	2258.56	2454.19	2288.02	2427.72	Pbxip1
ENSMUSG00000027952.16	1842.83	2.14112	0.161534	13.2549	4.22484e-40	2.46355e-38	4.41105	720.438	824.002	629.57	551.636	2566.08	2759.11	2887.62	3804.21	Pmvk
ENSMUSG00000027951.16	624.484	-0.246946	0.186251	-1.32587	0.184881	0.246004	0.842679	639.49	639.572	634.297	798.442	747.972	634.865	432.547	468.689	Adar
ENSMUSG00000027950.7	191.77	1.0568	0.184488	5.72825	1.01474e-08	5.09337e-08	2.08031	164.594	127.267	101.645	105.424	277.11	251.166	261.517	245.433	Chrnb2
ENSMUSG00000042579.2	418.803	0.733523	0.194146	3.7782	0.000157963	0.000421523	1.66269	307.603	292.283	425.491	232.913	486.632	500.478	630.424	474.603	4632404H12Rik
ENSMUSG00000042572.12	1598.44	0.294784	0.0847236	3.47937	0.000502601	0.0012187	1.2267	1280.78	1473.28	1490.01	1498.82	1707.72	1696.06	1893.26	1747.6	Ube2q1
ENSMUSG00000046280.9	675.067	-0.417417	0.111252	-3.752	0.000175431	0.000464878	0.748764	739.326	760.368	731.215	858.1	629.693	524.575	629.43	527.829	She
ENSMUSG00000027947.11	479.836	-0.734272	0.267404	-2.74593	0.00603396	0.011813	0.601121	479.392	441.122	618.538	859.735	363.848	515.306	327.144	233.605	Il6ra
ENSMUSG00000060671.12	622.234	-0.955061	0.151513	-6.30351	2.90983e-10	1.78381e-09	0.51582	717.739	791.646	763.521	1012.56	475.368	468.966	388.795	359.279	Atp8b2
ENSMUSG00000027944.13	231.254	0.553925	0.153713	3.60362	0.000313811	0.000791805	1.46807	160.997	220.021	176.5	193.686	273.731	259.507	317.201	248.39	Hax1
ENSMUSG00000042520.16	2468.7	-0.188424	0.0821135	-2.29467	0.0217518	0.0372003	0.877564	2539.97	2805.27	2708.17	2464.79	2145.91	2200.25	2456.07	2429.2	Ubap2l
ENSMUSG00000027942.17	227.444	0.347973	0.137891	2.52353	0.0116183	0.0214113	1.27277	207.767	216.786	194.623	183.061	236.557	248.385	294.331	238.041	4933434E20Rik
ENSMUSG00000027940.18	1251.78	-0.840327	0.184067	-4.56534	4.98678e-06	1.69334e-05	0.558517	2174.8	1200.41	1423.82	1625.49	976.644	944.42	726.877	941.813	Tpm3
ENSMUSG00000027935.14	334.155	0.114197	0.121377	0.940851	0.346781	0.421905	1.08237	291.413	291.205	354.576	345.692	325.548	355.895	362.941	345.972	Rab13
ENSMUSG00000027937.15	1236.03	0.525405	0.0877286	5.98898	2.11166e-09	1.15145e-08	1.43934	928.204	1058.04	1120.46	947.18	1418.22	1471.77	1480.6	1463.73	Jtb
ENSMUSG00000052310.9	896.617	-0.0421348	0.0902433	-0.466902	0.64057	0.702857	0.971217	863.446	841.259	985.722	947.997	927.079	911.981	857.138	838.317	Slc39a1
ENSMUSG00000027936.18	1208.94	-0.161097	0.10629	-1.51563	0.129613	0.180195	0.894345	1075.71	1402.1	1296.96	1330.46	1092.67	1073.25	1216.1	1184.29	Crtc2
ENSMUSG00000042404.16	732.995	-0.407431	0.154468	-2.63764	0.00834859	0.0158554	0.753965	780.699	666.536	908.503	986.407	732.201	653.401	532.977	603.233	Dennd4b
ENSMUSG00000042390.9	1166.45	-0.0420477	0.103556	-0.406039	0.684714	0.742317	0.971275	1110.79	1198.25	1190.59	1231.58	1189.55	960.175	1216.1	1234.56	Gatad2b
ENSMUSG00000027932.14	87.2684	0.053339	0.23798	0.224132	0.822654	0.859173	1.03766	86.3446	73.3405	98.4934	83.3583	69.8407	103.803	70.5996	112.367	Slc27a3
ENSMUSG00000027933.11	1277.66	0.397597	0.127662	3.11445	0.00184291	0.00398501	1.31731	1157.56	1050.49	1233.93	966.793	1279.66	1541.29	1298.63	1692.9	Ints3
ENSMUSG00000027931.12	2745.08	-0.841259	0.0909788	-9.24676	2.31411e-20	3.95541e-19	0.558156	3630.07	3796.45	3407.87	3262.42	1872.18	2213.22	1841.55	1936.85	Npr1
ENSMUSG00000105746.1	83.3831	-1.55026	0.599656	-2.58525	0.00973092	0.0182388	0.341449	233.85	90.5971	100.069	71.917	12.3911	55.6086	13.921	88.7108	Gm43595
ENSMUSG00000001016.12	784.734	-0.152101	0.0830938	-1.83047	0.0671792	0.101364	0.899939	871.541	853.123	802.918	778.011	711.925	733.107	783.556	743.692	Ilf2
ENSMUSG00000001018.15	1391.14	0.0272516	0.103719	0.262744	0.792748	0.834302	1.01907	1320.35	1467.89	1457.7	1268.35	1409.21	1311.44	1610.86	1283.35	Snapin
ENSMUSG00000001017.15	1518.57	-0.143634	0.0702285	-2.04524	0.0408316	0.0653981	0.905236	1578.49	1712.72	1549.1	1537.23	1440.75	1387.43	1483.59	1459.29	Chtop
ENSMUSG00000044080.9	7385.06	-0.328153	0.0756426	-4.3382	1.43654e-05	4.55557e-05	0.796556	8318.76	8682.22	8551.59	7335.53	6316.08	6624.84	6833.24	6418.23	S100a1
ENSMUSG00000042312.9	3051.04	0.0955489	0.081578	1.17126	0.241495	0.309337	1.06847	2626.31	3200.02	3021.78	2953.5	3132.69	3045.5	3325.14	3103.4	S100a13
ENSMUSG00000074457.10	1087.74	-0.162367	0.0915467	-1.7736	0.0761293	0.1132	0.893558	1069.41	1212.28	1067.67	1246.29	1029.59	1072.32	954.586	1049.74	S100a16
ENSMUSG00000001020.8	77.0979	-0.0635667	0.519461	-0.12237	0.902606	0.923753	0.956896	33.2786	32.3561	148.134	101.338	93.4965	112.144	48.7236	47.3124	S100a4
ENSMUSG00000001025.8	1932.92	-0.898938	0.267775	-3.35706	0.000787755	0.00183108	0.536281	1508.33	1688.99	3179.37	3688.2	1534.24	1512.55	1055.02	1296.66	S100a6
ENSMUSG00000027907.4	463.624	0.202102	0.126502	1.59762	0.110127	0.15626	1.15037	469.499	420.629	481.436	353.864	503.529	523.648	483.259	473.124	S100a11
ENSMUSG00000041959.14	2102.73	0.0353833	0.109757	0.322379	0.747165	0.795884	1.02483	1983.23	1821.65	2322.87	2178.76	2127.89	2380.98	1886.3	2120.19	S100a10
ENSMUSG00000028145.9	375.336	1.31683	0.157483	8.36172	6.18128e-17	7.61691e-16	2.49118	250.04	241.592	193.047	176.524	450.585	530.135	579.712	581.056	Them4
ENSMUSG00000028150.14	1117.94	0.373378	0.192617	1.93844	0.052569	0.081727	1.29538	1422.89	880.086	782.431	810.701	1148.99	1316.07	1173.34	1409.02	Rorc
ENSMUSG00000041912.12	344.201	-0.374287	0.172661	-2.16775	0.0301775	0.0499284	0.771486	515.369	377.488	337.241	324.444	327.801	275.263	300.297	295.703	Tdrkh
ENSMUSG00000028140.13	2308.73	0.222532	0.0861554	2.58291	0.00979716	0.0183548	1.16678	2160.41	2345.82	2106.97	1912.34	2470.33	2330	2623.12	2520.87	Mrpl9
ENSMUSG00000028136.15	1959.64	0.672852	0.092988	7.2359	4.62453e-13	3.86021e-12	1.59422	1515.53	1394.55	1731.91	1399.11	2305.87	2494.05	2359.62	2476.51	Snx27
ENSMUSG00000038902.14	690.832	-0.292494	0.126646	-2.30955	0.0209132	0.0359874	0.816489	645.786	852.044	695.757	850.745	594.773	621.89	683.125	582.534	Pogz
ENSMUSG00000005779.12	3066.83	0.239833	0.071797	3.34043	0.000836496	0.00193332	1.18086	2643.4	2874.3	3058.81	2674	3386.15	3283.69	3371.87	3242.38	Psmb4
ENSMUSG00000068874.13	865.5	-1.20496	0.125798	-9.5785	9.84684e-22	1.85477e-20	0.433783	1352.73	1198.25	1293.02	983.138	510.288	481.941	528.005	576.62	Selenbp1
ENSMUSG00000005774.12	239.913	-0.490507	0.138239	-3.54824	0.000387807	0.000961198	0.711775	296.81	271.791	263.174	291.754	218.534	212.24	203.844	161.158	Rfx5
ENSMUSG00000038861.14	888.095	0.190705	0.105283	1.81135	0.0700863	0.105138	1.14132	761.811	888.714	901.411	764.118	895.538	907.347	922.766	1063.05	Pi4kb
ENSMUSG00000019338.13	446.843	-0.409924	0.11851	-3.45898	0.000542223	0.00130491	0.752663	481.191	583.488	483.8	492.795	416.791	352.188	406.693	357.8	Zfp687
ENSMUSG00000005625.15	3230.65	0.67351	0.0844912	7.97136	1.56935e-15	1.70309e-14	1.59495	2271.94	2674.77	2611.26	2403.5	4119.48	3736.9	4234.98	3792.39	Psmd4
ENSMUSG00000028126.16	707.705	0.352892	0.117994	2.99077	0.00278278	0.00580352	1.27712	554.044	698.892	620.114	612.929	825.698	672.864	843.217	833.882	Pip5k1a
ENSMUSG00000008958.14	689.796	-0.101822	0.0784825	-1.29738	0.1945	0.257062	0.931856	700.65	720.463	720.972	713.449	686.016	674.718	623.464	678.638	Vps72
ENSMUSG00000005628.12	122.775	-1.33548	0.80953	-1.6497	0.0990043	0.142284	0.39626	386.752	81.9688	92.9778	141.382	134.049	37.9992	13.921	93.1463	Tmod4
ENSMUSG00000092607.9	390.399	-0.04143	0.13262	-0.312395	0.75474	0.802439	0.971691	363.367	394.744	445.978	380.833	358.215	456.917	354.987	368.15	Scnm1
ENSMUSG00000013707.3	107.474	-1.86536	0.45724	-4.07962	4.51103e-05	0.000131302	0.274454	80.0486	76.5761	236.384	281.947	63.082	51.9014	41.7631	28.0918	Tnfaip8l2
ENSMUSG00000038777.19	101.343	-1.24411	0.516518	-2.40864	0.016012	0.0283714	0.422169	231.152	83.0473	102.433	152.824	123.911	32.4384	19.8872	65.0546	Sema6c
ENSMUSG00000038766.16	1202.68	0.243091	0.0863791	2.81424	0.00488932	0.00976341	1.18353	1049.63	1081.77	1040.09	1235.66	1306.7	1305.88	1355.31	1246.39	Gabpb2
ENSMUSG00000053192.9	145.794	-0.446456	0.183254	-2.43626	0.0148398	0.0266391	0.733843	205.068	136.974	152.074	178.158	137.429	119.559	117.334	119.76	Mllt11
ENSMUSG00000046722.14	1193.38	-0.0163406	0.131928	-0.123859	0.901427	0.922779	0.988737	1073.01	1133.54	1170.89	1423.63	1091.54	1420.8	1084.85	1148.8	Cdc42se1
ENSMUSG00000015711.8	567.005	0.43554	0.0958086	4.54594	5.46918e-06	1.84175e-05	1.35242	500.979	468.085	500.346	456.836	698.407	623.743	604.571	683.073	Prune1
ENSMUSG00000038712.16	796.072	-0.0597209	0.124888	-0.478195	0.632511	0.696082	0.95945	700.65	746.347	903.775	898.145	756.983	863.787	696.052	802.833	Mindy1
ENSMUSG00000015702.13	59.0712	-0.47363	0.259943	-1.82206	0.0684466	0.10297	0.72015	52.1665	66.8693	70.1273	84.9928	59.7026	41.7065	46.7349	50.2695	Anxa9
ENSMUSG00000015714.11	4981.19	-0.152937	0.0755192	-2.02513	0.0428536	0.0682331	0.899418	5206.76	5381.9	5625.15	4765.32	4438.27	4748.05	4773.92	4910.14	Cers2
ENSMUSG00000015697.14	813.836	-0.411026	0.102647	-4.00429	6.22047e-05	0.000176793	0.752088	932.701	849.887	1034.57	895.693	679.257	718.278	637.385	762.913	Setdb1
ENSMUSG00000015522.18	1559.53	-0.26901	0.0775026	-3.47098	0.000518556	0.00125166	0.829889	1620.76	1822.73	1653.9	1721.1	1480.17	1313.29	1459.72	1404.59	Arnt
ENSMUSG00000028111.4	325.81	-1.45919	0.250848	-5.81703	5.9904e-09	3.09343e-08	0.363698	339.082	361.31	527.925	684.029	175.728	217.8	166.058	134.545	Ctsk
ENSMUSG00000038642.10	3199.37	-1.43283	0.660862	-2.16812	0.0301494	0.0498955	0.370404	1332.05	2001.76	7505.98	7837.32	2132.4	2526.48	1163.4	1095.58	Ctss
ENSMUSG00000046519.15	506.316	-0.117275	0.0935306	-1.25387	0.209891	0.274339	0.921927	518.068	493.97	558.654	537.743	483.253	509.746	495.191	453.904	Golph3l
ENSMUSG00000038619.12	1959.65	0.177847	0.0724287	2.45548	0.0140695	0.0254022	1.13119	1719.7	1902.54	1805.19	1929.5	1949.91	2127.03	2140.86	2102.45	Ensa
ENSMUSG00000038612.16	5265.89	-0.32986	0.113154	-2.91515	0.00355515	0.00727933	0.795614	5305.7	5289.14	5737.04	7127.14	4577.95	4325.42	4924.07	4840.65	Mcl1
ENSMUSG00000015850.11	137.048	-0.91608	0.25533	-3.58782	0.00033345	0.000839394	0.529947	222.157	133.739	178.076	183.061	78.8524	136.241	72.5883	91.6678	Adamtsl4
ENSMUSG00000028108.15	813.769	-0.7998	0.167981	-4.76124	1.92403e-06	6.97653e-06	0.574429	1011.85	838.023	899.048	1386.04	580.129	671.011	551.87	572.185	Ecm1
ENSMUSG00000028107.14	1382.95	0.532837	0.101352	5.25729	1.46194e-07	6.31571e-07	1.44677	1206.13	1129.23	1241.8	944.728	1641.26	1661.77	1604.9	1633.76	Tars2
ENSMUSG00000028106.13	879.944	-0.230131	0.119888	-1.91955	0.0549148	0.0849082	0.852558	1045.13	1019.22	789.523	945.545	785.145	727.546	852.167	875.28	Rprd2
ENSMUSG00000015748.13	448.181	-0.139922	0.116201	-1.20414	0.228537	0.29528	0.907568	417.332	517.698	455.433	490.343	381.871	462.478	428.569	431.726	Prpf3
ENSMUSG00000054312.6	1222.86	0.385393	0.0871772	4.4208	9.83362e-06	3.19154e-05	1.30622	1102.69	1120.6	1094.46	925.931	1394.56	1421.73	1355.31	1367.62	Mrps21
ENSMUSG00000080727.2	104.738	0.116215	0.29284	0.396855	0.691475	0.748934	1.08389	107.931	66.8693	142.618	83.3583	84.4848	116.778	89.4924	146.373	C920021L13Rik
ENSMUSG00000038550.10	71.5809	0.900922	0.322178	2.79635	0.0051684	0.0102518	1.86726	53.0659	51.7698	62.2478	32.6895	56.3232	85.2665	129.267	102.017	Ciart
ENSMUSG00000038543.13	414.645	1.22703	0.150883	8.13231	4.21195e-16	4.81529e-15	2.34085	188.879	267.477	289.965	246.806	520.426	615.402	617.498	570.706	BC028528
ENSMUSG00000015750.15	202.253	0.36877	0.144853	2.54582	0.0109022	0.0202291	1.29125	175.387	183.351	175.712	172.437	185.866	253.019	238.646	233.605	Aph1a
ENSMUSG00000038526.14	327.989	0.0625906	0.256282	0.244226	0.807056	0.845418	1.04434	467.7	340.818	294.692	181.427	341.318	380.919	339.077	277.961	Car14
ENSMUSG00000015749.12	2039.5	0.311639	0.100972	3.08638	0.00202607	0.00434559	1.24112	1922.97	1924.11	1805.19	1626.3	2074.95	2156.69	2215.43	2590.36	Anp32e
ENSMUSG00000015745.9	624.547	-0.702722	0.263695	-2.66491	0.00770089	0.0147309	0.614412	501.878	536.033	1089.73	966.793	562.105	542.184	365.924	431.726	Plekho1
ENSMUSG00000015747.5	469.624	0.421793	0.126741	3.32799	0.000874747	0.0020137	1.33959	432.622	391.509	449.918	331.799	505.782	579.256	519.056	547.05	Vps45
ENSMUSG00000038495.14	1102.49	-0.143041	0.0927927	-1.54152	0.123191	0.172487	0.905608	1164.75	1246.79	1024.33	1191.53	1032.97	1023.2	1002.31	1134.02	Otud7b
ENSMUSG00000045934.15	107.674	-0.902458	0.221549	-4.07341	4.633e-05	0.000134627	0.534975	110.629	150.995	122.132	177.341	84.4848	65.8035	77.5601	72.4472	Mtmr11
ENSMUSG00000097204.2	94.14	0.109339	0.210539	0.519331	0.60353	0.669555	1.07873	85.4452	98.1468	109.525	69.4653	103.635	90.8274	104.408	91.6678	Gm17690
ENSMUSG00000068856.3	129.999	0.12308	0.160392	0.767373	0.44286	0.517314	1.08906	108.83	127.267	137.103	124.22	126.164	142.729	130.261	143.416	Sf3b4
ENSMUSG00000015943.11	372.78	0.393673	0.112791	3.4903	0.000482482	0.00117459	1.31373	304.904	347.289	326.21	310.551	408.906	455.064	379.846	449.468	Bola1
ENSMUSG00000068854.7	617.871	0.400574	0.132205	3.02994	0.00244603	0.00515853	1.32003	575.631	525.247	595.688	433.954	608.29	727.546	741.793	734.821	H2bc21
ENSMUSG00000015947.10	281.035	0.0520693	0.693907	0.075038	0.940185	0.954721	1.03675	106.132	86.2829	458.585	452.75	446.08	370.724	168.047	159.679	Fcgr1
ENSMUSG00000038403.10	217.687	-1.41933	1.12275	-1.26416	0.206172	0.270174	0.373885	786.995	143.445	126.859	210.03	244.443	53.755	2.98308	172.986	Hjv
ENSMUSG00000038393.14	30884.4	-0.576388	0.427449	-1.34844	0.177518	0.237372	0.670641	47790.8	35524.8	38313.9	26262.8	40045.8	8715.72	33829.1	16591.9	Txnip
ENSMUSG00000028104.14	763.475	-0.539534	0.097778	-5.51795	3.42974e-08	1.61946e-07	0.687993	947.992	852.044	940.021	875.263	671.372	549.598	619.486	652.024	Polr3gl
ENSMUSG00000049288.4	747.063	-0.833596	0.100861	-8.26477	1.39962e-16	1.67228e-15	0.561129	867.943	989.018	992.813	979.052	606.037	506.965	531.983	502.695	Lix1l
ENSMUSG00000038374.10	742.738	0.0169984	0.0876158	0.194011	0.846167	0.878221	1.01185	699.751	793.803	732.003	727.342	702.913	761.838	722.9	801.354	Rbm8a
ENSMUSG00000028102.15	445.771	-0.0146776	0.10863	-0.135115	0.892521	0.914969	0.989878	428.125	438.964	501.922	420.878	421.297	430.04	438.513	486.431	Pex11b
ENSMUSG00000090210.7	87.8274	0.189557	0.244452	0.775436	0.438082	0.512662	1.14041	89.9423	77.6546	84.3103	75.1859	74.3466	101.949	70.5996	128.631	Itga10
ENSMUSG00000028101.18	469.36	-0.804985	0.116496	-6.90995	4.84808e-12	3.65616e-11	0.572368	599.915	539.268	681.574	566.346	362.721	351.261	315.212	338.58	Pias3
ENSMUSG00000028100.11	53.1858	-0.718685	0.297217	-2.41805	0.0156039	0.027741	0.607651	66.5573	55.0054	91.4019	52.3033	39.4262	44.4869	46.7349	29.5703	Nudt17
ENSMUSG00000028099.8	889.514	0.618475	0.0913115	6.77324	1.25931e-11	9.09737e-11	1.53525	670.07	707.52	772.188	655.425	1021.7	1089.93	1043.08	1156.2	Polr3c
ENSMUSG00000028098.13	934.476	0.40723	0.089215	4.56459	5.0046e-06	1.69702e-05	1.32614	774.403	789.489	886.44	762.484	1062.26	998.175	1136.55	1066.01	Rnf115
ENSMUSG00000028096.13	494.638	0.349044	0.115772	3.01492	0.00257044	0.00539544	1.27372	431.723	413.08	481.436	413.523	491.138	619.109	529	578.099	Gpr89
[truncated: 10,193 more rows]

## Sheet: SC vs RT DEGs
Gene	baseMean	log2FoldChange	lfcSE	stat	pvalue	padj	FC	GSM2538254_R1	GSM2538255_R2	GSM2538256_R4	GSM2538257_R8	GSM2538258_SC7	GSM2538259_SC6	GSM2538260_SC8	GSM2538261_SC4	mgi_symbol
ENSMUSG00000025902.13	417.33	0.00380303	0.151144	0.0251617	0.979926	0.986391	1.00264	343.684	417.074	516.483	384.928	372.488	471.708	415.078	417.193	Sox17
ENSMUSG00000033845.13	2172.32	-0.17799	0.0899926	-1.97783	0.0479474	0.101424	0.883933	2252.17	2559.1	2097.64	2323.48	1884.23	1999.19	2212.18	2050.61	Mrpl15
ENSMUSG00000025903.14	3950.44	0.039852	0.0810867	0.491473	0.623092	0.727929	1.02801	3831.29	3881.15	4147.25	3720.59	3785.88	3859.27	4493.22	3884.84	Lypla1
ENSMUSG00000033813.15	292.772	0.0362003	0.139279	0.259913	0.794931	0.861061	1.02541	262.97	306.903	338.461	243.479	311.496	296.044	280.178	302.642	Tcea1
ENSMUSG00000033793.12	2892.46	0.52573	0.0789036	6.66293	2.68415e-11	5.56517e-10	1.43966	2464.37	2436.34	2441.76	2140.29	3265.26	3235.97	3604.58	3551.09	Atp6v1h
ENSMUSG00000025907.14	1387.22	0.305331	0.108585	2.81191	0.00492489	0.0150516	1.2357	1038.86	1315.75	1325.27	1281.16	1396.29	1473.08	1698.99	1568.36	Rb1cc1
ENSMUSG00000090031.2	267.628	-0.358761	0.235735	-1.52188	0.128038	0.223167	0.779834	302.025	412.352	316.797	172.754	188.423	247.892	257.537	243.245	4732440D04Rik
ENSMUSG00000051285.17	3152.29	-6.86881e-05	0.0797511	-0.000861281	0.999313	0.999565	0.999952	3166.06	3032.84	3388.69	3015.66	2941.79	3043.36	3450.81	3179.15	Pcmtd1
ENSMUSG00000061024.8	418.904	0.0688476	0.16963	0.405868	0.68484	0.776439	1.04888	344.986	418.648	520.251	345.508	399.717	426.231	378.287	517.602	Rrs1
ENSMUSG00000025911.14	6405.87	-0.566498	0.0747216	-7.58145	3.41711e-14	1.1203e-12	0.675254	7692.53	7573.43	7799.05	7526.97	5214.84	4874.02	5745.06	4821.05	Adhfe1
ENSMUSG00000079671.8	51.5293	-0.770034	0.260006	-2.9616	0.00306041	0.0101285	0.586403	54.677	67.6762	66.5619	71.8842	44.655	45.4766	35.8476	25.4558	2610203C22Rik
ENSMUSG00000045210.8	769.92	-0.104063	0.123173	-0.844854	0.398192	0.527951	0.930409	712.102	801.097	966.718	703.769	699.233	739.217	767.894	769.332	Vcpip1
ENSMUSG00000025915.14	504.164	0.0813249	0.114309	0.711446	0.476808	0.601621	1.05799	519.431	546.131	448.351	453.334	508.632	574.253	515.074	468.105	Sgk3
ENSMUSG00000098234.7	262.59	-0.488062	0.155015	-3.14848	0.00164125	0.00591893	0.712982	290.309	374.58	260.596	306.087	210.205	209.549	252.82	196.576	Snhg6
ENSMUSG00000025917.9	1746.36	0.0698889	0.085074	0.821507	0.411358	0.540588	1.04964	1597.35	1945.3	1644.58	1633.63	1755.71	1785.18	1745.21	1863.93	Cops5
ENSMUSG00000056763.16	417.851	-0.292186	0.135172	-2.16158	0.0306503	0.0703373	0.816664	463.452	538.261	372.056	471.885	352.884	378.971	362.25	403.051	Cspp1
ENSMUSG00000067851.11	2012.48	0.232348	0.0997668	2.32891	0.0198636	0.0490756	1.17475	1639.01	1767.45	2013.81	1976.81	2017.1	2076.76	2419.72	2189.2	Arfgef1
ENSMUSG00000048960.13	2128.14	0.0985574	0.0945411	1.04248	0.297189	0.425289	1.0707	2030.86	2042.88	1848.66	2307.25	2197.9	2280.96	2331.04	1985.56	Prex2
ENSMUSG00000057715.13	515.808	-0.897202	0.124239	-7.22161	5.13766e-13	1.34677e-11	0.536927	635.294	678.335	704.238	670.146	352.884	416.423	382.06	287.085	A830018L16Rik
ENSMUSG00000016918.15	257.891	-0.608051	0.150459	-4.04131	5.3154e-05	0.000292593	0.656083	282.498	303.756	341.601	315.363	184.066	241.65	170.748	223.446	Sulf1
ENSMUSG00000005886.14	1137.04	0.0343643	0.114597	0.299872	0.764275	0.838503	1.02411	1089.63	966.352	1317.11	1113.05	1213.31	1074.5	1240.52	1081.87	Ncoa2
ENSMUSG00000025935.10	1076.54	-0.0437707	0.0957183	-0.457286	0.647465	0.747887	0.970116	1011.52	1136.33	1206.59	1012.18	1073.9	1133.35	979.207	1059.25	Tram1
ENSMUSG00000025937.6	3605.73	0.592188	0.113959	5.19649	2.03088e-07	2.04013e-06	1.50753	3249.37	3018.67	2766.09	2471.89	3783.7	4126.78	4628.12	4801.26	Lactb2
ENSMUSG00000025925.14	122.901	-0.140965	0.188875	-0.746342	0.455461	0.58253	0.906912	134.089	146.369	101.727	137.971	102.38	131.971	119.807	108.894	Terf1
ENSMUSG00000043716.13	1180.76	-0.493476	0.120719	-4.08779	4.35506e-05	0.000244312	0.710312	1158.63	1487.3	1626.37	1246.38	1028.16	994.243	940.529	964.494	Rpl7
ENSMUSG00000025921.7	485.832	-0.313656	0.122084	-2.56918	0.0101939	0.0279341	0.8046	589.73	549.279	545.054	469.566	420.411	485.083	373.57	453.963	Rdh10
ENSMUSG00000025920.19	1145.08	-0.168955	0.0961754	-1.75674	0.0789621	0.152109	0.889487	1120.88	1326.77	1133.44	1270.73	1053.21	980.867	1163.16	1111.57	Stau2
ENSMUSG00000025939.18	1649.19	0.169597	0.0963917	1.75946	0.0784996	0.151438	1.12474	1527.05	1532.94	1716.17	1428.41	1636.99	1679.07	1974.45	1698.47	Ube2w
ENSMUSG00000079658.9	1927.85	0.167631	0.0741985	2.25923	0.023869	0.0570298	1.12321	1754.87	1962.61	1760.75	1792.47	1924.52	2047.34	2170.67	2009.6	Eloc
ENSMUSG00000025940.6	4861.88	0.338907	0.0924026	3.66772	0.000244723	0.00110571	1.2648	4456.17	4743.63	3827	4157.69	5036.22	5401.01	5962.97	5310.37	Tmem70
ENSMUSG00000025779.10	62.0371	0.654492	0.235297	2.78155	0.00540994	0.0163701	1.57406	37.7531	47.2159	55.259	51.0146	89.3101	77.5777	77.3554	60.8112	Ly96
ENSMUSG00000042686.5	205.566	-0.214949	0.353069	-0.608802	0.542656	0.658927	0.861577	195.275	155.813	170.172	361.74	313.674	99.8701	147.164	200.818	Jph1
ENSMUSG00000025776.13	64.1715	0.451434	0.21798	2.07099	0.0383601	0.0847298	1.3674	49.4696	61.3807	55.8869	51.0146	69.7054	81.1445	83.959	60.8112	Crispld1
ENSMUSG00000041859.10	154.928	0.996876	0.193565	5.15007	2.60385e-07	2.54951e-06	1.99567	92.4301	125.909	97.3311	100.87	238.523	243.433	169.805	171.12	Mcm3
ENSMUSG00000041779.5	149.207	0.187968	0.177466	1.05918	0.289519	0.416937	1.13916	162.729	102.301	143.171	148.406	173.174	173.881	141.504	148.492	Tram2
ENSMUSG00000025933.15	80.8273	-0.344307	0.210534	-1.6354	0.101966	0.186626	0.787686	97.6374	105.449	90.7377	69.5653	71.8837	80.2528	71.6953	59.397	Tmem14a
ENSMUSG00000025934.15	269.39	-2.12405	0.709236	-2.99484	0.00274588	0.00921305	0.229402	359.306	119.614	1064.36	208.696	66.438	89.1697	84.9023	162.635	Gsta3
ENSMUSG00000026158.11	333.575	-0.228369	0.126269	-1.8086	0.0705134	0.138547	0.853599	384.041	321.068	395.604	336.232	344.171	302.285	312.252	272.943	Ogfrl1
ENSMUSG00000026155.13	672.786	0.493795	0.108905	4.53418	5.7828e-06	4.08919e-05	1.40814	533.751	563.443	603.453	528.696	742.799	693.741	845.25	871.156	Smap1
ENSMUSG00000026154.4	641.766	0.201572	0.109557	1.83988	0.0657859	0.130901	1.14995	636.596	604.364	526.53	628.407	641.508	757.051	710.349	629.325	Sdhaf4
ENSMUSG00000026153.15	482.216	0.232392	0.20128	1.15457	0.248266	0.371915	1.17478	347.589	544.557	382.103	503.189	590.318	444.957	654.691	390.323	Fam135a
ENSMUSG00000073725.8	1789.18	0.570325	0.0811514	7.02791	2.09645e-12	5.13372e-11	1.48486	1385.15	1391.3	1604.39	1368.12	2057.4	2123.13	2224.44	2159.5	Lmbrd1
ENSMUSG00000048874.15	1978.34	-0.0131137	0.11087	-0.11828	0.905845	0.938574	0.990951	1809.55	2017.69	1843.95	2279.42	1873.33	1735.24	2188.59	2078.89	Phf3
ENSMUSG00000026064.16	258.783	-0.985922	0.358216	-2.75231	0.0059176	0.0176328	0.504903	412.681	308.477	131.24	524.059	236.345	113.246	151.881	192.333	Ptp4a1
ENSMUSG00000026134.11	81.6571	0.309189	0.19288	1.60301	0.108932	0.196513	1.23901	66.3934	81.8409	67.5038	77.6813	102.38	90.0614	81.1289	86.267	Prim2
ENSMUSG00000004768.14	186.751	0.134369	0.132806	1.01177	0.311647	0.440449	1.09761	175.747	166.83	178.65	191.305	196.047	216.682	187.728	181.019	Rab23
ENSMUSG00000042215.8	283.304	0.260251	0.133088	1.95548	0.0505268	0.105847	1.19769	234.33	245.523	255.573	294.493	339.814	264.834	320.742	311.127	Bag2
ENSMUSG00000042197.13	482.18	-0.144535	0.10015	-1.44319	0.148967	0.250722	0.904671	442.623	519.375	534.693	525.218	438.926	468.141	457.529	470.933	Zfp451
ENSMUSG00000026131.20	4941.08	-0.10522	0.110437	-0.952757	0.340713	0.470234	0.929663	4513.45	4590.96	5779.9	5591.89	4351.14	4873.13	4568.69	5259.46	Dst
ENSMUSG00000042111.9	279.726	-0.0258584	0.126512	-0.204395	0.838045	0.889306	0.982236	256.461	291.165	303.924	273.624	277.733	240.758	297.158	296.985	Ccdc115
ENSMUSG00000026127.13	1160.26	0.323039	0.0867987	3.7217	0.000197883	0.000915987	1.25096	926.905	1137.9	991.522	1072.47	1281.93	1260.86	1346.17	1264.31	Imp4
ENSMUSG00000026126.15	134.254	-0.508764	0.249064	-2.04271	0.0410814	0.0895766	0.702824	156.22	195.159	105.494	177.392	143.767	116.812	97.166	82.0244	Ptpn18
ENSMUSG00000037503.12	4309.42	0.34553	0.0783696	4.40898	1.0386e-05	6.80635e-05	1.27062	4065.62	3597.85	3943.79	3572.18	4496	4754.53	5190.36	4855	Fam168b
ENSMUSG00000026123.11	1379.58	0.385677	0.0726533	5.30845	1.10559e-07	1.16646e-06	1.30647	1122.18	1191.42	1282.89	1179.13	1534.61	1544.42	1578.24	1603.72	Plekhb2
ENSMUSG00000045216.7	618.461	-0.0274645	0.0953908	-0.287915	0.773412	0.846379	0.981143	673.047	580.756	623.233	621.45	651.31	648.264	589.599	560.029	Hs6st1
ENSMUSG00000037470.14	1374.29	0.0780735	0.0883946	0.883239	0.377107	0.508148	1.05561	1368.23	1284.27	1361.38	1332.18	1406.09	1549.77	1241.46	1450.98	Uggt1
ENSMUSG00000047180.8	121.394	-0.177169	0.365638	-0.484547	0.627997	0.731793	0.884437	231.726	96.0057	106.75	82.319	140.5	134.646	122.637	56.5685	Neurl3
ENSMUSG00000037447.16	123.684	-0.314809	0.289033	-1.08918	0.276074	0.402703	0.803958	102.845	103.875	221.036	117.102	144.857	100.762	105.656	93.3381	Arid5a
ENSMUSG00000010453.12	3372.09	-0.219761	0.0738346	-2.9764	0.00291653	0.00969272	0.858707	3647.73	3517.59	3616.95	3726.38	2950.5	2920.31	3170.63	3426.64	Kansl3
ENSMUSG00000037432.15	155.406	0.54598	0.165309	3.30278	0.000957313	0.00371349	1.46001	132.787	102.301	147.567	117.102	170.996	179.231	189.615	203.647	Fer1l5
ENSMUSG00000001143.13	1445.66	0.092772	0.120523	0.769747	0.44145	0.569691	1.06642	1288.81	1255.94	1747.56	1293.91	1472.53	1480.22	1473.53	1552.81	Lman2l
ENSMUSG00000037408.10	144.897	0.479969	0.237689	2.01931	0.0434551	0.0935854	1.39471	91.1283	105.449	174.882	106.667	179.709	137.321	168.861	195.161	Cnnm4
ENSMUSG00000001138.13	743.675	-0.481782	0.109956	-4.38158	1.1782e-05	7.57117e-05	0.716093	997.204	799.523	809.104	860.291	583.783	602.787	595.26	701.45	Cnnm3
ENSMUSG00000067653.12	64.4866	-0.464273	0.367828	-1.2622	0.206877	0.323229	0.724836	75.5063	53.5114	44.8979	125.218	64.2597	37.4513	44.3379	70.7107	Ankrd23
ENSMUSG00000079610.9	268.097	-0.147308	0.166696	-0.883694	0.376862	0.508046	0.902933	333.269	322.642	211.617	265.508	247.236	251.459	266.971	246.073	Ankrd39
ENSMUSG00000026121.13	488.564	0.0851959	0.280834	0.303367	0.76161	0.836712	1.06083	643.105	450.125	291.993	513.624	743.888	300.502	531.111	434.164	Sema4c
ENSMUSG00000061518.11	4979.07	-0.415132	0.0864394	-4.80258	1.56631e-06	1.27939e-05	0.749951	5228.16	6018.46	5892.61	5625.52	3950.34	4509.31	4644.16	3964.04	Cox5b
ENSMUSG00000037351.9	3428.35	0.197226	0.0749377	2.63186	0.00849194	0.0239428	1.14649	3159.55	3435.75	3051.8	3133.92	3483.09	3567.68	3597.03	3997.98	Actr1b
ENSMUSG00000026116.11	2093.27	0.225242	0.104443	2.1566	0.0310368	0.0711694	1.16897	1795.23	1693.48	2239.24	1981.45	2273.05	2079.44	2322.55	2361.74	Tmem131
ENSMUSG00000026113.17	441.052	-0.0308949	0.123693	-0.24977	0.802765	0.865921	0.978813	425.699	374.58	460.91	518.262	463.977	400.372	451.869	432.749	Inpp4a
ENSMUSG00000026112.7	11560.6	0.562264	0.0979986	5.73748	9.60983e-09	1.2554e-07	1.47659	9761.14	8514.6	10260	8798.85	12367.3	13056.2	14413.6	15313.1	Coa5
ENSMUSG00000026111.15	1030.09	-0.244822	0.0948836	-2.58024	0.00987328	0.0271744	0.84392	1032.35	1170.95	1139.72	1128.12	948.648	905.965	1062.22	852.771	Unc50
ENSMUSG00000026110.15	376.254	0.0497656	0.157108	0.316761	0.751425	0.828643	1.0351	294.214	349.398	429.827	400.001	364.864	401.264	323.572	446.891	Mgat4a
ENSMUSG00000060771.14	339.698	0.212176	0.111455	1.90369	0.0569502	0.116735	1.15843	272.083	322.642	335.007	325.798	351.795	355.787	381.117	373.352	Tsga10
ENSMUSG00000037216.5	533.728	0.417108	0.156182	2.67065	0.0075705	0.021773	1.33525	502.507	579.182	376.766	376.812	668.737	607.246	577.336	581.242	Lipt1
ENSMUSG00000026088.15	235.428	0.129004	0.157698	0.818044	0.413332	0.542166	1.09354	190.068	277	230.455	204.058	267.93	270.184	230.18	213.546	Mitd1
ENSMUSG00000026087.11	3278.25	-0.533743	0.0943508	-5.65701	1.54033e-08	1.92963e-07	0.69076	3340.5	4413.11	3938.14	3820.3	2551.87	2680.44	2725.36	2756.3	Mrpl30
ENSMUSG00000058407.12	801.346	0.169667	0.080081	2.11869	0.034117	0.0769718	1.1248	743.346	747.585	784.3	736.233	889.834	835.52	794.308	879.641	Txndc9
ENSMUSG00000026083.12	3600.92	0.188404	0.0843436	2.23377	0.025498	0.0603021	1.1395	3440.74	3596.28	3047.41	3386.67	3554.98	3700.54	3907.39	4173.34	Eif5b
ENSMUSG00000026082.11	396.271	-0.217667	0.127115	-1.71236	0.0868295	0.163822	0.859955	385.342	472.159	374.254	475.363	373.578	339.737	350.93	398.808	Rev1
ENSMUSG00000026078.10	1068.01	0.154278	0.112143	1.37573	0.168906	0.276392	1.11286	912.584	1081.24	1001.25	1049.28	1153.41	946.091	1277.31	1122.89	Pdcl3
ENSMUSG00000103046.1	60.8986	-0.239962	0.260603	-0.920795	0.357157	0.487183	0.846768	83.3173	53.5114	56.5148	70.7247	63.1706	39.2347	61.3183	59.397	Gm37309
ENSMUSG00000026077.15	115.971	-0.0600714	0.271551	-0.221215	0.824925	0.880487	0.959217	117.165	73.9716	182.731	95.0726	107.826	111.462	117.92	121.622	Npas2
ENSMUSG00000073702.11	55.7409	-0.376908	0.250146	-1.50675	0.131874	0.228049	0.770086	44.2623	75.5455	67.5038	64.9276	53.3682	52.6101	48.1113	39.598	Rpl31
ENSMUSG00000003134.10	376.9	0.295204	0.122653	2.40682	0.016092	0.041044	1.22706	387.946	281.722	346.624	336.232	430.213	411.964	441.492	379.009	Tbc1d8
ENSMUSG00000003135.15	575.179	0.422403	0.109886	3.84401	0.000121041	0.000595742	1.34016	563.693	495.767	485.4	422.03	646.954	661.639	621.674	704.278	Cnot11
ENSMUSG00000048234.13	606.182	0.459823	0.0828865	5.54762	2.89587e-08	3.43607e-07	1.37537	486.885	527.244	531.554	492.754	717.748	685.715	713.18	694.379	Rnf149
ENSMUSG00000026074.15	4609.85	0.363493	0.121972	2.98014	0.00288118	0.00959399	1.28654	3378.25	3601	4872.84	4267.83	5281.28	5097.83	5546.01	4833.78	Map4k4
ENSMUSG00000026072.12	432.394	0.205408	0.162446	1.26447	0.206061	0.322463	1.15301	309.836	401.335	521.506	367.537	501.008	460.116	439.605	458.205	Il1r1
ENSMUSG00000070942.8	113.126	0.127249	0.262315	0.485102	0.627604	0.731556	1.09221	89.8264	78.6932	149.764	111.305	148.124	122.163	124.523	80.6102	Il1rl2
ENSMUSG00000041945.12	57.1021	0.385141	0.256704	1.50033	0.133529	0.230175	1.30599	66.3934	47.2159	43.956	41.7392	54.4574	76.686	55.6582	70.7107	Mfsd9
ENSMUSG00000079588.3	886.265	-0.81166	0.13473	-6.02436	1.69778e-09	2.57065e-08	0.569726	952.941	1183.55	1293.56	1080.58	674.182	567.12	580.166	758.018	Tmem182
ENSMUSG00000060679.14	1759.64	-0.414736	0.106462	-3.89563	9.79431e-05	0.000494536	0.750157	2064.71	2307.28	1725.9	1953.63	1561.84	1414.23	1616.92	1432.6	Mrps9
ENSMUSG00000070939.9	1434.54	0.440378	0.0825295	5.33601	9.50164e-08	1.01598e-06	1.35696	1256.27	1112.72	1310.2	1180.29	1618.47	1563.15	1725.4	1709.78	Tgfbrap1
ENSMUSG00000010290.7	694.301	0.126155	0.113678	1.10976	0.267103	0.39322	1.09138	670.444	604.364	736.891	637.682	617.547	735.65	755.631	796.202	AI597479
ENSMUSG00000066877.11	207.542	0.0173325	0.157248	0.110224	0.912232	0.943057	1.01209	212.199	199.881	243.642	165.797	224.364	220.249	193.389	200.818	Nck2
ENSMUSG00000057363.12	446.794	-0.0147613	0.120098	-0.12291	0.902178	0.935997	0.98982	442.623	509.932	438.304	409.276	498.83	419.989	465.076	390.323	Uxs1
ENSMUSG00000041763.14	1745.84	0.0802254	0.0856395	0.936779	0.348872	0.478608	1.05718	1629.89	1769.02	1821.03	1564.06	1667.48	1733.46	1881.06	1900.7	Tpp2
ENSMUSG00000026049.11	101.841	-0.0344883	0.182005	-0.189491	0.849708	0.898	0.976378	111.958	105.449	91.9936	105.507	83.8644	114.137	102.826	98.9949	Tex30
ENSMUSG00000026047.13	218.19	0.0799428	0.153025	0.522417	0.60138	0.70967	1.05698	192.671	223.489	233.909	194.783	205.849	232.733	193.389	268.701	Poglut2
ENSMUSG00000041684.11	397.993	-0.167241	0.167329	-0.999475	0.317565	0.446361	0.890544	333.269	379.301	494.819	470.725	372.488	314.769	363.193	455.377	Bivm
ENSMUSG00000026048.16	637.384	-0.13932	0.0949735	-1.46694	0.142392	0.242087	0.907947	670.444	670.466	703.924	624.928	539.128	633.997	622.617	633.568	Ercc5
ENSMUSG00000056870.9	323.531	-1.40385	0.21495	-6.53106	6.53066e-11	1.24954e-09	0.37792	308.534	420.222	538.461	611.015	154.659	206.874	191.502	156.978	Gulp1
ENSMUSG00000026043.18	13371.2	-0.267054	0.145452	-1.83603	0.0663535	0.131832	0.831015	16220.8	11207.5	17561.7	13427.3	12910.8	12911.8	12544.8	10185.2	Col3a1
ENSMUSG00000026042.16	1279.99	-0.0178011	0.140539	-0.126663	0.899207	0.933892	0.987737	1262.78	1018.29	1579.9	1284.64	1290.64	1444.55	1226.37	1132.79	Col5a2
ENSMUSG00000025995.16	594.942	-0.235944	0.129742	-1.81856	0.0689785	0.136087	0.849129	578.014	709.813	749.764	533.334	555.465	536.802	571.676	524.673	Wdr75
ENSMUSG00000025993.10	893.13	-0.0148558	0.215486	-0.0689408	0.945037	0.965232	0.989756	1100.05	862.477	670.329	962.32	1011.82	825.712	1148.07	564.271	Slc40a1
ENSMUSG00000025986.6	333.17	-0.195859	0.179664	-1.09014	0.27565	0.40227	0.873053	398.361	377.727	312.715	337.392	245.058	415.531	271.687	306.884	Slc39a10
ENSMUSG00000100213.1	53.0841	-0.651529	0.324128	-2.0101	0.0444211	0.095322	0.636605	45.5641	69.25	76.609	67.2465	22.8721	36.5596	58.4883	48.0833	Gm28151
ENSMUSG00000045954.7	6512.86	-0.0251148	0.0746162	-0.336586	0.736429	0.817407	0.982742	6947.88	6710.96	6422.28	6201.75	5885.75	6893.71	6553.52	6487	Cavin2
ENSMUSG00000026107.11	7518.85	0.00816195	0.224826	0.0363033	0.97104	0.981932	1.00567	5828.3	8807.34	10293.6	5059.72	6368.25	8949.97	9029.83	5813.83	Nabp1
ENSMUSG00000018417.14	934.177	-0.325364	0.147453	-2.20656	0.0273447	0.0640104	0.798097	922.999	1073.38	829.826	1333.34	883.299	789.152	802.799	838.629	Myo1b
ENSMUSG00000026104.14	1377.13	-0.24041	0.121041	-1.98619	0.0470119	0.099873	0.846505	1476.28	1537.67	1481.94	1472.47	1424.61	1450.79	1037.7	1135.61	Stat1
ENSMUSG00000026103.14	1127.97	-0.0573471	0.0944202	-0.607361	0.543612	0.659617	0.96103	1042.77	1273.26	1092.62	1198.84	1177.37	1098.57	1126.37	1013.99	Gls
ENSMUSG00000002881.14	1734.94	0.43274	0.0716104	6.04298	1.51294e-09	2.31708e-08	1.34979	1447.64	1499.89	1529.04	1424.93	1959.38	1859.19	2081.99	2077.48	Nab1
ENSMUSG00000043015.15	56.2273	-0.411985	0.284507	-1.44806	0.147599	0.248736	0.751589	68.9971	61.3807	47.4097	81.1595	62.0814	48.1517	48.1113	32.5269	Nemp2
ENSMUSG00000041439.15	212.826	0.632654	0.15502	4.08112	4.48201e-05	0.000250424	1.55041	179.653	179.42	139.717	173.913	246.147	293.368	224.519	265.872	Mfsd6
ENSMUSG00000026102.9	812.939	0.143007	0.136785	1.04548	0.2958	0.423828	1.1042	740.743	875.068	627.315	855.653	893.101	864.946	931.095	715.592	Inpp1
ENSMUSG00000041426.12	9345.42	-0.226612	0.06816	-3.3247	0.000885124	0.00346965	0.85464	9874.4	10653.5	10226	9560.59	8266.63	8509.47	9297.75	8374.97	Hibch
ENSMUSG00000026098.13	67.9743	0.192841	0.218916	0.880889	0.378378	0.509283	1.14301	55.9788	78.6932	59.0266	61.4494	82.7752	60.6354	74.5254	70.7107	Pms1
ENSMUSG00000026097.9	202.848	-0.384846	0.134343	-2.86464	0.00417477	0.0131392	0.765861	201.784	236.08	241.13	238.841	160.105	192.607	172.635	179.605	Ormdl1
ENSMUSG00000026096.14	548.462	-0.218507	0.104792	-2.08514	0.0370566	0.0823758	0.859455	614.465	596.494	542.229	607.537	507.543	447.632	510.357	561.443	Osgepl1
ENSMUSG00000026095.15	147.446	-0.20077	0.169406	-1.18514	0.235961	0.357684	0.870086	148.409	193.585	132.182	160	133.965	126.621	137.73	147.078	Asnsd1
ENSMUSG00000026094.14	565.18	-0.352174	0.131248	-2.68327	0.00729053	0.0211055	0.783403	628.785	742.864	602.511	566.957	501.008	563.553	505.64	410.122	Stk17b
ENSMUSG00000042807.15	286.481	-0.108626	0.333498	-0.325715	0.74464	0.823893	0.927471	186.162	346.25	193.406	463.769	170.996	302.285	210.369	418.607	Hecw2
ENSMUSG00000041303.7	605.018	0.208802	0.0994889	2.09875	0.0358392	0.0802034	1.15573	514.224	576.034	612.872	537.972	680.717	620.621	686.765	610.94	Gtf3c3
ENSMUSG00000073678.4	82.4294	0.175443	0.253942	0.690878	0.489642	0.612643	1.12931	67.6953	77.1193	95.4473	68.4059	105.647	107.895	79.2422	57.9828	Pgap1
ENSMUSG00000052331.14	494.51	0.149418	0.108523	1.37683	0.168565	0.275903	1.10912	425.699	481.602	518.681	444.059	474.868	533.235	517.904	560.029	Ankrd44
ENSMUSG00000025982.13	5191.33	-0.254988	0.0651617	-3.91316	9.10964e-05	0.0004641	0.837994	5786.64	5415.67	5907.06	5480.59	4843.44	4476.32	4969.62	4651.35	Sf3b1
ENSMUSG00000025981.13	829.07	0.831743	0.136393	6.09813	1.07319e-09	1.68496e-08	1.77983	581.919	616.955	666.247	518.262	1131.62	914.881	1265.04	937.624	Coq10b
ENSMUSG00000025980.14	7333.66	0.148514	0.123731	1.20029	0.230025	0.350605	1.10843	6744.79	6585.05	8650.85	5836.53	7064.21	7503.63	8127.04	8157.18	Hspd1
ENSMUSG00000073676.4	1788.96	-0.264738	0.113998	-2.32229	0.0202171	0.0498347	0.83235	1809.55	1846.14	2377.71	1768.12	1601.05	1514.99	1694.27	1699.88	Hspe1
ENSMUSG00000025979.13	1340.95	0.158466	0.113067	1.40152	0.161058	0.26645	1.1161	1179.46	1314.18	1441.13	1129.28	1245.98	1363.41	1550.88	1503.31	Mob4
ENSMUSG00000025978.14	57.6051	-0.159411	0.238557	-0.668232	0.503985	0.625045	0.89539	62.4879	72.3977	54.0031	56.8117	46.8333	57.9603	65.0918	45.2548	Rftn2
ENSMUSG00000046994.9	384.538	0.441783	0.136273	3.2419	0.00118737	0.00449312	1.35828	309.836	384.023	340.345	270.145	413.876	473.491	400.928	483.661	Mars2
ENSMUSG00000038349.10	64.2327	0.148137	0.233921	0.633278	0.526552	0.645107	1.10814	52.0733	48.7898	61.2244	81.1595	64.2597	68.6607	75.4687	62.2254	Plcl1
ENSMUSG00000038323.3	237.174	0.267786	0.118786	2.25435	0.024174	0.0576313	1.20396	212.199	240.801	204.395	207.537	251.593	270.184	254.707	255.973	1700066M21Rik
ENSMUSG00000048495.16	272.389	0.0766587	0.152545	0.502533	0.615292	0.721438	1.05457	272.083	303.756	246.154	241.16	217.83	280.885	307.535	309.713	Tyw5
ENSMUSG00000025971.6	634.891	0.271841	0.107758	2.5227	0.0116458	0.0312787	1.20735	636.596	629.546	519.937	521.74	689.43	654.506	735.82	691.55	Maip1
ENSMUSG00000038305.15	51.0355	-0.16434	0.306883	-0.535513	0.592295	0.701593	0.892337	66.3934	53.5114	63.1082	32.4638	38.1202	65.0939	44.3379	45.2548	Spats2l
ENSMUSG00000054770.16	400.002	-0.212441	0.133052	-1.59667	0.11034	0.198481	0.863076	459.547	431.239	389.638	438.262	300.605	376.296	368.853	435.578	Kctd18
ENSMUSG00000063558.4	3926.18	-0.235415	0.12876	-1.82832	0.067501	0.133732	0.849441	4854.53	3284.65	4775.5	4062.61	3553.89	3293.93	3830.98	3753.32	Aox1
ENSMUSG00000103839.1	73.1324	0.690095	0.317517	2.17341	0.0297493	0.0686294	1.61339	70.2989	29.9034	62.1663	60.2899	106.736	64.2022	123.58	67.8823	Gm37607
ENSMUSG00000051223.14	3317.55	0.268575	0.128065	2.09718	0.0359773	0.0804368	1.20462	2729.94	2974.6	3728.1	2599.42	3536.46	3538.26	4115.88	3317.75	Bzw1
ENSMUSG00000026034.17	3199.52	0.0497157	0.220338	0.225633	0.821487	0.878156	1.03506	2490.41	3171.34	3734.06	3181.45	3388.34	2791.01	4781.89	2057.68	Clk1
ENSMUSG00000026035.15	261.521	-0.445939	0.122033	-3.65424	0.000257945	0.00115929	0.734106	266.876	330.511	306.75	303.769	220.008	239.867	217.916	206.475	Ppil3
ENSMUSG00000026036.17	512.172	-0.131183	0.108826	-1.20544	0.228034	0.348329	0.913082	545.468	601.216	516.169	481.16	477.047	508.267	443.379	524.673	Nif3l1
ENSMUSG00000026037.14	599.715	-0.355341	0.135446	-2.62348	0.00870357	0.0244353	0.781685	653.52	705.091	688.853	644.639	399.717	591.195	520.734	593.97	Orc2
ENSMUSG00000038174.14	2980.26	-0.690818	0.341428	-2.02332	0.0430405	0.0929798	0.619503	2312.05	4041.68	5209.73	3157.11	1325.49	3039.8	2048.03	2708.22	Fam126b
ENSMUSG00000026032.8	6012.51	-0.687588	0.0976036	-7.0447	1.85858e-12	4.57358e-11	0.620891	6701.83	8656.25	6758.23	7565.23	4365.3	4724.21	4772.45	4556.6	Ndufb3
ENSMUSG00000047528.13	286.017	-1.20924	0.250141	-4.83422	1.33666e-06	1.10931e-05	0.432498	262.97	426.517	475.039	433.624	204.76	229.166	147.164	108.894	Flacc1
ENSMUSG00000102059.1	135.931	-1.12805	0.19984	-5.64478	1.65392e-08	2.06108e-07	0.457533	170.54	162.108	228.571	183.189	104.558	75.7943	93.3926	69.2965	Gm20257
ENSMUSG00000026031.15	2206.62	0.191086	0.13647	1.4002	0.161453	0.266832	1.14162	2366.73	1688.76	2246.15	1936.23	1971.36	2527.07	2225.38	2691.25	Cflar
ENSMUSG00000026029.14	494.271	0.0474512	0.240637	0.19719	0.843679	0.893532	1.03344	350.193	418.648	760.439	410.435	631.706	520.751	454.699	407.294	Casp8
ENSMUSG00000026028.12	2476.25	0.721741	0.0830467	8.69078	3.59955e-18	1.96506e-16	1.64917	1749.66	1995.66	1913.03	1816.81	2930.9	2871.27	3155.54	3377.14	Trak2
ENSMUSG00000026027.13	2615.16	-0.0283104	0.0739599	-0.382781	0.701882	0.788741	0.980568	2701.3	2642.52	2536.89	2682.9	2395.04	2564.52	2558.39	2839.74	Stradb
ENSMUSG00000038079.14	122.481	0.245698	0.153467	1.60099	0.109379	0.197111	1.18567	109.354	121.188	107.064	112.464	144.857	128.404	129.24	127.279	Tmem237
ENSMUSG00000026024.14	598.699	0.621818	0.0968406	6.42105	1.3534e-10	2.47797e-09	1.53881	472.565	451.699	512.715	442.899	775.473	678.582	747.14	708.521	Als2
ENSMUSG00000041075.8	714.525	-0.221962	0.169257	-1.31139	0.189726	0.302347	0.857399	805.834	569.739	961.694	733.914	664.38	708.008	532.998	739.634	Fzd7
ENSMUSG00000026021.15	655.194	-0.101198	0.103233	-0.980281	0.326947	0.456251	0.932259	643.105	738.142	710.517	620.291	597.942	595.654	703.746	632.153	Sumo1
ENSMUSG00000026020.9	532.632	0.148655	0.156685	0.948752	0.342747	0.472055	1.10854	382.739	645.284	516.169	478.841	534.771	564.444	625.447	513.36	Nop58
ENSMUSG00000067336.6	2181.94	0.26871	0.0768289	3.49751	0.000469628	0.00198264	1.20473	1827.77	1973.63	2111.46	1998.84	2267.61	2377.27	2558.39	2340.52	Bmpr2
ENSMUSG00000041040.12	677.173	0.806661	0.461544	1.74775	0.0805079	0.154472	1.74916	296.818	481.602	472.527	718.842	529.326	691.957	585.826	1640.49	Fam117b
ENSMUSG00000026019.15	335.866	0.204437	0.140161	1.45859	0.144678	0.245098	1.15224	275.988	311.625	369.858	285.218	338.725	396.805	325.459	383.252	Wdr12
ENSMUSG00000026017.13	370.188	-0.839513	0.116811	-7.18695	6.62569e-13	1.71418e-11	0.558832	453.038	484.75	485.4	475.363	298.426	226.491	279.234	258.801	Carf
ENSMUSG00000073664.11	1684.89	0.0913516	0.0835526	1.09334	0.274243	0.400512	1.06537	1688.48	1594.32	1642.07	1602.32	1650.06	1664.8	1966.9	1670.19	Nbeal1
ENSMUSG00000049439.13	389.794	0.0762659	0.102475	0.744236	0.456734	0.583593	1.05429	377.531	391.892	399.686	347.827	424.768	406.614	398.098	371.938	Cyp20a1
ENSMUSG00000026782.15	251.017	-0.332829	0.179845	-1.85064	0.0642209	0.128366	0.793978	206.991	366.71	261.224	286.377	246.147	198.849	225.463	216.375	Abi2
ENSMUSG00000026014.15	1301.59	0.526619	0.133219	3.95302	7.71725e-05	0.00040282	1.44055	1178.16	931.727	1009.73	1148.99	1582.53	1428.5	1851.81	1281.28	Raph1
ENSMUSG00000052062.14	205.153	-0.595149	0.147762	-4.02776	5.63099e-05	0.000307829	0.661976	282.498	210.898	245.212	249.276	162.283	152.48	188.672	149.907	Pard3b
ENSMUSG00000025969.15	4293.42	0.183595	0.106807	1.71894	0.085626	0.162233	1.13571	3918.52	3379.09	4286.65	4493.92	4821.66	4600.27	4777.17	4070.11	Nrp2
ENSMUSG00000040865.15	940.291	-0.327677	0.0891273	-3.6765	0.000236457	0.00107263	0.796819	985.487	971.074	1119.31	1106.09	791.81	845.329	888.644	814.587	Ino80d
ENSMUSG00000084799.7	57.4583	-1.06795	0.233425	-4.57513	4.7592e-06	3.4306e-05	0.476996	71.6008	84.9887	78.1789	77.6813	41.3876	37.4513	41.5078	26.8701	Ino80dos
ENSMUSG00000101599.1	156.485	-0.884576	0.174741	-5.06221	4.14428e-07	3.86832e-06	0.541647	199.18	195.159	213.187	206.377	95.845	134.646	122.637	84.8528	Gm20342
ENSMUSG00000025968.16	20347.9	0.0804956	0.0782736	1.02839	0.303767	0.432381	1.05738	20161.5	20686.9	19494.2	18782.6	19655.8	19815.3	23418.9	20767.7	Ndufs1
ENSMUSG00000025967.16	3139.32	-0.307393	0.1173	-2.62058	0.00877793	0.0246092	0.8081	3103.57	4172.31	2979.59	3641.74	2878.62	2986.29	2658.39	2694.08	Eef1b2
ENSMUSG00000025964.15	221.813	-0.399093	0.182302	-2.18919	0.0285832	0.0664973	0.758335	208.293	229.784	313.657	255.073	198.225	231.841	179.238	158.392	Adam23
ENSMUSG00000025962.15	738.229	0.577469	0.0962493	5.99972	1.97655e-09	2.96259e-08	1.49223	601.446	672.04	531.868	573.914	856.07	880.997	885.814	903.682	Fastkd2
ENSMUSG00000025959.13	717.223	0.166401	0.110187	1.51016	0.131002	0.226969	1.12226	662.633	572.886	762.009	696.813	799.434	704.441	749.027	790.545	Klf7
ENSMUSG00000025958.14	847.909	-0.114466	0.0955502	-1.19797	0.230928	0.35166	0.923724	818.852	964.779	852.746	892.755	728.64	868.513	805.629	851.357	Creb1
ENSMUSG00000025956.10	190.911	-0.244551	0.131525	-1.85935	0.0629778	0.126391	0.844078	186.162	209.324	218.838	212.174	181.888	184.581	163.201	171.12	Mettl21a
ENSMUSG00000070871.10	194.285	0.214936	0.153598	1.39934	0.161711	0.26718	1.16065	170.54	206.176	199.686	141.449	216.74	211.332	201.879	206.475	Ccnyl1
ENSMUSG00000045005.9	137.521	-0.654463	0.246605	-2.6539	0.00795686	0.0226705	0.635312	180.955	110.17	172.37	208.696	120.895	80.2528	137.73	89.0955	Fzd5
ENSMUSG00000051344.13	355.26	0.868337	0.111618	7.77954	7.27859e-15	2.67353e-13	1.82556	262.97	237.653	271.585	228.406	496.651	442.282	447.152	455.377	Plekhm3
ENSMUSG00000025950.16	9207.93	0.0708555	0.0930145	0.761768	0.446198	0.57389	1.05034	10123	9052.87	9096.06	7655.66	9039.92	9276.33	9733.58	9685.95	Idh1
ENSMUSG00000025949.16	890.281	0.173621	0.0892211	1.94597	0.0516588	0.107801	1.12789	818.852	892.381	888.539	745.508	901.814	971.058	965.056	939.038	Pikfyve
ENSMUSG00000015222.17	77.1116	-1.02469	0.271193	-3.77845	0.00015781	0.000748243	0.491517	118.467	92.858	78.4928	126.377	55.5465	58.852	56.6015	29.6985	Map2
ENSMUSG00000026005.15	2449.41	-0.012067	0.0925023	-0.13045	0.89621	0.932243	0.991671	2483.9	2533.92	2618.52	2199.42	2353.65	2230.14	2712.16	2463.56	Rpe
ENSMUSG00000026004.15	521.862	-0.586513	0.16511	-3.55226	0.000381938	0.00164451	0.66595	466.056	571.313	741.914	722.32	395.361	367.379	459.416	451.134	Kansl1l
ENSMUSG00000026003.5	84778	0.0508708	0.0836712	0.607985	0.543198	0.659316	1.03589	87513.1	88109.6	73506	84015.2	83388.4	81485.1	93491.6	86715.3	Acadl
ENSMUSG00000061816.15	1915.74	-0.958155	0.455109	-2.10533	0.0352628	0.0791403	0.514715	1713.21	2396.99	1837.05	4170.44	1989.87	902.398	751.857	1564.12	Myl1
ENSMUSG00000026000.16	795.989	-0.405245	0.0973784	-4.16155	3.16093e-05	0.000183503	0.755108	830.569	1051.34	863.107	888.117	697.054	675.907	691.482	670.337	Lancl1
ENSMUSG00000062209.15	175.74	-0.910952	0.167267	-5.44611	5.14838e-08	5.82651e-07	0.531834	204.388	259.688	215.698	240	131.787	102.545	144.334	107.48	Erbb4
ENSMUSG00000025997.13	310.56	-0.519342	0.189638	-2.7386	0.00617019	0.0182802	0.69769	298.12	417.074	386.499	364.059	246.147	275.534	321.685	175.362	Ikzf2
ENSMUSG00000026192.13	920.57	0.0704894	0.0857294	0.822231	0.410946	0.540285	1.05007	873.529	947.466	891.679	878.842	925.775	963.033	857.513	1026.72	Atic
ENSMUSG00000026193.15	985.761	0.37949	0.214731	1.76728	0.0771816	0.14938	1.30088	952.941	472.159	1043.01	955.364	1162.12	1306.34	1008.45	985.707	Fn1
ENSMUSG00000039395.8	144.547	0.559695	0.183966	3.04238	0.00234715	0.00804534	1.47396	122.372	136.926	94.1914	119.42	179.709	161.397	198.105	144.25	Mreg
ENSMUSG00000026189.13	700.28	-0.87895	0.103143	-8.52168	1.57256e-17	8.13695e-16	0.543763	975.072	969.5	883.201	803.479	455.264	479.733	533.941	502.046	Pecr
ENSMUSG00000026187.9	199.443	-0.20585	0.145635	-1.41346	0.15752	0.261858	0.867028	190.068	248.671	214.756	202.899	191.69	172.098	208.482	166.877	Xrcc5
ENSMUSG00000039354.16	575.11	0.0774588	0.100021	0.774425	0.438679	0.566899	1.05516	581.919	560.296	526.53	570.436	578.337	580.495	536.771	666.095	Smarcal1
ENSMUSG00000046330.10	175.191	-0.474734	0.162738	-2.91717	0.00353221	0.0114112	0.7196	178.351	198.307	243.642	192.464	150.302	156.939	155.654	125.865	Rpl37a
ENSMUSG00000026185.8	3227.26	-0.359682	0.158631	-2.26741	0.0233651	0.0559944	0.779336	4469.19	2648.81	3911.77	3478.27	2905.85	2509.24	3314.02	2580.94	Igfbp5
ENSMUSG00000055322.15	31409.6	0.140939	0.102725	1.372	0.170062	0.277749	1.10262	33724	26765.1	28175.2	30840.6	30013.6	31631.2	32603.4	37523.3	Tns1
ENSMUSG00000061815.11	112.621	-0.947544	0.289849	-3.2691	0.00107891	0.00412333	0.518514	145.805	100.727	128.414	216.812	58.814	65.0939	70.7519	114.551	Rufy4
ENSMUSG00000006304.14	2880.03	0.208261	0.0811765	2.56554	0.0103016	0.0281795	1.1553	2506.03	3029.69	2560.12	2601.74	3218.43	3071.01	3064.97	2988.23	Arpc2
ENSMUSG00000006299.13	2817.41	-0.0619262	0.0590083	-1.04945	0.293971	0.421701	0.957984	2841.9	3010.8	2861.22	2803.48	2686.93	2840.06	2814.98	2679.93	Aamp
ENSMUSG00000026179.14	1985.97	-0.717577	0.122051	-5.87931	4.11973e-09	5.816e-08	0.608118	2093.35	2644.09	2184.3	2960	1444.21	1544.42	1432.02	1585.33	Pnkd
ENSMUSG00000006301.17	2107.6	-0.229077	0.0793905	-2.88545	0.00390859	0.0124375	0.853181	2058.2	2302.56	2410.99	2323.48	1886.4	2087.46	1895.21	1896.46	Tmbim1
ENSMUSG00000026177.11	248.593	1.88706	0.241002	7.83008	4.87568e-15	1.83625e-13	3.69882	92.4301	102.301	126.216	99.7103	532.593	466.358	262.254	306.884	Slc11a1
ENSMUSG00000026176.13	1942.07	0.0990712	0.0686839	1.44242	0.149183	0.251051	1.07108	1869.43	1773.74	2019.15	1829.57	2001.85	2004.54	2052.75	1985.56	Ctdsp1
ENSMUSG00000033364.13	348.943	-0.216828	0.131043	-1.65463	0.0979991	0.180764	0.860455	338.476	391.892	421.664	343.189	343.081	281.776	315.082	356.382	Usp37
ENSMUSG00000026174.9	598.446	-0.065415	0.121876	-0.536734	0.591451	0.701012	0.95567	723.819	615.381	526.53	586.668	603.388	526.993	598.09	606.698	Cnot9
ENSMUSG00000026135.17	587.024	0.296673	0.111555	2.65943	0.00782723	0.0224071	1.22831	516.827	549.279	527.786	513.624	545.663	625.08	720.726	697.207	Zfp142
ENSMUSG00000026172.12	910.876	-0.308833	0.0873534	-3.53544	0.000407101	0.00174027	0.807295	1015.43	1106.43	1009.1	903.19	782.008	810.553	832.986	827.315	Bcs1l
ENSMUSG00000026171.12	503.655	0.0375092	0.113426	0.330693	0.740877	0.820966	1.02634	459.547	472.159	582.417	467.247	508.632	521.643	525.451	492.146	Rnf25
ENSMUSG00000033276.18	71.0009	0.17316	0.214699	0.806526	0.41994	0.548716	1.12753	54.677	62.9546	77.8649	68.4059	68.6163	78.4694	70.7519	86.267	Stk36
ENSMUSG00000033257.14	475.559	0.0209746	0.113329	0.185077	0.853168	0.900565	1.01464	430.906	489.472	454.631	513.624	436.748	509.159	439.605	530.33	Ttll4
ENSMUSG00000026170.6	1375.18	-0.143684	0.150595	-0.954107	0.34003	0.469617	0.905205	1437.22	1822.53	1170.17	1349.57	1341.83	1067.36	1448.06	1364.72	Cyp27a1
ENSMUSG00000026162.7	180.462	0.343285	0.167759	2.0463	0.0407273	0.0890165	1.26864	169.238	163.682	124.647	183.189	215.651	200.632	180.182	206.475	Nhej1
ENSMUSG00000033159.14	1335.96	-0.0581757	0.120551	-0.482582	0.629392	0.732701	0.960478	1239.34	1367.69	1505.81	1335.65	1370.15	1105.7	1538.62	1224.71	Cnppd1
ENSMUSG00000049339.16	2052.22	0.120959	0.0658514	1.83684	0.0662335	0.131637	1.08746	1864.22	1929.56	1985.24	2082.32	2120.57	2066.06	2204.63	2165.16	Retreg2
ENSMUSG00000026197.12	545.148	0.218655	0.11111	1.96792	0.0490773	0.103265	1.16365	449.132	544.557	463.736	562.32	624.082	548.394	599.033	569.928	Zfand2b
ENSMUSG00000026198.15	86.4846	-0.865197	0.201444	-4.29497	1.74719e-05	0.000107459	0.548971	98.9393	124.335	100.157	124.058	60.9923	65.9856	50.9414	66.468	Abcb6
ENSMUSG00000033124.16	625.506	-0.145844	0.100051	-1.45769	0.144926	0.245413	0.903851	658.727	621.676	684.772	657.392	541.306	592.979	566.959	680.237	Atg9a
ENSMUSG00000026199.17	633.872	-0.167804	0.100025	-1.67762	0.0934205	0.173773	0.890197	602.748	741.29	666.561	671.305	582.694	582.278	565.072	659.024	Ankzf1
ENSMUSG00000026200.13	230.612	-0.128191	0.120789	-1.06128	0.288562	0.416006	0.914978	236.933	239.227	257.143	227.247	234.167	205.982	226.406	217.789	Glb1l
ENSMUSG00000026201.12	1620.02	0.00857426	0.0828972	0.103432	0.91762	0.947215	1.00596	1614.27	1748.56	1651.8	1446.96	1521.54	1662.12	1646.16	1668.77	Stk16
ENSMUSG00000026202.13	1003.42	0.419138	0.177544	2.36076	0.0182374	0.0456452	1.33713	644.407	1000.98	695.133	1096.81	1158.85	1025.45	1084.86	1320.88	Tuba4a
ENSMUSG00000026203.16	2228.78	-0.0283402	0.129261	-0.219249	0.826456	0.881726	0.980548	2408.39	2151.47	2034.53	2408.12	1791.65	2178.42	2153.69	2703.98	Dnajb2
ENSMUSG00000026209.15	2342.93	-0.0820176	0.0638878	-1.28378	0.19922	0.314071	0.944736	2446.14	2510.31	2271.58	2417.39	2341.67	2198.93	2259.35	2298.1	Dnpep
ENSMUSG00000026208.9	2704.85	-0.248935	0.351865	-0.707473	0.479273	0.603643	0.841518	2528.16	2400.14	2170.48	4651.6	3355.66	1860.97	1843.32	2828.43	Des
ENSMUSG00000026207.16	863.979	0.894187	0.22441	3.98461	6.75911e-05	0.00036088	1.85856	721.215	412.352	486.97	797.682	1423.52	819.47	1055.62	1195.01	Speg
ENSMUSG00000033021.16	752.56	-0.116975	0.0874915	-1.33699	0.181227	0.291852	0.922119	748.554	851.46	744.112	793.045	685.074	762.401	699.029	736.805	Gmppa
ENSMUSG00000032997.16	473.465	0.130457	0.131409	0.992756	0.320829	0.449304	1.09464	415.284	434.386	548.508	402.319	482.492	514.509	458.473	531.744	Chpf
ENSMUSG00000026211.17	137.386	-0.259764	0.184085	-1.4111	0.158214	0.262829	0.835225	136.692	129.057	159.811	170.435	115.45	138.213	100.939	148.492	Obsl1
ENSMUSG00000026213.15	348.941	-0.0246522	0.1313	-0.187755	0.851069	0.898959	0.983058	373.626	317.921	333.438	384.928	393.182	334.387	364.137	289.914	Stk11ip
ENSMUSG00000006576.16	218.873	0.154159	0.139732	1.10325	0.269919	0.395994	1.11277	200.482	217.193	211.931	198.261	252.682	189.932	249.99	230.517	Slc4a3
ENSMUSG00000026235.14	102.07	0.189345	0.227516	0.83223	0.405279	0.534481	1.14025	115.863	110.17	66.248	93.9132	114.36	105.22	118.863	91.9239	Epha4
ENSMUSG00000026245.16	1360.15	0.18376	0.0987922	1.86007	0.0628761	0.126208	1.13584	1277.1	1484.15	1188.07	1151.31	1403.91	1458.82	1390.51	1527.35	Farsb
ENSMUSG00000012187.13	382.693	0.191653	0.226326	0.846797	0.397108	0.527159	1.14207	421.794	199.881	480.062	322.319	418.233	386.997	400.928	431.335	Mogat1
ENSMUSG00000032883.15	1449.03	1.11106	0.218144	5.09325	3.51975e-07	3.35377e-06	2.16004	1347.4	1015.14	609.104	702.61	1704.52	1907.34	2210.29	2095.86	Acsl3
ENSMUSG00000079470.8	254.826	0.590788	0.261851	2.2562	0.0240582	0.0573895	1.50607	285.101	212.472	121.193	199.421	259.217	316.553	408.475	236.174	Utp14b
ENSMUSG00000073643.11	364.597	-0.0587501	0.117395	-0.500448	0.61676	0.722447	0.960096	348.891	388.744	360.125	394.203	385.558	377.188	362.25	299.813	Wdfy1
ENSMUSG00000026248.9	1148.46	0.0244977	0.106283	0.230495	0.817707	0.875846	1.01713	1249.76	1265.39	1002.2	1043.48	1153.41	1127.11	1099.01	1247.34	Mrpl44
ENSMUSG00000026249.10	714.721	-1.4958	0.163261	-9.16203	5.09281e-20	3.48408e-18	0.354584	755.063	1096.98	1305.49	1060.87	375.756	337.062	410.361	376.181	Serpine2
ENSMUSG00000004364.14	3751.37	0.237679	0.0784154	3.03102	0.00243731	0.00832677	1.17909	3395.18	3519.16	3405.33	3452.76	3691.12	3844.11	4408.32	4294.97	Cul3
ENSMUSG00000038608.15	232.451	0.610946	0.228545	2.6732	0.00751317	0.0216185	1.52726	213.5	144.795	232.025	142.609	335.457	344.195	223.576	223.446	Dock10
ENSMUSG00000055980.2	578.966	-0.457269	0.230803	-1.98121	0.0475683	0.100767	0.728364	817.551	470.585	887.911	502.03	557.644	479.733	572.619	343.654	Irs1
ENSMUSG00000026142.15	609.159	0.105089	0.102068	1.0296	0.303197	0.431841	1.07556	602.748	640.563	558.241	550.725	652.399	567.12	684.879	616.597	Rhbdd1
ENSMUSG00000067158.9	81.0707	-1.04136	0.232545	-4.4781	7.5309e-06	5.17467e-05	0.485869	92.4301	89.7102	118.681	135.652	57.7248	54.3935	60.375	39.598	Col4a4
ENSMUSG00000079465.8	55.3187	-0.858122	0.249019	-3.44601	0.000568935	0.00235182	0.55167	67.6953	64.5284	83.8304	67.2465	37.031	31.2094	47.168	43.8406	Col4a3
ENSMUSG00000026150.14	2939.41	0.0977386	0.0884264	1.10531	0.269025	0.395122	1.07009	2856.22	3213.83	2514.28	2786.09	2967.93	2983.62	3172.52	3020.76	Mff
ENSMUSG00000026159.13	1260.76	0.330538	0.0704842	4.68954	2.73819e-06	2.10784e-05	1.25748	1139.1	1180.4	1094.5	1059.71	1401.73	1379.46	1459.38	1371.79	Agfg1
ENSMUSG00000045658.16	472.237	-0.793394	0.191082	-4.15211	3.29421e-05	0.000190313	0.576985	553.279	665.744	735.949	440.58	376.845	422.665	308.478	274.357	Pid1
ENSMUSG00000026219.14	3690.64	0.0241409	0.0833027	0.289797	0.771971	0.845114	1.01687	3324.88	3489.26	4055.88	3757.69	3706.37	3534.69	3751.74	3904.64	Trip12
ENSMUSG00000073633.9	97.7852	-1.95913	0.237545	-8.24737	1.61918e-16	7.137e-15	0.257184	119.769	152.665	201.884	147.247	38.1202	41.0181	46.2246	35.3553	Fbxo36
ENSMUSG00000026222.16	695.33	0.391791	0.174218	2.24885	0.0245219	0.058297	1.31202	751.157	536.688	571.428	548.407	918.151	952.333	633.937	650.538	Sp100
ENSMUSG00000036707.16	4971	0.24204	0.0884893	2.73525	0.00623331	0.018424	1.18266	4272.61	4046.4	4860.9	5030.73	5249.69	5214.65	5454.5	5638.47	Cab39
ENSMUSG00000026223.15	1032.93	-0.163154	0.0807175	-2.0213	0.0432484	0.0932125	0.89307	1081.82	1057.64	1110.52	1114.2	987.857	1061.12	902.795	947.523	Itm2c
ENSMUSG00000026229.17	3075.87	0.183915	0.0698112	2.63447	0.00842689	0.0237878	1.13596	2780.71	2995.06	3007.85	2731.6	3092.09	3221.7	3324.4	3453.51	Psmd1
ENSMUSG00000062590.13	105.026	-0.0650622	0.175864	-0.369958	0.711414	0.797076	0.955904	108.052	108.597	112.716	100.87	111.093	107.895	110.373	80.6102	Armc9
ENSMUSG00000026234.12	3426.05	0.0764396	0.0725326	1.05387	0.291945	0.419472	1.05441	3182.98	3438.89	3429.2	3290.44	3692.21	3368.83	3731.93	3273.9	Ncl
ENSMUSG00000026238.14	213.674	0.0347637	0.146517	0.237267	0.81245	0.872256	1.02439	184.86	226.636	212.245	221.45	239.612	240.758	185.842	197.99	Ptma
ENSMUSG00000026239.14	394.435	-0.00524343	0.102139	-0.051336	0.959058	0.974451	0.996372	385.342	426.517	368.602	403.479	401.895	388.78	367.91	412.95	Pde6d
ENSMUSG00000026240.12	297.534	-0.313325	0.127298	-2.46134	0.0138418	0.0362367	0.804785	333.269	377.727	315.227	295.653	231.988	281.776	268.857	275.772	Cops7b
ENSMUSG00000053333.15	265.308	0.0594751	0.115358	0.51557	0.606155	0.713043	1.04209	281.196	256.54	250.549	252.754	292.981	253.242	273.574	261.63	Dis3l2
ENSMUSG00000026254.17	1943.03	0.182303	0.13118	1.38972	0.164614	0.270964	1.13469	1887.66	2121.57	1647.72	1628.99	1681.64	2255.99	1999.92	2320.72	Eif4e2
ENSMUSG00000048000.15	1350.07	-0.0478878	0.114993	-0.41644	0.677088	0.770499	0.967352	1247.16	1422.77	1268.44	1551.31	1214.4	1263.54	1271.65	1561.29	Gigyf2
ENSMUSG00000026288.14	224.747	0.581539	0.193587	3.00402	0.00266438	0.00899541	1.49644	204.388	174.699	171.428	171.594	308.229	344.195	211.312	212.132	Inpp5d
ENSMUSG00000026289.15	1229.06	-0.301901	0.0897828	-3.36258	0.000772189	0.00308383	0.811183	1286.21	1391.3	1460.91	1283.48	1027.07	1084.3	1074.49	1224.71	Atg16l1
ENSMUSG00000070738.10	5802.68	-0.663473	0.0880446	-7.53564	4.85948e-14	1.54633e-12	0.631357	6692.72	6308.05	7748.81	7698.56	4461.15	4294.41	4652.65	4565.08	Dgkd
ENSMUSG00000005501.14	1343.09	0.0929597	0.0825216	1.12649	0.259958	0.385371	1.06656	1218.51	1392.87	1276.92	1315.94	1316.78	1390.16	1511.26	1322.29	Usp40
ENSMUSG00000081984.3	78.5592	0.13922	0.231181	0.602214	0.547032	0.663294	1.10131	72.9026	77.1193	61.8524	89.2755	103.469	67.769	86.789	69.2965	Dnajb3
ENSMUSG00000079429.9	72.6903	0.0744318	0.23308	0.31934	0.749469	0.827413	1.05295	92.4301	61.3807	59.0266	71.8842	90.3992	67.769	67.9219	70.7107	Mroh2a
ENSMUSG00000044783.16	1236.25	-0.140465	0.0806092	-1.74254	0.0814141	0.155673	0.907227	1372.13	1270.11	1189.64	1360	1145.78	1231.43	1144.29	1176.63	Hjurp
ENSMUSG00000049866.12	80.6452	0.563475	0.279538	2.01574	0.0438271	0.0942173	1.47783	76.8081	58.233	52.1192	75.3624	120.895	122.163	77.3554	62.2254	Arl4c
ENSMUSG00000036206.12	488.899	0.43372	0.218701	1.98316	0.047349	0.100446	1.35071	562.392	314.773	330.298	457.972	458.531	717.816	452.812	616.597	Sh3bp4
ENSMUSG00000055013.16	513.355	-0.150089	0.11561	-1.29824	0.194206	0.308043	0.901195	575.41	469.011	560.439	549.566	461.799	456.549	466.963	567.1	Agap1
ENSMUSG00000044337.5	3337.31	0.897216	0.352323	2.54657	0.0108786	0.0294861	1.86247	3215.53	1883.92	1698.27	2531.02	4987.21	3705	6307.3	2370.22	Ackr3
ENSMUSG00000034432.11	1489.42	0.0237116	0.0777798	0.304856	0.760476	0.835976	1.01657	1478.88	1630.52	1451.8	1353.05	1509.56	1520.34	1496.17	1475.02	Cops8
ENSMUSG00000048126.16	3465.53	-0.0226706	0.12633	-0.179455	0.857581	0.903672	0.984409	3578.74	2987.19	4256.2	3140.87	3322.99	3807.55	3078.18	3552.5	Col6a3
ENSMUSG00000026303.6	70.4944	0.691463	0.328891	2.10241	0.0355176	0.0796185	1.61492	68.9971	64.5284	48.3516	34.7827	59.9031	118.596	58.4883	110.309	Mlph
ENSMUSG00000026305.15	538.121	0.59332	0.163075	3.63833	0.000274408	0.00122549	1.50871	364.513	395.04	481.318	471.885	744.977	757.051	504.697	585.484	Lrrfip1
ENSMUSG00000034343.14	1431.82	0.402202	0.100092	4.01832	5.86139e-05	0.000318232	1.32152	1270.59	1219.74	1297.96	1140.87	1436.59	1660.34	1565.98	1862.52	Ube2f
ENSMUSG00000026307.12	355.876	0.015779	0.122436	0.128875	0.897456	0.933295	1.011	369.72	341.528	349.136	353.624	348.527	377.188	299.988	407.294	Scly
ENSMUSG00000026309.14	1113.95	-0.0518054	0.0777597	-0.666224	0.505268	0.626032	0.964728	1102.65	1222.89	1055.57	1162.9	1083.7	1079.85	1123.54	1080.46	Ilkap
ENSMUSG00000067071.8	297.352	-0.177162	0.171413	-1.03354	0.301352	0.429971	0.884441	307.232	346.25	259.026	351.305	237.434	285.343	238.67	353.553	Hes6
ENSMUSG00000055866.9	566.661	0.277703	0.694302	0.399974	0.689176	0.77938	1.21226	339.778	516.227	373.312	819.711	155.748	804.311	261.31	1262.89	Per2
ENSMUSG00000034292.13	276.816	0.179597	0.143265	1.2536	0.209986	0.326902	1.13257	227.821	272.278	246.781	291.015	262.485	288.91	271.687	353.553	Traf3ip1
ENSMUSG00000026311.16	438.396	0.264977	0.110232	2.40381	0.0162252	0.0413246	1.20162	376.23	357.267	442.072	410.435	492.295	448.524	509.414	470.933	Asb1
ENSMUSG00000026313.16	366.954	0.0847884	0.154778	0.547808	0.583824	0.695017	1.06053	304.629	332.085	356.358	428.986	345.26	395.022	320.742	452.548	Hdac4
ENSMUSG00000026260.12	24338.3	-0.081891	0.0764524	-1.07114	0.284108	0.410884	0.944818	24301.3	27728.3	23772	24322.4	22217.5	23794.9	25233.9	23335.9	Ndufa10
ENSMUSG00000073616.10	2069.63	-0.127844	0.0873772	-1.46313	0.143432	0.243577	0.915198	2059.5	2334.04	1986.5	2273.63	1902.74	2164.15	1949.92	1886.56	Cops9
ENSMUSG00000034220.7	297.39	0.509525	0.235687	2.16187	0.0306281	0.0703135	1.42358	169.238	206.176	256.201	347.827	434.57	329.036	255.65	380.423	Gpc1
ENSMUSG00000047067.7	626.566	-0.233521	0.128782	-1.8133	0.0697856	0.137435	0.850557	648.312	741.29	563.893	758.262	563.089	538.585	541.488	657.609	Dusp28
ENSMUSG00000026269.14	2997.57	0.202499	0.064048	3.16167	0.00156865	0.00569857	1.15069	2785.92	2664.55	2926.21	2762.9	3240.21	3235.97	3035.73	3329.06	Rnpepl1
ENSMUSG00000026270.11	277.964	0.0019664	0.135867	0.014473	0.988453	0.991619	1.00136	275.988	273.852	301.726	257.392	231.988	318.336	274.518	289.914	Capn10
ENSMUSG00000047793.13	605.924	0.153972	0.161809	0.951569	0.341316	0.470738	1.11263	701.688	465.864	674.411	448.696	601.209	678.582	646.201	630.739	Sned1
ENSMUSG00000026273.13	817.711	-0.0437933	0.114725	-0.381724	0.702666	0.789423	0.970101	941.225	857.756	716.169	812.755	821.217	892.589	749.027	750.947	Mterf4
ENSMUSG00000026275.13	849.767	0.11395	0.0785276	1.45108	0.146757	0.247703	1.08219	876.133	796.375	818.209	773.334	911.617	847.112	888.644	886.712	Ppp1r7
ENSMUSG00000034088.15	9317.71	-0.138191	0.0752189	-1.83718	0.0661834	0.131582	0.908658	8845.95	9770.55	10284.8	10144.9	8577.04	8628.06	8731.73	9558.67	Hdlbp
ENSMUSG00000034066.13	261.579	0.0667046	0.135701	0.491555	0.623034	0.727929	1.04732	270.781	231.358	280.69	234.203	242.88	270.184	252.82	309.713	Farp2
ENSMUSG00000026277.14	1634.5	-0.234402	0.0703039	-3.33412	0.00085569	0.00337316	0.850037	1629.89	1794.2	1833.28	1806.38	1442.03	1513.21	1522.58	1534.42	Stk25
ENSMUSG00000026278.14	110.8	-0.964639	0.228381	-4.2238	2.40212e-05	0.000143153	0.512407	156.22	177.847	98.901	156.522	76.2403	82.0362	70.7519	67.8823	Bok
ENSMUSG00000026279.14	423.605	-0.124797	0.106422	-1.17266	0.240933	0.363553	0.917133	442.623	451.699	419.152	454.493	368.132	403.047	388.664	461.034	Thap4
ENSMUSG00000026280.17	1102.73	-0.0683764	0.090769	-0.753301	0.451269	0.578599	0.953711	1136.5	1213.45	1152.27	1012.18	1004.19	1102.14	1035.81	1165.31	Atg4b
ENSMUSG00000026281.15	552.025	-0.443682	0.125135	-3.54563	0.000391677	0.00167976	0.735256	574.108	774.341	573.94	626.088	498.83	433.365	451.869	483.661	Dtymk
ENSMUSG00000026283.13	413.474	-0.0408733	0.133125	-0.307029	0.758822	0.83456	0.972066	386.644	376.153	424.489	488.117	444.372	348.654	446.209	393.151	Ing5
ENSMUSG00000073609.9	839.443	-0.140397	0.105154	-1.33516	0.181823	0.292574	0.907269	941.225	807.392	954.159	811.595	744.977	745.459	822.609	888.126	D2hgdh
ENSMUSG00000051185.9	747.064	-0.14611	0.0859822	-1.6993	0.0892623	0.167663	0.903684	766.779	856.182	726.53	796.523	729.729	694.632	699.029	707.107	Fam174a
ENSMUSG00000081051.4	66.1138	0.143013	0.417133	0.342847	0.731713	0.813995	1.10421	58.5825	105.449	20.7221	69.5653	66.438	86.4946	62.2617	59.397	Gm15427
ENSMUSG00000040710.10	424.265	0.0401211	0.152129	0.263731	0.791987	0.858888	1.0282	497.3	424.943	358.869	397.682	370.31	520.751	433.945	390.323	St8sia4
ENSMUSG00000044768.16	165.555	0.109607	0.183271	0.598062	0.549799	0.665902	1.07893	126.278	151.091	174.568	183.189	178.62	204.199	139.617	166.877	Macir
ENSMUSG00000040648.14	344.494	0.250451	0.109828	2.28039	0.0225847	0.0545747	1.18958	285.101	328.938	328.728	315.363	392.093	369.163	397.154	339.411	Ppip5k2
ENSMUSG00000026333.14	257.626	0.0900434	0.208367	0.432139	0.66564	0.761731	1.0644	367.117	212.472	192.464	229.566	250.504	299.61	266.027	243.245	Gin1
ENSMUSG00000026335.16	687.961	0.106286	0.0894124	1.18872	0.23455	0.355771	1.07645	680.858	624.824	670.015	672.465	791.81	683.04	684.879	695.793	Pam
ENSMUSG00000047496.6	2087.38	0.131214	0.157678	0.832161	0.405318	0.534481	1.09521	2171.46	1715.51	1616.64	2469.57	2310.08	1860.97	2570.65	1984.14	Rnf152
ENSMUSG00000097482.2	132.614	0.489835	0.187589	2.61122	0.00902211	0.0251731	1.40428	131.485	116.466	83.8304	114.783	143.767	164.072	159.428	147.078	Gm17634
ENSMUSG00000056536.14	501.734	0.0300841	0.121356	0.2479	0.804212	0.866932	1.02107	479.074	431.239	559.497	511.305	494.473	489.542	579.223	469.519	Pign
ENSMUSG00000026319.13	526.446	0.22901	0.105945	2.16159	0.0306498	0.0703373	1.17203	412.681	509.932	503.61	510.146	570.713	526.101	594.316	584.07	Relch
ENSMUSG00000026321.7	55.0146	1.44528	0.324193	4.45807	8.26996e-06	5.59527e-05	2.72315	29.9421	25.1818	30.4552	32.4638	103.469	109.679	53.7715	55.1543	Tnfrsf11a
ENSMUSG00000099843.1	236.501	-0.574895	0.147211	-3.90524	9.41321e-05	0.000476709	0.671335	279.894	286.443	246.468	322.319	172.085	219.358	174.521	190.919	Gm7160
ENSMUSG00000038866.15	1507.67	-0.166958	0.186672	-0.894394	0.371111	0.502432	0.890719	1422.9	1481.01	2134.69	1334.49	1112.02	1528.37	1240.52	1807.36	Zcchc2
ENSMUSG00000044340.7	861.93	0.388233	0.0935053	4.15199	3.29596e-05	0.000190321	1.30879	740.743	675.188	827.629	733.914	1005.28	925.582	1028.26	958.837	Phlpp1
ENSMUSG00000057329.7	122.922	-0.22268	0.215372	-1.03393	0.301168	0.429811	0.856972	106.75	105.449	142.857	172.754	118.717	95.4116	133.957	107.48	Bcl2
ENSMUSG00000009905.5	1123.4	0.132676	0.13312	0.996667	0.318926	0.447797	1.09633	889.151	1008.85	1330.61	1051.6	1228.56	1148.51	1265.04	1064.9	Kdsr
ENSMUSG00000009907.17	1463.36	0.181444	0.0943808	1.92247	0.0545465	0.112779	1.13402	1340.89	1311.03	1505.49	1324.06	1601.05	1507.86	1720.69	1395.83	Vps4b
ENSMUSG00000026315.13	67.7127	0.797315	0.275307	2.89609	0.00377844	0.0120717	1.73786	61.1861	31.4773	53.0612	51.0146	103.469	105.22	64.1484	72.1249	Serpinb8
ENSMUSG00000047216.8	143.946	-0.790849	0.14689	-5.38395	7.28706e-08	8.04483e-07	0.578004	170.54	187.29	180.848	191.305	116.539	98.9784	105.656	100.409	Cdh19
ENSMUSG00000038702.6	120.257	-0.26079	0.169439	-1.53914	0.123769	0.217446	0.83463	141.9	141.648	125.589	118.261	111.093	121.271	113.203	89.0955	Dsel
ENSMUSG00000026374.14	1600.08	0.274305	0.0765652	3.58263	0.000340149	0.00148541	1.20941	1491.9	1369.26	1548.51	1375.07	1678.38	1789.64	1712.2	1835.65	Tsn
ENSMUSG00000026377.12	551.12	0.342396	0.106011	3.22982	0.00123869	0.00466953	1.26786	447.83	539.835	506.75	449.856	556.554	658.073	632.051	618.011	Nifk
ENSMUSG00000064302.13	1122.55	0.144769	0.0921913	1.57032	0.116342	0.207273	1.10555	1179.46	969.5	1068.13	1045.8	1068.45	1197.55	1199.95	1251.58	Clasp1
ENSMUSG00000037035.5	57.1771	-0.659231	0.463568	-1.42208	0.155002	0.258722	0.633216	106.75	17.3125	82.2605	73.0436	69.7054	42.8015	30.1875	35.3553	Inhbb
ENSMUSG00000004451.14	1206.55	0.218834	0.100734	2.1724	0.0298256	0.0687364	1.16379	1222.42	997.83	1047.72	1194.2	1210.04	1407.99	1224.48	1347.75	Ralb
ENSMUSG00000098923.1	312.28	0.413388	0.131713	3.13856	0.00169783	0.00609896	1.33181	294.214	247.097	294.819	231.884	377.934	330.82	387.721	333.754	Tmem185b
ENSMUSG00000026383.14	530.003	0.94729	0.164743	5.75012	8.91804e-09	1.17275e-07	1.92825	382.739	322.642	384.615	354.783	732.996	487.758	806.572	767.918	Epb41l5
ENSMUSG00000026384.13	3039.52	0.0595729	0.128877	0.462245	0.643906	0.745077	1.04216	2647.93	2810.92	3353.21	3093.34	2887.33	3325.14	3652.69	2545.58	Ptpn4
ENSMUSG00000036975.5	561.894	0.267728	0.106953	2.50322	0.0123068	0.0327878	1.20391	550.675	516.227	461.224	517.102	596.853	680.365	557.525	615.183	Tmem177
ENSMUSG00000026387.15	403.507	-1.71063	0.182091	-9.39437	5.75607e-21	4.44825e-19	0.305526	533.751	819.983	568.288	551.885	234.167	157.83	189.615	172.534	Sctr
ENSMUSG00000050777.7	1009.52	0.33981	0.134352	2.52924	0.0114309	0.0307503	1.26559	859.209	964.779	700.156	1048.12	1027.07	1224.3	1136.75	1115.81	Tmem37
ENSMUSG00000026385.16	44526.5	-0.258866	0.0931046	-2.78038	0.00542954	0.0164086	0.835745	49774.3	54641.4	42436.7	47198.9	38809.6	38634.6	43929.4	40787.3	Dbi
ENSMUSG00000026389.16	741.964	-0.174831	0.106732	-1.63803	0.101415	0.185854	0.885871	872.228	714.534	754.159	804.639	689.43	694.632	622.617	783.474	Steap3
ENSMUSG00000003721.14	1028.52	0.217278	0.0923575	2.35257	0.0186441	0.0465164	1.16254	936.017	939.597	1057.46	863.769	1061.92	1059.34	1157.5	1152.58	Insig2
ENSMUSG00000026339.18	552.617	0.212478	0.102573	2.07149	0.0383131	0.0846415	1.15868	484.282	498.915	519.309	542.609	530.415	625.08	566.959	653.367	Ccdc93
ENSMUSG00000001674.11	143.883	0.0300374	0.179855	0.167009	0.867363	0.910215	1.02104	126.278	144.795	169.231	125.218	142.678	121.271	160.371	161.22	Ddx18
ENSMUSG00000026341.16	1901.98	0.311789	0.0932446	3.34378	0.000826459	0.00327529	1.24125	1566.1	1720.23	1920.88	1574.5	2246.91	2044.66	2149.92	1992.63	Actr3
ENSMUSG00000026342.10	1156.2	-0.193883	0.0843528	-2.29848	0.0215345	0.0524631	0.874249	1120.88	1180.4	1318.68	1308.99	1073.9	1052.2	1122.6	1071.97	Slc35f5
ENSMUSG00000036155.13	311.261	0.480175	0.140106	3.42722	0.0006098	0.00250768	1.39491	252.555	239.227	286.97	257.392	376.845	423.556	302.818	350.725	Mgat5
ENSMUSG00000026349.14	1552.75	-0.443098	0.0830965	-5.33233	9.69608e-08	1.03521e-06	0.735553	1864.22	1846.14	1744.74	1702.03	1203.51	1333.09	1277.31	1450.98	Ccnt2
ENSMUSG00000036104.12	1957.84	0.205881	0.0698175	2.94885	0.00318955	0.0105091	1.15339	1806.94	1885.49	1830.14	1751.89	2091.16	1970.65	2246.14	2080.31	Rab3gap1
ENSMUSG00000036086.16	164.782	0.337582	0.238609	1.41479	0.15713	0.261338	1.26364	164.031	77.1193	185.871	150.725	174.264	172.989	186.785	206.475	Zranb3
ENSMUSG00000056211.13	1695.42	0.0144738	0.101588	0.142476	0.886704	0.924537	1.01008	1486.69	1687.18	1590.58	1983.77	1686	1665.69	1674.46	1788.98	R3hdm1
ENSMUSG00000026353.9	2670.07	0.277708	0.100214	2.77116	0.00558572	0.016808	1.21227	2289.92	2319.88	2494.82	2544.93	2586.73	2796.36	2908.38	3419.57	Ubxn4
ENSMUSG00000026355.11	174.108	0.698571	0.169586	4.11929	3.80048e-05	0.000216616	1.6229	128.881	155.813	118.367	132.174	227.632	253.242	180.182	196.576	Mcm6
ENSMUSG00000026356.15	2147.18	-0.102899	0.0758054	-1.35741	0.174652	0.283952	0.93116	2069.91	2387.55	2140.66	2300.29	2119.48	1943.01	2123.5	2093.04	Dars
ENSMUSG00000045382.6	71.656	0.814015	0.262855	3.09682	0.0019561	0.00689764	1.7581	67.6953	51.9375	44.8979	45.2175	110.004	109.679	66.0351	77.7817	Cxcr4
ENSMUSG00000026399.12	178.896	-1.19602	0.296834	-4.02925	5.59539e-05	0.000306395	0.436478	153.616	182.568	425.117	231.884	111.093	96.3033	116.033	114.551	Cd55
ENSMUSG00000026409.14	279.139	-0.104423	0.112338	-0.929538	0.35261	0.482726	0.930177	272.083	305.33	287.598	292.174	276.643	245.217	283.951	270.115	Pfkfb2
ENSMUSG00000046404.5	316.313	0.150543	0.124938	1.20494	0.228225	0.348532	1.10999	320.251	313.199	292.935	275.942	349.616	309.419	376.4	292.742	Yod1
ENSMUSG00000042510.7	76.5509	-1.02474	0.260892	-3.92784	8.57118e-05	0.000441965	0.491498	114.561	105.449	93.5635	97.3914	66.438	30.3177	59.4316	45.2548	AA986860
ENSMUSG00000016528.10	5864.76	0.545307	0.0920756	5.92238	3.17309e-09	4.57733e-08	1.45933	4423.63	5121.35	4439.24	5100.3	6508.75	6767.09	7820.45	6737.31	Mapkapk2
ENSMUSG00000026427.16	675.034	-0.418974	0.104116	-4.0241	5.71939e-05	0.000311945	0.747956	714.706	878.216	706.436	795.363	567.446	613.488	543.375	581.242	Eif2d
ENSMUSG00000026430.16	59.8864	0.609796	0.291936	2.0888	0.0367257	0.0817874	1.52604	65.0916	33.0511	50.5494	40.5798	93.6667	82.0362	63.2051	50.9117	Rassf5
ENSMUSG00000042349.13	94.4928	1.70003	0.361478	4.70299	2.56378e-06	1.98255e-05	3.24907	41.6586	20.4602	49.2935	64.9276	198.225	189.932	95.2793	96.1665	Ikbke
ENSMUSG00000026425.15	737.537	0.0452951	0.112947	0.40103	0.688398	0.778988	1.03189	710.8	741.29	701.726	754.784	778.741	859.596	733.933	619.426	Srgap2
ENSMUSG00000052688.12	204.9	1.58149	0.264064	5.98905	2.11076e-09	3.14395e-08	2.99279	124.976	77.1193	111.146	96.232	426.946	372.729	229.236	200.818	Rab7b
ENSMUSG00000042251.12	885.165	-0.00668605	0.162987	-0.0410219	0.967278	0.979386	0.995376	1094.84	980.517	637.048	841.74	837.554	810.553	893.361	985.707	Pm20d1
ENSMUSG00000013275.9	911.315	0.22446	0.118134	1.90004	0.0574274	0.117612	1.16834	788.91	949.04	698.272	933.335	1021.62	919.34	988.64	991.364	Slc41a1
ENSMUSG00000026433.13	286.572	-0.177354	0.134572	-1.3179	0.187536	0.29974	0.884324	316.345	333.659	281.004	288.696	262.485	305.852	227.35	277.186	Rab29
ENSMUSG00000026434.12	1817.76	-0.0565444	0.0852372	-0.663377	0.507089	0.627716	0.961565	2076.42	1835.13	1831.4	1673.05	1851.55	1745.05	1816.91	1712.61	Nucks1
ENSMUSG00000026436.15	1319.06	-0.397509	0.0901471	-4.40956	1.03583e-05	6.79385e-05	0.759168	1573.92	1419.63	1493.56	1511.89	1280.84	1061.12	1162.22	1049.35	Elk4
ENSMUSG00000059149.17	597.471	-0.370386	0.119181	-3.10776	0.00188508	0.00667491	0.773576	762.874	605.938	657.142	670.146	534.771	469.033	599.033	480.833	Mfsd4a
ENSMUSG00000026437.11	151.811	0.151798	0.160889	0.943495	0.345428	0.475143	1.11095	117.165	179.42	143.485	136.812	159.016	164.072	157.541	156.978	Cdk18
ENSMUSG00000042066.16	213.756	-0.097352	0.232497	-0.418724	0.675418	0.769201	0.934747	193.973	198.307	159.183	333.914	237.434	201.524	176.408	209.304	Tmcc2
ENSMUSG00000042046.15	687.048	0.0567613	0.0910568	0.623361	0.533047	0.650846	1.04013	688.669	684.631	625.745	702.61	719.927	736.542	704.689	633.568	Dstyk
ENSMUSG00000026439.14	520.042	-0.01837	0.117763	-0.155992	0.876039	0.916791	0.987348	571.504	464.29	553.846	498.551	478.136	527.885	473.566	592.555	Rbbp5
ENSMUSG00000048174.2	74.142	-0.440462	0.229266	-1.92119	0.054708	0.113015	0.736898	88.5246	103.875	70.6436	80.0001	51.1899	66.8773	55.6582	76.3675	Tmem81
ENSMUSG00000054387.13	1552.2	-0.935657	0.0844701	-11.0768	1.62595e-28	2.76435e-26	0.522804	1925.41	1973.63	2272.21	1977.97	1014	1083.41	1113.16	1057.83	Mdm4
ENSMUSG00000026447.16	199.675	-0.5144	0.147702	-3.48269	0.000496396	0.0020875	0.700084	193.973	253.392	235.479	256.232	186.244	154.264	153.768	164.049	Pik3c2b
ENSMUSG00000046062.5	5548.67	0.335476	0.158262	2.11974	0.0340276	0.0767848	1.26179	5383.08	3874.85	5266.24	5099.14	7144.81	4957.84	7408.2	5255.22	Ppp1r15b
ENSMUSG00000041757.17	143.248	-0.546761	0.279583	-1.95563	0.0505089	0.105829	0.684555	191.369	91.2841	252.119	142.609	127.43	118.596	120.75	101.823	Plekha6
ENSMUSG00000070643.11	444.297	0.12594	0.0896382	1.40498	0.160026	0.265173	1.09122	412.681	432.813	426.059	427.827	491.206	456.549	449.039	458.205	Sox13
ENSMUSG00000090553.8	294.356	-0.166944	0.141709	-1.17808	0.238766	0.361107	0.890727	273.385	368.284	330.612	273.624	309.318	263.942	283.951	251.73	Snrpe
ENSMUSG00000102976.6	214.224	-0.591239	0.170452	-3.46865	0.000523082	0.00218505	0.663773	220.01	239.227	313.657	253.913	139.411	194.39	176.408	176.777	Zc3h11a
ENSMUSG00000026463.17	835.126	-0.773938	0.197092	-3.92679	8.60882e-05	0.000443522	0.584819	924.301	714.534	1464.68	1107.25	603.388	694.632	538.658	633.568	Atp2b4
ENSMUSG00000041577.5	8272.11	0.897911	0.135768	6.61355	3.75216e-11	7.51758e-10	1.86337	6419.33	5294.48	4997.17	6403.49	11023.3	8438.13	12425.9	11175.1	Prelp
ENSMUSG00000020423.6	1260.88	-0.624274	0.578756	-1.07865	0.280745	0.407699	0.648746	1957.96	766.472	909.261	2484.64	1819.97	576.036	999.961	572.756	Btg2
ENSMUSG00000042429.8	2985.21	-0.432106	0.105714	-4.0875	4.36037e-05	0.000244432	0.741179	3565.72	3080.05	3290.42	3779.72	2380.88	2898.91	2266.89	2619.12	Adora1
ENSMUSG00000042305.12	1334.51	0.379888	0.0760691	4.99398	5.91475e-07	5.34892e-06	1.30124	1235.44	1183.55	1104.24	1123.48	1470.35	1609.51	1468.81	1480.68	Tmem183a
ENSMUSG00000026456.18	1077.15	0.373058	0.0806886	4.62342	3.77458e-06	2.79361e-05	1.29509	969.865	963.205	861.537	968.117	1143.6	1213.6	1255.61	1241.68	Cyb5r1
ENSMUSG00000026457.14	5347.91	0.0289293	0.0713622	0.405387	0.685193	0.776692	1.02025	4857.14	5566.76	5175.82	5577.98	5309.59	5220	5389.41	5686.55	Adipor1
ENSMUSG00000026455.14	635.892	0.00167854	0.105688	0.0158821	0.987328	0.990909	1.00116	637.898	725.551	617.582	565.798	669.826	608.138	669.785	592.555	Klhl12
ENSMUSG00000042229.9	1060.81	0.144201	0.0937218	1.5386	0.123901	0.217549	1.10512	968.563	1147.35	964.52	956.523	1027.07	1104.81	1184.86	1132.79	Rabif
ENSMUSG00000042207.17	647.85	-0.307989	0.11169	-2.75753	0.0058239	0.0173666	0.807767	666.538	791.654	681.946	728.117	639.33	494	588.656	592.555	Kdm5b
ENSMUSG00000073557.12	967.13	0.166798	0.159939	1.04288	0.297002	0.42514	1.12256	882.642	870.347	718.053	1177.97	924.686	1206.47	927.322	1029.55	Ppp1r12b
ENSMUSG00000042793.13	3054.88	2.17108	0.550124	3.94653	7.92905e-05	0.000412428	4.50361	1325.27	1334.64	225.745	1557.1	5128.8	4141.93	5921.47	4804.08	Lgr6
ENSMUSG00000026426.10	900.222	0.646916	0.141336	4.57717	4.71319e-06	3.40569e-05	1.56582	644.407	615.381	789.324	752.465	1262.32	897.048	1231.08	1009.75	Arl8a
ENSMUSG00000041926.15	1158.03	-0.00357687	0.112274	-0.0318585	0.974585	0.983677	0.997524	1357.81	1205.58	1035.48	1043.48	1150.14	1188.63	1055.62	1227.54	Rnpep
ENSMUSG00000062580.9	2558.66	0.190813	0.0999774	1.90856	0.0563192	0.115781	1.14141	2279.51	2793.61	2175.19	2317.68	2570.39	2581.46	2924.41	2827.01	Timm17a
ENSMUSG00000048096.7	103.843	-0.383701	0.203637	-1.88424	0.059533	0.120987	0.766469	92.4301	122.761	112.088	142.609	104.558	85.6029	74.5254	96.1665	Lmod1
ENSMUSG00000041889.7	64.8528	-0.632194	0.630303	-1.003	0.315861	0.444912	0.645194	36.4513	56.6591	70.9575	150.725	103.469	30.3177	6.60351	63.6396	Shisa4
ENSMUSG00000041879.13	2680.24	0.199728	0.0815142	2.45022	0.014277	0.0371796	1.14848	2793.73	2294.69	2469.07	2420.87	2920	2698.28	2920.64	2924.59	Ipo9
ENSMUSG00000009418.16	1219.68	0.0401141	0.0749031	0.535547	0.592272	0.701593	1.0282	1256.27	1188.27	1133.44	1239.42	1292.82	1262.64	1200.9	1183.7	Nav1
ENSMUSG00000026421.14	909.665	-0.254306	0.099125	-2.56551	0.0103024	0.0281795	0.83839	848.795	1007.27	1048.98	1050.44	898.547	817.686	806.572	799.031	Csrp1
ENSMUSG00000041801.5	10453.9	0.227863	0.2252	1.01183	0.311621	0.440449	1.1711	13467.5	11578.9	5622.6	7856.24	9909.06	11848	10335.4	13013.6	Phlda3
ENSMUSG00000026418.16	64.1591	-0.33071	1.3756	-0.240412	0.810011	0.870891	0.795145	33.8476	12.5909	68.7597	170.435	77.3295	25.8592	0	124.451	Tnni1
ENSMUSG00000026411.17	404.909	-0.456491	0.0974217	-4.68573	2.78969e-06	2.13918e-05	0.728756	447.83	462.716	463.422	500.87	357.24	352.22	331.119	323.855	Tmem9
ENSMUSG00000026407.17	231.737	-1.09084	1.17361	-0.929473	0.352644	0.482726	0.469489	161.427	152.665	237.676	709.566	302.783	51.7184	1.88672	236.174	Cacna1s
ENSMUSG00000041642.18	64.1971	0.46207	0.239881	1.92625	0.0540738	0.111938	1.37752	70.2989	56.6591	48.9795	41.7392	87.1318	75.7943	65.0918	67.8823	Kif21b
ENSMUSG00000041570.14	1848.26	0.0197239	0.101904	0.193554	0.846525	0.895431	1.01377	1728.83	1660.43	2007.22	1938.55	1640.26	1816.39	1987.66	2006.77	Camsap2
ENSMUSG00000097403.2	54.9211	-1.36274	0.246886	-5.51973	3.39521e-08	4.01255e-07	0.388842	72.9026	84.9887	71.8994	86.9566	31.5853	24.0758	35.8476	31.1127	9230116N13Rik
ENSMUSG00000026404.12	434.192	-0.19103	0.11524	-1.65767	0.0973842	0.179797	0.87598	515.526	437.534	410.047	491.595	412.787	370.946	420.738	414.365	Ddx59
ENSMUSG00000041483.14	294.794	0.0227759	0.166505	0.136788	0.891198	0.928491	1.01591	312.44	305.33	308.006	245.797	267.93	379.863	297.158	241.831	Zfp281
ENSMUSG00000026395.16	336.652	1.02472	0.260976	3.92649	8.61946e-05	0.000443878	2.03456	275.988	154.239	227.629	229.566	520.613	626.863	400.928	257.387	Ptprc
ENSMUSG00000026393.10	2523.36	0.586443	0.086289	6.79626	1.07369e-11	2.3795e-10	1.50154	1907.18	1913.82	2146.94	2095.08	2865.55	2857	3373.45	3027.83	Nek7
ENSMUSG00000079283.2	110.668	-0.0684062	0.181252	-0.377409	0.70587	0.792356	0.953691	132.787	105.449	99.5289	117.102	123.074	107.004	94.3359	106.066	2310009B15Rik
ENSMUSG00000056268.15	370.587	0.12919	0.111196	1.16182	0.24531	0.368522	1.09368	350.193	330.511	356.358	379.131	349.616	429.798	397.154	371.938	Dennd1b
ENSMUSG00000033964.12	958.091	0.165175	0.0912614	1.80991	0.0703092	0.138214	1.1213	881.34	859.33	965.462	902.03	957.361	962.141	1132.97	1004.09	Zbtb41
ENSMUSG00000026365.15	165.151	-1.20101	0.310821	-3.864	0.000111546	0.000554053	0.43497	191.369	127.483	392.15	207.537	88.221	123.946	99.9961	90.5097	Cfh
ENSMUSG00000026361.9	1248	0.0244994	0.0897004	0.273125	0.784757	0.853614	1.01713	1126.08	1315.75	1262.16	1245.22	1230.74	1160.1	1386.74	1257.24	Cdc73
ENSMUSG00000033849.3	1656.52	-1.9837	0.230007	-8.62453	6.4357e-18	3.43458e-16	0.25284	2430.52	1920.11	3571.11	2656.24	849.535	595.654	810.346	418.607	B3galt2
ENSMUSG00000018196.18	1018.51	0.000434552	0.0730793	0.0059463	0.995256	0.996595	1.0003	1016.73	1065.51	981.475	1015.65	970.43	1018.32	1066	1013.99	Glrx2
ENSMUSG00000018199.9	550.097	-0.183681	0.0894575	-2.05328	0.0400457	0.087801	0.880454	555.882	579.182	598.743	606.378	486.849	544.827	533.941	494.975	Ro60
ENSMUSG00000018189.12	715.512	-0.18009	0.0973844	-1.84927	0.0644191	0.128611	0.882648	713.404	875.068	708.005	748.987	655.667	653.614	673.558	695.793	Uchl5
ENSMUSG00000026360.9	6245.94	-1.08983	0.201194	-5.41682	6.06673e-08	6.77936e-07	0.469816	8411.14	8980.47	7942.53	8665.52	4364.21	3968.94	5345.07	2289.61	Rgs2
ENSMUSG00000006010.14	1555.42	0.0352227	0.0853463	0.412703	0.679824	0.772592	1.02471	1428.11	1458.97	1640.5	1612.76	1480.15	1564.93	1709.37	1548.56	Odr4
ENSMUSG00000006005.18	2052.01	-0.0378011	0.105067	-0.359782	0.71901	0.803242	0.974139	1752.27	2042.88	2390.26	2121.74	2027.99	1891.29	2089.54	2100.11	Tpr
ENSMUSG00000006014.16	120.043	0.255282	0.210767	1.2112	0.225817	0.345815	1.19357	123.674	86.5625	111.774	115.942	149.213	160.506	115.09	97.5807	Prg4
ENSMUSG00000066842.18	59.4745	-0.963688	0.251417	-3.83302	0.000126578	0.000618649	0.512744	66.3934	91.2841	64.6781	93.9132	41.3876	36.5596	46.2246	35.3553	Hmcn1
ENSMUSG00000023150.14	7294	-1.77417	0.171966	-10.317	5.90229e-25	6.68983e-23	0.292362	7745.9	11882.7	10444.6	15079.4	3080.11	3340.3	3616.84	3162.18	Ivns1abp
ENSMUSG00000052748.14	446.778	-0.0967058	0.145169	-0.666162	0.505307	0.626032	0.935166	462.15	465.864	461.224	454.493	377.934	388.78	395.267	568.514	Swt1
ENSMUSG00000053286.11	726.922	-0.23659	0.132977	-1.77919	0.0752094	0.146203	0.848749	812.343	757.029	797.487	774.494	591.407	648.264	580.166	854.185	Trmt1l
ENSMUSG00000103928.1	176.739	-0.422491	0.198164	-2.13203	0.0330046	0.0748737	0.746135	154.918	199.881	212.245	241.16	110.004	153.372	164.144	178.191	Gm37893
ENSMUSG00000026484.13	589.652	-0.220923	0.11207	-1.97129	0.0486906	0.102651	0.858016	561.09	697.222	670.329	607.537	551.109	477.95	576.392	575.585	Rnf2
ENSMUSG00000026483.13	1419.17	-0.021903	0.122719	-0.178481	0.858345	0.903848	0.984933	1312.25	1427.49	1650.55	1325.22	1465.99	1226.98	1642.39	1302.49	Niban1
ENSMUSG00000100594.1	210.82	-0.0409723	0.196228	-0.208799	0.834605	0.886605	0.972	171.842	155.813	256.829	266.667	204.76	225.599	197.162	207.889	2810414N06Rik
ENSMUSG00000043019.12	1264.39	0.0609807	0.109304	0.557901	0.576912	0.68934	1.04317	1097.44	1221.32	1443.33	1180.29	1198.06	1226.98	1380.13	1367.54	Edem3
ENSMUSG00000032666.16	278.147	0.694895	0.182395	3.80985	0.000139054	0.000671078	1.61877	170.54	228.21	208.791	241.16	370.31	247	354.703	404.465	1700025G04Rik
ENSMUSG00000014980.14	106.04	-0.198766	0.196444	-1.01182	0.311623	0.440449	0.871295	96.3356	102.301	119.309	134.493	119.806	102.545	88.6758	84.8528	Tsen15
ENSMUSG00000032649.14	156.976	-0.116363	0.165665	-0.702399	0.48243	0.60635	0.92251	175.747	168.403	145.997	166.957	145.946	146.238	182.068	124.451	Colgalt2
ENSMUSG00000026482.13	1337.94	0.848745	0.148762	5.7054	1.16072e-08	1.49015e-07	1.80093	1166.44	812.114	1069.39	769.856	1965.91	1731.68	1628.24	1559.88	Rgl1
ENSMUSG00000008475.13	1724.31	0.0464241	0.10144	0.457652	0.647202	0.747867	1.0327	1527.05	1737.55	1909.57	1608.12	1877.69	1860.08	1693.33	1581.09	Arpc5
ENSMUSG00000042772.15	1241.83	0.355151	0.113504	3.12896	0.00175426	0.00627895	1.27912	1044.07	1032.45	1199.68	1074.78	1240.54	1360.73	1312.21	1670.19	Smg7
ENSMUSG00000026478.14	4195.52	-0.00374204	0.100054	-0.0374003	0.970166	0.981278	0.99741	4478.3	3778.85	4766.09	3771.6	4200.84	4252.5	3889.47	4426.49	Lamc1
ENSMUSG00000042699.11	2325.89	0.0664231	0.0840723	0.790071	0.429487	0.558116	1.04712	2217.02	2442.64	2374.25	2056.81	2334.04	2385.29	2564.05	2233.04	Dhx9
ENSMUSG00000066800.11	104.727	0.176656	0.219739	0.803937	0.421434	0.550184	1.13026	102.845	75.5455	110.204	103.189	117.628	143.563	88.6758	96.1665	Rnasel
ENSMUSG00000026473.16	50675	0.10777	0.0900874	1.19629	0.231585	0.352486	1.07756	46286.6	46333	54624.7	47883	51257.5	56396.3	55610.1	47008.5	Glul
ENSMUSG00000056708.5	519.363	-0.222489	0.410913	-0.54145	0.588198	0.698617	0.857086	358.004	481.602	995.603	400.001	704.678	477.058	354.703	383.252	Ier5
ENSMUSG00000026471.14	312.747	-1.28771	0.164477	-7.82913	4.91255e-15	1.8443e-13	0.4096	494.696	382.449	527.158	367.537	172.085	200.632	159.428	197.99	Mr1
ENSMUSG00000026470.14	1621.08	-0.161696	0.0847683	-1.9075	0.0564558	0.116001	0.893974	1892.86	1742.27	1700.47	1514.21	1557.48	1527.48	1537.68	1496.24	Stx6
ENSMUSG00000033722.9	272.627	-1.26221	0.198082	-6.37215	1.86392e-10	3.30096e-09	0.416906	511.62	352.546	372.998	303.769	162.283	145.347	200.935	131.522	BC034090
ENSMUSG00000026469.14	1079.56	0.528343	0.0966645	5.46574	4.60968e-08	5.26486e-07	1.44227	842.285	763.324	977.393	942.61	1250.34	1267.99	1277.31	1315.22	Xpr1
ENSMUSG00000033701.13	885.01	0.0865012	0.123795	0.698745	0.484711	0.608288	1.06179	959.45	890.807	708.005	880.001	921.419	856.921	828.269	1035.2	Acbd6
ENSMUSG00000033684.14	492.402	0.124272	0.156765	0.792728	0.427936	0.55678	1.08996	399.662	439.108	561.695	478.841	461.799	595.654	425.455	576.999	Qsox1
ENSMUSG00000033671.18	1169.53	0.135949	0.105808	1.28487	0.198839	0.313719	1.09882	1010.22	1035.6	1227.31	1176.81	1097.86	1262.64	1183.92	1361.89	Cep350
ENSMUSG00000026466.16	2907.28	0.164844	0.0816928	2.01785	0.0436072	0.0938144	1.12104	2808.05	2573.27	2826.68	2753.63	3145.46	2776.75	3370.62	3003.79	Tor1aip1
ENSMUSG00000050565.16	3109.03	0.105118	0.0958113	1.09713	0.272584	0.399019	1.07558	2774.2	2921.09	3512.4	2765.22	3253.28	3074.57	3330.06	3241.38	Tor1aip2
ENSMUSG00000026600.12	214.494	2.29983	0.280037	8.21259	2.16465e-16	9.36782e-15	4.92399	66.3934	62.9546	95.4473	61.4494	455.264	486.867	249.99	237.588	Soat1
ENSMUSG00000026596.13	716.355	0.141084	0.0939704	1.50137	0.133261	0.229779	1.10273	647.011	692.5	630.455	759.421	772.206	764.185	708.463	756.604	Abl2
ENSMUSG00000060519.11	449.837	0.772591	0.175342	4.4062	1.05199e-05	6.879e-05	1.70834	347.589	289.591	344.113	346.667	741.709	617.055	470.736	441.235	Tor3a
ENSMUSG00000033557.17	1930.69	0.380038	0.0801157	4.74361	2.09944e-06	1.65138e-05	1.30138	1737.95	1517.2	1758.24	1689.28	2061.76	2122.24	2219.72	2339.11	Fam20b
ENSMUSG00000026594.14	83.1362	-0.694981	0.297733	-2.33424	0.0195832	0.0485036	0.617717	72.9026	97.5796	141.601	98.5509	67.5271	70.4441	81.1289	35.3553	Ralgps2
ENSMUSG00000033544.6	184.082	-1.62496	0.254031	-6.39671	1.58764e-10	2.84773e-09	0.324218	208.293	284.869	419.78	197.102	88.221	98.9784	82.0722	93.3381	Angptl1
ENSMUSG00000070565.11	595.201	0.237997	0.158064	1.5057	0.132145	0.228451	1.17935	519.431	531.966	580.219	553.044	512.988	858.705	597.146	608.112	Rasal2
ENSMUSG00000049881.13	179.282	-0.236731	0.184156	-1.2855	0.198619	0.313478	0.848666	192.671	203.028	183.359	198.261	128.519	215.791	141.504	171.12	2810025M15Rik
ENSMUSG00000033488.11	697.776	-0.612026	0.0937897	-6.52551	6.77687e-11	1.28836e-09	0.654277	837.078	878.216	866.247	789.566	600.12	511.834	517.904	581.242	Cryzl2
ENSMUSG00000026589.14	160.656	-0.67439	0.296444	-2.27494	0.0229098	0.0551387	0.626597	154.918	160.534	269.701	204.058	180.798	110.57	139.617	65.0538	Sec16b
ENSMUSG00000040782.12	352.234	-0.134127	0.118896	-1.12811	0.259276	0.384551	0.911221	363.211	363.563	406.907	337.392	300.605	370.946	333.006	342.24	Cop1
ENSMUSG00000090394.8	693.377	-0.119626	0.118341	-1.01086	0.312085	0.440951	0.920426	693.877	716.108	814.442	662.03	638.24	674.123	766.951	581.242	4930523C07Rik
ENSMUSG00000058267.13	1786.32	-0.205827	0.104985	-1.96054	0.0499327	0.104843	0.867042	1851.21	2211.28	1625.43	1974.5	1599.96	1609.51	1741.44	1677.26	Mrps14
ENSMUSG00000014226.10	1635.72	0.192929	0.128309	1.50362	0.132678	0.229074	1.14308	1506.22	1608.49	1483.2	1507.25	1387.57	1658.56	1787.67	2146.78	Cacybp
ENSMUSG00000026721.16	687.201	-0.167186	0.102297	-1.63432	0.102191	0.186988	0.890578	692.575	752.307	698.272	767.537	664.38	580.495	728.273	613.769	Rabgap1l
ENSMUSG00000040423.10	1812.5	0.366076	0.105348	3.47492	0.000510998	0.00214209	1.28884	1654.63	1424.35	1798.11	1449.28	1830.86	2019.69	2145.2	2177.89	Rc3h1
ENSMUSG00000043467.19	229.418	-0.326538	0.175082	-1.86506	0.062173	0.125135	0.797448	249.952	188.864	272.213	308.406	235.256	201.524	206.596	172.534	Zbtb37
ENSMUSG00000053332.13	827.62	-0.36996	0.116209	-3.18359	0.00145461	0.00534136	0.773804	869.624	974.222	956.671	934.494	785.275	689.282	818.836	592.555	Gas5
ENSMUSG00000026709.10	662.481	-0.0762384	0.0865686	-0.880671	0.378496	0.509384	0.948528	738.139	701.943	652.119	631.885	641.508	638.455	648.088	647.71	Dars2
ENSMUSG00000026705.16	520.167	0.02328	0.100077	0.232622	0.816055	0.874786	1.01627	507.715	483.176	516.797	553.044	479.225	535.91	505.64	579.828	Klhl20
ENSMUSG00000026701.15	6886.66	0.345936	0.0869689	3.97769	6.9587e-05	0.000369725	1.27098	5695.52	6699.94	5663.42	6207.55	6911.73	7879.93	7968.55	8066.67	Prdx6
ENSMUSG00000040297.12	439.199	0.191825	0.125991	1.52253	0.127876	0.222949	1.14221	368.419	369.858	478.178	417.392	496.651	449.415	503.754	429.921	Suco
ENSMUSG00000026698.8	417.479	-0.00788499	0.108626	-0.0725882	0.942134	0.963785	0.994549	438.717	431.239	438.932	362.899	394.271	406.614	416.021	451.134	Pigc
ENSMUSG00000040265.16	104.984	-0.198928	0.184847	-1.07618	0.281847	0.408787	0.871197	124.976	113.318	104.866	105.507	102.38	77.5777	98.1094	113.137	Dnm3
ENSMUSG00000026694.19	179.07	-0.0522274	0.168362	-0.31021	0.756401	0.832741	0.964446	148.409	225.063	179.906	178.551	174.264	202.415	172.635	151.321	Eef1aknmt
ENSMUSG00000026696.15	452.59	-0.287986	0.105534	-2.72885	0.00635554	0.0187406	0.819044	464.754	560.296	481.318	489.276	399.717	436.932	415.078	373.352	Vamp4
ENSMUSG00000040225.15	2045.99	-0.296135	0.0995925	-2.97347	0.00294453	0.00977305	0.814431	2080.33	2053.89	2555.73	2322.32	1669.66	1903.77	1817.85	1964.34	Prrc2c
ENSMUSG00000026692.12	77.3641	-0.37318	0.238084	-1.56743	0.117014	0.20822	0.772079	71.6008	83.4148	92.6216	100.87	93.6667	58.852	61.3183	56.5685	Fmo4
ENSMUSG00000040181.14	14573.7	-0.793812	0.105686	-7.51103	5.86628e-14	1.83241e-12	0.576818	16604.9	21401.4	16934.7	19002.9	10222.7	9809.56	11937.3	10675.9	Fmo1
ENSMUSG00000040170.13	835.498	0.502049	0.136304	3.68331	0.000230223	0.00104856	1.41622	705.593	664.171	597.488	802.32	808.147	1108.38	927.322	1070.56	Fmo2
ENSMUSG00000026586.16	355.019	0.413124	0.134776	3.06526	0.00217479	0.00754142	1.33157	305.931	265.983	342.857	299.131	410.609	474.383	367.91	373.352	Prrx1
ENSMUSG00000040124.5	157.626	0.557206	0.151927	3.66758	0.000244853	0.00110588	1.47142	128.881	121.188	114.914	148.406	180.798	204.199	188.672	173.948	Gorab
ENSMUSG00000026585.13	763.577	0.00308353	0.103031	0.0299283	0.976124	0.98473	1.00214	755.063	661.023	857.456	768.697	753.69	724.058	803.742	784.889	Kifap3
ENSMUSG00000026584.14	317.848	0.0699253	0.114828	0.608959	0.542552	0.658868	1.04966	264.272	341.528	323.704	309.566	327.833	322.794	320.742	332.34	Scyl3
ENSMUSG00000041396.13	70.0071	-0.135528	0.266995	-0.507603	0.611732	0.718166	0.910337	67.6953	97.5796	63.1082	66.0871	88.221	64.2022	45.2812	67.8823	Mettl18
ENSMUSG00000040918.12	310.997	0.406244	0.124655	3.25894	0.00111828	0.00425876	1.32523	274.687	277	253.375	265.508	316.942	329.036	355.646	415.779	Slc19a2
ENSMUSG00000026578.6	231.248	0.317917	0.14387	2.20974	0.0271229	0.0635664	1.24653	203.086	212.472	179.592	231.884	296.248	236.3	244.33	246.073	Ccdc181
ENSMUSG00000026577.13	512.467	-0.0677252	0.0923378	-0.73345	0.463284	0.589495	0.954141	512.922	555.574	528.1	500.87	478.136	472.6	525.451	526.087	Blzf1
ENSMUSG00000026575.15	178.314	0.0845375	0.203886	0.414632	0.678411	0.771281	1.06035	160.125	130.631	213.815	183.189	221.097	140.888	194.332	182.434	Nme7
ENSMUSG00000026576.12	550.696	0.191277	0.114447	1.67132	0.0946586	0.175806	1.14177	429.605	520.949	510.203	594.783	588.14	568.903	573.562	619.426	Atp1b1
ENSMUSG00000026574.5	1292.89	-0.815722	0.213798	-3.81539	0.000135966	0.000658847	0.568124	1368.23	1060.78	2471.9	1690.44	903.992	971.95	984.867	890.955	Dpt
ENSMUSG00000040848.11	2534.88	-0.2274	0.105477	-2.15592	0.0310899	0.0712498	0.854173	2486.5	2485.13	3284.14	2672.47	2282.85	2397.77	2401.79	2268.4	Sft2d2
ENSMUSG00000040843.10	1265.73	-0.0630726	0.0798384	-0.790003	0.429526	0.558116	0.957223	1364.32	1370.84	1185.24	1262.61	1239.45	1213.6	1282.03	1207.74	Tiprl
ENSMUSG00000102302.1	83.7966	-0.0470678	0.206089	-0.228386	0.819346	0.876656	0.967902	101.543	66.1023	87.598	83.4784	75.1512	82.0362	75.4687	98.9949	Gm38190
ENSMUSG00000026571.12	3429.47	0.693081	0.107106	6.47101	9.73505e-11	1.8131e-09	1.61673	2604.97	3131.99	2340.66	2416.24	4076.68	3967.16	4533.78	4364.26	Dcaf6
ENSMUSG00000026568.6	17353.6	0.512316	0.1173	4.36756	1.25642e-05	8.0043e-05	1.42634	15986.5	15324.7	11050.2	14866.1	19580.7	19694.9	21086.9	21238.7	Mpc2
ENSMUSG00000026567.16	624.687	2.63554	0.261246	10.0883	6.2212e-24	6.27445e-22	6.21408	282.498	190.438	107.378	118.261	931.221	1006.73	1123.54	1237.44	Adcy10
ENSMUSG00000026566.15	261.733	0.00995377	0.124648	0.0798552	0.936352	0.959409	1.00692	283.799	265.983	255.573	241.16	253.771	295.152	262.254	236.174	Mpzl1
ENSMUSG00000040723.14	398.106	-0.563302	0.145713	-3.86584	0.000110708	0.000550577	0.676751	436.114	464.29	454.631	542.609	311.496	341.52	253.764	380.423	Rcsd1
ENSMUSG00000040713.12	3133.73	0.532428	0.0940075	5.66368	1.48165e-08	1.86396e-07	1.44636	2433.12	2439.49	2892.93	2471.89	3320.81	3887.8	3652.69	3971.11	Creg1
ENSMUSG00000026565.18	328.579	-0.100637	0.149501	-0.673155	0.500849	0.622292	0.932621	374.928	333.659	317.425	338.551	307.14	349.545	366.967	240.416	Pou2f1
ENSMUSG00000026563.13	204.535	-0.338125	0.140201	-2.41172	0.0158774	0.0405923	0.791069	225.217	245.523	214.756	229.566	179.709	152.48	203.766	185.262	Tada1
ENSMUSG00000040596.15	1782.71	0.204731	0.0828336	2.4716	0.0134511	0.0353459	1.15247	1465.86	1696.63	1703.61	1756.52	1868.98	1819.95	2008.41	1941.72	Pogk
ENSMUSG00000060568.14	363.073	0.570893	0.145407	3.92618	8.6307e-05	0.000444264	1.48544	287.705	339.955	317.739	222.609	406.252	472.6	412.248	445.477	Fam78b
ENSMUSG00000026558.13	962.67	0.718357	0.101173	7.10027	1.24513e-12	3.13946e-11	1.64531	702.989	708.239	774.881	721.16	1018.35	1291.18	1255.61	1228.95	Uck2
ENSMUSG00000052428.10	2948.48	0.213134	0.0697309	3.05651	0.00223927	0.00773882	1.1592	2666.15	2843.97	2754.47	2659.71	2904.76	3154.83	3313.08	3290.87	Tmco1
ENSMUSG00000026687.14	5259.21	0.252269	0.0755661	3.33839	0.000842666	0.00333076	1.19108	5144.84	4650.77	5065.61	4335.08	5564.45	5631.96	5778.07	5902.93	Aldh9a1
ENSMUSG00000026688.5	835.556	-1.17358	0.140025	-8.38121	5.23845e-17	2.45444e-15	0.44332	941.225	1295.29	1302.35	1088.7	576.159	472.6	448.096	560.029	Mgst3
ENSMUSG00000015843.10	846.426	0.190938	0.161296	1.18378	0.236502	0.358321	1.14151	752.459	819.983	690.737	902.03	1068.45	715.141	1066	756.604	Rxrg
ENSMUSG00000052534.15	567.445	-0.217169	0.130506	-1.66406	0.0961008	0.177924	0.860252	695.178	473.733	649.607	616.812	510.81	497.567	521.678	574.171	Pbx1
ENSMUSG00000026678.10	11956.5	-0.0217599	0.0803218	-0.270909	0.786461	0.855155	0.98503	11449.6	12694.8	11339.1	12708.4	11171.4	11237.2	12990.1	12061.8	Rgs5
ENSMUSG00000038530.11	356.378	1.08121	0.127356	8.48967	2.07233e-17	1.04948e-15	2.11581	195.275	218.767	257.457	236.522	461.799	448.524	526.394	506.288	Rgs4
ENSMUSG00000026675.12	417.396	1.7345	0.158477	10.9448	7.03606e-28	1.10179e-25	3.32764	227.821	226.636	166.405	157.681	547.841	724.058	648.088	640.639	Hsd17b7
ENSMUSG00000026674.9	742.044	-0.143587	0.128276	-1.11936	0.262986	0.38865	0.905265	734.233	626.398	890.423	857.972	732.996	642.914	747.14	704.278	Ddr2
ENSMUSG00000026670.15	2165.27	-0.132619	0.105131	-1.26147	0.207141	0.323515	0.912174	1888.96	2222.3	2562.32	2379.13	2213.15	2032.18	2038.6	1985.56	Uap1
ENSMUSG00000026667.14	4249.22	0.453642	0.0688009	6.59354	4.29456e-11	8.48997e-10	1.36949	3569.62	3610.44	3687.59	3477.11	4476.4	5176.3	5056.4	4939.85	Uhmk1
ENSMUSG00000102752.1	119.511	-1.58567	0.439425	-3.6085	0.000307967	0.00135795	0.333171	104.147	147.943	78.8068	387.247	66.438	59.7437	70.7519	41.0122	Gm7694
ENSMUSG00000038463.8	106.399	-0.577124	0.196347	-2.93932	0.00328938	0.0107843	0.670299	157.522	99.1534	123.391	129.855	94.7558	91.8448	78.2988	76.3675	Olfml2b
ENSMUSG00000026663.6	1856.6	0.454848	0.0817307	5.5652	2.61851e-08	3.15414e-07	1.37064	1445.03	1652.56	1669.7	1494.49	2072.65	2099.06	2309.34	2110.01	Atf6
ENSMUSG00000026659.13	94.6794	-0.151932	0.188018	-0.808072	0.419049	0.547973	0.900044	79.4118	96.0057	111.46	108.986	86.0427	87.3863	90.5625	97.5807	Dusp12
ENSMUSG00000026656.15	203.824	0.374168	0.194515	1.9236	0.0544054	0.112527	1.29609	192.671	130.631	211.303	172.754	237.434	283.56	219.803	182.434	Fcgr2b
ENSMUSG00000059498.13	192.764	0.804527	0.24856	3.23676	0.00120896	0.00456977	1.74657	161.427	105.449	139.717	155.363	234.167	360.246	227.35	158.392	Fcgr3
ENSMUSG00000026649.14	54.9378	-0.125694	0.251854	-0.499077	0.617725	0.72308	0.916563	46.866	45.6421	67.5038	67.2465	47.9225	61.5271	49.0547	53.7401	Cfap126
ENSMUSG00000058076.12	15326.5	-0.158727	0.0795766	-1.99465	0.0460814	0.0981591	0.895815	16202.6	17748.5	14395.9	16338.6	13851.8	14306.4	15155.1	14613.1	Sdhc
ENSMUSG00000056569.11	321.699	-0.827501	0.321724	-2.57208	0.0101088	0.0277137	0.563504	689.971	242.375	366.719	346.667	338.725	225.599	135.844	227.688	Mpz
ENSMUSG00000038370.6	50.6288	-0.412	0.30645	-1.34443	0.17881	0.288858	0.751581	52.0733	61.3807	48.3516	69.5653	57.7248	41.9098	24.5273	49.4975	Pcp4l1
ENSMUSG00000005674.9	753.365	-0.18596	0.111299	-1.67081	0.0947597	0.175947	0.879064	814.947	931.727	691.679	775.653	665.469	702.658	695.256	749.533	Tomm40l
ENSMUSG00000058715.11	251.336	1.31455	0.248696	5.28575	1.25191e-07	1.30693e-06	2.48724	156.22	111.744	159.811	147.247	463.977	469.033	236.783	265.872	Fcer1g
ENSMUSG00000013593.12	34875.1	-0.0417483	0.0719612	-0.58015	0.561814	0.676393	0.971477	35873.3	38093.8	31741.3	35822.7	33463	34122.6	35506.2	34378.1	Ndufs2
ENSMUSG00000006403.13	90.0371	0.846898	0.338383	2.50278	0.0123221	0.032814	1.79863	61.1861	55.0852	76.295	63.7682	204.76	92.7365	102.826	63.6396	Adamts4
ENSMUSG00000052423.14	336.505	-0.305988	0.108305	-2.82525	0.00472442	0.0145367	0.808888	368.419	417.074	359.183	346.667	315.853	298.719	290.555	295.571	B4galt3
ENSMUSG00000062729.11	938.462	-0.452656	0.0899695	-5.03121	4.87383e-07	4.48596e-06	0.730696	1018.03	1219.74	1046.78	1055.07	782.008	759.726	779.215	847.114	Ppox
ENSMUSG00000053483.13	640.44	-0.217394	0.0891657	-2.43809	0.0147652	0.0382341	0.860118	714.706	651.58	734.693	648.117	575.07	614.379	575.449	609.526	Usp21
ENSMUSG00000062963.10	2345.85	-0.159333	0.099216	-1.60592	0.108291	0.195653	0.895439	2468.27	2837.68	2109.57	2493.92	2219.68	2212.3	2127.27	2298.1	Ufc1
ENSMUSG00000103983.1	250.676	-0.31971	0.169009	-1.89168	0.0585333	0.119292	0.801231	256.461	264.409	315.541	275.942	190.601	215.791	291.498	195.161	Gm20045
ENSMUSG00000013973.12	216.933	-0.149623	0.120131	-1.2455	0.212949	0.330676	0.901486	226.519	217.193	227.629	240	194.957	210.441	198.105	220.617	Dedd
[truncated: 11,358 more rows]

## Sheet: RT vs TN DEGs
Gene	baseMean	log2FoldChange	lfcSE	stat	pvalue	padj	FC	GSM2538250_T1	GSM2538251_T2	GSM2538252_T5	GSM2538253_T8	GSM2538254_R1	GSM2538255_R2	GSM2538256_R4	GSM2538257_R8	mgi_symbol
[truncated: 12,399 more rows]

[truncated: 6 more sheets: SC vs TN DMGs, SC vs RT DMGs, RT vs TN DMGs, SC vs TN DMPs, SC vs RT DMPs, RT vs TN DMPs]
