# Supplementary material for: Histone proteoform analysis reveals epigenetic changes in adult mouse brown adipose tissue in response to cold stress
Source: Epigenetics Chromatin. 2024 Apr 27;17:12. doi: 10.1186/s13072-024-00536-8 (PMC11055387; doi:10.1186/s13072-024-00536-8)
Supplement: Supplementary file 4 — Additional file 4: Summary and statistical analysis of differences between BAT and liver histone H3.2 and H4 post-translational modifications (PTMs), binary PTM combinations, and proteoforms in each housing temperature. TN: thermoneutral. RT: room temperature. SC: severe cold. [file 13072_2024_536_MOESM4_ESM.xlsx]

## Sheet: PTMs
TN						RT						SC						TN						RT						SC
H3.2	AveBAT	AveLiver	BAT/Liver	P value	q value	H3.2	AveBAT	AveLiver	BAT/Liver	P value	q value	H3.2	AveBAT	AveLiver	BAT/Liver	P value	q value	H4	AveBAT	AveLiver	BAT/Liver	P value	q value	H4	AveBAT	AveLiver	BAT/Liver	P value	q value	H4	AveBAT	AveLiver	BAT/Liver	P value	q value
K4me1	0.171581	0.0501534	3.42112	0.069538	0.306664	K4me1	0.12932	0.0868858	1.48839	0.66158	0.694679	K4me1	0.196424	0.0481588	4.07867	0.002281	0.014936	K5ac	1.22331	0.946714	1.29216	0.472173	0.968934	K5ac	0.86756	0.767819	1.1299	0.642849	0.886461	K5ac	0.920869	0.842416	1.09313	0.60955	0.668645
K4me2	0	0.03306	0	0.170071	0.399808	K4me2	0	0	#DIV/0!			K4me2	0	0.00870919	0	0.015127	0.038574	K5un	98.7767	99.0533	0.997208	0.472173	0.968934	K5un	99.1324	99.2322	0.998994	0.642849	0.886461	K5un	99.0791	99.1576	0.999208	0.60955	0.668645
K4me3	0	0	#DIV/0!			K4me3	0	0	#DIV/0!			K4me3	0	0	#DIV/0!			K8ac	1.96653	1.61664	1.21643	0.60836	0.968934	K8ac	1.40368	1.45585	0.964165	0.844249	0.886461	K8ac	1.37226	1.61047	0.852087	0.188942	0.609539
K4un	99.8284	99.9168	0.999115	0.157754	0.399808	K4un	99.8707	99.9131	0.999576	0.66158	0.694679	K4un	99.8036	99.9431	0.998604	0.003347	0.014936	K8un	98.0335	98.3834	0.996444	0.60836	0.968934	K8un	98.5963	98.5441	1.00053	0.844249	0.886461	K8un	98.6277	98.3895	1.00242	0.188942	0.609539
K9ac	0.0058799	0.0871891	0.0674385	0.092821	0.341118	K9ac	0.176156	0	#DIV/0!	0.148223	0.364462	K9ac	0.116359	0.0737264	1.57825	0.518232	0.440498	K12ac	3.04533	2.91691	1.04403	0.834188	0.968934	K12ac	2.52207	2.69853	0.934609	0.564346	0.886461	K12ac	2.7324	2.93136	0.932127	0.516622	0.668645
K9me1	4.5668	4.39772	1.03845	0.854282	0.895126	K9me1	6.86593	4.41969	1.55349	9.5e-05	0.002005	K9me1	6.47635	4.59907	1.40819	0.054615	0.097488	K12un	96.9547	97.0831	0.998677	0.834188	0.968934	K12un	97.4779	97.3015	1.00181	0.564346	0.886461	K12un	97.2676	97.0686	1.00205	0.516622	0.668645
K9me2	59.9736	65.4874	0.915804	0.153199	0.399808	K9me2	61.8482	68.6982	0.900289	0.034752	0.145958	K9me2	67.9371	68.3443	0.994042	0.868569	0.674085	K16ac	33.2211	32.9916	1.00696	0.888536	0.968934	K16ac	33.2421	31.8998	1.04208	0.408802	0.886461	K16ac	35.7793	33.6279	1.06398	0.267929	0.609539
K9me3	16.4344	7.05906	2.32813	2.2e-05	0.000495	K9me3	13.1478	8.45331	1.55534	0.014194	0.074518	K9me3	13.9512	9.02875	1.5452	0.047887	0.094976	K16un	66.779	67.0084	0.996577	0.888536	0.968934	K16un	66.7579	68.1002	0.980289	0.408802	0.886461	K16un	64.2207	66.3721	0.967586	0.267929	0.609539
K9un	19.0193	22.9686	0.828057	0.404221	0.557067	K9un	17.9619	18.4288	0.974665	0.847254	0.808742	K9un	11.5189	17.9542	0.641571	0.000197	0.003523	K20me1	8.26608	9.33462	0.885529	0.174178	0.968934	K20me1	8.7434	9.80804	0.891452	0.055613	0.464682	K20me1	7.77121	9.99161	0.777774	5.4e-05	0.000733
K14ac	19.5887	18.352	1.06739	0.634725	0.736615	K14ac	25.0948	23.0184	1.09021	0.593558	0.694679	K14ac	25.654	22.2261	1.15423	0.185354	0.206786	K20me2	60.9334	61.3143	0.993788	0.833613	0.968934	K20me2	59.854	62.0148	0.965157	0.102414	0.501831	K20me2	62.4875	60.6548	1.03022	0.22548	0.609539
K14un	80.4113	81.648	0.984853	0.634725	0.736615	K14un	74.9052	76.9816	0.973027	0.593558	0.694679	K14un	74.346	77.7739	0.955925	0.185354	0.206786	K20me3	27.6095	26.091	1.0582	0.34328	0.968934	K20me3	28.1752	25.189	1.11855	0.063222	0.464682	K20me3	26.6255	25.9959	1.02422	0.637676	0.668645
K18ac	7.30245	9.05379	0.806563	0.217582	0.399808	K18ac	7.33163	10.27	0.713888	0.079537	0.238612	K18ac	8.69227	9.47744	0.917154	0.499852	0.440498	K20un	3.19102	3.26	0.97884	0.922795	0.968934	K20un	3.22734	2.98822	1.08002	0.418773	0.886461	K20un	3.11585	3.35775	0.927958	0.68579	0.668645
K18un	92.6976	90.9462	1.01926	0.217582	0.399808	K18un	92.6684	89.73	1.03275	0.079537	0.238612	K18un	91.3077	90.5226	1.00867	0.499852	0.440498	K31ac	4.92659	5.42521	0.908092	0.587492	0.968934	K31ac	4.83813	5.05362	0.957359	0.746431	0.886461	K31ac	5.05938	5.75283	0.879459	0.429083	0.668645
K23ac	16.2797	16.3664	0.994703	0.933691	0.895126	K23ac	18.1681	20.0168	0.907643	0.612232	0.694679	K23ac	19.2328	17.5259	1.09739	0.396141	0.392839	K31un	95.0734	94.5748	1.00527	0.587492	0.968934	K31un	95.1619	94.9464	1.00227	0.746431	0.886461	K31un	94.9406	94.2472	1.00736	0.429083	0.668645
K23un	83.7203	83.6336	1.00104	0.933691	0.895126	K23un	81.8319	79.9832	1.02311	0.612232	0.694679	K23un	80.7672	82.4741	0.979304	0.396141	0.392839
K27me1	25.3748	16.398	1.54743	0.016491	0.09598	K27me1	25.0738	15.711	1.59594	0.007523	0.052659	K27me1	26.5578	19.821	1.33988	0.006834	0.022956
K27me2	16.9406	20.0295	0.845782	0.239532	0.406283	K27me2	19.6699	21.0152	0.935984	0.560785	0.694679	K27me2	17.2395	19.889	0.866786	0.080243	0.119361
K27me3	14.2813	23.4314	0.609494	0.209519	0.399808	K27me3	13.3167	19.7826	0.673152	0.173553	0.364462	K27me3	12.3684	18.1428	0.681725	0.007716	0.022956
K27ac	8.20038	9.45164	0.867615	0.403306	0.557067	K27ac	10.2718	10.978	0.935671	0.519314	0.694679	K27ac	9.38672	11.563	0.811789	0.093486	0.128363
K27un	35.203	30.6894	1.14707	0.295611	0.465587	K27un	31.6677	32.5132	0.973995	0.829416	0.808742	K27un	34.4475	30.5842	1.12632	0.132948	0.169509
K36me1	22.6242	23.9963	0.94282	0.734218	0.809475	K36me1	26.1005	27.4041	0.95243	0.661599	0.694679	K36me1	26.6991	29.4168	0.907614	0.080214	0.119361
K36me2	33.9097	38.3701	0.883753	0.433462	0.562225	K36me2	32.2407	35.5179	0.907731	0.167372	0.364462	K36me2	33.7852	33.3546	1.01291	0.770222	0.62493
K36me3	14.296	17.8817	0.799477	0.017411	0.09598	K36me3	16.3881	18.7742	0.872905	0.367861	0.694679	K36me3	13.4764	18.0727	0.745677	0.040734	0.090889
K36un	29.1701	19.7519	1.47683	0.00243	0.026786	K36un	25.2707	18.3037	1.38063	0.001763	0.018512	K36un	26.0392	19.1559	1.35933	0.002673	0.014936

## Sheet: Binary
TN						RT						SC						TN						RT						SC
H3.2	AveBAT	AveLiver	BAT/Liver	P value	q value	H3.2	AveBAT	AveLiver	BAT/Liver	P value	q value	H3.2	AveBAT	AveLiver	BAT/Liver	P value	q value	H4	AveBAT	AveLiver	BAT/Liver	P value	q value	H4	AveBAT	AveLiver	BAT/Liver	P value	q value	H4	AveBAT	AveLiver	BAT/Liver	P value	q value
K4me1K9ac	0.00013661	0.00389073	0.0351117	0.200691	0.460649	K4me1K9ac	0	0	#DIV/0!			K4me1K9ac	0.00105694	0	#DIV/0!	0.283417	0.386002	K5acK8ac	1.01415	0.590199	1.71832	0.357661	0.92934	K5acK8ac	0.630727	0.51778	1.21814	0.643843	0.929792	K5acK8ac	0.549699	0.53176	1.03374	0.891989	0.923932
K4me1K9me1	0.145523	0.027115	5.36688	0.05916	0.278877	K4me1K9me1	0.0618431	0.0868858	0.711775	0.793827	0.899189	K4me1K9me1	0.137094	0.0360853	3.79916	0.007279	0.04423	K5acK8un	0.209164	0.356515	0.586691	0.175554	0.92934	K5acK8un	0.236833	0.250039	0.947184	0.880336	0.993359	K5acK8un	0.37117	0.310656	1.19479	0.609557	0.791908
K4me1K9me2	0.0141008	0.0136823	1.03059	0.95881	0.989346	K4me1K9me2	0.0382835	0	#DIV/0!	0.03997	0.186759	K4me1K9me2	0.0443442	0.00612722	7.23725	0.000793	0.012423	K5acK12ac	1.00385	0.635032	1.58079	0.415268	0.92934	K5acK12ac	0.640288	0.529042	1.21028	0.645154	0.929792	K5acK12ac	0.560164	0.536133	1.04482	0.869831	0.914625
K4me1K9me3	0	5.65512e-05	0	0.165876	0.459476	K4me1K9me3	0	0	#DIV/0!			K4me1K9me3	0.000232161	6.1974e-05	3.7461	0.379349	0.484627	K5acK12un	0.219461	0.311682	0.704118	0.368027	0.92934	K5acK12un	0.227272	0.238777	0.951817	0.887244	0.993359	K5acK12un	0.360706	0.306283	1.17769	0.672683	0.811024
K4me1K9un	0.0118214	0.00540881	2.18558	0.195592	0.460315	K4me1K9un	0.0291932	0	#DIV/0!	0.010114	0.085925	K4me1K9un	0.0136967	0.0058843	2.32767	0.091921	0.183794	K5acK16ac	1.21	0.88358	1.36943	0.397757	0.92934	K5acK16ac	0.820097	0.732853	1.11905	0.67606	0.946483	K5acK16ac	0.898763	0.780152	1.15204	0.429082	0.72337
K4me1K14ac	0.153012	0.0166644	9.18197	0.049579	0.278877	K4me1K14ac	0.118137	0.0868858	1.35968	0.745943	0.886358	K4me1K14ac	0.151648	0.0412445	3.67681	0.01453	0.06318	K5acK16un	0.0133098	0.0631345	0.210817	0.059357	0.92934	K5acK16un	0.0474631	0.034966	1.35741	0.392212	0.718722	K5acK16un	0.0221064	0.0622636	0.355045	0.027741	0.193306
K4me1K14un	0.0185692	0.0334891	0.554485	0.29693	0.513058	K4me1K14un	0.0111831	0	#DIV/0!	0.017615	0.126625	K4me1K14un	0.0447761	0.00691426	6.47591	0.017417	0.06547	K5acK20me1	0.0402674	0.0714515	0.563563	0.140689	0.92934	K5acK20me1	0.0462093	0.044699	1.03379	0.919591	0.993359	K5acK20me1	0.075335	0.0648624	1.16146	0.749039	0.832085
K4me1K18ac	0.0319619	0.0137832	2.3189	0.044877	0.278877	K4me1K18ac	0.0449213	0	#DIV/0!	0.035973	0.181713	K4me1K18ac	0.067286	0.00492131	13.6724	0.005388	0.039071	K5acK20me2	0.580352	0.580698	0.999404	0.998192	>0.999999	K5acK20me2	0.475956	0.512431	0.92882	0.801405	0.989971	K5acK20me2	0.577531	0.569216	1.01461	0.935465	0.925838
K4me1K18un	0.139619	0.0363703	3.83882	0.12688	0.440318	K4me1K18un	0.0843986	0.0868858	0.971374	0.979071	0.966507	K4me1K18un	0.129138	0.0432375	2.98671	0.057495	0.138905	K5acK20me3	0.589623	0.220279	2.67671	0.150758	0.92934	K5acK20me3	0.307638	0.166133	1.85176	0.112783	0.487962	K5acK20me3	0.251373	0.171124	1.46895	0.089866	0.38268
K4me1K23ac	0.0657138	0.0259809	2.52931	0.042138	0.278877	K4me1K23ac	0.0699153	0.0868858	0.80468	0.858767	0.929709	K4me1K23ac	0.150883	0.0407216	3.70523	0.005263	0.039071	K5acK20un	0.0130689	0.074286	0.175927	0.024803	0.648249	K5acK20un	0.0377567	0.0445564	0.847391	0.725339	0.963496	K5acK20un	0.01663	0.0372134	0.446882	0.121528	0.443578
K4me1K23un	0.105867	0.0241725	4.37965	0.178589	0.459476	K4me1K23un	0.0594046	0	#DIV/0!	0.000444	0.01658	K4me1K23un	0.0455409	0.00743713	6.12345	0.000735	0.012423	K5acK31ac	0.0799642	0.417065	0.191731	0.030869	0.648249	K5acK31ac	0.239669	0.350391	0.684004	0.384871	0.718722	K5acK31ac	0.280098	0.377113	0.742743	0.447338	0.72337
K4me1K27me1	0.00535702	0.00106229	5.0429	0.020099	0.191586	K4me1K27me1	0.0188456	0	#DIV/0!	0.00828	0.073696	K4me1K27me1	0.0413843	0.00081454	50.807	0.017332	0.06547	K5acK31un	1.14335	0.529649	2.15869	0.143755	0.92934	K5acK31un	0.627891	0.417428	1.50419	0.11272	0.487962	K5acK31un	0.640772	0.465303	1.37711	0.197083	0.578609
K4me1K27me2	0.0234846	0.00371167	6.32723	0.047939	0.278877	K4me1K27me2	0.00643918	0.00297775	2.16243	0.363858	0.638035	K4me1K27me2	0.0205331	0.00225598	9.10163	0.032734	0.100859	K5unK8ac	0.952382	1.02644	0.92785	0.78257	>0.999999	K5unK8ac	0.772958	0.938071	0.823987	0.116181	0.487962	K5unK8ac	0.822557	1.07871	0.762538	0.020542	0.17495
K4me1K27me3	0.0182511	0.00998674	1.82753	0.37171	0.572238	K4me1K27me3	0.0197077	0.0814988	0.241816	0.520713	0.737283	K4me1K27me3	0.0291073	0.0281516	1.03395	0.966548	0.890503	K5unK8un	97.8243	98.0268	0.997934	0.742762	>0.999999	K5unK8un	98.3595	98.2941	1.00067	0.793771	0.989971	K5unK8un	98.2566	98.0789	1.00181	0.424702	0.72337
K4me1K27ac	0.0113332	0.00719122	1.57598	0.275376	0.49459	K4me1K27ac	0.0314871	0.00240929	13.069	1.9e-05	0.003637	K4me1K27ac	0.044045	0.00595222	7.39976	0.0015	0.017624	K5unK12ac	2.04148	2.28188	0.894648	0.407019	0.92934	K5unK12ac	1.88178	2.16949	0.867384	0.207215	0.599872	K5unK12ac	2.17223	2.39523	0.906898	0.45666	0.72337
K4me1K27un	0.113155	0.0282015	4.01238	0.112217	0.416509	K4me1K27un	0.0528403	0	#DIV/0!	0.002287	0.038716	K4me1K27un	0.0613545	0.0109844	5.5856	0.007396	0.04423	K5unK12un	96.7352	96.7714	0.999626	0.950195	>0.999999	K5unK12un	97.2507	97.0627	1.00194	0.570492	0.855738	K5unK12un	96.9069	96.7624	1.00149	0.7195	0.811024
K4me1K36me1	0.0402246	0.016249	2.47551	0.028355	0.2419	K4me1K36me1	0.0582851	0.0839081	0.69463	0.789779	0.899189	K4me1K36me1	0.0979533	0.0105069	9.32276	0.001011	0.01357	K5unK16ac	32.011	32.1081	0.996976	0.955924	>0.999999	K5unK16ac	32.422	31.167	1.04027	0.462036	0.718722	K5unK16ac	34.8806	32.8477	1.06189	0.285032	0.656287
K4me1K36me2	0.101571	0.0143512	7.07753	0.152171	0.459476	K4me1K36me2	0.00711604	0.00297775	2.38974	0.125669	0.399262	K4me1K36me2	0.0373646	0.00679228	5.50104	0.009923	0.050265	K5unK16un	66.7656	66.9452	0.997317	0.911878	>0.999999	K5unK16un	66.7105	68.0652	0.980097	0.405961	0.718722	K5unK16un	64.1986	66.3099	0.96816	0.277284	0.656287
K4me1K36me3	0.0105442	0.0103696	1.01684	0.977392	0.989346	K4me1K36me3	0.0405447	0	#DIV/0!	0.00549	0.060356	K4me1K36me3	0.0255248	0.00371799	6.86521	0.025309	0.080625	K5unK20me1	8.22581	9.26316	0.888013	0.180606	0.92934	K5unK20me1	8.69719	9.76334	0.890801	0.054519	0.487962	K5unK20me1	7.69587	9.92675	0.775266	4.2e-05	0.002055
K4me1K36un	0.0192417	0.00918362	2.09522	0.237499	0.467253	K4me1K36un	0.023374	0	#DIV/0!	0.002486	0.038716	K4me1K36un	0.0355814	0.0271416	1.31095	0.729255	0.728624	K5unK20me2	60.3531	60.7336	0.993735	0.837758	>0.999999	K5unK20me2	59.3781	61.5024	0.96546	0.097706	0.487962	K5unK20me2	61.9099	60.0856	1.03036	0.225103	0.59497
K4me2K9ac	0	0.03306	0	0.170071	0.459476	K4me2K9ac	0	0	#DIV/0!			K4me2K9ac	0	0.00870919	0	0.015127	0.06318	K5unK20me3	27.0198	25.8708	1.04441	0.431479	0.92934	K5unK20me3	27.8676	25.0228	1.11369	0.07209	0.487962	K5unK20me3	26.3741	25.8247	1.02127	0.677239	0.811024
K4me2K9me1	0	0	#DIV/0!			K4me2K9me1	0	0	#DIV/0!			K4me2K9me1	0	0	#DIV/0!			K5unK20un	3.17795	3.18571	0.997564	0.991272	>0.999999	K5unK20un	3.18959	2.94366	1.08355	0.401204	0.718722	K5unK20un	3.09922	3.32054	0.933348	0.711646	0.811024
K4me2K9me2	0	0	#DIV/0!			K4me2K9me2	0	0	#DIV/0!			K4me2K9me2	0	0	#DIV/0!			K5unK31ac	4.84663	5.00814	0.967751	0.860615	>0.999999	K5unK31ac	4.59846	4.70323	0.977724	0.853745	0.993359	K5unK31ac	4.77928	5.37571	0.889051	0.458091	0.72337
K4me2K9me3	0	0	#DIV/0!			K4me2K9me3	0	0	#DIV/0!			K4me2K9me3	0	0	#DIV/0!			K5unK31un	93.9301	94.0451	0.998777	0.920067	>0.999999	K5unK31un	94.534	94.529	1.00005	0.994638	>0.999999	K5unK31un	94.2999	93.7819	1.00552	0.514688	0.725753
K4me2K9un	0	0	#DIV/0!			K4me2K9un	0	0	#DIV/0!			K4me2K9un	0	0	#DIV/0!			K8acK12ac	1.46336	1.06068	1.37964	0.487331	>0.999999	K8acK12ac	0.975497	0.879397	1.10928	0.734092	0.963496	K8acK12ac	0.893691	1.05563	0.846595	0.416695	0.72337
K4me2K14ac	0	0.03306	0	0.170071	0.459476	K4me2K14ac	0	0	#DIV/0!			K4me2K14ac	0	0.00870919	0	0.015127	0.06318	K8acK12un	0.50317	0.555961	0.905045	0.71413	>0.999999	K8acK12un	0.428187	0.576454	0.742795	0.068306	0.487962	K8acK12un	0.478566	0.554842	0.862527	0.599817	0.791908
K4me2K14un	0	0	#DIV/0!			K4me2K14un	0	0	#DIV/0!			K4me2K14un	0	0	#DIV/0!			K8acK16ac	1.83557	1.45638	1.26036	0.551607	>0.999999	K8acK16ac	1.23531	1.26428	0.977086	0.91081	0.993359	K8acK16ac	1.2304	1.34285	0.91626	0.471866	0.72337
K4me2K18ac	0	0.03306	0	0.170071	0.459476	K4me2K18ac	0	0	#DIV/0!			K4me2K18ac	0	0.00870919	0	0.015127	0.06318	K8acK16un	0.13096	0.160254	0.817203	0.577308	>0.999999	K8acK16un	0.168374	0.191572	0.878907	0.559736	0.85487	K8acK16un	0.14186	0.267618	0.530084	0.003771	0.044812
K4me2K18un	0	0	#DIV/0!			K4me2K18un	0	0	#DIV/0!			K4me2K18un	0	0	#DIV/0!			K8acK20me1	0.168607	0.317298	0.531384	0.094476	0.92934	K8acK20me1	0.234937	0.301734	0.778623	0.107895	0.487962	K8acK20me1	0.162896	0.304852	0.534345	0.00879	0.084216
K4me2K23ac	0	0.03306	0	0.170071	0.459476	K4me2K23ac	0	0	#DIV/0!			K4me2K23ac	0	0.00870919	0	0.015127	0.06318	K8acK20me2	0.7788	0.736869	1.0569	0.886213	>0.999999	K8acK20me2	0.639955	0.693477	0.922821	0.794883	0.989971	K8acK20me2	0.686557	0.768455	0.893425	0.483715	0.725753
K4me2K23un	0	0	#DIV/0!			K4me2K23un	0	0	#DIV/0!			K4me2K23un	0	0	#DIV/0!			K8acK20me3	0.896462	0.485224	1.84752	0.253942	0.92934	K8acK20me3	0.458053	0.386085	1.1864	0.431509	0.718722	K8acK20me3	0.44338	0.437495	1.01345	0.921166	0.925838
K4me2K27me1	0	0	#DIV/0!			K4me2K27me1	0	0	#DIV/0!			K4me2K27me1	0	0	#DIV/0!			K8acK20un	0.122659	0.0772481	1.58786	0.365682	0.92934	K8acK20un	0.0707399	0.0745549	0.94883	0.897285	0.993359	K8acK20un	0.0794239	0.0996699	0.796869	0.359307	0.722943
K4me2K27me2	0	0	#DIV/0!			K4me2K27me2	0	0	#DIV/0!			K4me2K27me2	0	0	#DIV/0!			K8acK31ac	0.538982	0.690598	0.780457	0.397699	0.92934	K8acK31ac	0.419789	0.582221	0.721013	0.293243	0.716621	K8acK31ac	0.568538	0.728749	0.780156	0.326529	0.695235
K4me2K27me3	0	0	#DIV/0!			K4me2K27me3	0	0	#DIV/0!			K4me2K27me3	0	0	#DIV/0!			K8acK31un	1.42755	0.92604	1.54156	0.370471	0.92934	K8acK31un	0.983895	0.87363	1.12621	0.456694	0.718722	K8acK31un	0.803719	0.881724	0.911531	0.42613	0.72337
K4me2K27ac	0	0.03306	0	0.170071	0.459476	K4me2K27ac	0	0	#DIV/0!			K4me2K27ac	0	0.00870919	0	0.015127	0.06318	K8unK12ac	1.58197	1.85624	0.852244	0.269072	0.92934	K8unK12ac	1.54657	1.81913	0.85017	0.243691	0.660324	K8unK12ac	1.8387	1.87573	0.980258	0.919874	0.925838
K4me2K27un	0	0	#DIV/0!			K4me2K27un	0	0	#DIV/0!			K4me2K27un	0	0	#DIV/0!			K8unK12un	96.4515	96.5271	0.999217	0.917331	>0.999999	K8unK12un	97.0497	96.725	1.00336	0.341421	0.718722	K8unK12un	96.789	96.5138	1.00285	0.51713	0.725753
K4me2K36me1	0	0	#DIV/0!			K4me2K36me1	0	0	#DIV/0!			K4me2K36me1	0	0	#DIV/0!			K8unK16ac	31.3855	31.5353	0.99525	0.937728	>0.999999	K8unK16ac	32.0067	30.6356	1.04476	0.436873	0.718722	K8unK16ac	34.5489	32.285	1.07012	0.252017	0.623133
K4me2K36me2	0	0	#DIV/0!			K4me2K36me2	0	0	#DIV/0!			K4me2K36me2	0	0	#DIV/0!			K8unK16un	66.648	66.8481	0.997007	0.901761	>0.999999	K8unK16un	66.5896	67.9086	0.980577	0.415182	0.718722	K8unK16un	64.0788	66.1045	0.969356	0.291112	0.656287
K4me2K36me3	0	0.03306	0	0.170071	0.459476	K4me2K36me3	0	0	#DIV/0!			K4me2K36me3	0	0.00870919	0	0.015127	0.06318	K8unK20me1	8.09747	9.01732	0.897991	0.20964	0.92934	K8unK20me1	8.50846	9.5063	0.895034	0.064548	0.487962	K8unK20me1	7.60831	9.68676	0.785434	8e-05	0.002055
K4me2K36un	0	0	#DIV/0!			K4me2K36un	0	0	#DIV/0!			K4me2K36un	0	0	#DIV/0!			K8unK20me2	60.1546	60.5775	0.993019	0.828323	>0.999999	K8unK20me2	59.2141	61.3213	0.965637	0.106111	0.487962	K8unK20me2	61.8009	59.8863	1.03197	0.221169	0.59497
K4me3K9ac	0	0	#DIV/0!			K4me3K9ac	0	0	#DIV/0!			K4me3K9ac	0	0	#DIV/0!			K8unK20me3	26.713	25.6058	1.04324	0.424788	0.92934	K8unK20me3	27.7172	24.8029	1.1175	0.067056	0.487962	K8unK20me3	26.1821	25.5584	1.0244	0.63658	0.799899
K4me3K9me1	0	0	#DIV/0!			K4me3K9me1	0	0	#DIV/0!			K4me3K9me1	0	0	#DIV/0!			K8unK20un	3.06836	3.18275	0.964059	0.864694	>0.999999	K8unK20un	3.1566	2.91366	1.08338	0.402073	0.718722	K8unK20un	3.03642	3.25808	0.931966	0.707378	0.811024
K4me3K9me2	0	0	#DIV/0!			K4me3K9me2	0	0	#DIV/0!			K4me3K9me2	0	0	#DIV/0!			K8unK31ac	4.38761	4.73461	0.92671	0.674817	>0.999999	K8unK31ac	4.41834	4.4714	0.988133	0.922405	0.993359	K8unK31ac	4.49084	5.02408	0.893863	0.509934	0.725753
K4me3K9me3	0	0	#DIV/0!			K4me3K9me3	0	0	#DIV/0!			K4me3K9me3	0	0	#DIV/0!			K8unK31un	93.6459	93.6488	0.999969	0.998122	>0.999999	K8unK31un	94.178	94.0727	1.00112	0.894534	0.993359	K8unK31un	94.1369	93.3655	1.00826	0.35766	0.722943
K4me3K9un	0	0	#DIV/0!			K4me3K9un	0	0	#DIV/0!			K4me3K9un	0	0	#DIV/0!			K12acK16ac	2.26939	2.11638	1.0723	0.735788	>0.999999	K12acK16ac	1.81076	1.88205	0.962121	0.796255	0.989971	K12acK16ac	2.05929	2.07352	0.993137	0.948454	0.925838
K4me3K14ac	0	0	#DIV/0!			K4me3K14ac	0	0	#DIV/0!			K4me3K14ac	0	0	#DIV/0!			K12acK16un	0.775942	0.800532	0.969283	0.896599	>0.999999	K12acK16un	0.711312	0.816474	0.8712	0.302015	0.716621	K12acK16un	0.673104	0.857837	0.784653	0.073352	0.351401
K4me3K14un	0	0	#DIV/0!			K4me3K14un	0	0	#DIV/0!			K4me3K14un	0	0	#DIV/0!			K12acK20me1	0.102903	0.303773	0.33875	0.01113	0.467468	K12acK20me1	0.215785	0.322859	0.668357	0.066274	0.487962	K12acK20me1	0.222175	0.355875	0.624306	0.000558	0.010686
K4me3K18ac	0	0	#DIV/0!			K4me3K18ac	0	0	#DIV/0!			K4me3K18ac	0	0	#DIV/0!			K12acK20me2	1.23639	1.38728	0.891233	0.424106	0.92934	K12acK20me2	1.09594	1.1788	0.929708	0.702802	0.95877	K12acK20me2	1.45174	1.37767	1.05376	0.766746	0.839587
K4me3K18un	0	0	#DIV/0!			K4me3K18un	0	0	#DIV/0!			K4me3K18un	0	0	#DIV/0!			K12acK20me3	1.13713	0.671519	1.69337	0.267044	0.92934	K12acK20me3	0.722127	0.615097	1.17401	0.367752	0.718722	K12acK20me3	0.639376	0.693456	0.922014	0.621861	0.794428
K4me3K23ac	0	0	#DIV/0!			K4me3K23ac	0	0	#DIV/0!			K4me3K23ac	0	0	#DIV/0!			K12acK20un	0.56891	0.554346	1.02627	0.942269	>0.999999	K12acK20un	0.488221	0.581775	0.839192	0.43235	0.718722	K12acK20un	0.419109	0.504354	0.830982	0.367838	0.722943
K4me3K23un	0	0	#DIV/0!			K4me3K23un	0	0	#DIV/0!			K4me3K23un	0	0	#DIV/0!			K12acK31ac	0.920037	1.39897	0.657653	0.089277	0.92934	K12acK31ac	0.954994	1.36431	0.699983	0.111763	0.487962	K12acK31ac	1.01182	1.40695	0.719158	0.034522	0.199213
K4me3K27me1	0	0	#DIV/0!			K4me3K27me1	0	0	#DIV/0!			K4me3K27me1	0	0	#DIV/0!			K12acK31un	2.12529	1.51795	1.40011	0.192027	0.92934	K12acK31un	1.56707	1.33422	1.17452	0.21424	0.599872	K12acK31un	1.72057	1.5244	1.12869	0.541564	0.741266
K4me3K27me2	0	0	#DIV/0!			K4me3K27me2	0	0	#DIV/0!			K4me3K27me2	0	0	#DIV/0!			K12unK16ac	30.9517	30.8753	1.00247	0.962819	>0.999999	K12unK16ac	31.4313	30.0178	1.04709	0.398416	0.718722	K12unK16ac	33.72	31.5543	1.06863	0.236107	0.603252
K4me3K27me3	0	0	#DIV/0!			K4me3K27me3	0	0	#DIV/0!			K4me3K27me3	0	0	#DIV/0!			K12unK16un	66.003	66.2078	0.996907	0.896788	>0.999999	K12unK16un	66.0466	67.2837	0.981614	0.449976	0.718722	K12unK16un	63.5476	65.5143	0.969981	0.320907	0.695235
K4me3K27ac	0	0	#DIV/0!			K4me3K27ac	0	0	#DIV/0!			K4me3K27ac	0	0	#DIV/0!			K12unK20me1	8.16318	9.03084	0.903923	0.243842	0.92934	K12unK20me1	8.52761	9.48518	0.899046	0.097682	0.487962	K12unK20me1	7.54903	9.63573	0.783441	6.9e-05	0.002055
K4me3K27un	0	0	#DIV/0!			K4me3K27un	0	0	#DIV/0!			K4me3K27un	0	0	#DIV/0!			K12unK20me2	59.697	59.9271	0.99616	0.893519	>0.999999	K12unK20me2	58.7581	60.836	0.965844	0.083952	0.487962	K12unK20me2	61.0357	59.2771	1.02967	0.201844	0.578609
K4me3K36me1	0	0	#DIV/0!			K4me3K36me1	0	0	#DIV/0!			K4me3K36me1	0	0	#DIV/0!			K12unK20me3	26.4723	25.4195	1.04142	0.428355	0.92934	K12unK20me3	27.4531	24.5739	1.11716	0.064907	0.487962	K12unK20me3	25.9861	25.3024	1.02702	0.595821	0.791908
K4me3K36me2	0	0	#DIV/0!			K4me3K36me2	0	0	#DIV/0!			K4me3K36me2	0	0	#DIV/0!			K12unK20un	2.62211	2.70565	0.969124	0.878417	>0.999999	K12unK20un	2.73912	2.40644	1.13825	0.287562	0.716621	K12unK20un	2.69674	2.8534	0.945097	0.781735	0.843943
K4me3K36me3	0	0	#DIV/0!			K4me3K36me3	0	0	#DIV/0!			K4me3K36me3	0	0	#DIV/0!			K12unK31ac	4.00655	4.02624	0.99511	0.977634	>0.999999	K12unK31ac	3.88313	3.68931	1.05254	0.707663	0.95877	K12unK31ac	4.04755	4.34587	0.931356	0.693118	0.811024
K4me3K36un	0	0	#DIV/0!			K4me3K36un	0	0	#DIV/0!			K4me3K36un	0	0	#DIV/0!			K12unK31un	92.9481	93.0568	0.998832	0.922786	>0.999999	K12unK31un	93.5948	93.6122	0.999814	0.980905	>0.999999	K12unK31un	93.2201	92.7228	1.00536	0.520762	0.725753
K4unK9ac	0.00574329	0.0502384	0.114321	0.32356	0.540247	K4unK9ac	0.176156	0	#DIV/0!	0.148223	0.399262	K4unK9ac	0.115302	0.0650172	1.77341	0.450889	0.534949	K16acK20me1	2.5762	3.01283	0.855076	0.29493	0.92934	K16acK20me1	2.45056	3.06993	0.798246	0.15445	0.498991	K16acK20me1	2.31066	3.16568	0.72991	0.110713	0.443578
K4unK9me1	4.42128	4.37061	1.01159	0.955661	0.989346	K4unK9me1	6.80409	4.33281	1.57036	0.000187	0.01658	K4unK9me1	6.33925	4.56299	1.38928	0.061669	0.141351	K16acK20me2	23.3851	22.3829	1.04478	0.51219	>0.999999	K16acK20me2	23.5658	22.2638	1.05848	0.360759	0.718722	K16acK20me2	26.0186	22.8297	1.13968	0.038985	0.199213
K4unK9me2	59.9595	65.4738	0.915779	0.152743	0.459476	K4unK9me2	61.8099	68.6982	0.899731	0.033958	0.179014	K4unK9me2	67.8928	68.3382	0.993482	0.856383	0.804786	K16acK20me3	6.00249	6.51009	0.922029	0.270862	0.92934	K16acK20me3	6.25352	5.68267	1.10045	0.148644	0.498991	K16acK20me3	6.52871	6.47853	1.00775	0.871071	0.914625
K4unK9me3	16.4344	7.05901	2.32815	2.2e-05	0.002393	K4unK9me3	13.1478	8.45331	1.55534	0.014194	0.11534	K4unK9me3	13.951	9.02868	1.54519	0.047883	0.128478	K16acK20un	1.2573	1.08578	1.15797	0.743658	>0.999999	K16acK20un	0.972163	0.883477	1.10038	0.653068	0.929792	K16acK20un	0.921319	1.1539	0.798439	0.469004	0.72337
K4unK9un	19.0075	22.9632	0.827737	0.403522	0.603918	K4unK9un	17.9327	18.4288	0.97308	0.837944	0.926697	K4unK9un	11.5052	17.9483	0.641019	0.000198	0.007441	K16acK31ac	1.83686	2.52468	0.727562	0.184761	0.92934	K16acK31ac	1.81688	2.45183	0.74103	0.175714	0.546666	K16acK31ac	1.92831	2.65138	0.727285	0.087963	0.38268
K4unK14ac	19.4357	18.3022	1.06193	0.661345	0.783556	K4unK14ac	24.9766	22.9315	1.08918	0.59512	0.805999	K4unK14ac	25.5024	22.1761	1.14999	0.191867	0.290849	K16acK31un	31.3842	30.467	1.0301	0.624176	>0.999999	K16acK31un	31.4252	29.448	1.06714	0.307123	0.716621	K16acK31un	33.851	30.9765	1.0928	0.181485	0.578609
K4unK14un	80.3928	81.6145	0.985031	0.638661	0.764712	K4unK14un	74.894	76.9816	0.972882	0.591616	0.805999	K4unK14un	74.3012	77.767	0.955434	0.179982	0.281897	K16unK20me1	5.68988	6.32178	0.900044	0.267424	0.92934	K16unK20me1	6.29284	6.73811	0.933918	0.081737	0.487962	K16unK20me1	5.46055	6.82593	0.799972	0.004073	0.044812
K4unK18ac	7.27048	9.00695	0.807208	0.222746	0.465379	K4unK18ac	7.28671	10.27	0.709514	0.075807	0.304094	K4unK18ac	8.62498	9.46381	0.911364	0.469834	0.539291	K16unK20me2	37.5484	38.9314	0.964476	0.242755	0.92934	K16unK20me2	36.2882	39.751	0.912888	0.038885	0.487962	K16unK20me2	36.4688	37.825	0.964145	0.030967	0.1978
K4unK18un	92.5579	90.9098	1.01813	0.241899	0.467253	K4unK18un	92.584	89.6431	1.03281	0.091355	0.347273	K4unK18un	91.1786	90.4793	1.00773	0.545356	0.592484	K16unK20me3	21.607	19.581	1.10347	0.185101	0.92934	K16unK20me3	21.9217	19.5063	1.12383	0.134816	0.492372	K16unK20me3	20.0968	19.5173	1.02969	0.701274	0.811024
K4unK23ac	16.214	16.3073	0.994279	0.928954	0.970525	K4unK23ac	18.0982	19.9299	0.908093	0.60626	0.809357	K4unK23ac	19.0819	17.4764	1.09187	0.419409	0.515215	K16unK20un	1.93372	2.17422	0.889386	0.375906	0.92934	K16unK20un	2.25518	2.10474	1.07148	0.409238	0.718722	K16unK20un	2.19453	2.20385	0.995771	0.977917	0.936967
K4unK23un	83.6144	83.6094	1.00006	0.996196	0.990151	K4unK23un	81.7725	79.9832	1.02237	0.623501	0.811212	K4unK23un	80.7217	82.4667	0.97884	0.386773	0.484627	K16unK31ac	3.08973	2.90052	1.06523	0.70764	>0.999999	K16unK31ac	3.02124	2.60179	1.16122	0.141521	0.495324	K16unK31ac	3.13106	3.10145	1.00955	0.954223	0.925838
K4unK27me1	25.3694	16.397	1.5472	0.0165	0.187684	K4unK27me1	25.055	15.711	1.59474	0.00755	0.073515	K4unK27me1	26.5164	19.8202	1.33785	0.007044	0.04423	K16unK31un	63.6892	64.1078	0.99347	0.807991	>0.999999	K16unK31un	63.7367	65.4984	0.973103	0.258994	0.67986	K16unK31un	61.0896	63.2707	0.965527	0.203815	0.578609
K4unK27me2	16.9171	20.0258	0.844765	0.236886	0.467253	K4unK27me2	19.6635	21.0122	0.935813	0.560083	0.78119	K4unK27me2	17.219	19.8868	0.865851	0.078495	0.163918	K20me1K31ac	1.76952	1.67283	1.0578	0.778008	>0.999999	K20me1K31ac	1.69194	1.70719	0.991067	0.903226	0.993359	K20me1K31ac	1.56327	2.10675	0.742029	0.119734	0.443578
K4unK27me3	14.263	23.4214	0.608973	0.209232	0.460649	K4unK27me3	13.297	19.7011	0.674937	0.169689	0.411121	K4unK27me3	12.3393	18.1146	0.68118	0.007844	0.044397	K20me1K31un	6.49656	7.66178	0.847918	0.225818	0.92934	K20me1K31un	7.05146	8.10084	0.87046	0.076282	0.487962	K20me1K31un	6.20794	7.88485	0.787325	0.004092	0.044812
K4unK27ac	8.18905	9.41139	0.870121	0.418122	0.603918	K4unK27ac	10.2404	10.9756	0.933015	0.502285	0.737283	K4unK27ac	9.34267	11.5484	0.809001	0.089976	0.181838	K20me2K31ac	0.428129	0.82771	0.517245	0.001358	0.114053	K20me2K31ac	0.55014	0.784135	0.701588	0.131181	0.492372	K20me2K31ac	0.665948	0.882749	0.754402	0.200924	0.578609
K4unK27un	35.0898	30.6612	1.14444	0.300693	0.513058	K4unK27un	31.6149	32.5132	0.972371	0.819204	0.916821	K4unK27un	34.3862	30.5732	1.12472	0.136477	0.244622	K20me2K31un	60.5053	60.4866	1.00031	0.991904	>0.999999	K20me2K31un	59.3039	61.2307	0.968532	0.133861	0.492372	K20me2K31un	61.8215	59.772	1.03429	0.202901	0.578609
K4unK36me1	22.584	23.98	0.941785	0.729574	0.81185	K4unK36me1	26.0422	27.3202	0.953221	0.675007	0.829992	K4unK36me1	26.6012	29.4063	0.904609	0.072903	0.157495	K20me3K31ac	0.880132	0.782197	1.12521	0.70066	>0.999999	K20me3K31ac	0.646987	0.911544	0.70977	0.19437	0.58311	K20me3K31ac	0.558516	0.905053	0.617109	0.037781	0.199213
K4unK36me2	33.8081	38.3558	0.881434	0.425135	0.604488	K4unK36me2	32.2336	35.5149	0.907608	0.166619	0.411121	K4unK36me2	33.7479	33.3478	1.012	0.787114	0.758657	K20me3K31un	26.7293	25.3088	1.05613	0.313419	0.92934	K20me3K31un	27.5282	24.2774	1.1339	0.038306	0.487962	K20me3K31un	26.067	25.0908	1.03891	0.439582	0.72337
K4unK36me3	14.2855	17.8383	0.800833	0.018876	0.191586	K4unK36me3	16.3476	18.7742	0.870748	0.359881	0.638035	K4unK36me3	13.4509	18.0603	0.744777	0.040188	0.114446	K20unK31ac	1.84881	2.14246	0.862938	0.48889	>0.999999	K20unK31ac	1.94906	1.65075	1.18071	0.393694	0.718722	K20unK31ac	2.27164	1.85827	1.22245	0.385135	0.72337
K4unK36un	29.1508	19.7427	1.47654	0.002428	0.045194	K4unK36un	25.2473	18.3037	1.37935	0.001783	0.033322	K4unK36un	26.0037	19.1288	1.3594	0.00269	0.026615	K20unK31un	1.34221	1.11753	1.20105	0.623769	>0.999999	K20unK31un	1.27829	1.33747	0.955752	0.818419	0.993359	K20unK31un	0.844203	1.49948	0.562997	0.027614	0.193306
K9acK14ac	0.00188331	0.0434292	0.0433651	0.057424	0.278877	K9acK14ac	0	0	#DIV/0!			K9acK14ac	0.00409966	0.031351	0.130766	0.020423	0.073818
K9acK14un	0.00399658	0.0437599	0.0913297	0.341956	0.554704	K9acK14un	0.176156	0	#DIV/0!	0.148223	0.399262	K9acK14un	0.112259	0.0423754	2.64915	0.287241	0.388395
K9acK18ac	0.00188331	0.03306	0.0569664	0.192225	0.459476	K9acK18ac	0.00889822	0	#DIV/0!	0.136709	0.399262	K9acK18ac	0.00695861	0.0106457	0.653655	0.470571	0.539291
K9acK18un	0.00399658	0.0541291	0.0738342	0.257179	0.471313	K9acK18un	0.167257	0	#DIV/0!	0.178174	0.411121	K9acK18un	0.1094	0.0630807	1.73429	0.458175	0.534949
K9acK23ac	0.0017467	0.0375972	0.0464582	0.107037	0.416509	K9acK23ac	0	0	#DIV/0!			K9acK23ac	0.0051566	0.0163673	0.315055	0.117026	0.219951
K9acK23un	0.00413319	0.0495919	0.0833441	0.304205	0.51476	K9acK23un	0.176156	0	#DIV/0!	0.148223	0.399262	K9acK23un	0.111202	0.0573591	1.9387	0.430782	0.516366
K9acK27me1	0.00399658	0	#DIV/0!	0.057666	0.278877	K9acK27me1	0	0	#DIV/0!			K9acK27me1	0.0176515	0.00689918	2.55849	0.238513	0.339611
K9acK27me2	0	0	#DIV/0!			K9acK27me2	0	0	#DIV/0!			K9acK27me2	0	0	#DIV/0!
K9acK27me3	0	0.0149063	0	0.113917	0.416509	K9acK27me3	0	0	#DIV/0!			K9acK27me3	0	0.0394126	0	0.036791	0.108043
K9acK27ac	0.00188331	0.0683921	0.027537	0.19039	0.459476	K9acK27ac	0.176156	0	#DIV/0!	0.148223	0.399262	K9acK27ac	0.0987074	0.0274146	3.60054	0.293597	0.394154
K9acK27un	0	0.00389073	0	0.186836	0.459476	K9acK27un	0	0	#DIV/0!			K9acK27un	0	0	#DIV/0!
K9acK36me1	0.00399658	0.0123035	0.324833	0.297594	0.513058	K9acK36me1	0.00889822	0	#DIV/0!	0.136709	0.399262	K9acK36me1	0.0983126	0.0312613	3.14487	0.311914	0.413795
K9acK36me2	0.00013661	0	#DIV/0!	0.060332	0.278877	K9acK36me2	0	0	#DIV/0!			K9acK36me2	0.00409966	0	#DIV/0!	0.236665	0.339551
K9acK36me3	0	0.03306	0	0.170071	0.459476	K9acK36me3	0	0	#DIV/0!			K9acK36me3	0.0139467	0.0167596	0.832162	0.786864	0.758657
K9acK36un	0.0017467	0.0418256	0.0417615	0.354902	0.554704	K9acK36un	0.167257	0	#DIV/0!	0.178174	0.411121	K9acK36un	0	0.0257055	0	0.143285	0.248023
K9me1K14ac	2.4118	1.8857	1.27899	0.436253	0.610043	K9me1K14ac	3.53048	2.05611	1.71707	0.076479	0.304094	K9me1K14ac	3.40324	2.11144	1.61181	0.053337	0.131904
K9me1K14un	2.15501	2.51202	0.857879	0.534733	0.692954	K9me1K14un	3.33546	2.36359	1.41118	0.149016	0.399262	K9me1K14un	3.0731	2.48763	1.23535	0.13666	0.244622
K9me1K18ac	0.760641	0.999294	0.761178	0.421784	0.603918	K9me1K18ac	1.2198	0.808637	1.50846	0.326086	0.609454	K9me1K18ac	0.93187	1.06018	0.878973	0.545094	0.592484
K9me1K18un	3.80616	3.39843	1.11998	0.685438	0.801963	K9me1K18un	5.64613	3.61106	1.56357	0.006282	0.065225	K9me1K18un	5.54448	3.53889	1.56673	0.060347	0.141351
K9me1K23ac	2.42208	1.77435	1.36505	0.180149	0.459476	K9me1K23ac	2.69359	1.31194	2.05314	0.104751	0.376499	K9me1K23ac	2.93962	2.22461	1.32141	0.223998	0.32891
K9me1K23un	2.14472	2.62337	0.817544	0.572263	0.727769	K9me1K23un	4.17234	3.10775	1.34256	0.222468	0.456914	K9me1K23un	3.53673	2.37446	1.48949	0.016983	0.06547
K9me1K27me1	1.69744	1.13782	1.49184	0.184727	0.459476	K9me1K27me1	2.30032	1.11689	2.05958	0.022969	0.143097	K9me1K27me1	1.61903	1.28843	1.25659	0.35889	0.46201
K9me1K27me2	0.726156	1.34152	0.541293	0.083344	0.341292	K9me1K27me2	1.13159	1.1706	0.966675	0.918651	0.954211	K9me1K27me2	1.30457	0.909395	1.43455	0.314736	0.413795
K9me1K27me3	0.701807	0.576209	1.21797	0.631892	0.764712	K9me1K27me3	0.587806	0.559055	1.05143	0.921184	0.954211	K9me1K27me3	0.979336	0.455861	2.14832	0.048534	0.128478
K9me1K27ac	0.592849	0.490291	1.20918	0.590672	0.741964	K9me1K27ac	1.12747	0.809019	1.39363	0.565999	0.783595	K9me1K27ac	1.23912	0.920609	1.34598	0.257133	0.358019
K9me1K27un	0.84855	0.851883	0.996087	0.990554	0.989346	K9me1K27un	1.71874	0.764135	2.24926	0.215271	0.45207	K9me1K27un	1.33428	1.02478	1.30202	0.427627	0.516366
K9me1K36me1	1.82586	1.00361	1.81929	0.142816	0.459476	K9me1K36me1	1.67074	0.933632	1.78951	0.149536	0.399262	K9me1K36me1	2.7792	1.22697	2.26509	0.02417	0.079696
K9me1K36me2	0.665475	0.741431	0.897555	0.701952	0.802541	K9me1K36me2	1.84369	1.13128	1.62974	0.291258	0.561198	K9me1K36me2	1.05681	0.770604	1.3714	0.113649	0.21576
K9me1K36me3	1.24506	1.00903	1.23392	0.542891	0.6991	K9me1K36me3	2.24786	1.26279	1.78007	0.077626	0.304094	K9me1K36me3	1.37474	1.02174	1.34549	0.192414	0.290849
K9me1K36un	0.830408	1.64365	0.505222	0.04476	0.278877	K9me1K36un	1.10364	1.09199	1.01067	0.975669	0.966507	K9me1K36un	1.2656	1.57976	0.801134	0.415703	0.514022
K9me2K14ac	9.58607	12.2937	0.779755	0.117134	0.420757	K9me2K14ac	14.5501	16.4423	0.884919	0.508981	0.737283	K9me2K14ac	16.2441	14.9524	1.08639	0.407205	0.506849
K9me2K14un	50.3875	53.1937	0.947246	0.517893	0.675405	K9me2K14un	47.2982	52.2559	0.905127	0.259573	0.510675	K9me2K14un	51.6931	53.3919	0.968182	0.613073	0.645352
K9me2K18ac	3.63562	5.82616	0.624017	0.099222	0.398347	K9me2K18ac	3.63909	7.28216	0.499727	0.022744	0.143097	K9me2K18ac	5.51236	6.05628	0.910189	0.645035	0.670127
K9me2K18un	56.338	59.6613	0.944297	0.362794	0.562743	K9me2K18un	58.2091	61.416	0.947784	0.359015	0.638035	K9me2K18un	62.4248	62.288	1.0022	0.954824	0.885748
K9me2K23ac	8.24658	10.0473	0.820776	0.020586	0.191586	K9me2K23ac	10.1664	13.5982	0.747628	0.220004	0.456875	K9me2K23ac	12.3632	10.8112	1.14355	0.235696	0.339551
K9me2K23un	51.727	55.4401	0.933025	0.24136	0.467253	K9me2K23un	51.6819	55.0999	0.937967	0.412251	0.675875	K9me2K23un	55.5739	57.5331	0.965947	0.47584	0.542025
K9me2K27me1	13.0206	10.3707	1.25552	0.255923	0.471313	K9me2K27me1	13.933	10.4479	1.33357	0.044476	0.202745	K9me2K27me1	17.55	11.588	1.5145	1.8e-05	0.001645
K9me2K27me2	11.3288	15.4531	0.733109	0.054899	0.278877	K9me2K27me2	15.3762	16.735	0.918805	0.475679	0.71697	K9me2K27me2	13.2397	15.8217	0.836806	0.061133	0.141351
K9me2K27me3	7.42829	11.9863	0.619732	0.051008	0.278877	K9me2K27me3	7.2301	12.5159	0.577673	0.022279	0.143097	K9me2K27me3	8.01189	12.8718	0.622437	0.009293	0.049902
K9me2K27ac	3.65745	6.28344	0.582078	0.082433	0.341292	K9me2K27ac	4.63922	6.19314	0.74909	0.161949	0.411121	K9me2K27ac	5.98612	7.44924	0.803588	0.105109	0.207949
K9me2K27un	24.5384	21.3939	1.14698	0.191807	0.459476	K9me2K27un	20.6696	22.8062	0.906315	0.428964	0.685242	K9me2K27un	23.1494	20.6136	1.12302	0.200378	0.298898
K9me2K36me1	11.9632	18.014	0.664106	0.055628	0.278877	K9me2K36me1	15.4757	20.205	0.765934	0.053844	0.234032	K9me2K36me1	17.4818	19.3446	0.903704	0.190833	0.290849
K9me2K36me2	26.3685	25.5968	1.03015	0.71337	0.802541	K9me2K36me2	24.9891	26.5434	0.941443	0.471454	0.71638	K9me2K36me2	27.0817	26.1914	1.03399	0.609517	0.645352
K9me2K36me3	6.76859	10.2202	0.662276	0.007099	0.095056	K9me2K36me3	7.32043	11.9587	0.612143	0.034481	0.179014	K9me2K36me3	7.97709	11.2126	0.71144	0.046127	0.127935
K9me2K36un	14.8733	11.6564	1.27598	0.027146	0.241659	K9me2K36un	14.063	9.99105	1.40756	0.038954	0.186678	K9me2K36un	15.3966	11.5957	1.32779	0.002598	0.026615
K9me3K14ac	1.11197	0.19312	5.75792	0.003378	0.056459	K9me3K14ac	0.729042	0.0614616	11.8617	0.026893	0.157069	K9me3K14ac	1.97418	0.198628	9.93908	4.9e-05	0.003083
K9me3K14un	15.3225	6.86594	2.23167	4.1e-05	0.002393	K9me3K14un	12.4187	8.39184	1.47985	0.025238	0.152163	K9me3K14un	11.977	8.83012	1.35638	0.148849	0.251344
K9me3K18ac	0.249169	0.120586	2.06632	0.112932	0.416509	K9me3K18ac	0.261866	0.0656013	3.99178	0.000376	0.01658	K9me3K18ac	0.469816	0.190464	2.46669	0.244522	0.345548
K9me3K18un	16.1853	6.93848	2.33269	2.8e-05	0.002393	K9me3K18un	12.8859	8.3877	1.53629	0.017136	0.126625	K9me3K18un	13.4814	8.83828	1.52534	0.05261	0.131857
K9me3K23ac	0.590801	0.571849	1.03314	0.973115	0.989346	K9me3K23ac	0.398018	0.752593	0.528862	0.527914	0.741857	K9me3K23ac	0.643803	0.184537	3.48875	0.001319	0.016525
K9me3K23un	15.8436	6.48722	2.44228	0.000237	0.009699	K9me3K23un	12.7497	7.70071	1.65565	0.004332	0.057827	K9me3K23un	13.3074	8.84421	1.50465	0.066738	0.148327
K9me3K27me1	8.4591	2.24524	3.76757	0.000295	0.010074	K9me3K27me1	6.38599	1.97273	3.23713	0.003195	0.045933	K9me3K27me1	5.62023	4.02037	1.39794	0.177494	0.280336
K9me3K27me2	2.35191	0.944774	2.48939	0.05533	0.278877	K9me3K27me2	1.34148	1.19465	1.12291	0.864754	0.929709	K9me3K27me2	1.36392	1.0807	1.26207	0.511568	0.56893
K9me3K27me3	1.37263	1.99124	0.689334	0.609111	0.751298	K9me3K27me3	0.951122	2.29311	0.414774	0.453998	0.701259	K9me3K27me3	0.472168	0.723394	0.652712	0.069937	0.152846
K9me3K27ac	0.15523	0.011399	13.6179	0.03631	0.278877	K9me3K27ac	0.0559425	0.081045	0.690265	0.666741	0.829619	K9me3K27ac	0.122436	0.0538375	2.27418	0.063985	0.144891
K9me3K27un	4.09557	1.86641	2.19436	0.018939	0.191586	K9me3K27un	4.41323	2.91177	1.51565	0.186632	0.41903	K9me3K27un	6.37247	3.15044	2.02272	0.035232	0.106803
K9me3K36me1	3.44639	1.61625	2.13234	0.044792	0.278877	K9me3K36me1	4.34104	2.14464	2.02413	0.078098	0.304094	K9me3K36me1	3.42391	3.94836	0.867173	0.266198	0.367881
K9me3K36me2	2.34603	2.75186	0.852525	0.43307	0.610043	K9me3K36me2	2.02666	3.81077	0.531824	0.197776	0.429819	K9me3K36me2	3.44349	2.76132	1.24704	0.533615	0.586508
K9me3K36me3	0.372403	0.428787	0.868503	0.750759	0.830908	K9me3K36me3	0.329218	0.355789	0.925318	0.882975	0.937659	K9me3K36me3	0.194692	0.215386	0.903921	0.760134	0.740245
K9me3K36un	10.2696	2.26217	4.53971	4.7e-05	0.002393	K9me3K36un	6.45085	2.14211	3.01145	0.000837	0.019564	K9me3K36un	6.88912	2.10368	3.27479	0.004163	0.035569
K9unK14ac	6.47694	3.93601	1.64556	0.062949	0.280191	K9unK14ac	6.2852	4.45858	1.40969	0.038313	0.186678	K9unK14ac	4.02843	4.93228	0.816748	0.231661	0.337525
K9unK14un	12.5423	19.0326	0.65899	0.2193	0.465379	K9unK14un	11.6767	13.9703	0.835823	0.248298	0.49369	K9unK14un	7.49051	13.0219	0.575224	4e-06	0.000695
K9unK18ac	2.65513	2.07469	1.27977	0.071561	0.311745	K9unK18ac	2.20197	2.11362	1.0418	0.903457	0.953605	K9unK18ac	1.77127	2.15988	0.820078	0.320884	0.415932
K9unK18un	16.3642	20.8939	0.783205	0.349894	0.554704	K9unK18un	15.7599	16.3152	0.965964	0.756207	0.886358	K9unK18un	9.74767	15.7943	0.617164	0.000592	0.012368
K9unK23ac	5.01849	3.93524	1.27527	0.421721	0.603918	K9unK23ac	4.91012	4.35404	1.12772	0.620305	0.811212	K9unK23ac	3.28093	4.28915	0.764937	0.07633	0.161483
K9unK23un	14.0008	19.0333	0.735595	0.324544	0.540247	K9unK23un	13.0518	14.0748	0.927317	0.64582	0.825872	K9unK23un	8.23801	13.665	0.602855	0.000475	0.01115
K9unK27me1	2.19359	2.64433	0.829545	0.449399	0.610043	K9unK27me1	2.45448	2.17349	1.12928	0.718037	0.860264	K9unK27me1	1.75088	2.91725	0.600182	0.076467	0.161483
K9unK27me2	2.53367	2.29009	1.10636	0.71291	0.802541	K9unK27me2	1.82063	1.91502	0.950711	0.85607	0.929709	K9unK27me2	1.33137	2.07726	0.640926	0.169855	0.270544
K9unK27me3	4.77854	8.8627	0.539174	0.515322	0.675405	K9unK27me3	4.54765	4.41447	1.03017	0.908195	0.953605	K9unK27me3	2.905	4.05229	0.716879	0.106542	0.208588
K9unK27ac	3.79297	2.59812	1.45989	0.121985	0.430627	K9unK27ac	4.27305	3.89483	1.09711	0.666678	0.829619	K9unK27ac	1.94033	3.11194	0.623511	0.015627	0.063253
K9unK27un	5.7205	6.57334	0.870258	0.632061	0.764712	K9unK27un	4.8661	6.03103	0.806844	0.365274	0.638035	K9unK27un	3.59135	5.79542	0.619688	0.006443	0.04423
K9unK36me1	5.38479	3.35008	1.60736	0.113658	0.416509	K9unK36me1	4.60414	4.12087	1.11727	0.625011	0.811212	K9unK36me1	2.91592	4.86559	0.599294	6.6e-05	0.003083
K9unK36me2	4.52953	9.28001	0.488095	0.413638	0.603918	K9unK36me2	3.38123	4.03247	0.838501	0.517153	0.737283	K9unK36me2	2.19912	3.63132	0.605598	0.026207	0.082093
K9unK36me3	5.90994	6.19065	0.954656	0.834166	0.898923	K9unK36me3	6.49064	5.19692	1.24894	0.226316	0.459766	K9unK36me3	3.91595	5.60622	0.698501	0.046967	0.127935
K9unK36un	3.19501	4.14784	0.770283	0.202382	0.460649	K9unK36un	3.48591	5.07857	0.686396	0.097918	0.35884	K9unK36un	2.48795	3.85103	0.646048	0.05831	0.138905
K14acK18ac	1.37631	1.48303	0.928039	0.728976	0.81185	K14acK18ac	0.954482	1.44902	0.658709	0.130908	0.399262	K14acK18ac	1.53766	1.80395	0.852385	0.457188	0.534949
K14acK18un	18.2124	16.8689	1.07964	0.570792	0.727769	K14acK18un	24.1403	21.5694	1.11919	0.505054	0.737283	K14acK18un	24.1164	20.4221	1.1809	0.149777	0.251344
K14acK23ac	6.0172	4.82787	1.24635	0.202853	0.460649	K14acK23ac	7.17717	7.22201	0.993791	0.983306	0.966507	K14acK23ac	7.89354	5.82976	1.35401	0.139579	0.247489
K14acK23un	13.5715	13.5241	1.0035	0.982457	0.989346	K14acK23un	17.9176	15.7964	1.13428	0.518877	0.737283	K14acK23un	17.7605	16.3963	1.0832	0.428601	0.516366
K14acK27me1	5.8935	5.49924	1.07169	0.699829	0.802541	K14acK27me1	8.1484	7.43211	1.09638	0.588244	0.805999	K14acK27me1	10.0048	8.14451	1.22841	0.193435	0.290849
K14acK27me2	3.76772	3.92894	0.958966	0.696037	0.802541	K14acK27me2	4.7929	4.44133	1.07916	0.761851	0.886358	K14acK27me2	4.02394	3.62103	1.11127	0.581102	0.627296
K14acK27me3	2.41214	2.16808	1.11257	0.712707	0.802541	K14acK27me3	2.21268	2.92245	0.757132	0.410929	0.675875	K14acK27me3	2.69353	2.52324	1.06749	0.732035	0.728624
K14acK27ac	4.03019	3.76332	1.07091	0.764211	0.841248	K14acK27ac	5.38411	4.69128	1.14768	0.470628	0.71638	K14acK27ac	3.85886	4.97675	0.775378	0.130512	0.240488
K14acK27un	3.48511	2.99239	1.16466	0.133739	0.456384	K14acK27un	4.5567	3.53124	1.2904	0.401384	0.675875	K14acK27un	5.0729	2.96053	1.71351	0.010163	0.050265
K14acK36me1	6.66566	4.99215	1.33523	0.290702	0.513058	K14acK36me1	7.82502	6.46808	1.20979	0.363211	0.638035	K14acK36me1	8.24756	7.24438	1.13848	0.257156	0.358019
K14acK36me2	3.23503	3.46095	0.934723	0.667066	0.784952	K14acK36me2	4.17439	4.68575	0.890869	0.754092	0.886358	K14acK36me2	4.61421	3.36497	1.37125	0.149484	0.251344
K14acK36me3	3.71615	3.70433	1.00319	0.986286	0.989346	K14acK36me3	5.72746	4.57491	1.25193	0.248096	0.49369	K14acK36me3	5.20385	4.69272	1.10892	0.595287	0.635705
K14acK36un	5.97183	6.19454	0.964047	0.662052	0.783556	K14acK36un	7.36792	7.28968	1.01073	0.959836	0.959362	K14acK36un	7.58841	6.92399	1.09596	0.521889	0.576995
K14unK18ac	5.92614	7.57076	0.782767	0.208471	0.460649	K14unK18ac	6.37715	8.821	0.722951	0.121622	0.399262	K14unK18ac	7.15461	7.67349	0.93238	0.668576	0.690434
K14unK18un	74.4852	74.0773	1.00551	0.906918	0.962131	K14unK18un	68.5281	68.1606	1.00539	0.939405	0.954211	K14unK18un	67.1914	70.1004	0.958502	0.191065	0.290849
K14unK23ac	10.2625	11.5385	0.889414	0.157854	0.459476	K14unK23ac	10.9909	12.7948	0.859013	0.309152	0.589596	K14unK23ac	11.3392	11.6961	0.969486	0.796047	0.763353
K14unK23un	70.1488	70.1095	1.00056	0.988578	0.989346	K14unK23un	63.9143	64.1868	0.995755	0.951293	0.959362	K14unK23un	63.0068	66.0778	0.953524	0.223111	0.32891
K14unK27me1	19.4813	10.8988	1.78747	0.003585	0.056459	K14unK27me1	16.9254	8.27889	2.0444	0.001724	0.033322	K14unK27me1	16.553	11.6765	1.41763	0.023971	0.079696
K14unK27me2	13.1728	16.1006	0.818156	0.298957	0.513058	K14unK27me2	14.877	16.5739	0.897616	0.450231	0.701235	K14unK27me2	13.2156	16.268	0.812368	0.052617	0.131857
K14unK27me3	11.8691	21.2633	0.558197	0.219797	0.465379	K14unK27me3	11.104	16.8601	0.658596	0.166144	0.411121	K14unK27me3	9.67487	15.6195	0.61941	0.015817	0.063253
K14unK27ac	4.17019	5.68833	0.733113	0.207427	0.460649	K14unK27ac	4.88773	6.28676	0.777464	0.142416	0.399262	K14unK27ac	5.52786	6.58629	0.839298	0.269523	0.369758
K14unK27un	31.7179	27.697	1.14517	0.349106	0.554704	K14unK27un	27.111	28.9819	0.935446	0.670265	0.829619	K14unK27un	29.3746	27.6237	1.06338	0.483404	0.544047
K14unK36me1	15.9586	19.0041	0.839745	0.395079	0.603675	K14unK36me1	18.2755	20.9361	0.872918	0.347364	0.636494	K14unK36me1	18.4515	22.1724	0.832183	0.050081	0.128941
K14unK36me2	30.6747	34.9092	0.8787	0.44461	0.610043	K14unK36me2	28.0663	30.8321	0.910295	0.205195	0.435805	K14unK36me2	29.171	29.9896	0.972704	0.645347	0.670127
K14unK36me3	10.5798	14.1774	0.746244	0.038105	0.278877	K14unK36me3	10.6607	14.1993	0.750791	0.135235	0.399262	K14unK36me3	8.27257	13.38	0.618279	0.019645	0.072397
K14unK36un	23.1983	13.5574	1.71112	0.00085	0.02175	K14unK36un	17.9027	11.014	1.62545	0.016677	0.126625	K14unK36un	18.4508	12.2319	1.50842	0.005405	0.039071
K18acK23ac	2.39325	3.24436	0.737665	0.042835	0.278877	K18acK23ac	2.59055	3.95828	0.654464	0.17354	0.411121	K18acK23ac	3.12885	2.73734	1.14303	0.496962	0.555977
K18acK23un	4.90919	5.80943	0.845038	0.452877	0.610043	K18acK23un	4.74108	6.31174	0.751153	0.051326	0.228399	K18acK23un	5.56342	6.7401	0.825421	0.112025	0.214847
K18acK27me1	1.74846	2.15819	0.810151	0.479031	0.636893	K18acK27me1	1.66954	1.57687	1.05877	0.870514	0.929709	K18acK27me1	1.52654	1.84049	0.82942	0.614621	0.645352
K18acK27me2	1.4544	1.82256	0.797998	0.23001	0.467253	K18acK27me2	1.72292	2.00426	0.859629	0.506521	0.737283	K18acK27me2	1.70325	1.98145	0.859598	0.584074	0.627296
K18acK27me3	0.698771	1.07385	0.650716	0.259619	0.471313	K18acK27me3	0.513629	1.63803	0.313565	0.137273	0.399262	K18acK27me3	0.647375	1.43399	0.45145	0.058385	0.138905
K18acK27ac	1.09756	0.802192	1.3682	0.411699	0.603918	K18acK27ac	1.16913	0.988254	1.18303	0.765813	0.886358	K18acK27ac	0.690279	1.13742	0.606881	0.038215	0.110499
K18acK27un	2.30326	3.197	0.720444	0.191501	0.459476	K18acK27un	2.25641	4.06261	0.555409	0.030401	0.172179	K18acK27un	4.12483	3.08409	1.33745	0.384398	0.484627
K18acK36me1	3.36597	3.75829	0.895612	0.636131	0.764712	K18acK36me1	3.3262	3.91732	0.849101	0.441904	0.69405	K18acK36me1	3.46292	3.65831	0.94659	0.758228	0.740245
K18acK36me2	0.775341	0.552957	1.40217	0.23914	0.467253	K18acK36me2	1.04465	1.12986	0.924584	0.847108	0.929709	K18acK36me2	1.48869	0.969901	1.53489	0.143839	0.248023
K18acK36me3	1.16236	1.61717	0.718762	0.226666	0.467253	K18acK36me3	1.24214	2.67837	0.463767	0.202723	0.435504	K18acK36me3	1.62391	1.83082	0.886985	0.731895	0.728624
K18acK36un	1.99878	3.12537	0.639534	0.061292	0.278877	K18acK36un	1.71863	2.54447	0.675437	0.16852	0.411121	K18acK36un	2.11675	3.01842	0.701277	0.165704	0.270544
K18unK23ac	13.8864	13.122	1.05825	0.353747	0.554704	K18unK23ac	15.5775	16.0585	0.970047	0.865976	0.929709	K18unK23ac	16.1039	14.7885	1.08895	0.461089	0.534949
K18unK23un	78.8111	77.8242	1.01268	0.624484	0.764712	K18unK23un	77.0908	73.6715	1.04641	0.408975	0.675875	K18unK23un	75.2038	75.734	0.992999	0.816683	0.779165
K18unK27me1	23.6263	14.2399	1.65916	0.006151	0.089954	K18unK27me1	23.4043	14.1341	1.65587	0.007867	0.073515	K18unK27me1	25.0313	17.9805	1.39214	0.004393	0.035895
K18unK27me2	15.4862	18.207	0.850563	0.251908	0.471313	K18unK27me2	17.947	19.011	0.944032	0.624596	0.811212	K18unK27me2	15.5363	17.9076	0.867581	0.067081	0.148327
K18unK27me3	13.5825	22.3575	0.607514	0.220472	0.465379	K18unK27me3	12.803	18.1445	0.705613	0.187809	0.41903	K18unK27me3	11.721	16.7088	0.701487	0.008031	0.044397
K18unK27ac	7.10282	8.64945	0.821187	0.279033	0.496799	K18unK27ac	9.10271	9.98978	0.911202	0.433	0.685828	K18unK27ac	8.69644	10.4256	0.834143	0.156858	0.260898
K18unK27un	32.8997	27.4924	1.19668	0.233097	0.467253	K18unK27un	29.4113	28.4506	1.03377	0.825255	0.918096	K18unK27un	30.3227	27.5001	1.10264	0.143123	0.248023
K18unK36me1	19.2583	20.238	0.951591	0.794169	0.864926	K18unK36me1	22.7743	23.4868	0.969664	0.806301	0.907817	K18unK36me1	23.2362	25.7585	0.902079	0.049238	0.128531
K18unK36me2	33.1344	37.8172	0.876173	0.417823	0.603918	K18unK36me2	31.1961	34.388	0.90718	0.125266	0.399262	K18unK36me2	32.2965	32.3847	0.997276	0.956673	0.885748
K18unK36me3	13.1336	16.2645	0.807501	0.043778	0.278877	K18unK36me3	15.146	16.0959	0.940985	0.653981	0.825872	K18unK36me3	11.8525	16.2419	0.729748	0.024613	0.079757
K18unK36un	27.1713	16.6265	1.63422	0.001041	0.023692	K18unK36un	23.552	15.7593	1.49448	0.000585	0.01823	K18unK36un	23.9225	16.1375	1.48242	0.001826	0.020186
K23acK27me1	3.82433	3.9002	0.980547	0.922706	0.970525	K23acK27me1	4.31676	3.64503	1.18429	0.390229	0.675313	K23acK27me1	4.19335	4.32065	0.970537	0.849228	0.802072
K23acK27me2	4.35956	4.46045	0.977381	0.851687	0.912999	K23acK27me2	4.8888	5.79388	0.843787	0.684496	0.834299	K23acK27me2	4.69696	4.46468	1.05203	0.675696	0.693973
K23acK27me3	1.93174	1.66862	1.15769	0.603034	0.749705	K23acK27me3	1.45098	2.08418	0.696187	0.395099	0.675875	K23acK27me3	1.69341	1.79809	0.941783	0.714206	0.727812
K23acK27ac	2.15561	1.74112	1.23806	0.505853	0.668216	K23acK27ac	2.17524	2.25264	0.96564	0.924127	0.954211	K23acK27ac	2.67595	2.03338	1.31601	0.16786	0.270544
K23acK27un	4.00846	4.59598	0.872167	0.476276	0.636893	K23acK27un	5.3363	6.24105	0.855032	0.416976	0.677629	K23acK27un	5.97308	4.90907	1.21674	0.431336	0.516366
K23acK36me1	5.01359	4.56496	1.09828	0.699232	0.802541	K23acK36me1	5.2576	6.29674	0.834972	0.142655	0.399262	K23acK36me1	6.66553	5.20517	1.28056	0.169464	0.270544
K23acK36me2	3.88536	3.87261	1.00329	0.981034	0.989346	K23acK36me2	5.14684	4.49964	1.14383	0.651863	0.825872	K23acK36me2	4.53269	3.84044	1.18025	0.314832	0.413795
K23acK36me3	2.55347	2.31138	1.10474	0.44999	0.610043	K23acK36me3	3.58423	3.17012	1.13063	0.712827	0.859532	K23acK36me3	2.18877	2.30584	0.949229	0.749464	0.737496
K23acK36un	4.82727	5.61744	0.859336	0.348865	0.554704	K23acK36un	4.17941	6.05028	0.69078	0.188328	0.41903	K23acK36un	5.84577	6.17442	0.946772	0.732695	0.728624
K23unK27me1	21.5505	12.4978	1.72434	0.007428	0.095056	K23unK27me1	20.7571	12.066	1.7203	0.004865	0.060356	K23unK27me1	22.3644	15.5003	1.44284	0.007531	0.04423
K23unK27me2	12.581	15.5691	0.808075	0.250077	0.471313	K23unK27me2	14.7811	15.2213	0.97108	0.791479	0.899189	K23unK27me2	12.5426	15.4244	0.813166	0.02128	0.075462
K23unK27me3	12.3495	21.7627	0.567462	0.178146	0.459476	K23unK27me3	11.8657	17.6984	0.670439	0.161783	0.411121	K23unK27me3	10.675	16.3447	0.653117	0.006961	0.04423
K23unK27ac	6.04477	7.71052	0.783964	0.245963	0.470663	K23unK27ac	8.0966	8.72539	0.927936	0.687437	0.834299	K23unK27ac	6.71077	9.52966	0.704198	0.022728	0.077668
K23unK27un	31.1945	26.0935	1.19549	0.176814	0.459476	K23unK27un	26.3314	26.2721	1.00226	0.987709	0.966507	K23unK27un	28.4745	25.6751	1.10903	0.079365	0.163918
K23unK36me1	17.6106	19.4313	0.906301	0.604158	0.749705	K23unK36me1	20.8429	21.1074	0.987469	0.929506	0.954211	K23unK36me1	20.0336	24.2116	0.827438	0.000872	0.01261
K23unK36me2	30.0243	34.4975	0.870333	0.401649	0.603918	K23unK36me2	27.0939	31.0182	0.873484	0.033062	0.179014	K23unK36me2	29.2526	29.5142	0.991136	0.884555	0.827125
K23unK36me3	11.7425	15.5703	0.75416	0.016467	0.187684	K23unK36me3	12.8039	15.6041	0.820547	0.135028	0.399262	K23unK36me3	11.2877	15.7668	0.715916	0.036047	0.10754
K23unK36un	24.3428	14.1345	1.72223	0.00121	0.024775	K23unK36un	21.0912	12.2534	1.72125	0.005403	0.060356	K23unK36un	20.1935	12.9815	1.55556	0.000665	0.012423
K27me1K36me1	4.78273	4.66748	1.02469	0.92905	0.970525	K27me1K36me1	6.54986	5.12649	1.27765	0.191731	0.421582	K27me1K36me1	6.69255	7.38741	0.90594	0.460281	0.534949
K27me1K36me2	1.50202	1.61779	0.928439	0.441	0.610043	K27me1K36me2	2.02343	2.64741	0.764305	0.336502	0.622695	K27me1K36me2	1.85797	2.59562	0.71581	0.123143	0.229157
K27me1K36me3	4.48885	4.33652	1.03513	0.899894	0.959652	K27me1K36me3	5.46626	4.41199	1.23896	0.312867	0.590655	K27me1K36me3	5.56452	5.24046	1.06184	0.716389	0.727812
K27me1K36un	14.6012	5.77625	2.5278	0.00038	0.01111	K27me1K36un	11.0343	3.52511	3.1302	0.000427	0.01658	K27me1K36un	12.4428	4.5975	2.70643	0.000343	0.009219
K27me2K36me1	6.509	10.0337	0.648714	0.05914	0.278877	K27me2K36me1	7.45199	10.4281	0.714607	0.092903	0.347273	K27me2K36me1	7.55648	10.0064	0.755165	0.003905	0.034949
K27me2K36me2	4.99452	4.80894	1.03859	0.826925	0.895836	K27me2K36me2	5.60516	5.02074	1.1164	0.602252	0.809357	K27me2K36me2	5.2964	5.45214	0.971435	0.833555	0.791246
K27me2K36me3	1.0417	1.44929	0.718766	0.161165	0.459476	K27me2K36me3	2.00031	2.0558	0.973008	0.959875	0.959362	K27me2K36me3	1.07213	1.1291	0.949544	0.744067	0.736039
K27me2K36un	4.39534	3.73757	1.17599	0.439951	0.610043	K27me2K36un	4.61246	3.51063	1.31386	0.407373	0.675875	K27me2K36un	3.31453	3.30135	1.00399	0.974498	0.893449
K27me3K36me1	4.49095	4.12958	1.08751	0.788358	0.863189	K27me3K36me1	3.32458	5.66158	0.587218	0.020202	0.139845	K27me3K36me1	4.63268	5.76058	0.804204	0.134205	0.244622
K27me3K36me2	4.97454	11.8647	0.419272	0.343645	0.554704	K27me3K36me2	4.29797	7.68173	0.559505	0.278244	0.541707	K27me3K36me2	4.08512	4.87312	0.838297	0.483329	0.544047
K27me3K36me3	3.13648	4.48731	0.698967	0.260114	0.471313	K27me3K36me3	3.42568	4.5523	0.752516	0.489061	0.731245	K27me3K36me3	2.44262	4.19501	0.582268	0.089682	0.181838
K27me3K36un	1.6793	2.9498	0.569293	0.080216	0.341292	K27me3K36un	2.26845	1.88696	1.20217	0.646686	0.825872	K27me3K36un	1.20798	3.31405	0.364503	0.000317	0.009219
K27acK36me1	3.61302	2.33184	1.54943	0.221087	0.465379	K27acK36me1	4.33289	2.89808	1.49509	0.110273	0.388868	K27acK36me1	2.84954	3.48288	0.818156	0.165479	0.270544
K27acK36me2	0.259971	0.787325	0.330195	0.142429	0.459476	K27acK36me2	0.76631	0.40852	1.87582	0.167176	0.411121	K27acK36me2	1.2651	0.55154	2.29376	0.00295	0.027724
K27acK36me3	1.34793	2.47859	0.543829	0.192991	0.459476	K27acK36me3	1.69651	2.42188	0.700493	0.420572	0.677629	K27acK36me3	1.33672	2.93446	0.455525	0.046361	0.127935
K27acK36un	2.97947	3.8539	0.773105	0.340316	0.554704	K27acK36un	3.47613	5.24955	0.662177	0.000801	0.019564	K27acK36un	3.93536	4.59416	0.856601	0.320095	0.415932
K27unK36me1	3.22853	2.83364	1.13936	0.418223	0.603918	K27unK36me1	4.44116	3.28995	1.34992	0.177382	0.411121	K27unK36me1	4.96786	2.77949	1.78733	0.10891	0.211028
K27unK36me2	22.1786	19.2914	1.14966	0.1533	0.459476	K27unK36me2	19.5478	19.7595	0.989286	0.937438	0.954211	K27unK36me2	21.2806	19.8822	1.07033	0.385882	0.484627
K27unK36me3	4.28103	5.13001	0.834507	0.579421	0.732323	K27unK36me3	3.79939	5.33226	0.712529	0.064259	0.272955	K27unK36me3	3.06042	4.57365	0.669142	0.021779	0.075803
K27unK36un	5.5148	3.43441	1.60575	0.050427	0.278877	K27unK36un	3.87934	4.13147	0.938973	0.768272	0.886358	K27unK36un	5.13861	3.34885	1.53444	0.009771	0.050265
# Discoveries	11

## Sheet: Proteoforms
TN						RT						SC						TN						RT						SC
H3.2	AveBAT	AveLiver	BAT/Liver	P value	q value	H3.2	AveBAT	AveLiver	BAT/Liver	P value	q value	H3.2	AveBAT	AveLiver	BAT/Liver	P value	q value	H4	AveBAT	AveLiver	BAT/Liver	P value	q value	H4	AveBAT	AveLiver	BAT/Liver	P value	q value	H4	AveBAT	AveLiver	BAT/Liver	P value	q value
K4me2K9acK14acK18acK23acK27acK36me3	0.000181976	0.0330734	0.00550219	0.171775	0.355877	K4me2K9acK14acK18acK23acK27acK36me3	0.000384908	0.000779318	0.493904	0.293598	0.408648	K4me2K9acK14acK18acK23acK27acK36me3	0.000175535	0.00884556	0.0198444	0.012195	0.287039	K16acK20me1	2.26819	2.37778	0.953911	0.784385	0.937993	K16acK20me1	2.03535	2.44504	0.83244	0.366952	0.786062	K16acK20me1	1.91296	2.40942	0.79395	0.295231	0.639717
K9me2K14ac	0.159058	0.177907	0.894051	0.878261	0.956781	K9me2K14ac	0.167174	0.0262782	6.3617	0.106669	0.408648	K9me2K14ac	0.198564	0.0381789	5.20088	0.018307	0.297408	K8acK16acK20me3	0.0251927	0.118799	0.212062	0.00376	0.224964	K8acK16acK20me3	0.0282703	0.119618	0.236338	0.004526	0.146955	K8acK16acK20me3	0.086888	0.0963501	0.901795	0.811141	0.958161
K9me2K27me2K36me1	5.35429	7.66806	0.698259	0.191293	0.355877	K9me2K27me2K36me1	6.18948	8.06741	0.76722	0.208213	0.408648	K9me2K27me2K36me1	5.91328	7.65618	0.772354	0.015916	0.294292	K20me3K31ac	0.0442798	0.0387909	1.1415	0.744875	0.916196	K20me3K31ac	0.0350867	0.0742417	0.472601	0.38152	0.786062	K20me3K31ac	0.0480917	0.0984105	0.488685	0.216867	0.594984
K27me3K36me3	1.74413	1.60688	1.08541	0.764887	0.8668	K27me3K36me3	1.8058	1.3609	1.32692	0.386623	0.498508	K27me3K36me3	0.950379	1.26012	0.754197	0.377709	0.671462	K16acK20me1K31ac	0.155644	0.263797	0.590014	0.234289	0.42779	K16acK20me1K31ac	0.201961	0.288945	0.69896	0.206893	0.711333	K16acK20me1K31ac	0.126509	0.393832	0.321226	0.014032	0.255084
K27me3K36me2	1.17567	6.25944	0.187824	0.407764	0.53943	K27me3K36me2	0.919738	1.55028	0.593272	0.469759	0.583032	K27me3K36me2	0.48698	0.677793	0.718479	0.456428	0.75185	K20me3	21.2124	19.2087	1.10431	0.165371	0.42779	K20me3	21.56	19.0581	1.13128	0.109837	0.707483	K20me3	19.7418	18.9461	1.042	0.589589	0.78061
K9me2K36me2	18.0109	15.1973	1.18514	0.090739	0.355877	K9me2K36me2	14.4214	14.0562	1.02598	0.89645	0.965746	K9me2K36me2	15.0494	15.0521	0.999821	0.998605	>0.999999	K12acK16acK20me1K31ac	0.00119933	0.0799608	0.014999	0.007838	0.224964	K12acK16acK20me1K31ac	0.0174862	0.104101	0.167973	0.008283	0.178288	K12acK16acK20me1K31ac	0.0469579	0.100115	0.46904	0.023994	0.255084
K9me2K27me3K36me1	1.91282	2.83024	0.675851	0.479048	0.603838	K9me2K27me3K36me1	1.5676	3.65681	0.42868	0.026063	0.408648	K9me2K27me3K36me1	2.28358	3.4082	0.670025	0.222842	0.538346	K16acK20me3K31ac	0.412089	0.38722	1.06422	0.853389	>0.999999	K16acK20me3K31ac	0.356689	0.510693	0.698441	0.255709	0.711333	K16acK20me3K31ac	0.276314	0.459205	0.601723	0.100578	0.407451
K9me2K18ac	0.375181	0.362035	1.03631	0.951226	>0.999999	K9me2K18ac	0.107347	0.320645	0.334785	0.210988	0.408648	K9me2K18ac	0.214389	0.264734	0.809828	0.541492	0.820486	K16acK20me2K31ac	0.173285	0.200389	0.864743	0.49926	0.661327	K16acK20me2K31ac	0.134634	0.241205	0.558173	0.00512	0.146955	K16acK20me2K31ac	0.180853	0.249956	0.723539	0.268978	0.639717
K9me1K23acK27me1	0.295339	0.10344	2.85517	0.208009	0.355877	K9me1K23acK27me1	0.0215137	0.000779318	27.6058	0.064047	0.408648	K9me1K23acK27me1	0.00675335	0.226917	0.0297613	0.14357	0.507755	K20me2K31ac	0.0511246	0.115424	0.442929	0.161328	0.42779	K20me2K31ac	0.0910422	0.076538	1.1895	0.786973	0.9608	K20me2K31ac	0.068082	0.100214	0.679366	0.48439	0.693673
K27me2K36me2	0.74403	0.642603	1.15784	0.837036	0.926198	K27me2K36me2	0.384283	0.5493	0.699587	0.609526	0.724771	K27me2K36me2	0.0242621	0.975646	0.0248677	0.018773	0.297408	K12acK16acK20me2K31ac	0.0232621	0.0437289	0.531962	0.396699	0.558425	K12acK16acK20me2K31ac	0.0456211	0.0520932	0.875759	0.702574	0.90286	K12acK16acK20me2K31ac	0.0228486	0.0333806	0.684487	0.489364	0.693673
K18acK36me1	0.28489	0.412499	0.690644	0.500551	0.619258	K18acK36me1	0.280476	0.333557	0.840864	0.733328	0.836879	K18acK36me1	0.126185	0.237946	0.530309	0.548851	0.821218	K20me1K31ac	1.59118	1.279	1.24408	0.313275	0.490417	K20me1K31ac	1.43699	1.22574	1.17234	0.048833	0.52556	K20me1K31ac	1.33684	1.51617	0.881722	0.536959	0.736587
K9me2K27me1K36me1	0.0215561	0.586432	0.0367581	0.112454	0.355877	K9me2K27me1K36me1	0.640303	0.193882	3.30254	0.151986	0.408648	K9me2K27me1K36me1	0.216084	0.301569	0.716533	0.642441	0.903944	K8acK12acK16acK20me2	0.018012	0.0546164	0.329791	0.08013	0.36551	K8acK12acK16acK20me2	0.0119981	0.0304635	0.393852	0.233543	0.711333	K8acK12acK16acK20me2	0.0201708	0.0599386	0.336524	0.063375	0.336876
K9me3K36me1	0.000181976	0.0920482	0.00197696	0.13957	0.355877	K9me3K36me1	0.784984	0.320013	2.45298	0.40919	0.522109	K9me3K36me1	0.76114	0.305272	2.49332	0.367481	0.664467	K16ac	0.593407	0.12651	4.69059	0.249387	0.42779	K16ac	0.245211	0.0904477	2.71108	0.046386	0.52556	K16ac	0.0994811	0.294774	0.337483	0.100327	0.407451
K23acK27me2K36me1	0.129408	0.076146	1.69947	0.436456	0.562081	K23acK27me2K36me1	0.000384908	0.112368	0.00342542	0.087646	0.408648	K23acK27me2K36me1	0.0865958	0.0231984	3.73284	0.283227	0.591914	K8acK12acK16acK20me1K31ac	0.00937065	0.0138505	0.676557	0.537497	0.701189	K8acK12acK16acK20me1K31ac	0.006556	0.0153981	0.425767	0.277574	0.711333	K8acK12acK16acK20me1K31ac	0.011962	0.0163059	0.733599	0.653646	0.820527
K9me3K36me3	0.000181976	0.00891391	0.0204148	0.371216	0.506113	K9me3K36me3	0.0566919	0.000779318	72.7455	0.069671	0.408648	K9me3K36me3	0.00161454	0.0302519	0.0533699	0.165973	0.510866	K20me2	37.3757	38.53	0.970042	0.327744	0.503906	K20me2	36.0384	39.4438	0.913665	0.040796	0.52556	K20me2	36.1403	37.467	0.96459	0.037597	0.270573
K23acK36me1	0.065704	0.363832	0.180589	0.284042	0.420516	K23acK36me1	0.227642	0.159412	1.42801	0.77535	0.870088	K23acK36me1	0.0341075	0.282559	0.120709	0.039393	0.382803	K16acK20me2	21.7139	20.6623	1.05089	0.459025	0.627335	K16acK20me2	22.0993	20.6791	1.06868	0.280898	0.711333	K16acK20me2	24.1363	21.0478	1.14674	0.021032	0.255084
K9me3K27me1	5.46901	0.897902	6.09088	5.1e-05	0.013678	K9me3K27me1	3.23077	0.496737	6.50399	8.3e-05	0.044789	K9me3K27me1	3.34568	0.533838	6.26722	0.007577	0.238264	K12acK20me2	0.0990764	0.193408	0.512266	0.128071	0.42411	K12acK20me2	0.0997646	0.143316	0.696116	0.211953	0.711333	K12acK20me2	0.164499	0.160027	1.02795	0.933622	>0.999999
K9me2K27acK36me1	0.273985	0.701902	0.390347	0.241077	0.373555	K9me2K27acK36me1	0.579952	0.682084	0.850265	0.726358	0.833113	K9me2K27acK36me1	0.759103	0.789641	0.961327	0.925391	0.996924	K16acK20me3	4.7302	5.61106	0.843014	0.10192	0.398878	K16acK20me3	5.44138	4.75872	1.14345	0.154152	0.707483	K16acK20me3	5.79974	5.62042	1.03191	0.597352	0.78061
K9me3K27me2K36me1	0.000181976	0.116374	0.00156372	0.351552	0.49185	K9me3K27me2K36me1	0.000384908	0.000779318	0.493904	0.293598	0.408648	K9me3K27me2K36me1	0.043494	0.0221719	1.96167	0.442701	0.744848	K20me1	4.03628	4.95044	0.815338	0.215969	0.42779	K20me1	4.74785	5.36893	0.88432	0.025294	0.435568	K20me1	4.06323	5.16948	0.786004	0.000346	0.029448
K9me3	2.14738	0.271917	7.89719	8e-06	0.004364	K9me3	1.43158	0.370012	3.86901	0.005375	0.408648	K9me3	1.50681	0.336842	4.47334	0.004861	0.201415	K8acK12acK16acK20me2K31ac	0.108957	0.110881	0.982648	0.968328	>0.999999	K8acK12acK16acK20me2K31ac	0.0707508	0.0776471	0.911184	0.759025	0.956207	K8acK12acK16acK20me2K31ac	0.123347	0.125268	0.984665	0.945876	>0.999999
K27me1K36me2	0.000181976	0.167692	0.00108518	0.063903	0.355877	K27me1K36me2	0.000384908	0.182387	0.00211039	0.165306	0.408648	K27me1K36me2	0.000175535	0.217871	0.000805683	0.106635	0.463065	K8acK12acK16acK20me3K31ac	0.219323	0.0943651	2.3242	0.116599	0.42411	K8acK12acK16acK20me3K31ac	0.0636977	0.0534187	1.19242	0.469947	0.858419	K8acK12acK16acK20me3K31ac	0.0567743	0.0717103	0.791718	0.381501	0.662177
Unmodified	0.000181976	0.402455	0.000452165	0.06793	0.355877	Unmodified	0.000384908	0.882132	0.000436338	0.139013	0.408648	Unmodified	0.0188555	0.250952	0.0751359	0.040624	0.382803	K8acK12acK16acK20me1	0.0235342	0.0981949	0.239668	0.147845	0.42779	K8acK12acK16acK20me1	0.0690184	0.0658347	1.04836	0.91658	>0.999999	K8acK12acK16acK20me1	0.0515122	0.0957033	0.538249	0.227536	0.604747
K9me2	1.15237	0.298324	3.86281	0.000185	0.033026	K9me2	0.977762	0.298091	3.28008	0.009752	0.408648	K9me2	0.86467	0.279604	3.09248	0.014213	0.287039	K5acK8acK12acK16acK20me3	0.562976	0.156339	3.601	0.123421	0.42411	K5acK8acK12acK16acK20me3	0.261846	0.111947	2.33902	0.139104	0.707483	K5acK8acK12acK16acK20me3	0.185164	0.0949017	1.95111	0.027095	0.256046
K27me1	0.0464346	0.0702279	0.661199	0.583438	0.705471	K27me1	0.000384908	0.0628197	0.00612719	0.003133	0.408648	K27me1	0.000175535	0.0281918	0.00622646	0.156635	0.510866	Unmodified	0.482377	0.904696	0.533192	0.006594	0.224964	Unmodified	0.905034	1.10497	0.819058	0.383445	0.786062	Unmodified	0.642248	1.12277	0.572021	0.018142	0.255084
K9me2K27me1	6.89718	2.73012	2.52633	0.028359	0.355877	K9me2K27me1	5.99971	1.73772	3.45263	0.001942	0.348693	K9me2K27me1	6.45946	1.73511	3.7228	0.000225	0.056585	K12acK16acK31ac	0.289726	0.406704	0.712376	0.216925	0.42779	K12acK16acK31ac	0.330638	0.422153	0.783218	0.357265	0.786062	K12acK16acK31ac	0.302267	0.397323	0.760759	0.246986	0.636549
K27me2	0.000181976	0.114902	0.00158375	0.131711	0.355877	K27me2	0.000384908	0.122836	0.00313351	0.066678	0.408648	K27me2	0.000175535	0.0655662	0.00267722	0.084964	0.463065	K5acK8acK12acK16acK20me2	0.372953	0.064324	5.79804	0.137034	0.42779	K5acK8acK12acK16acK20me2	0.163124	0.0824252	1.97905	0.249943	0.711333	K5acK8acK12acK16acK20me2	0.0917452	0.0720091	1.27408	0.460474	0.680925
K9me1K27me1	0.000181976	7.59848e-05	2.3949	0.220405	0.355877	K9me1K27me1	0.000384908	0.000779318	0.493904	0.293598	0.408648	K9me1K27me1	0.000175535	0.0511425	0.00343227	0.323109	0.623572	K8acK12acK16ac	0.00119933	0.000515123	2.32824	0.268301	0.42779	K8acK12acK16ac	0.000537398	0.00817342	0.0657495	0.124282	0.707483	K8acK12acK16ac	0.00279477	0.00920835	0.303504	0.407992	0.665073
K36me2	1.36398	1.07298	1.27121	0.363924	0.501286	K36me2	1.01544	0.985766	1.0301	0.914078	0.978863	K36me2	0.946869	0.917409	1.03211	0.826581	0.927578	K8acK20me3	0.01963	0.000515123	38.1074	0.186165	0.42779	K8acK20me3	0.00533473	0.0176031	0.303056	0.179194	0.707483	K8acK20me3	0.000534925	0.0233437	0.0229152	0.033309	0.270573
K23acK27me1	0.252237	0.850527	0.296566	0.1291	0.355877	K23acK27me1	0.435821	0.509589	0.85524	0.810412	0.901339	K23acK27me1	0.051107	0.74268	0.0688143	0.057203	0.463065	K16acK31ac	0.245707	0.453007	0.542391	0.168875	0.42779	K16acK31ac	0.31718	0.269333	1.17765	0.664734	0.889231	K16acK31ac	0.42984	0.350274	1.22715	0.674494	0.831387
K27ac	0.000181976	0.107916	0.00168627	0.180823	0.355877	K27ac	0.000384908	0.324984	0.00118439	0.169038	0.408648	K27ac	0.000175535	0.164567	0.00106665	0.109387	0.463065	K31ac	1.17216	1.13384	1.0338	0.872087	>0.999999	K31ac	1.19499	0.858237	1.39238	0.102685	0.707483	K31ac	1.44843	0.984024	1.47195	0.107799	0.407451
K27me2K36me1	0.000181976	7.59848e-05	2.3949	0.220405	0.355877	K27me2K36me1	0.000384908	0.000779318	0.493904	0.293598	0.408648	K27me2K36me1	0.000175535	0.058822	0.00298417	0.171314	0.511755	K12ac	0.266429	0.0863288	3.08621	0.196107	0.42779	K12ac	0.128042	0.134041	0.955245	0.92242	>0.999999	K12ac	0.0999953	0.072869	1.37226	0.31591	0.639717
K27me1K36me3	0.126754	0.258072	0.491158	0.589768	0.709913	K27me1K36me3	0.000384908	0.15727	0.00244743	0.115846	0.408648	K27me1K36me3	0.000175535	0.273031	0.000642912	0.123561	0.481899	K12acK31ac	0.00599586	0.00601666	0.996543	0.994894	>0.999999	K12acK31ac	0.000597568	0.000743963	0.803223	0.766298	0.956207	K12acK31ac	0.00210292	0.00586611	0.358486	0.460289	0.680925
K27me3K36me1	0.107302	0.236349	0.453998	0.292289	0.430146	K27me3K36me1	0.204424	0.324685	0.629607	0.561736	0.678429	K27me3K36me1	0.462847	0.554662	0.834467	0.792984	0.903944	K5acK8acK12acK16acK20me2K31ac	0.0516107	0.282687	0.182572	0.053709	0.360474	K5acK8acK12acK16acK20me2K31ac	0.154465	0.26301	0.587297	0.351134	0.786062	K5acK8acK12acK16acK20me2K31ac	0.194691	0.286266	0.680105	0.389984	0.663362
K9me1K27me2K36me1	0.000181976	7.59848e-05	2.3949	0.220405	0.355877	K9me1K27me2K36me1	0.000384908	0.000779318	0.493904	0.293598	0.408648	K9me1K27me2K36me1	0.000175535	0.0618568	0.00283776	0.023032	0.326484	K5acK16acK31ac	0.00630926	0.0223104	0.282795	0.388689	0.557769	K5acK16acK31ac	0.00858913	0.0269884	0.318253	0.178211	0.707483	K5acK16acK31ac	0.0103074	0.0148034	0.696286	0.328997	0.644847
K9me1K36me2	0.000181976	0.0713705	0.00254974	0.300079	0.438189	K9me1K36me2	0.191267	0.278175	0.687578	0.663535	0.778678	K9me1K36me2	0.0140009	0.0234329	0.597489	0.508891	0.799166	K12acK20me2K31ac	0.0188378	0.0518416	0.363372	0.061335	0.360474	K12acK20me2K31ac	0.0359835	0.0550371	0.653804	0.272076	0.711333	K12acK20me2K31ac	0.0523211	0.0513404	1.0191	0.965267	>0.999999
K9me2K36me1	0.234067	0.0342479	6.83449	0.2716	0.406602	K9me2K36me1	0.000384908	0.0398982	0.00964725	0.088624	0.408648	K9me2K36me1	0.0993972	0.102674	0.968085	0.972942	>0.999999	K8acK16acK20me2	0.228269	0.199714	1.14298	0.766211	0.929166	K8acK16acK20me2	0.228833	0.224707	1.01836	0.952908	>0.999999	K8acK16acK20me2	0.22666	0.194121	1.16762	0.605765	0.78061
K9me3K36me2	1.35704	1.37561	0.986501	0.976139	>0.999999	K9me3K36me2	1.4331	1.93491	0.740655	0.478016	0.589206	K9me3K36me2	2.65268	2.3651	1.12159	0.755983	0.903944	K8acK20me2K31ac	0.00119933	0.0104875	0.114358	0.124077	0.42411	K8acK20me2K31ac	0.00580799	0.00804381	0.722045	0.456392	0.854247	K8acK20me2K31ac	0.0127926	0.022028	0.580743	0.5091	0.709819
K9me2K27me1K36me2	0.496467	0.319251	1.5551	0.375135	0.50886	K9me2K27me1K36me2	0.537068	0.685763	0.783169	0.712835	0.822203	K9me2K27me1K36me2	0.597754	0.714555	0.83654	0.82114	0.924032	K12acK20me3	0.0961734	0.0994656	0.966901	0.930818	>0.999999	K12acK20me3	0.104519	0.10496	0.995798	0.991466	>0.999999	K12acK20me3	0.129635	0.132598	0.977654	0.963744	>0.999999
K9me2K27ac	0.317654	0.421043	0.754446	0.775441	0.872193	K9me2K27ac	0.272513	0.236087	1.15429	0.812973	0.901339	K9me2K27ac	0.943993	0.360619	2.6177	0.006654	0.238264	K8acK12acK20me1	0.0463602	0.0590556	0.785026	0.480125	0.645918	K8acK12acK20me1	0.0768384	0.0561878	1.36753	0.57103	0.889231	K8acK12acK20me1	0.0252876	0.0505305	0.500442	0.012313	0.255084
K9me2K23ac	0.636942	0.983303	0.647758	0.582037	0.705373	K9me2K23ac	0.255403	0.963824	0.264989	0.181249	0.408648	K9me2K23ac	0.623535	0.883605	0.705672	0.512104	0.800875	K12acK20me3K31ac	0.182017	0.183306	0.992968	0.982861	>0.999999	K12acK20me3K31ac	0.150851	0.212771	0.708983	0.180409	0.707483	K12acK20me3K31ac	0.11164	0.210699	0.529855	0.010669	0.255084
K9me3K27me1K36me1	2.79717	1.24112	2.25375	0.053508	0.355877	K9me3K27me1K36me1	2.92678	1.47633	1.98247	0.106745	0.408648	K9me3K27me1K36me1	1.60059	3.36859	0.475151	0.001807	0.162196	K12acK16acK20me2	0.545132	0.550127	0.99092	0.984069	>0.999999	K12acK16acK20me2	0.512101	0.463229	1.1055	0.792297	0.9608	K12acK16acK20me2	0.747893	0.570742	1.31039	0.464358	0.680925
K36me3	2.57172	3.2077	0.801733	0.593347	0.712617	K36me3	2.52522	2.69891	0.935644	0.824307	0.905192	K36me3	1.34556	2.95877	0.45477	0.002543	0.171192	K5acK16acK20me2	0.152201	0.188637	0.806846	0.68929	0.860114	K5acK16acK20me2	0.145034	0.144698	1.00232	0.995668	>0.999999	K5acK16acK20me2	0.249047	0.179302	1.38898	0.438259	0.680925
K23ac	0.324587	0.0872698	3.71935	0.143013	0.355877	K23ac	0.0955915	0.281845	0.339163	0.232603	0.408648	K23ac	0.203384	0.116529	1.74535	0.474615	0.770035	K5acK20me3	0.00119933	0.000515123	2.32824	0.268301	0.42779	K5acK20me3	0.000537398	0.000743963	0.722345	0.681641	0.889231	K5acK20me3	0.000534925	0.0110313	0.0484916	0.345717	0.644847
K4me1K9me2K36me2	0.000181976	0.0137283	0.0132555	0.114611	0.355877	K4me1K9me2K36me2	0.000384908	0.000779318	0.493904	0.293598	0.408648	K4me1K9me2K36me2	0.000175535	0.00470673	0.0372945	0.111758	0.463065	K12acK20me1	0.0031714	0.00748899	0.423475	0.346543	0.523462	K12acK20me1	0.0022902	0.00416205	0.550258	0.574895	0.889231	K12acK20me1	0.00582702	0.00391485	1.48844	0.375387	0.662177
K9me2K27me2	0.000181976	0.256111	0.000710536	0.233027	0.363787	K9me2K27me2	0.144321	0.0240749	5.99467	0.317525	0.430819	K9me2K27me2	0.143684	0.0742477	1.9352	0.572636	0.844714	K12acK16acK20me3	0.0188291	0.037535	0.501641	0.201368	0.42779	K12acK16acK20me3	0.0480339	0.0457749	1.04935	0.930032	>0.999999	K12acK16acK20me3	0.0465734	0.0505728	0.920918	0.85413	0.995119
K9me2K36me3	1.00787	0.522244	1.92988	0.23123	0.363474	K9me2K36me3	0.0816534	0.795932	0.102588	0.078096	0.408648	K9me2K36me3	0.268735	0.168791	1.59212	0.507768	0.799166	K12acK16acK20me1	0.0227787	0.0254012	0.896757	0.869712	>0.999999	K12acK16acK20me1	0.0238919	0.0238494	1.00178	0.997302	>0.999999	K12acK16acK20me1	0.0586112	0.0318784	1.83859	0.208486	0.594984
K14ac	0.198673	0.23555	0.843443	0.860882	0.942825	K14ac	0.000384908	0.000779318	0.493904	0.293598	0.408648	K14ac	0.178066	0.141638	1.25719	0.720823	0.903944	K5acK20me2K31ac	0.0035457	0.0126381	0.280556	0.06697	0.360474	K5acK20me2K31ac	0.0110508	0.0107289	1.03	0.959096	>0.999999	K5acK20me2K31ac	0.00779269	0.0145439	0.535805	0.4488	0.680925
K9me3K27me2	1.98102	0.814844	2.43116	0.105248	0.355877	K9me3K27me2	1.30744	1.15593	1.13107	0.861409	0.935479	K9me3K27me2	1.0225	1.00123	1.02124	0.956157	>0.999999	K8acK20me2	0.00119933	0.00786144	0.152559	0.064583	0.360474	K8acK20me2	0.00326128	0.00734107	0.444251	0.151954	0.707483	K8acK20me2	0.0107472	0.00136813	7.85539	0.017009	0.255084
K9me1K27me2K36me2	0.0588057	0.0110081	5.34204	0.22544	0.360737	K9me1K27me2K36me2	0.000384908	0.0159967	0.0240617	0.373651	0.486227	K9me1K27me2K36me2	0.00476603	0.0411888	0.115712	0.139766	0.506122	K8acK12acK20me3	0.0515723	0.0505022	1.02119	0.976921	>0.999999	K8acK12acK20me3	0.0637788	0.0386003	1.65229	0.405854	0.794182	K8acK12acK20me3	0.0569639	0.0894856	0.636571	0.36301	0.656893
K9me1K27me1K36me1	0.000181976	0.0423293	0.00429906	0.097485	0.355877	K9me1K27me1K36me1	0.000384908	0.000779318	0.493904	0.293598	0.408648	K9me1K27me1K36me1	0.167368	0.0621702	2.69209	0.327522	0.625587	K5acK16acK20me1	0.0232386	0.0337041	0.689489	0.605883	0.767154	K5acK16acK20me1	0.0255587	0.0265582	0.962366	0.946766	>0.999999	K5acK16acK20me1	0.0521873	0.0415836	1.255	0.656036	0.820527
K27acK36me2	0.000181976	0.234332	0.000776573	0.253077	0.387556	K27acK36me2	0.000384908	0.000779318	0.493904	0.293598	0.408648	K27acK36me2	0.00158548	0.0944157	0.0167925	0.074942	0.463065	K8acK16acK20me1	0.0589875	0.082399	0.715876	0.402118	0.558425	K8acK16acK20me1	0.0551345	0.0927128	0.594681	0.180774	0.707483	K8acK16acK20me1	0.0269306	0.0591148	0.455564	0.038176	0.270573
K9me2K27me3	1.29928	1.38154	0.940458	0.904936	0.978043	K9me2K27me3	1.31367	0.639242	2.05504	0.354076	0.472387	K9me2K27me3	0.338803	1.83084	0.185053	0.00042	0.056585	K8acK20me1K31ac	0.0148907	0.0162699	0.91523	0.905495	>0.999999	K8acK20me1K31ac	0.00817553	0.0295981	0.276218	0.317884	0.760273	K8acK20me1K31ac	0.0189849	0.0285529	0.664903	0.600719	0.78061
K9me1K18acK36me1	0.018916	7.59848e-05	248.945	0.172406	0.355877	K9me1K18acK36me1	0.000384908	0.000779318	0.493904	0.293598	0.408648	K9me1K18acK36me1	0.00096683	0.0222463	0.0434603	0.035839	0.382803	K8acK16acK31ac	0.122659	0.0652905	1.87867	0.262293	0.42779	K8acK16acK31ac	0.0683127	0.056467	1.20978	0.660749	0.889231	K8acK16acK31ac	0.0664279	0.083808	0.79262	0.340049	0.644847
K9me3K27me3	0.000181976	0.277466	0.00065585	0.359601	0.498493	K9me3K27me3	0.11506	0.000779318	147.642	0.16097	0.408648	K9me3K27me3	0.0518124	0.114883	0.451001	0.528249	0.810659	K8acK12acK20me1K31ac	0.00119933	0.00989624	0.12119	0.066987	0.360474	K8acK12acK20me1K31ac	0.000537398	0.0240249	0.0223684	0.00075	0.064593	K8acK12acK20me1K31ac	0.00530999	0.0255411	0.2079	0.057777	0.336876
K9me2K27me2K36me2	1.16204	1.38763	0.837428	0.627331	0.749899	K9me2K27me2K36me2	1.69339	1.39784	1.21143	0.428038	0.539853	K9me2K27me2K36me2	1.57346	1.5445	1.01875	0.906054	0.985952	K5acK8acK31ac	0.00119933	0.000515123	2.32824	0.268301	0.42779	K5acK8acK31ac	0.000537398	0.000743963	0.722345	0.681641	0.889231	K5acK8acK31ac	0.000534925	0.00318619	0.167889	0.094329	0.407451
K9me1K23acK36me2	0.0970444	0.0841431	1.15333	0.827104	0.919014	K9me1K23acK36me2	0.675817	0.013206	51.175	0.298445	0.411144	K9me1K23acK36me2	0.0149621	0.0435703	0.343401	0.213756	0.538346	K8acK20me3K31ac	0.00119933	0.000515123	2.32824	0.268301	0.42779	K8acK20me3K31ac	0.000537398	0.000743963	0.722345	0.681641	0.889231	K8acK20me3K31ac	0.00210483	0.00523523	0.402051	0.407898	0.665073
K9me2K27me1K36me3	0.687287	1.18968	0.577707	0.415891	0.547471	K9me2K27me1K36me3	0.71489	0.81801	0.873938	0.784022	0.87799	K9me2K27me1K36me3	1.26325	1.02695	1.2301	0.276728	0.583649	K5acK16acK20me3	0.00989134	0.0266623	0.370986	0.062742	0.360474	K5acK16acK20me3	0.0153032	0.0221607	0.690556	0.492176	0.864824	K5acK16acK20me3	0.0156046	0.0213083	0.732325	0.303696	0.639717
K9me2K18acK36me1	0.214287	0.203095	1.05511	0.93436	0.990811	K9me2K18acK36me1	0.339022	0.0402833	8.41594	0.034627	0.408648	K9me2K18acK36me1	0.342084	0.176123	1.9423	0.312472	0.609831	K8acK16acK20me1K31ac	0.00119933	0.000515123	2.32824	0.268301	0.42779	K8acK16acK20me1K31ac	0.000537398	0.000743963	0.722345	0.681641	0.889231	K8acK16acK20me1K31ac	0.000534925	0.00611747	0.0874422	0.160159	0.523903
K27acK36me1	0.000181976	0.197001	0.000923731	0.23055	0.363473	K27acK36me1	0.145642	0.501734	0.290277	0.185305	0.408648	K27acK36me1	0.000175535	0.163258	0.0010752	0.043128	0.387186	K5acK8acK16acK20me3	0.00552577	0.000515123	10.7271	0.032774	0.360474	K5acK8acK16acK20me3	0.000537398	0.000743963	0.722345	0.681641	0.889231	K5acK8acK16acK20me3	0.00482327	0.00489928	0.984485	0.986181	>0.999999
K9me1K27ac	0.000181976	0.0601862	0.00302355	0.171187	0.355877	K9me1K27ac	0.000384908	0.45288	0.000849912	0.052643	0.408648	K9me1K27ac	0.0756181	0.090776	0.833019	0.768327	0.903944	K5acK8acK12acK16acK31ac	0.00119933	0.00863635	0.13887	0.034999	0.360474	K5acK8acK12acK16acK31ac	0.00272613	0.0100829	0.270372	0.259812	0.711333	K5acK8acK12acK16acK31ac	0.00452286	0.004038	1.12007	0.914688	>0.999999
K9me2K18acK27me1	0.16769	0.146678	1.14325	0.909576	0.978043	K9me2K18acK27me1	0.106292	0.105774	1.0049	0.996795	>0.999999	K9me2K18acK27me1	0.0116835	0.260347	0.0448766	0.254748	0.561914	K12acK20me1K31ac	0.00119933	0.000515123	2.32824	0.268301	0.42779	K12acK20me1K31ac	0.016509	0.0195926	0.842614	0.841562	0.993433	K12acK20me1K31ac	0.0053784	0.0206581	0.260353	0.414449	0.665073
K9me1K27me1K36me2	0.000181976	7.59848e-05	2.3949	0.220405	0.355877	K9me1K27me1K36me2	0.000384908	0.0945955	0.00406899	0.041843	0.408648	K9me1K27me1K36me2	0.0376226	0.0524478	0.717334	0.768179	0.903944	K8acK12acK20me2	0.00119933	0.00336636	0.356269	0.372533	0.550092	K8acK12acK20me2	0.00107991	0.000743963	1.45156	0.624323	0.889231	K8acK12acK20me2	0.00318329	0.00285748	1.11402	0.878641	>0.999999
K9me1K27me3K36me1	0.0348443	0.0413912	0.841829	0.885708	0.960176	K9me1K27me3K36me1	0.000384908	0.0193983	0.0198424	0.187505	0.408648	K9me1K27me3K36me1	0.158053	0.00701034	22.5457	0.090519	0.463065	K5acK20me2	0.00119933	0.000515123	2.32824	0.268301	0.42779	K5acK20me2	0.000537398	0.000743963	0.722345	0.681641	0.889231	K5acK20me2	0.000534925	0.00129638	0.41263	0.149828	0.514979
K9me1K14ac	0.000181976	0.00311536	0.0584125	0.156122	0.355877	K9me1K14ac	0.000384908	0.000779318	0.493904	0.293598	0.408648	K9me1K14ac	0.000175535	0.0254167	0.00690629	0.266925	0.575116	K5acK8acK12acK16acK20me3K31ac	0.00119933	0.0374193	0.0320511	0.089149	0.36551	K5acK8acK12acK16acK20me3K31ac	0.0265314	0.0323064	0.821243	0.842283	0.993433	K5acK8acK12acK16acK20me3K31ac	0.0397045	0.0359829	1.10343	0.894888	>0.999999
K9me1K23acK36me1	0.0654774	0.0170137	3.84851	0.207484	0.355877	K9me1K23acK36me1	0.055917	0.012692	4.40569	0.363226	0.4772	K9me1K23acK36me1	0.0603387	0.093322	0.646565	0.551576	0.823009	K8acK16acK20me3K31ac	0.010175	0.0281938	0.360895	0.086472	0.36551	K8acK16acK20me3K31ac	0.00730516	0.0129548	0.563896	0.39468	0.790277	K8acK16acK20me3K31ac	0.00487566	0.0132443	0.368133	0.216445	0.594984
K9me1K27me1K36me3	0.234388	0.0879401	2.66531	0.427967	0.555162	K9me1K27me1K36me3	0.31902	0.0525898	6.0662	0.305054	0.417048	K9me1K27me1K36me3	0.0536585	0.104448	0.513734	0.556599	0.82821	K5acK8acK16acK20me1	0.0168859	0.0275716	0.612438	0.563523	0.72417	K5acK8acK16acK20me1	0.0158269	0.00780709	2.02725	0.363665	0.786062	K5acK8acK16acK20me1	0.0113954	0.0120128	0.948605	0.933834	>0.999999
K9me1K27acK36me1	0.0286257	0.0637664	0.448915	0.414599	0.547117	K9me1K27acK36me1	0.164231	0.0927198	1.77126	0.485959	0.596269	K9me1K27acK36me1	0.317125	0.0668654	4.74274	0.324811	0.623572	K5acK20me3K31ac	0.00243669	0.000525099	4.64044	0.024988	0.360474	K5acK20me3K31ac	0.00244519	0.000743963	3.28671	0.150067	0.707483	K5acK20me3K31ac	0.00338246	0.000703072	4.81097	0.206566	0.594984
K9me2K27acK36me2	0.070365	0.195612	0.359717	0.111074	0.355877	K9me2K27acK36me2	0.142038	0.0157357	9.02648	0.236766	0.408648	K9me2K27acK36me2	0.348081	0.0848701	4.10134	0.244305	0.551444	K5acK8acK16acK20me3K31ac	0.00556255	0.000515123	10.7985	0.018054	0.360474	K5acK8acK16acK20me3K31ac	0.00208258	0.000743963	2.79931	0.263627	0.711333	K5acK8acK16acK20me3K31ac	0.00361443	0.00269206	1.34263	0.772173	0.924976
K9me2K27me2K36me3	0.0445636	7.59848e-05	586.48	0.106616	0.355877	K9me2K27me2K36me3	0.0464779	0.0469719	0.989483	0.991227	>0.999999	K9me2K27me2K36me3	0.000175535	0.0366441	0.00479027	0.09581	0.463065	K12acK16acK20me3K31ac	0.00119933	0.0132321	0.0906379	0.088224	0.36551	K12acK16acK20me3K31ac	0.00318231	0.0156011	0.20398	0.214968	0.711333	K12acK16acK20me3K31ac	0.00977383	0.00763094	1.28082	0.732764	0.890309
K9me2K27me3K36me2	2.60092	3.87624	0.67099	0.39667	0.532528	K9me2K27me3K36me2	2.57799	3.93811	0.654626	0.242602	0.408648	K9me2K27me3K36me2	2.93388	3.47001	0.845496	0.594338	0.868669	K5acK12acK31ac	0.00783255	0.0435492	0.179855	0.194087	0.42779	K5acK12acK31ac	0.02716	0.00794767	3.41735	0.09841	0.707483	K5acK12acK31ac	0.0022492	0.0157891	0.142453	0.110187	0.407451
K9me3K27me2K36me2	0.0275867	0.00813586	3.39075	0.210467	0.355877	K9me3K27me2K36me2	0.0274779	0.000779318	35.2589	0.027391	0.408648	K9me3K27me2K36me2	0.039369	0.0170233	2.31265	0.142864	0.507755	K5acK12acK16acK20me2	0.00119933	0.0258734	0.0463538	0.066667	0.360474	K5acK12acK16acK20me2	0.000537398	0.00532198	0.100977	0.309983	0.760273	K5acK12acK16acK20me2	0.0253891	0.0110734	2.2928	0.348771	0.644847
K9me3K23acK36me1	0.0584741	0.00325084	17.9874	0.155296	0.355877	K9me3K23acK36me1	0.0567632	0.287489	0.197445	0.48423	0.595504	K9me3K23acK36me1	0.0966865	0.0148056	6.5304	0.003968	0.195079	K5acK8acK12acK20me2	0.00119933	0.00376174	0.318823	0.247096	0.42779	K5acK8acK12acK20me2	0.000537398	0.000743963	0.722345	0.681641	0.889231	K5acK8acK12acK20me2	0.000534925	0.00506476	0.105617	0.043803	0.286572
K9me2K23acK27me1K36me1	0.0495552	0.112482	0.440561	0.220316	0.355877	K9me2K23acK27me1K36me1	0.166718	0.157943	1.05556	0.920736	0.984037	K9me2K23acK27me1K36me1	0.429122	0.170665	2.51441	0.365839	0.664467	K5acK8acK12acK20me1	0.00119933	0.000515123	2.32824	0.268301	0.42779	K5acK8acK12acK20me1	0.000537398	0.0104623	0.0513652	0.122831	0.707483	K5acK8acK12acK20me1	0.000534925	0.0116845	0.0457807	0.203881	0.594984
K9me2K23acK27me1	0.319627	0.0565954	5.64758	0.014223	0.355877	K9me2K23acK27me1	0.0755204	0.0331877	2.27555	0.239042	0.408648	K9me2K23acK27me1	0.31045	0.0480144	6.46577	0.193661	0.524566	K5acK12acK20me2	0.00255282	0.00353672	0.721804	0.37695	0.550092	K5acK12acK20me2	0.00142208	0.00642596	0.221302	0.212187	0.711333	K5acK12acK20me2	0.00603226	0.00040303	14.9673	0.062506	0.336876
K9me3K27me1K36me3	0.000181976	7.59848e-05	2.3949	0.220405	0.355877	K9me3K27me1K36me3	0.000384908	0.000779318	0.493904	0.293598	0.408648	K9me3K27me1K36me3	0.0393896	0.00571483	6.89252	0.10565	0.463065	K8acK12acK16acK31ac	0.00119933	0.00378223	0.317096	0.145541	0.42779	K8acK12acK16acK31ac	0.000537398	0.000743963	0.722345	0.681641	0.889231	K8acK12acK16acK31ac	0.00634601	0.00040303	15.7458	0.151375	0.514979
K23acK27me3K36me3	0.0950131	7.59848e-05	1250.42	0.047868	0.355877	K23acK27me3K36me3	0.258162	0.0599875	4.3036	0.206489	0.408648	K23acK27me3K36me3	0.000175535	0.106782	0.00164386	0.012385	0.287039	K5acK8acK12acK16acK20me1K31ac	0.00119933	0.0102699	0.116781	0.08134	0.36551	K5acK8acK12acK16acK20me1K31ac	0.000537398	0.000743963	0.722345	0.681641	0.889231	K5acK8acK12acK16acK20me1K31ac	0.0120691	0.00040303	29.9459	0.2732	0.639717
K18acK23acK27ac	0.161878	0.200031	0.809265	0.723972	0.832101	K18acK23acK27ac	0.244353	0.33331	0.73311	0.668146	0.782384	K18acK23acK27ac	0.239404	0.172645	1.38668	0.384615	0.68149	K5acK8acK20me2K31ac	0.00119933	0.000515123	2.32824	0.268301	0.42779	K5acK8acK20me2K31ac	0.00138272	0.000743963	1.85859	0.478561	0.858419	K5acK8acK20me2K31ac	0.00345	0.00040303	8.56016	0.103781	0.407451
K9me2K14acK27me1K36me3	1.54796	1.55172	0.997577	0.989385	>0.999999	K9me2K14acK27me1K36me3	1.79937	2.03098	0.885961	0.428956	0.539853	K9me2K14acK27me1K36me3	1.90713	2.39107	0.797605	0.422185	0.733581	K8acK12acK20me3K31ac	0.00119933	0.000515123	2.32824	0.268301	0.42779	K8acK12acK20me3K31ac	0.000537398	0.000743963	0.722345	0.681641	0.889231	K8acK12acK20me3K31ac	0.00375043	0.00040303	9.30559	0.102998	0.407451
K9me2K27me3K36me3	0.393142	1.46819	0.267773	0.148463	0.355877	K9me2K27me3K36me3	0.601741	0.956033	0.629414	0.150142	0.408648	K9me2K27me3K36me3	0.544482	1.46887	0.370681	0.110805	0.463065	K5acK8acK12acK20me1K31ac	0.00119933	0.000515123	2.32824	0.268301	0.42779	K5acK8acK12acK20me1K31ac	0.00425452	0.000743963	5.71873	0.118103	0.707483	K5acK8acK12acK20me1K31ac	0.000534925	0.00040303	1.32726	0.311702	0.639717
K9me2K23acK27me2K36me2	1.3704	1.62373	0.843983	0.588375	0.709835	K9me2K23acK27me2K36me2	1.92604	1.60636	1.19901	0.655652	0.771107	K9me2K23acK27me2K36me2	1.6006	1.65442	0.967469	0.859667	0.946952	K5acK20me1K31ac	0.00119933	0.000515123	2.32824	0.268301	0.42779	K5acK20me1K31ac	0.00128785	0.000743963	1.73107	0.44022	0.842288	K5acK20me1K31ac	0.000534925	0.00040303	1.32726	0.311702	0.639717
K9me3K27me3K36me3	0.288464	0.358746	0.80409	0.695861	0.807971	K9me3K27me3K36me3	0.190552	0.241728	0.788291	0.631223	0.745633	K9me3K27me3K36me3	0.0852982	0.131268	0.649802	0.500845	0.795233	K5acK12acK16acK20me3K31ac	0.00690826	0.000515123	13.4109	0.051088	0.360474	K5acK12acK16acK20me3K31ac	0.000537398	0.000743963	0.722345	0.681641	0.889231	K5acK12acK16acK20me3K31ac	0.000534925	0.00040303	1.32726	0.311702	0.639717
K14acK18acK27me1K36me3	0.0458388	0.03161	1.45014	0.555162	0.68052	K14acK18acK27me1K36me3	0.043012	0.0322086	1.33542	0.793157	0.886377	K14acK18acK27me1K36me3	0.0164948	0.0198026	0.832961	0.774329	0.903944	K5acK8acK12acK16acK20me1	0.00225615	0.000515123	4.37983	0.036027	0.360474	K5acK8acK12acK16acK20me1	0.000537398	0.000743963	0.722345	0.681641	0.889231	K5acK8acK12acK16acK20me1	0.000534925	0.00040303	1.32726	0.311702	0.639717
K9me2K14acK23acK27me2	0.175093	0.102746	1.70413	0.483898	0.60759	K9me2K14acK23acK27me2	0.254587	0.323119	0.787905	0.825117	0.905192	K9me2K14acK23acK27me2	0.285121	0.118858	2.39884	0.162458	0.510866
K9me2K23acK27me2K36me3	0.673737	0.986744	0.682788	0.368459	0.504312	K9me2K23acK27me2K36me3	0.997839	1.35669	0.735495	0.614995	0.729663	K9me2K23acK27me2K36me3	0.382242	0.716776	0.53328	0.089667	0.463065
K9me1K27me3K36me3	0.00476411	0.0222951	0.213684	0.18408	0.355877	K9me1K27me3K36me3	0.000384908	0.0598747	0.00642856	0.146301	0.408648	K9me1K27me3K36me3	0.000175535	0.00897227	0.0195642	0.017291	0.294292
K9me1K18acK27me1K36me1	0.000181976	0.19378	0.000939086	0.152709	0.355877	K9me1K18acK27me1K36me1	0.0261928	0.0518818	0.504855	0.401324	0.513475	K9me1K18acK27me1K36me1	0.106067	0.0491677	2.15725	0.448108	0.74498
K9me2K27acK36me3	1.32618	2.42626	0.546594	0.204318	0.355877	K9me2K27acK36me3	1.4305	2.3674	0.604249	0.336163	0.451556	K9me2K27acK36me3	1.14116	2.81681	0.405125	0.034949	0.382803
K9me2K14acK36me2	0.188315	0.577816	0.325908	0.065479	0.355877	K9me2K14acK36me2	0.553544	1.17433	0.47137	0.271018	0.408648	K9me2K14acK36me2	0.444454	0.356794	1.24569	0.573963	0.844714
K9me3K18acK27me2K36me1	0.000181976	7.59848e-05	2.3949	0.220405	0.355877	K9me3K18acK27me2K36me1	0.000384908	0.000779318	0.493904	0.293598	0.408648	K9me3K18acK27me2K36me1	0.000175535	0.0133192	0.0131791	0.329837	0.625587
K9me2K18acK27me3K36me1	0.139568	7.59848e-05	1836.79	0.035438	0.355877	K9me2K18acK27me3K36me1	0.000384908	0.000779318	0.493904	0.293598	0.408648	K9me2K18acK27me3K36me1	0.000175535	0.0848228	0.00206943	0.147653	0.507755
K14acK18acK27me2	0.197883	0.147351	1.34294	0.742553	0.848602	K14acK18acK27me2	0.113055	0.197359	0.572839	0.304125	0.416837	K14acK18acK27me2	0.28306	0.149226	1.89685	0.273769	0.580573
K9me2K18acK27me2K36me1	0.242104	0.197451	1.22615	0.825542	0.919014	K9me2K18acK27me2K36me1	0.100852	0.395694	0.254874	0.241633	0.408648	K9me2K18acK27me2K36me1	0.227261	0.354485	0.641102	0.527521	0.810659
K9me1K14acK18ac	0.024435	0.0988644	0.247157	0.140283	0.355877	K9me1K14acK18ac	0.0457232	0.0573765	0.796898	0.738102	0.840546	K9me1K14acK18ac	0.0245651	0.173973	0.141201	0.007905	0.238264
K9me2K18acK27me1K36me1	0.160066	0.386012	0.414666	0.402811	0.535528	K9me2K18acK27me1K36me1	0.0891819	0.377141	0.236468	0.122231	0.408648	K9me2K18acK27me1K36me1	0.2727	0.274505	0.993425	0.993286	>0.999999
K9me2K18acK23acK27me1	0.158257	0.37565	0.421288	0.141688	0.355877	K9me2K18acK23acK27me1	0.0775864	0.0558136	1.3901	0.746774	0.843973	K9me2K18acK23acK27me1	0.112924	0.350444	0.322231	0.301914	0.604558
K9me3K27me3K36me2	0.522792	0.79486	0.657716	0.636263	0.755785	K9me3K27me3K36me2	0.298401	1.56311	0.190902	0.38685	0.498508	K9me3K27me3K36me2	0.0970982	0.310792	0.312422	0.156329	0.510866
K9me1K36me3	0.000181976	0.120961	0.00150442	0.188413	0.355877	K9me1K36me3	0.000384908	0.0858893	0.00448144	0.380506	0.492691	K9me1K36me3	0.00710632	0.101118	0.0702775	0.156782	0.510866
K14acK36me2	0.0770512	0.0564152	1.36579	0.4844	0.60759	K14acK36me2	0.0850951	0.0137453	6.19085	0.089391	0.408648	K14acK36me2	0.0548488	0.050764	1.08047	0.90064	0.982044
K14acK27ac	0.841624	0.803573	1.04735	0.863575	0.943839	K14acK27ac	1.2315	0.877957	1.40269	0.375841	0.487823	K14acK27ac	0.570679	0.915066	0.623648	0.092653	0.463065
K9me3K14ac	0.124298	7.59848e-05	1635.83	0.010444	0.355877	K9me3K14ac	0.112454	0.000779318	144.298	0.027457	0.408648	K9me3K14ac	0.246055	0.00246589	99.7834	0.000335	0.056585
K14acK27me1	0.0420162	0.0192731	2.18004	0.177086	0.355877	K14acK27me1	0.000384908	0.000779318	0.493904	0.293598	0.408648	K14acK27me1	0.0116431	0.0220419	0.528226	0.425575	0.735371
K14acK36me3	0.104162	0.421035	0.247395	0.112295	0.355877	K14acK36me3	0.25494	0.253886	1.00415	0.994717	>0.999999	K14acK36me3	0.174368	0.189978	0.917833	0.837077	0.937404
K14acK27me2	0.111934	0.0959847	1.16617	0.859253	0.942825	K14acK27me2	0.225373	0.10704	2.1055	0.041813	0.408648	K14acK27me2	0.069624	0.0858982	0.810541	0.698972	0.903944
K14acK27me3K36me1	0.590208	0.213728	2.76149	0.152472	0.355877	K14acK27me3K36me1	0.312572	0.287517	1.08714	0.913723	0.978863	K14acK27me3K36me1	0.213529	0.377087	0.566259	0.446032	0.74498
K14acK27me1K36me1	0.158062	0.12187	1.29697	0.743093	0.848602	K14acK27me1K36me1	0.151515	0.139005	1.09	0.925739	0.987424	K14acK27me1K36me1	0.198952	0.223249	0.891166	0.792135	0.903944
K18acK27me2	0.213225	0.251585	0.847527	0.753141	0.858244	K18acK27me2	0.0356118	0.271018	0.1314	0.246304	0.408648	K18acK27me2	0.0665563	0.0791607	0.840775	0.846696	0.940883
K14acK27me1K36me3	0.000181976	7.59848e-05	2.3949	0.220405	0.355877	K14acK27me1K36me3	0.000384908	0.115163	0.00334229	0.175121	0.408648	K14acK27me1K36me3	0.327942	0.203974	1.60776	0.543944	0.820486
K9acK27ac	0.000181976	0.0353602	0.00514635	0.419871	0.55	K9acK27ac	0.167333	0.000779318	214.717	0.17968	0.408648	K9acK27ac	0.000175535	0.0187484	0.00936267	0.240217	0.551171
K18acK27me2K36me2	0.000181976	0.0191683	0.00949359	0.3849	0.519469	K18acK27me2K36me2	0.000384908	0.000779318	0.493904	0.293598	0.408648	K18acK27me2K36me2	0.0357622	0.075712	0.472345	0.433911	0.741987
K14acK27me2K36me2	0.20712	0.198748	1.04212	0.952819	>0.999999	K14acK27me2K36me2	0.0731574	0.076594	0.955132	0.948834	>0.999999	K14acK27me2K36me2	0.000175535	0.0520546	0.00337213	0.139541	0.506122
K9me1K14acK27ac	0.000181976	0.075604	0.00240696	0.03154	0.355877	K9me1K14acK27ac	0.000384908	0.0504559	0.0076286	0.018434	0.408648	K9me1K14acK27ac	0.000175535	0.0756451	0.00232051	0.102027	0.463065
K14acK27acK36me1	1.11219	0.341571	3.2561	0.096043	0.355877	K14acK27acK36me1	0.865868	0.552207	1.56801	0.324929	0.438654	K14acK27acK36me1	0.177058	0.734029	0.241214	0.072303	0.463065
K23acK27me3K36me1	0.476288	0.295715	1.61063	0.323451	0.463454	K23acK27me3K36me1	0.458926	0.344754	1.33117	0.628852	0.744464	K23acK27me3K36me1	0.24753	0.452476	0.547057	0.09035	0.463065
K9me1K18acK27me2	0.0374865	7.59848e-05	493.342	0.092014	0.355877	K9me1K18acK27me2	0.000384908	0.000779318	0.493904	0.293598	0.408648	K9me1K18acK27me2	0.0704388	0.0313239	2.24872	0.351213	0.64893
K9me1K14acK27me2K36me1	0.0390832	0.212421	0.183989	0.063947	0.355877	K9me1K14acK27me2K36me1	0.0624722	0.170993	0.365349	0.14689	0.408648	K9me1K14acK27me2K36me1	0.0856698	0.0453994	1.88702	0.525891	0.810659
K9me2K14acK27me1K36me2	0.644337	0.664368	0.96985	0.91134	0.978043	K9me2K14acK27me1K36me2	0.677569	1.01806	0.665549	0.46366	0.576791	K9me2K14acK27me1K36me2	0.640713	1.09796	0.583549	0.224391	0.538346
K9me2K14acK27me2K36me1	0.206501	1.1279	0.183084	0.026752	0.355877	K9me2K14acK27me2K36me1	0.698063	0.778711	0.896434	0.874389	0.947666	K9me2K14acK27me2K36me1	0.481144	0.866297	0.555403	0.198061	0.524566
K9me1K14acK27me2K36me2	0.053955	7.59848e-05	710.076	0.063763	0.355877	K9me1K14acK27me2K36me2	0.000384908	0.000779318	0.493904	0.293598	0.408648	K9me1K14acK27me2K36me2	0.0313608	0.0419565	0.74746	0.731335	0.903944
K9me1K14acK27me2	0.0533448	0.0657756	0.811012	0.841053	0.926572	K9me1K14acK27me2	0.00697853	0.000779318	8.95466	0.227629	0.408648	K9me1K14acK27me2	0.211037	0.0498335	4.23484	0.310739	0.609831
K18acK27acK36me1	0.611362	0.11626	5.25858	0.137838	0.355877	K18acK27acK36me1	0.5541	0.269945	2.05264	0.533063	0.650754	K18acK27acK36me1	0.104079	0.281363	0.36991	0.175551	0.511755
K9me2K14acK27ac	0.561449	0.936783	0.599337	0.41957	0.55	K9me2K14acK27ac	0.585603	1.21303	0.482761	0.271936	0.408648	K9me2K14acK27ac	0.603149	1.19132	0.506286	0.19626	0.524566
K9me2K14acK27me2	0.794302	0.651244	1.21967	0.64785	0.766025	K9me2K14acK27me2	1.57133	0.739285	2.12547	0.288036	0.408648	K9me2K14acK27me2	0.183069	0.804054	0.227682	0.028917	0.377135
K9acK27me3K36me1	0.000181976	7.59848e-05	2.3949	0.220405	0.355877	K9acK27me3K36me1	0.000384908	0.000779318	0.493904	0.293598	0.408648	K9acK27me3K36me1	0.000175535	0.0131584	0.0133401	0.204302	0.529455
K9me2K18acK36me3	0.123559	0.252543	0.489259	0.42636	0.554706	K9me2K18acK36me3	0.000384908	0.596857	0.000644891	0.09486	0.408648	K9me2K18acK36me3	0.632405	0.498333	1.26904	0.775794	0.903944
K14acK23acK27me1	0.183366	0.219272	0.836249	0.842575	0.926572	K14acK23acK27me1	0.289347	0.0737699	3.92229	0.28162	0.408648	K14acK23acK27me1	0.101755	0.106405	0.956299	0.964429	>0.999999
K14acK23acK36me1	0.222912	7.59848e-05	2933.64	0.034874	0.355877	K14acK23acK36me1	0.186943	0.0866799	2.15671	0.564458	0.680191	K14acK23acK36me1	0.0369866	0.174481	0.211981	0.224211	0.538346
K9me2K14acK23ac	0.259878	0.202404	1.28396	0.768614	0.868469	K9me2K14acK23ac	0.383843	0.697239	0.550519	0.290741	0.408648	K9me2K14acK23ac	0.425583	0.429031	0.991963	0.983868	>0.999999
K9me1K14acK27acK36me1	0.250108	0.0141335	17.6961	0.118296	0.355877	K9me1K14acK27acK36me1	0.545799	0.000779318	700.355	0.24107	0.408648	K9me1K14acK27acK36me1	0.130425	0.127765	1.02082	0.974936	>0.999999
K18acK27me2K36me1	0.000181976	0.173473	0.00104902	0.018074	0.355877	K18acK27me2K36me1	0.000384908	0.112832	0.00341134	0.240882	0.408648	K18acK27me2K36me1	0.0799196	0.182316	0.438358	0.420571	0.73314
K9me1K27me3K36me2	0.000181976	0.0503412	0.00361485	0.174824	0.355877	K9me1K27me3K36me2	0.0166003	0.000779318	21.3011	0.018615	0.408648	K9me1K27me3K36me2	0.03112	0.0457494	0.680228	0.759077	0.903944
K9me2K14acK27me1K36me1	0.743566	0.883927	0.841207	0.696076	0.807971	K9me2K14acK27me1K36me1	1.04599	1.22706	0.852436	0.748868	0.843973	K9me2K14acK27me1K36me1	2.27371	1.63506	1.3906	0.244655	0.551444
K9me1K14acK27me3K36me1	0.147954	7.59848e-05	1947.15	0.060075	0.355877	K9me1K14acK27me3K36me1	0.000384908	0.121682	0.00316323	0.19315	0.408648	K9me1K14acK27me3K36me1	0.285899	0.0348069	8.21386	0.14988	0.507755
K9me3K14acK27me1K36me1	0.000181976	7.59848e-05	2.3949	0.220405	0.355877	K9me3K14acK27me1K36me1	0.000384908	0.000779318	0.493904	0.293598	0.408648	K9me3K14acK27me1K36me1	0.14542	0.0435779	3.33701	0.36496	0.664467
K9me2K18acK23acK36me1	0.730205	1.35505	0.538877	0.053411	0.355877	K9me2K18acK23acK36me1	1.13996	1.77237	0.643184	0.268463	0.408648	K9me2K18acK23acK36me1	1.42364	0.989481	1.43877	0.465447	0.764369
K14acK18acK27me1	0.192993	0.161129	1.19775	0.572629	0.697134	K14acK18acK27me1	0.0433894	0.25035	0.173315	0.136551	0.408648	K14acK18acK27me1	0.0147743	0.282314	0.0523329	0.336401	0.633574
K9me1K14acK23acK36me1	0.0525348	7.59848e-05	691.386	0.154508	0.355877	K9me1K14acK23acK36me1	0.0670367	0.045584	1.47062	0.71677	0.824975	K9me1K14acK23acK36me1	0.318138	0.101203	3.14356	0.304027	0.604776
K9me2K14acK36me3	0.151093	0.149227	1.0125	0.986267	>0.999999	K9me2K14acK36me3	0.0530078	0.206202	0.257067	0.360043	0.475917	K9me2K14acK36me3	0.240695	0.127975	1.8808	0.597622	0.868669
K9me2K14acK23acK27me1	0.0993021	0.0983278	1.00991	0.991506	>0.999999	K9me2K14acK23acK27me1	0.211311	0.161796	1.30603	0.748945	0.843973	K9me2K14acK23acK27me1	0.256326	0.152008	1.68627	0.514439	0.800875
K9me2K14acK27acK36me1	0.260967	0.289207	0.902354	0.841784	0.926572	K9me2K14acK27acK36me1	0.51851	0.203083	2.55319	0.246685	0.408648	K9me2K14acK27acK36me1	0.275853	0.482607	0.571589	0.250359	0.559568
K14acK18acK36me1	0.127452	7.59848e-05	1677.34	0.103388	0.355877	K14acK18acK36me1	0.000384908	0.000779318	0.493904	0.293598	0.408648	K14acK18acK36me1	0.10146	0.0870638	1.16535	0.87517	0.962062
K9me1K18acK27me1K36me3	0.000181976	0.0284854	0.0063884	0.384123	0.519469	K9me1K18acK27me1K36me3	0.0338248	0.0290845	1.16298	0.886262	0.958605	K9me1K18acK27me1K36me3	0.0219612	0.020552	1.06857	0.930302	0.998222
K9me2K14acK27me3K36me1	0.0562559	0.100521	0.559643	0.500183	0.619258	K9me2K14acK27me3K36me1	0.354818	0.294141	1.20629	0.847378	0.925842	K9me2K14acK27me3K36me1	0.103589	0.155023	0.668217	0.641302	0.903944
K9me1K23acK27ac	0.154537	0.109738	1.40824	0.345521	0.485958	K9me1K23acK27ac	0.0648041	0.0815041	0.795102	0.678647	0.792957	K9me1K23acK27ac	0.193036	0.175067	1.10264	0.736218	0.903944
K23acK27me1K36me3	0.033269	0.0990402	0.335914	0.196082	0.355877	K23acK27me1K36me3	0.104598	0.0901566	1.16018	0.829497	0.908148	K23acK27me1K36me3	0.123721	0.0964405	1.28287	0.678567	0.903944
K9me2K18acK27me2	0.0738336	0.331621	0.222645	0.135341	0.355877	K9me2K18acK27me2	0.391291	0.000779318	502.094	0.04789	0.408648	K9me2K18acK27me2	0.1364	0.265995	0.512792	0.409699	0.718841
K9me1K18acK27me2K36me2	0.0851587	0.189777	0.44873	0.150533	0.355877	K9me1K18acK27me2K36me2	0.514312	0.210601	2.44212	0.301368	0.414111	K9me1K18acK27me2K36me2	0.164913	0.202616	0.813919	0.729919	0.903944
K9me3K23acK27me2	0.000181976	7.59848e-05	2.3949	0.220405	0.355877	K9me3K23acK27me2	0.000384908	0.0388705	0.00990232	0.157499	0.408648	K9me3K23acK27me2	0.0228871	0.0185505	1.23377	0.79345	0.903944
K9me1K14acK23acK27me1	0.120218	0.0169014	7.1129	0.229074	0.36329	K9me1K14acK23acK27me1	0.040126	0.000779318	51.4886	0.292698	0.408648	K9me1K14acK23acK27me1	0.0748658	0.0373189	2.00611	0.372993	0.667485
K9me1K14acK23ac	0.0369351	0.173577	0.212788	0.497024	0.618843	K9me1K14acK23ac	0.167006	0.0706899	2.36252	0.332494	0.447745	K9me1K14acK23ac	0.219541	0.196297	1.11841	0.910451	0.988739
K9me2K14acK27me3	0.000181976	0.238668	0.000762465	0.020924	0.355877	K9me2K14acK27me3	0.000384908	0.202734	0.00189859	0.162113	0.408648	K9me2K14acK27me3	0.148808	0.358788	0.414752	0.356496	0.653151
K9me2K14acK27acK36me2	0.00777393	0.236205	0.0329118	0.120853	0.355877	K9me2K14acK27acK36me2	0.252286	0.324466	0.777542	0.68629	0.798424	K9me2K14acK27acK36me2	0.490021	0.280804	1.74506	0.224873	0.538346
K9me2K14acK27me3K36me2	0.254823	0.330475	0.771081	0.702008	0.812095	K9me2K14acK27me3K36me2	0.229192	0.199812	1.14704	0.814912	0.901339	K9me2K14acK27me3K36me2	0.268009	0.21742	1.23268	0.682928	0.903944
K9me3K14acK27acK36me1	0.0318225	7.59848e-05	418.801	0.132909	0.355877	K9me3K14acK27acK36me1	0.000384908	0.000779318	0.493904	0.293598	0.408648	K9me3K14acK27acK36me1	0.00808776	0.0167978	0.481477	0.367895	0.664467
K9me1K23acK27me1K36me3	0.0414926	0.0266511	1.55688	0.547365	0.672504	K9me1K23acK27me1K36me3	0.0863656	0.0337978	2.55536	0.171737	0.408648	K9me1K23acK27me1K36me3	0.093586	0.0818304	1.14366	0.821705	0.924032
K9me2K23acK27me3	0.197579	0.199259	0.991569	0.987855	>0.999999	K9me2K23acK27me3	0.149544	0.198089	0.754933	0.609333	0.724771	K9me2K23acK27me3	0.34848	0.259382	1.3435	0.598303	0.868669
K9me2K14acK23acK36me2	0.392823	0.378915	1.0367	0.906833	0.978043	K9me2K14acK23acK36me2	0.438352	0.585028	0.749284	0.75319	0.846984	K9me2K14acK23acK36me2	0.400548	0.340946	1.17481	0.681546	0.903944
K9me1K14acK18acK36me1	0.0531184	7.59848e-05	699.066	0.024272	0.355877	K9me1K14acK18acK36me1	0.000384908	0.0137917	0.0279087	0.1487	0.408648	K9me1K14acK18acK36me1	0.000175535	0.00691123	0.0253985	0.08925	0.463065
K9me2K18acK23acK36me2	0.000181976	0.0301304	0.00603961	0.127254	0.355877	K9me2K18acK23acK36me2	0.000384908	0.0726045	0.00530143	0.265623	0.408648	K9me2K18acK23acK36me2	0.144837	0.0703128	2.0599	0.578226	0.848669
K9me2K14acK18acK27me2	0.105747	0.128133	0.825291	0.762562	0.8668	K9me2K14acK18acK27me2	0.110242	0.192301	0.573278	0.533989	0.650754	K9me2K14acK18acK27me2	0.115616	0.0899257	1.28568	0.45441	0.750822
K9me3K14acK27me1K36me3	0.0168854	0.0131457	1.28448	0.776806	0.872193	K9me3K14acK27me1K36me3	0.0180258	0.000779318	23.1302	0.018356	0.408648	K9me3K14acK27me1K36me3	0.0242833	0.0109211	2.22352	0.006758	0.238264
K9me3K14acK27me3K36me1	0.0722457	7.59848e-05	950.791	0.151375	0.355877	K9me3K14acK27me3K36me1	0.000384908	0.000779318	0.493904	0.293598	0.408648	K9me3K14acK27me3K36me1	0.0168962	0.0117579	1.43701	0.708427	0.903944
K9me2K14acK27me2K36me2	0.189539	0.140925	1.34496	0.687906	0.806253	K9me2K14acK27me2K36me2	0.23769	0.0281481	8.44426	0.06307	0.408648	K9me2K14acK27me2K36me2	0.717844	0.121275	5.91914	0.040553	0.382803
K9me2K18acK27me3	0.000181976	0.240839	0.000755592	0.174881	0.355877	K9me2K18acK27me3	0.000384908	0.160144	0.00240351	0.298283	0.411144	K9me2K18acK27me3	0.000175535	0.127781	0.00137372	0.172818	0.511755
K9me2K14acK23acK27me1K36me1	0.260296	0.657294	0.396012	0.026253	0.355877	K9me2K14acK23acK27me1K36me1	0.763597	1.10118	0.693435	0.356438	0.472895	K9me2K14acK23acK27me1K36me1	0.631032	0.781451	0.807513	0.625786	0.896488
K4me1K9me2K14acK18acK36me1	0.00522076	7.59848e-05	68.708	0.000393	0.04206	K4me1K9me2K14acK18acK36me1	0.0215439	0.000779318	27.6446	0.162327	0.408648	K4me1K9me2K14acK18acK36me1	0.00909469	0.00174748	5.20446	0.085428	0.463065
K23acK36me2	0.0278015	0.0803762	0.345892	0.448994	0.571345	K23acK36me2	0.0773417	0.181296	0.426605	0.474022	0.58697	K23acK36me2	0.0591437	0.132503	0.446357	0.500839	0.795233
K23acK27ac	0.0732306	0.0705016	1.03871	0.966461	>0.999999	K23acK27ac	0.0522886	0.0922887	0.566576	0.410011	0.522109	K23acK27ac	0.147891	0.098496	1.50149	0.180948	0.512193
K9me1K23acK36me3	0.000181976	0.0225446	0.00807182	0.257884	0.392668	K9me1K23acK36me3	0.014726	0.0181735	0.810301	0.856347	0.933348	K9me1K23acK36me3	0.0105572	0.058052	0.181858	0.120274	0.481899
K9me2K23acK36me1	0.051867	0.0962629	0.538806	0.440511	0.563232	K9me2K23acK36me1	0.0196082	0.134175	0.146139	0.066904	0.408648	K9me2K23acK36me1	0.232747	0.0809155	2.87642	0.05313	0.450557
K23acK27acK36me1	0.545185	0.338867	1.60885	0.440237	0.563232	K23acK27acK36me1	0.45227	0.412155	1.09733	0.814292	0.901339	K23acK27acK36me1	0.350518	0.300593	1.16609	0.726798	0.903944
K23acK27me2K36me2	0.265505	0.110544	2.4018	0.075526	0.355877	K23acK27me2K36me2	0.0919359	0.0879504	1.04532	0.939163	0.997791	K23acK27me2K36me2	0.141268	0.121198	1.1656	0.749463	0.903944
K23acK27me3	0.0219313	7.59848e-05	288.627	0.035104	0.355877	K23acK27me3	0.020511	0.000779318	26.3192	0.262297	0.408648	K23acK27me3	0.065765	0.116768	0.563211	0.425946	0.735371
K23acK36me3	0.000181976	0.0258886	0.00702919	0.23317	0.363787	K23acK36me3	0.000384908	0.000779318	0.493904	0.293598	0.408648	K23acK36me3	0.0978777	0.0827385	1.18298	0.846225	0.940883
K23acK27me1K36me1	0.149865	0.0390902	3.83383	0.130213	0.355877	K23acK27me1K36me1	0.150256	0.093074	1.61437	0.683274	0.796636	K23acK27me1K36me1	0.161039	0.107763	1.49438	0.396804	0.700783
K18acK27me1K36me3	0.201301	0.114876	1.75233	0.598133	0.716753	K18acK27me1K36me3	0.256153	0.000779318	328.689	0.107385	0.408648	K18acK27me1K36me3	0.176916	0.0295104	5.99504	0.065227	0.463065
K9me2K23acK27ac	0.230295	0.176989	1.30118	0.650329	0.767259	K9me2K23acK27ac	0.15864	0.275209	0.576435	0.242466	0.408648	K9me2K23acK27ac	0.17754	0.453178	0.391767	0.053533	0.450557
K9me1K23acK27me3	0.000181976	0.0192507	0.00945295	0.260943	0.396196	K9me1K23acK27me3	0.000384908	0.0238493	0.0161392	0.243317	0.408648	K9me1K23acK27me3	0.000175535	0.015316	0.0114609	0.025011	0.34075
K9me2K23acK36me3	0.000181976	0.0715647	0.00254282	0.079224	0.355877	K9me2K23acK36me3	0.000384908	0.156723	0.00245598	0.124636	0.408648	K9me2K23acK36me3	0.0655561	0.0832478	0.787481	0.815386	0.92077
K9me1K27acK36me2	0.0253745	0.0336053	0.755074	0.69693	0.807971	K9me1K27acK36me2	0.000384908	0.0411545	0.00935276	0.195132	0.408648	K9me1K27acK36me2	0.174698	0.0323406	5.40182	0.016959	0.294292
K23acK27me1K36me2	0.000181976	0.0874994	0.00207974	0.035839	0.355877	K23acK27me1K36me2	0.0219635	0.0916891	0.239543	0.228417	0.408648	K23acK27me1K36me2	0.000175535	0.0613855	0.00285955	0.12558	0.48317
K9me2K23acK27me2	0.000181976	0.110968	0.0016399	0.121866	0.355877	K9me2K23acK27me2	0.0517293	0.000779318	66.3777	0.091036	0.408648	K9me2K23acK27me2	0.120091	0.166393	0.721731	0.684614	0.903944
K9me2K23acK27me1K36me2	0.0659481	7.59848e-05	867.912	0.046151	0.355877	K9me2K23acK27me1K36me2	0.000384908	0.0417512	0.00921909	0.09936	0.408648	K9me2K23acK27me1K36me2	0.112495	0.144458	0.778738	0.48999	0.785765
K9me1K23acK27me2	0.000181976	0.0483918	0.00376047	0.233471	0.363787	K9me1K23acK27me2	0.0221264	0.0985554	0.224507	0.413972	0.525323	K9me1K23acK27me2	0.0474037	0.0862988	0.549297	0.501957	0.795233
K9me1K23acK27me2K36me2	0.0686311	0.0613744	1.11824	0.880161	0.956781	K9me1K23acK27me2K36me2	0.0996793	0.0495456	2.01187	0.31061	0.42357	K9me1K23acK27me2K36me2	0.219037	0.0194973	11.2342	0.004662	0.201415
K23acK27acK36me2	0.0475767	0.0820414	0.579911	0.714008	0.824194	K23acK27acK36me2	0.163823	0.0277346	5.90681	0.261922	0.408648	K23acK27acK36me2	0.0649859	0.0311651	2.08521	0.405165	0.713209
K9me2K23acK27me2K36me1	0.0593114	0.128218	0.462582	0.265243	0.40045	K9me2K23acK27me2K36me1	0.0980491	0.12356	0.793534	0.732922	0.836879	K9me2K23acK27me2K36me1	0.249847	0.204199	1.22355	0.683862	0.903944
K9me2K23acK36me2	0.207598	0.0815103	2.54689	0.187489	0.355877	K9me2K23acK36me2	0.263825	0.0626995	4.20777	0.292219	0.408648	K9me2K23acK36me2	0.48585	0.220763	2.20078	0.258917	0.564019
K9me1K23acK27me3K36me1	0.104468	0.0472712	2.20997	0.440473	0.563232	K9me1K23acK27me3K36me1	0.000384908	0.0229837	0.016747	0.07174	0.408648	K9me1K23acK27me3K36me1	0.0919653	0.0678089	1.35624	0.546661	0.820486
K9me1K23acK27acK36me1	0.000181976	0.0224763	0.00809635	0.360031	0.498493	K9me1K23acK27acK36me1	0.000384908	0.000779318	0.493904	0.293598	0.408648	K9me1K23acK27acK36me1	0.0893276	0.0527155	1.69452	0.595563	0.868669
K9me1K18acK23acK27me2K36me1	0.000181976	0.0298174	0.00610301	0.146766	0.355877	K9me1K18acK23acK27me2K36me1	0.0458248	0.00931568	4.9191	0.161427	0.408648	K9me1K18acK23acK27me2K36me1	0.000175535	0.0196303	0.00894204	0.107144	0.463065
K9me3K18acK27me2K36me2	0.000181976	7.59848e-05	2.3949	0.220405	0.355877	K9me3K18acK27me2K36me2	0.000384908	0.000779318	0.493904	0.293598	0.408648	K9me3K18acK27me2K36me2	0.000175535	0.00891611	0.0196874	0.239142	0.551171
K9me2K14acK23acK36me1	0.252933	0.0225756	11.2038	0.130759	0.355877	K9me2K14acK23acK36me1	0.293216	0.000779318	376.247	0.13065	0.408648	K9me2K14acK23acK36me1	0.353272	0.0256804	13.7565	0.037756	0.382803
K9me2K18acK27acK36me1	0.00671861	7.59848e-05	88.4204	0.152124	0.355877	K9me2K18acK27acK36me1	0.000384908	0.000779318	0.493904	0.293598	0.408648	K9me2K18acK27acK36me1	0.00638998	0.0758658	0.0842274	0.293644	0.599134
K9me2K23acK27me3K36me1	0.000181976	7.59848e-05	2.3949	0.220405	0.355877	K9me2K23acK27me3K36me1	0.000384908	0.000779318	0.493904	0.293598	0.408648	K9me2K23acK27me3K36me1	0.000175535	0.00780978	0.0224763	0.071631	0.463065
K9me1	0.000181976	0.0412192	0.00441484	0.080305	0.355877	K9me1	0.000384908	0.0232693	0.0165415	0.139739	0.408648	K9me1	0.000175535	0.0101048	0.0173714	0.177422	0.511755
K9me2K14acK23acK27ac	0.458656	0.342231	1.34019	0.162552	0.355877	K9me2K14acK23acK27ac	0.248475	0.377997	0.657346	0.568568	0.683614	K9me2K14acK23acK27ac	0.616962	0.369201	1.67107	0.438943	0.743533
K9me2K14acK18acK27ac	0.0497388	0.334047	0.148898	0.007007	0.355877	K9me2K14acK18acK27ac	0.00833104	0.33689	0.0247293	0.001424	0.348693	K9me2K14acK18acK27ac	0.0867402	0.275896	0.314395	0.145345	0.507755
K9me2K18acK23acK27me2K36me1	0.000181976	7.59848e-05	2.3949	0.220405	0.355877	K9me2K18acK23acK27me2K36me1	0.000384908	0.000779318	0.493904	0.293598	0.408648	K9me2K18acK23acK27me2K36me1	0.0200451	0.0221189	0.906243	0.917456	0.992344
K9me3K23acK27me3K36me2	0.301641	0.463946	0.650164	0.785746	0.880381	K9me3K23acK27me3K36me2	0.14493	0.312752	0.463402	0.369996	0.484911	K9me3K23acK27me3K36me2	0.0596674	0.0427408	1.39603	0.293191	0.599134
K9me2K14acK23acK27me2K36me2	0.238361	0.131535	1.81215	0.095761	0.355877	K9me2K14acK23acK27me2K36me2	0.336197	0.398623	0.843396	0.821379	0.905192	K9me2K14acK23acK27me2K36me2	0.277382	0.22451	1.2355	0.536129	0.818091
K9me3K23acK27me3K36me3	0.0594339	0.0407645	1.45798	0.563884	0.688609	K9me3K23acK27me3K36me3	0.0570814	0.109921	0.519295	0.4768	0.589055	K9me3K23acK27me3K36me3	0.0313306	0.029147	1.07492	0.855721	0.94574
K9acK14acK27me3	0.000181976	0.00266368	0.0683175	0.12837	0.355877	K9acK14acK27me3	0.000384908	0.000779318	0.493904	0.293598	0.408648	K9acK14acK27me3	0.000175535	0.00386185	0.0454536	0.202674	0.529455
K9acK27me3K36me3	0.000181976	7.59848e-05	2.3949	0.220405	0.355877	K9acK27me3K36me3	0.000384908	0.000779318	0.493904	0.293598	0.408648	K9acK27me3K36me3	0.000175535	0.00293927	0.0597206	0.090033	0.463065
K9acK23acK27me3K36me1	0.000181976	0.00459807	0.0395766	0.345014	0.485958	K9acK23acK27me3K36me1	0.000384908	0.000779318	0.493904	0.293598	0.408648	K9acK23acK27me3K36me1	0.000175535	0.00628601	0.0279247	0.036404	0.382803
K9acK14acK27me3K36me1	0.000181976	0.00781233	0.0232934	0.058201	0.355877	K9acK14acK27me3K36me1	0.000384908	0.000779318	0.493904	0.293598	0.408648	K9acK14acK27me3K36me1	0.000175535	0.0118598	0.0148008	0.035736	0.382803
K9me1K14acK18acK27me3K36me1	0.0235421	0.0186406	1.26295	0.790137	0.883449	K9me1K14acK18acK27me3K36me1	0.000384908	0.000779318	0.493904	0.293598	0.408648	K9me1K14acK18acK27me3K36me1	0.043507	0.0249093	1.74662	0.309532	0.609831
K9acK14acK27me1K36me3	0.000181976	7.59848e-05	2.3949	0.220405	0.355877	K9acK14acK27me1K36me3	0.000384908	0.000779318	0.493904	0.293598	0.408648	K9acK14acK27me1K36me3	0.000175535	0.00376099	0.0466726	0.134045	0.494545
K4me1K9me3K14acK23acK27me1	0.000181976	0.000102553	1.77446	0.333784	0.473185	K4me1K9me3K14acK23acK27me1	0.000384908	0.000779318	0.493904	0.293598	0.408648	K4me1K9me3K14acK23acK27me1	0.000360629	0.000232402	1.55175	0.538524	0.819423
K4me1K9me1K18acK27me3K36me3	0.000181976	0.00632108	0.0287888	0.093139	0.355877	K4me1K9me1K18acK27me3K36me3	0.000384908	0.000779318	0.493904	0.293598	0.408648	K4me1K9me1K18acK27me3K36me3	0.0036077	0.000931292	3.87387	0.250356	0.559568
K9me2K18acK27me3K36me3	0.127671	0.489492	0.260823	0.228816	0.36329	K9me2K18acK27me3K36me3	0.231094	1.07265	0.215442	0.252985	0.408648	K9me2K18acK27me3K36me3	0.200953	0.596894	0.336664	0.103467	0.463065
K9me2K14acK18acK27me3K36me3	0.054335	0.0383575	1.41654	0.478256	0.603838	K9me2K14acK18acK27me3K36me3	0.0344956	0.0350754	0.98347	0.975089	>0.999999	K9me2K14acK18acK27me3K36me3	0.0414935	0.0635661	0.652761	0.067992	0.463065
K14acK23acK27me1K36me2	0.115968	0.104823	1.10632	0.92356	0.987193	K14acK23acK27me1K36me2	0.0737234	0.0840388	0.877254	0.912433	0.978863	K14acK23acK27me1K36me2	0.0626772	0.111188	0.563705	0.543592	0.820486
K14acK23acK36me2	0.0630754	0.0306115	2.06051	0.399212	0.533398	K14acK23acK36me2	0.000384908	0.0674127	0.00570973	0.124256	0.408648	K14acK23acK36me2	0.000175535	0.0216874	0.00809387	0.158962	0.510866
K14acK23acK27ac	0.0975782	0.0814586	1.19789	0.836931	0.926198	K14acK23acK27ac	0.225279	0.447281	0.503663	0.559626	0.677399	K14acK23acK27ac	0.0871014	0.0909083	0.958124	0.951284	>0.999999
K14acK23acK27me2	0.175834	0.0823127	2.13617	0.433919	0.560164	K14acK23acK27me2	0.0754638	0.0812167	0.929166	0.950483	>0.999999	K14acK23acK27me2	0.0848259	0.0575476	1.47401	0.517666	0.801266
K14acK23acK36me3	0.252299	0.067359	3.74559	0.116439	0.355877	K14acK23acK36me3	0.0968214	0.0760029	1.27392	0.740154	0.841105	K14acK23acK36me3	0.0260874	0.109933	0.237303	0.069468	0.463065
K14acK18acK27me1K36me1	0.000181976	7.59848e-05	2.3949	0.220405	0.355877	K14acK18acK27me1K36me1	0.000384908	0.000779318	0.493904	0.293598	0.408648	K14acK18acK27me1K36me1	0.000175535	0.0168678	0.0104065	0.177519	0.511755
K14acK23acK27me1K36me1	0.191698	0.0909545	2.10763	0.372814	0.506998	K14acK23acK27me1K36me1	0.0928513	0.0984408	0.94322	0.928445	0.988353	K14acK23acK27me1K36me1	0.0902849	0.12444	0.72553	0.482745	0.780873
K4me1K14acK23acK27ac	0.000181976	7.59848e-05	2.3949	0.220405	0.355877	K4me1K14acK23acK27ac	0.0019772	0.000779318	2.53709	0.373708	0.486227	K4me1K14acK23acK27ac	0.000449597	0.00255986	0.175633	0.291359	0.599009
K9me1K14acK23acK27ac	0.0222449	0.0763382	0.291399	0.327711	0.467467	K9me1K14acK23acK27ac	0.104005	0.069527	1.49589	0.699515	0.810309	K9me1K14acK23acK27ac	0.107678	0.0453529	2.37423	0.252096	0.561123
K9me1K14acK23acK27me3	0.0582689	0.0532453	1.09435	0.915369	0.980399	K9me1K14acK23acK27me3	0.0212659	0.000779318	27.2878	0.175343	0.408648	K9me1K14acK23acK27me3	0.0227464	0.0328515	0.692401	0.661617	0.903944
K9me1K14acK23acK27me2K36me1	0.11968	0.0239537	4.99631	0.037098	0.355877	K9me1K14acK23acK27me2K36me1	0.0301517	0.000779318	38.6899	0.155674	0.408648	K9me1K14acK23acK27me2K36me1	0.00891791	0.047376	0.188237	0.094656	0.463065
K9me1K14acK23acK27me2	0.000181976	0.15263	0.00119227	0.046964	0.355877	K9me1K14acK23acK27me2	0.000384908	0.0609562	0.0063145	0.105882	0.408648	K9me1K14acK23acK27me2	0.0554165	0.0651675	0.85037	0.856811	0.94574
K9me2K14acK23acK27me3	0.0553542	0.306666	0.180503	0.001352	0.10322	K9me2K14acK23acK27me3	0.0890193	0.494577	0.179991	0.191142	0.408648	K9me2K14acK23acK27me3	0.149915	0.268664	0.558002	0.205432	0.529455
K4me1K9me1K14acK23acK36me3	0.00262688	7.59848e-05	34.5711	0.050778	0.355877	K4me1K9me1K14acK23acK36me3	0.00413405	0.000779318	5.3047	0.234132	0.408648	K4me1K9me1K14acK23acK36me3	0.00159352	0.00214264	0.743718	0.795451	0.903944
K9me2K14acK23acK27me2K36me1	0.238463	0.259752	0.918041	0.910408	0.978043	K9me2K14acK23acK27me2K36me1	0.155321	0.62579	0.2482	0.039815	0.408648	K9me2K14acK23acK27me2K36me1	0.177683	0.373021	0.476335	0.159983	0.510866
K9me1K14acK23acK36me2	0.0406607	0.0279195	1.45635	0.716071	0.824793	K9me1K14acK23acK36me2	0.000384908	0.0168628	0.0228259	0.265145	0.408648	K9me1K14acK23acK36me2	0.0963752	0.0482475	1.99752	0.565011	0.838412
K9me1K14acK27acK36me2	0.000181976	7.59848e-05	2.3949	0.220405	0.355877	K9me1K14acK27acK36me2	0.000384908	0.000779318	0.493904	0.293598	0.408648	K9me1K14acK27acK36me2	0.000175535	0.0206569	0.00849764	0.196078	0.524566
K9me1K14acK27me2K36me3	0.0718199	0.206671	0.347508	0.159277	0.355877	K9me1K14acK27me2K36me3	0.153547	0.383114	0.400787	0.455201	0.567578	K9me1K14acK27me2K36me3	0.197798	0.140717	1.40564	0.617674	0.891985
K9me2K14acK27me3K36me3	0.121466	0.314525	0.386189	0.298358	0.43687	K9me2K14acK27me3K36me3	0.000384908	0.491614	0.000782948	0.065178	0.408648	K9me2K14acK27me3K36me3	0.263627	0.38472	0.685244	0.546838	0.820486
K9me2K14acK23acK36me3	0.000181976	0.0500531	0.00363566	0.228036	0.36329	K9me2K14acK23acK36me3	0.541134	0.0631991	8.56237	0.133089	0.408648	K9me2K14acK23acK36me3	0.0503804	0.0893454	0.563884	0.535617	0.818091
K9me1K14acK23acK27me1K36me1	0.0895365	0.0309675	2.89131	0.401892	0.535528	K9me1K14acK23acK27me1K36me1	0.0928873	0.0680657	1.36467	0.69808	0.810309	K9me1K14acK23acK27me1K36me1	0.0872296	0.034172	2.55266	0.216361	0.538346
K14acK18acK27acK36me1	0.000181976	7.59848e-05	2.3949	0.220405	0.355877	K14acK18acK27acK36me1	0.0577751	0.000779318	74.1355	0.042936	0.408648	K14acK18acK27acK36me1	0.000175535	0.043164	0.0040667	0.111157	0.463065
K14acK23acK27me2K36me1	0.0754302	0.0204145	3.69493	0.348174	0.488403	K14acK23acK27me2K36me1	0.0730056	0.000779318	93.6788	0.095313	0.408648	K14acK23acK27me2K36me1	0.0857051	0.0359551	2.38367	0.325302	0.623572
K9me2K14acK18acK23ac	0.000181976	0.0203619	0.00893708	0.029574	0.355877	K9me2K14acK18acK23ac	0.000384908	0.000779318	0.493904	0.293598	0.408648	K9me2K14acK18acK23ac	0.0261042	0.00920667	2.83536	0.353005	0.648963
K9me2K14acK23acK27me3K36me1	0.129439	0.0627704	2.0621	0.282367	0.419197	K9me2K14acK23acK27me3K36me1	0.0647672	0.0742703	0.872047	0.803933	0.896561	K9me2K14acK23acK27me3K36me1	0.253863	0.0709028	3.58044	0.003984	0.195079
K4me1K9me1K14acK23acK27me3K36me1	0.0109273	0.00372497	2.93353	0.271191	0.406602	K4me1K9me1K14acK23acK27me3K36me1	0.00302816	0.0816747	0.0370759	0.416137	0.526179	K4me1K9me1K14acK23acK27me3K36me1	0.0105398	0.00710851	1.4827	0.443881	0.744848
K9me1K14acK23acK27acK36me1	0.0818606	0.0283042	2.89217	0.28178	0.419197	K9me1K14acK23acK27acK36me1	0.0766582	0.0191669	3.99951	0.208348	0.408648	K9me1K14acK23acK27acK36me1	0.0966742	0.115671	0.835769	0.782882	0.903944
K4me1K14acK23acK27me2K36me2	0.00749322	7.59848e-05	98.6147	0.054022	0.355877	K4me1K14acK23acK27me2K36me2	0.000384908	0.000779318	0.493904	0.293598	0.408648	K4me1K14acK23acK27me2K36me2	0.000924923	0.00203691	0.454081	0.331811	0.627123
K9me1K14acK23acK27me1K36me3	0.146798	0.0403966	3.63392	0.11078	0.355877	K9me1K14acK23acK27me1K36me3	0.0775587	0.000779318	99.5212	0.13352	0.408648	K9me1K14acK23acK27me1K36me3	0.0896176	0.0810017	1.10637	0.912664	0.989147
K9me2K18acK27acK36me3	0.0120601	7.59848e-05	158.717	0.033265	0.355877	K9me2K18acK27acK36me3	0.000384908	0.000779318	0.493904	0.293598	0.408648	K9me2K18acK27acK36me3	0.0594347	0.0638611	0.930687	0.942932	>0.999999
K9me2K18acK23acK27me2K36me2	0.196499	0.131479	1.49453	0.368951	0.504312	K9me2K18acK23acK27me2K36me2	0.144377	0.445386	0.324162	0.28235	0.408648	K9me2K18acK23acK27me2K36me2	0.187108	0.251416	0.744217	0.622612	0.89432
K9me1K14acK23acK27me2K36me2	0.061427	0.0477234	1.28715	0.696586	0.807971	K9me1K14acK23acK27me2K36me2	0.0620631	0.0714063	0.869154	0.894471	0.965545	K9me1K14acK23acK27me2K36me2	0.0776865	0.0511528	1.51871	0.490145	0.785765
K9me2K14acK23acK27me1K36me3	0.181416	0.183882	0.986589	0.981503	>0.999999	K9me2K14acK23acK27me1K36me3	0.258493	0.118304	2.18499	0.223576	0.408648	K9me2K14acK23acK27me1K36me3	0.421082	0.176036	2.39202	0.096335	0.463065
K14acK23acK27me3K36me1	0.0655971	7.59848e-05	863.292	0.044249	0.355877	K14acK23acK27me3K36me1	0.0172249	0.000779318	22.1025	0.109544	0.408648	K14acK23acK27me3K36me1	0.000175535	0.0195249	0.00899031	0.101849	0.463065
K14acK18acK27me2K36me2	0.111374	0.0186859	5.96032	0.035953	0.355877	K14acK18acK27me2K36me2	0.00756418	0.0191261	0.39549	0.24819	0.408648	K14acK18acK27me2K36me2	0.0178042	0.0149636	1.18983	0.839239	0.937876
K14acK18acK23acK36me1	0.00600927	0.0515128	0.116656	0.165704	0.355877	K14acK18acK23acK36me1	0.000384908	0.0126616	0.0303996	0.181444	0.408648	K14acK18acK23acK36me1	0.0377461	0.0396834	0.951181	0.948269	>0.999999
K9me1K14acK18acK27me3	0.00887919	0.0191533	0.463585	0.628599	0.749899	K9me1K14acK18acK27me3	0.026999	0.000779318	34.6444	0.116207	0.408648	K9me1K14acK18acK27me3	0.0166916	0.00773586	2.15769	0.416879	0.729064
K9me2K14acK27me2K36me3	0.0433514	0.0435262	0.995984	0.996729	>0.999999	K9me2K14acK27me2K36me3	0.104333	0.0853351	1.22263	0.823069	0.905192	K9me2K14acK27me2K36me3	0.122558	0.0837459	1.46345	0.428918	0.735786
K9me2K14acK23acK27acK36me1	0.0321399	0.0664394	0.483748	0.09205	0.355877	K9me2K14acK23acK27acK36me1	0.0893602	0.0593033	1.50683	0.451048	0.565016	K9me2K14acK23acK27acK36me1	0.157879	0.0650318	2.42772	0.13233	0.494545
K9me2K18acK23acK27acK36me2	0.000181976	0.0056013	0.0324882	0.147226	0.355877	K9me2K18acK23acK27acK36me2	0.0216773	0.000779318	27.8157	0.040682	0.408648	K9me2K18acK23acK27acK36me2	0.0164391	0.00778861	2.11066	0.340675	0.639388
K9me3K14acK23acK27me3K36me1	0.0165252	0.00444998	3.71354	0.31451	0.453072	K9me3K14acK23acK27me3K36me1	0.00568929	0.000779318	7.30034	0.044741	0.408648	K9me3K14acK23acK27me3K36me1	0.00887104	0.010892	0.814455	0.789253	0.903944
K9me2K14acK27acK36me3	0.000181976	0.0192825	0.00943737	0.176717	0.355877	K9me2K14acK27acK36me3	0.177515	0.0548659	3.23543	0.274802	0.408648	K9me2K14acK27acK36me3	0.0783453	0.028514	2.74761	0.447363	0.74498
K9me2K14acK23acK27me2K36me3	0.0200244	0.0127646	1.56874	0.579915	0.704399	K9me2K14acK23acK27me2K36me3	0.0427227	0.061644	0.693055	0.711378	0.822203	K9me2K14acK23acK27me2K36me3	0.0413623	0.0422462	0.979077	0.975811	>0.999999
K9me1K14acK23acK27me3K36me1	0.244531	0.050758	4.81759	0.076075	0.355877	K9me1K14acK23acK27me3K36me1	0.0606746	0.12953	0.468421	0.183395	0.408648	K9me1K14acK23acK27me3K36me1	0.219095	0.0450748	4.8607	0.015775	0.294292
K9me1K18acK23acK27me3K36me1	0.0305378	0.0585709	0.521382	0.490358	0.612318	K9me1K18acK23acK27me3K36me1	0.0351493	0.0405807	0.866158	0.857713	0.933348	K9me1K18acK23acK27me3K36me1	0.0496651	0.0651047	0.76285	0.746186	0.903944
K9me2K18acK23acK36me3	0.0538061	0.133237	0.403838	0.241139	0.373555	K9me2K18acK23acK36me3	0.000384908	0.303342	0.00126889	0.284478	0.408648	K9me2K18acK23acK36me3	0.000175535	0.0686185	0.00255813	0.002429	0.171192
K9me2K18acK23acK27me3K36me2	0.0065953	0.00409733	1.60966	0.642613	0.761518	K9me2K18acK23acK27me3K36me2	0.000384908	0.000779318	0.493904	0.293598	0.408648	K9me2K18acK23acK27me3K36me2	0.0146662	0.00676637	2.16751	0.36884	0.664467
K4me1K9me1K14acK23acK27acK36me1	0.00158743	0.00643831	0.24656	0.118704	0.355877	K4me1K9me1K14acK23acK27acK36me1	0.00848791	0.00274062	3.09708	0.19991	0.408648	K4me1K9me1K14acK23acK27acK36me1	0.00632284	0.00195278	3.23787	0.212146	0.538346
K9me1K14acK18acK23acK36me1	0.0353393	7.59848e-05	465.084	0.063666	0.355877	K9me1K14acK18acK23acK36me1	0.000384908	0.000779318	0.493904	0.293598	0.408648	K9me1K14acK18acK23acK36me1	0.00604851	0.00742885	0.814192	0.81494	0.92077
K9me2K14acK18acK27me2K36me2	0.0130139	0.00317974	4.09276	0.12309	0.355877	K9me2K14acK18acK27me2K36me2	0.000384908	0.000779318	0.493904	0.293598	0.408648	K9me2K14acK18acK27me2K36me2	0.0112251	0.00702867	1.59704	0.667564	0.903944
K9me2K14acK18acK27me1K36me2	0.0432864	7.59848e-05	569.672	0.178822	0.355877	K9me2K14acK18acK27me1K36me2	0.12123	0.000779318	155.559	0.090588	0.408648	K9me2K14acK18acK27me1K36me2	0.0185626	0.0108093	1.71728	0.514198	0.800875
K9me2K14acK18acK27acK36me1	0.0419564	0.067248	0.623906	0.4979	0.618843	K9me2K14acK18acK27acK36me1	0.0637568	0.0485382	1.31354	0.746939	0.843973	K9me2K14acK18acK27acK36me1	0.0558959	0.0732862	0.762707	0.516423	0.801266
K9me2K14acK18acK27me2K36me1	0.000181976	7.59848e-05	2.3949	0.220405	0.355877	K9me2K14acK18acK27me2K36me1	0.000384908	0.0327135	0.011766	0.394028	0.506546	K9me2K14acK18acK27me2K36me1	0.000175535	0.0159479	0.0110068	0.101367	0.463065
K14acK18acK27me3K36me1	0.000181976	7.59848e-05	2.3949	0.220405	0.355877	K14acK18acK27me3K36me1	0.000384908	0.000779318	0.493904	0.293598	0.408648	K14acK18acK27me3K36me1	0.0249212	0.010387	2.39927	0.472266	0.768766
K9me1K14acK18acK27me2K36me1	0.000181976	7.59848e-05	2.3949	0.220405	0.355877	K9me1K14acK18acK27me2K36me1	0.000384908	0.000779318	0.493904	0.293598	0.408648	K9me1K14acK18acK27me2K36me1	0.000175535	0.00260763	0.0673159	0.167931	0.511051
K9me2K14acK18acK27me3K36me1	0.0462088	0.0987428	0.467971	0.274689	0.410077	K9me2K14acK18acK27me3K36me1	0.017149	0.0631172	0.271701	0.035663	0.408648	K9me2K14acK18acK27me3K36me1	0.0554785	0.0436489	1.27102	0.65581	0.903944
K4me1K9me1K14acK18acK23ac	0.000181976	7.59848e-05	2.3949	0.220405	0.355877	K4me1K9me1K14acK18acK23ac	0.000384908	0.000779318	0.493904	0.293598	0.408648	K4me1K9me1K14acK18acK23ac	0.000175535	0.00142448	0.123227	0.342735	0.641021
K9me1K14acK18acK27me1K36me3	0.000181976	7.59848e-05	2.3949	0.220405	0.355877	K9me1K14acK18acK27me1K36me3	0.000384908	0.000779318	0.493904	0.293598	0.408648	K9me1K14acK18acK27me1K36me3	0.00955338	0.00782436	1.22098	0.851035	0.94323
K9me1K14acK18acK36me3	0.00726681	7.59848e-05	95.635	0.000988	0.088047	K9me1K14acK18acK36me3	0.00830198	0.000779318	10.6529	0.288262	0.408648	K9me1K14acK18acK36me3	0.000175535	0.00394348	0.0445127	0.345643	0.644223
K9me2K14acK18acK27me2K36me3	0.000181976	0.00190455	0.095548	0.230341	0.363473	K9me2K14acK18acK27me2K36me3	0.000384908	0.000779318	0.493904	0.293598	0.408648	K9me2K14acK18acK27me2K36me3	0.00434108	0.00509159	0.852598	0.84717	0.940883
K9me2K14acK18acK23acK27me1K36me1	0.00432219	0.0126528	0.341599	0.507622	0.626556	K9me2K14acK18acK23acK27me1K36me1	0.0235355	0.0170267	1.38227	0.726935	0.833113	K9me2K14acK18acK23acK27me1K36me1	0.0191075	0.00899238	2.12485	0.174742	0.511755
K9me3K14acK18acK27me3K36me1	0.0642278	0.0428955	1.49731	0.224697	0.360708	K9me3K14acK18acK27me3K36me1	0.0812537	0.0614616	1.32202	0.604667	0.722181	K9me3K14acK18acK27me3K36me1	0.0729535	0.0445787	1.63651	0.039721	0.382803
K9me1K18acK23acK27me1K36me3	0.300524	0.160892	1.86786	0.328001	0.467467	K9me1K18acK23acK27me1K36me3	0.271012	0.18366	1.47562	0.555866	0.674363	K9me1K18acK23acK27me1K36me3	0.199007	0.142805	1.39356	0.328795	0.625587
K9me2K18acK23acK27me1K36me3	0.186785	0.221291	0.84407	0.405506	0.537773	K9me2K18acK23acK27me1K36me3	0.131672	0.34351	0.383313	0.115665	0.408648	K9me2K18acK23acK27me1K36me3	0.128677	0.181203	0.710126	0.304269	0.604776
K14acK23acK27me1K36me3	0.264466	0.0328947	8.03978	0.000252	0.033685	K14acK23acK27me1K36me3	0.229617	0.0702841	3.26698	0.224269	0.408648	K14acK23acK27me1K36me3	0.0955631	0.105659	0.904448	0.893353	0.978059
K9me2K18acK23acK27me3K36me1	0.0328155	7.59848e-05	431.869	0.0517	0.355877	K9me2K18acK23acK27me3K36me1	0.000384908	0.0408158	0.00943037	0.317019	0.430819	K9me2K18acK23acK27me3K36me1	0.000175535	0.0126039	0.013927	0.183443	0.514645
K9acK14acK27me3K36me3	0.000181976	7.59848e-05	2.3949	0.220405	0.355877	K9acK14acK27me3K36me3	0.000384908	0.000779318	0.493904	0.293598	0.408648	K9acK14acK27me3K36me3	0.000175535	0.00160651	0.109265	0.220813	0.538346
K14acK18acK23acK27me3K36me1	0.000181976	0.007705	0.0236179	0.190851	0.355877	K14acK18acK23acK27me3K36me1	0.000384908	0.000779318	0.493904	0.293598	0.408648	K14acK18acK23acK27me3K36me1	0.000175535	0.0104349	0.0168219	0.04193	0.382803
K14acK18acK23acK27ac	0.00410651	7.59848e-05	54.0438	0.058596	0.355877	K14acK18acK23acK27ac	0.000384908	0.000779318	0.493904	0.293598	0.408648	K14acK18acK23acK27ac	0.000175535	0.00375627	0.0467312	0.062907	0.463065
K9me1K14acK18acK23acK27ac	0.00134356	7.59848e-05	17.682	0.014861	0.355877	K9me1K14acK18acK23acK27ac	0.0101058	0.000779318	12.9675	0.219258	0.408648	K9me1K14acK18acK23acK27ac	0.0033041	0.00747599	0.441962	0.500332	0.795233
K9me2K14acK18acK23acK36me3	0.000181976	7.59848e-05	2.3949	0.220405	0.355877	K9me2K14acK18acK23acK36me3	0.000384908	0.000779318	0.493904	0.293598	0.408648	K9me2K14acK18acK23acK36me3	0.000175535	0.00155346	0.112996	0.218499	0.538346
K9me1K14acK18acK23acK27me2K36me2	0.000181976	7.59848e-05	2.3949	0.220405	0.355877	K9me1K14acK18acK23acK27me2K36me2	0.000384908	0.000779318	0.493904	0.293598	0.408648	K9me1K14acK18acK23acK27me2K36me2	0.000175535	0.00349241	0.0502619	0.073035	0.463065
K9me1K14acK18acK23acK27me3K36me1	0.000181976	0.00331826	0.0548408	0.160135	0.355877	K9me1K14acK18acK23acK27me3K36me1	0.000384908	0.000779318	0.493904	0.293598	0.408648	K9me1K14acK18acK23acK27me3K36me1	0.000175535	0.00342335	0.0512758	0.087479	0.463065
K9me2K14acK18acK23acK27me2K36me1	0.000181976	7.59848e-05	2.3949	0.220405	0.355877	K9me2K14acK18acK23acK27me2K36me1	0.000384908	0.000779318	0.493904	0.293598	0.408648	K9me2K14acK18acK23acK27me2K36me1	0.000175535	0.00291414	0.0602356	0.254845	0.561914
K4me1K9me1K14acK18acK23acK27me1K36me3	0.000181976	0.00105173	0.173025	0.139775	0.355877	K4me1K9me1K14acK18acK23acK27me1K36me3	0.000384908	0.000779318	0.493904	0.293598	0.408648	K4me1K9me1K14acK18acK23acK27me1K36me3	0.00234849	0.000909126	2.58324	0.157802	0.510866
K9me2K14acK18acK23acK27me1K36me3	0.000181976	0.00800813	0.0227239	0.0756	0.355877	K9me2K14acK18acK23acK27me1K36me3	0.000384908	0.000779318	0.493904	0.293598	0.408648	K9me2K14acK18acK23acK27me1K36me3	0.00687135	0.0114345	0.600931	0.568127	0.840719
K9me2K14acK18acK23acK27me2K36me2	0.00441295	0.00662696	0.665909	0.677079	0.795307	K9me2K14acK18acK23acK27me2K36me2	0.000384908	0.00826772	0.0465555	0.155945	0.408648	K9me2K14acK18acK23acK27me2K36me2	0.0117734	0.0100894	1.16691	0.78164	0.903944
K9me3K14acK18acK23acK27me3K36me1	0.000181976	0.000990249	0.183768	0.337438	0.4771	K9me3K14acK18acK23acK27me3K36me1	0.000384908	0.000779318	0.493904	0.293598	0.408648	K9me3K14acK18acK23acK27me3K36me1	0.000175535	0.00272177	0.064493	0.080547	0.463065
K9me3K18ac	0.0234758	7.59848e-05	308.954	0.14158	0.355877	K9me3K18ac	0.0581728	0.000779318	74.6458	0.032418	0.408648	K9me3K18ac	0.000175535	0.0403891	0.0043461	0.372283	0.667485
K9me1K36me1	0.313854	0.0891409	3.52088	0.090482	0.355877	K9me1K36me1	0.184397	0.0345224	5.34137	0.023773	0.408648	K9me1K36me1	0.2424	0.0291449	8.31706	0.001033	0.111274
K9me2K18acK36me2	0.117706	0.0904542	1.30128	0.726328	0.833017	K9me2K18acK36me2	0.142067	0.28805	0.493203	0.414485	0.525323	K9me2K18acK36me2	0.175546	0.139202	1.26109	0.807454	0.915653
K9me3K27acK36me1	0.0787953	7.59848e-05	1036.99	0.179604	0.355877	K9me3K27acK36me1	0.0354741	0.000779318	45.5194	0.108759	0.408648	K9me3K27acK36me1	0.0341097	0.0371962	0.917021	0.921739	0.994979
K9acK23acK27me1	0.000181976	7.59848e-05	2.3949	0.220405	0.355877	K9acK23acK27me1	0.000384908	0.000779318	0.493904	0.293598	0.408648	K9acK23acK27me1	0.000175535	0.00154255	0.113795	0.036587	0.382803
K18acK27me3K36me1	0.13893	7.59848e-05	1828.39	0.002176	0.145355	K18acK27me3K36me1	0.000384908	0.000779318	0.493904	0.293598	0.408648	K18acK27me3K36me1	0.000175535	0.162696	0.00107891	0.0656	0.463065
K18acK27me1K36me1	0.0811962	0.175813	0.461833	0.312963	0.453072	K18acK27me1K36me1	0.234807	0.12658	1.85501	0.446532	0.560663	K18acK27me1K36me1	0.177312	0.127672	1.38881	0.621189	0.89432
K9me1K14acK27me1K36me3	0.426389	0.246643	1.72877	0.397217	0.532528	K9me1K14acK27me1K36me3	1.02195	0.339089	3.01381	0.118426	0.408648	K9me1K14acK27me1K36me3	0.535997	0.267193	2.00603	0.218077	0.538346
K9me2K18acK27me3K36me2	0.000181976	7.59848e-05	2.3949	0.220405	0.355877	K9me2K18acK27me3K36me2	0.000384908	0.000779318	0.493904	0.293598	0.408648	K9me2K18acK27me3K36me2	0.0267338	0.0227482	1.17521	0.878332	0.963572
K14acK23acK27me2K36me2	0.0910305	0.0348549	2.6117	0.361718	0.499536	K14acK23acK27me2K36me2	0.000384908	0.000779318	0.493904	0.293598	0.408648	K14acK23acK27me2K36me2	0.0618641	0.0122116	5.06601	0.277387	0.583649
K9me2K14acK18acK36me1	0.000181976	7.59848e-05	2.3949	0.220405	0.355877	K9me2K14acK18acK36me1	0.000384908	0.000779318	0.493904	0.293598	0.408648	K9me2K14acK18acK36me1	0.000175535	0.00196256	0.0894419	0.145966	0.507755
K9me3K23acK27me1K36me1	0.0289267	0.0235484	1.22839	0.880787	0.956781	K9me3K23acK27me1K36me1	0.000384908	0.000779318	0.493904	0.293598	0.408648	K9me3K23acK27me1K36me1	0.0114765	0.058002	0.197864	0.260727	0.564019
K9me2K23acK27acK36me1	0.000181976	0.0429436	0.00423756	0.431943	0.558963	K9me2K23acK27acK36me1	0.000384908	0.000779318	0.493904	0.293598	0.408648	K9me2K23acK27acK36me1	0.0403907	0.0305774	1.32093	0.738207	0.903944
K9me2K18acK23ac	0.000181976	7.59848e-05	2.3949	0.220405	0.355877	K9me2K18acK23ac	0.0145476	0.105997	0.137245	0.45459	0.567578	K9me2K18acK23ac	0.0324669	0.0387311	0.838264	0.897921	0.981065
K9acK14acK18acK27me1	0.000181976	7.59848e-05	2.3949	0.220405	0.355877	K9acK14acK18acK27me1	0.000384908	0.000779318	0.493904	0.293598	0.408648	K9acK14acK18acK27me1	0.000175535	0.00199075	0.0881753	0.23759	0.551171
K23acK27me2K36me3	0.186068	0.0798288	2.33084	0.16459	0.355877	K23acK27me2K36me3	0.12993	0.123022	1.05615	0.944422	>0.999999	K23acK27me2K36me3	0.141875	0.0224904	6.30825	0.126751	0.484214
K14acK18acK23acK27me1	0.000181976	7.59848e-05	2.3949	0.220405	0.355877	K14acK18acK23acK27me1	0.000384908	0.000779318	0.493904	0.293598	0.408648	K14acK18acK23acK27me1	0.000175535	0.0180702	0.00971406	0.008404	0.238264
K9me1K14acK23acK27me1K36me2	0.000181976	0.053508	0.00340091	0.292962	0.430146	K9me1K14acK23acK27me1K36me2	0.110529	0.0354849	3.11482	0.105465	0.408648	K9me1K14acK23acK27me1K36me2	0.0109605	0.0694828	0.157744	0.017483	0.294292
K14acK27me3K36me3	0.24061	0.134547	1.7883	0.224747	0.360708	K14acK27me3K36me3	0.247059	0.160727	1.53713	0.487418	0.5967	K14acK27me3K36me3	0.309306	0.131218	2.35719	0.199279	0.524566
K14acK27me3K36me2	0.0968844	0.079498	1.2187	0.770248	0.868479	K14acK27me3K36me2	0.0742834	0.117913	0.629985	0.591723	0.708292	K14acK27me3K36me2	0.116923	0.062581	1.86835	0.428743	0.735786
K9me3K18acK27me3K36me2	0.000181976	7.59848e-05	2.3949	0.220405	0.355877	K9me3K18acK27me3K36me2	0.000384908	0.000779318	0.493904	0.293598	0.408648	K9me3K18acK27me3K36me2	0.0090959	0.0169455	0.536774	0.472406	0.768766
K9me2K18acK23acK27me2	0.120637	0.0174772	6.90254	0.117345	0.355877	K9me2K18acK23acK27me2	0.000384908	0.000779318	0.493904	0.293598	0.408648	K9me2K18acK23acK27me2	0.0826671	0.0289488	2.85563	0.349926	0.64893
K18acK23acK27me3K36me1	0.000181976	7.59848e-05	2.3949	0.220405	0.355877	K18acK23acK27me3K36me1	0.0129889	0.100202	0.129627	0.130862	0.408648	K18acK23acK27me3K36me1	0.000175535	0.0354459	0.00495219	0.003623	0.195079
K4me1K9me1K14acK18acK27me3	0.000181976	7.59848e-05	2.3949	0.220405	0.355877	K4me1K9me1K14acK18acK27me3	0.000384908	0.000779318	0.493904	0.293598	0.408648	K4me1K9me1K14acK18acK27me3	0.000175535	0.000589442	0.297799	0.37501	0.668871
K4me1K9me1K14acK23acK27me2K36me2	0.00123311	0.000716633	1.7207	0.53355	0.657041	K4me1K9me1K14acK23acK27me2K36me2	0.00175122	0.00338735	0.516988	0.37127	0.4854	K4me1K9me1K14acK23acK27me2K36me2	0.00108464	0.000398409	2.72243	0.29919	0.602983
K4me1K23ac	0.000181976	0.0047019	0.0387027	0.202687	0.355877	K4me1K23ac	0.000384908	0.000779318	0.493904	0.293598	0.408648	K4me1K23ac	0.000175535	0.00153498	0.114357	0.167647	0.511051
K9me3K18acK23acK27me3K36me3	0.00772973	0.00727781	1.0621	0.928179	0.989318	K9me3K18acK23acK27me3K36me3	0.000384908	0.0045244	0.0850738	0.160053	0.408648	K9me3K18acK23acK27me3K36me3	0.0124608	0.00824881	1.51062	0.470702	0.768766
K9me2K14acK18ac	0.000181976	0.00694079	0.0262183	0.31065	0.45116	K9me2K14acK18ac	0.000384908	0.0365076	0.0105432	0.144608	0.408648	K9me2K14acK18ac	0.185757	0.0508889	3.65025	0.185109	0.516627
K18acK23acK27me2	0.000181976	0.1127	0.00161469	0.118168	0.355877	K18acK23acK27me2	0.111337	0.0566874	1.96405	0.291477	0.408648	K18acK23acK27me2	0.0144535	0.0644822	0.224147	0.320992	0.623572
K14acK23acK27me3	0.000181976	0.0289407	0.00628789	0.08369	0.355877	K14acK23acK27me3	0.000384908	0.0479693	0.00802405	0.130151	0.408648	K14acK23acK27me3	0.000175535	0.0750846	0.00233783	0.069335	0.463065
K4me1K9me1K14acK23acK27me3	0.000181976	7.59848e-05	2.3949	0.220405	0.355877	K4me1K9me1K14acK23acK27me3	0.000384908	0.000779318	0.493904	0.293598	0.408648	K4me1K9me1K14acK23acK27me3	0.00373779	0.0199036	0.187795	0.453649	0.750822
K18acK27acK36me3	0.000181976	7.59848e-05	2.3949	0.220405	0.355877	K18acK27acK36me3	0.000384908	0.000779318	0.493904	0.293598	0.408648	K18acK27acK36me3	0.000175535	0.0167644	0.0104707	0.07444	0.463065
K9me2K18acK27me2K36me3	0.000181976	7.59848e-05	2.3949	0.220405	0.355877	K9me2K18acK27me2K36me3	0.0665256	0.000779318	85.3639	0.281658	0.408648	K9me2K18acK27me2K36me3	0.088969	0.0817325	1.08854	0.928036	0.997777
K9me2K14acK18acK36me2	0.0153735	0.0185835	0.827266	0.765516	0.8668	K9me2K14acK18acK36me2	0.0244618	0.0130512	1.8743	0.548885	0.667396	K9me2K14acK18acK36me2	0.0539306	0.0200468	2.69023	0.486313	0.78429
K9me1K14acK18acK23ac	0.000181976	0.00549555	0.0331133	0.255105	0.389545	K9me1K14acK18acK23ac	0.000384908	0.000779318	0.493904	0.293598	0.408648	K9me1K14acK18acK23ac	0.000175535	0.00272138	0.0645022	0.198852	0.524566
K9me2K14acK18acK27me3	0.000181976	7.59848e-05	2.3949	0.220405	0.355877	K9me2K14acK18acK27me3	0.000384908	0.000779318	0.493904	0.293598	0.408648	K9me2K14acK18acK27me3	0.00422597	0.0129286	0.32687	0.503882	0.795942
K9me1K18acK27ac	0.000181976	7.59848e-05	2.3949	0.220405	0.355877	K9me1K18acK27ac	0.0195195	0.000779318	25.0469	0.13526	0.408648	K9me1K18acK27ac	0.0142518	0.0817597	0.174313	0.26063	0.564019
K9me1K14acK18acK36me2	0.000181976	7.59848e-05	2.3949	0.220405	0.355877	K9me1K14acK18acK36me2	0.00457213	0.0190751	0.239691	0.255636	0.408648	K9me1K14acK18acK36me2	0.00494751	0.0266161	0.185884	0.438044	0.743533
K9me1K18acK27me3	0.000181976	0.0379114	0.00480003	0.244605	0.377829	K9me1K18acK27me3	0.000384908	0.0608268	0.00632793	0.094485	0.408648	K9me1K18acK27me3	0.000175535	0.0697019	0.00251837	0.283512	0.591914
K9me3K14acK18ac	0.0176589	7.59848e-05	232.4	0.125844	0.355877	K9me3K14acK18ac	0.0173803	0.000779318	22.3019	0.15899	0.408648	K9me3K14acK18ac	0.00698445	0.0558274	0.125108	0.443025	0.744848
K9me1K18acK23acK36me2	0.000181976	7.59848e-05	2.3949	0.220405	0.355877	K9me1K18acK23acK36me2	0.000384908	0.000779318	0.493904	0.293598	0.408648	K9me1K18acK23acK36me2	0.000175535	0.0488371	0.0035943	0.188365	0.520321
K9me2K14acK23acK27me1K36me2	0.0678612	0.14589	0.465153	0.270243	0.406602	K9me2K14acK23acK27me1K36me2	0.250591	0.185639	1.34988	0.589952	0.707746	K9me2K14acK23acK27me1K36me2	0.254445	0.0893843	2.84664	0.19964	0.524566
K9me2K18acK27me1K36me2	0.000181976	7.59848e-05	2.3949	0.220405	0.355877	K9me2K18acK27me1K36me2	0.000384908	0.000779318	0.493904	0.293598	0.408648	K9me2K18acK27me1K36me2	0.0815925	0.026553	3.07282	0.323389	0.623572
K4me1K9me1K14acK23acK27ac	0.00393206	7.59848e-05	51.748	0.009969	0.355877	K4me1K9me1K14acK23acK27ac	0.000384908	0.000779318	0.493904	0.293598	0.408648	K4me1K9me1K14acK23acK27ac	0.00609734	0.00177997	3.42553	0.312031	0.609831
K9me1K18acK27acK36me1	0.0237033	7.59848e-05	311.948	0.05411	0.355877	K9me1K18acK27acK36me1	0.000384908	0.000779318	0.493904	0.293598	0.408648	K9me1K18acK27acK36me1	0.000175535	0.0257972	0.00680442	0.196363	0.524566
K14acK23acK27acK36me1	0.0658431	7.59848e-05	866.53	0.057583	0.355877	K14acK23acK27acK36me1	0.117434	0.0559759	2.09794	0.39982	0.512769	K14acK23acK27acK36me1	0.053797	0.000215314	249.854	0.068847	0.463065
K9me3K27ac	0.000181976	7.59848e-05	2.3949	0.220405	0.355877	K9me3K27ac	0.000384908	0.0813764	0.00472997	0.167797	0.408648	K9me3K27ac	0.00741371	0.000215314	34.4321	0.014388	0.287039
K9me2K14acK27me1	0.205924	7.59848e-05	2710.07	0.063769	0.355877	K9me2K14acK27me1	0.239849	0.033815	7.09298	0.362643	0.4772	K9me2K14acK27me1	1.10537	0.000215314	5133.76	0.008121	0.238264
K9me2K14acK18acK27me1	0.000181976	7.59848e-05	2.3949	0.220405	0.355877	K9me2K14acK18acK27me1	0.000384908	0.0057808	0.0665839	0.086364	0.408648	K9me2K14acK18acK27me1	0.000175535	0.000215314	0.815251	0.79517	0.903944
K9me1K18acK23acK27me2K36me2	0.0325149	0.0354088	0.918272	0.933717	0.990811	K9me1K18acK23acK27me2K36me2	0.000384908	0.0552631	0.00696501	0.079381	0.408648	K9me1K18acK23acK27me2K36me2	0.000175535	0.000215314	0.815251	0.79517	0.903944
K14acK27me3	0.0241948	7.59848e-05	318.416	0.155538	0.355877	K14acK27me3	0.200703	0.0607799	3.30213	0.360483	0.475917	K14acK27me3	0.000175535	0.000215314	0.815251	0.79517	0.903944
K9me1K14acK27me1K36me2	0.000181976	0.0580816	0.00313311	0.422135	0.551614	K9me1K14acK27me1K36me2	0.000384908	0.230035	0.00167326	0.222701	0.408648	K9me1K14acK27me1K36me2	0.000175535	0.000215314	0.815251	0.79517	0.903944
K9me1K27me2	0.000181976	0.233001	0.00078101	0.332257	0.472273	K9me1K27me2	0.129842	0.044067	2.94647	0.259137	0.408648	K9me1K27me2	0.0578145	0.000215314	268.512	0.098482	0.463065
K9me1K18acK36me3	0.000181976	7.59848e-05	2.3949	0.220405	0.355877	K9me1K18acK36me3	0.000384908	0.0793077	0.00485335	0.321462	0.435064	K9me1K18acK36me3	0.000175535	0.000215314	0.815251	0.79517	0.903944
K9me1K27me3	0.000181976	0.144515	0.00125922	0.471952	0.597713	K9me1K27me3	0.000384908	0.000779318	0.493904	0.293598	0.408648	K9me1K27me3	0.00274718	0.000215314	12.7589	0.103899	0.463065
K27me2K36me3	0.000181976	0.108409	0.00167861	0.444323	0.56675	K27me2K36me3	0.000384908	0.000779318	0.493904	0.293598	0.408648	K27me2K36me3	0.0609299	0.000215314	282.982	0.288501	0.595407
K18acK23acK36me1	0.000181976	0.0535028	0.00340124	0.213797	0.355877	K18acK23acK36me1	0.000384908	0.000779318	0.493904	0.293598	0.408648	K18acK23acK36me1	0.000175535	0.000215314	0.815251	0.79517	0.903944
K9me2K18acK27me1K36me3	0.000181976	0.0199747	0.00911032	0.262071	0.396781	K9me2K18acK27me1K36me3	0.000384908	0.000779318	0.493904	0.293598	0.408648	K9me2K18acK27me1K36me3	0.000175535	0.000215314	0.815251	0.79517	0.903944
K4me1K9me1K18acK23acK36me1	0.0112448	0.0041081	2.73723	0.196619	0.355877	K4me1K9me1K18acK23acK36me1	0.000384908	0.000779318	0.493904	0.293598	0.408648	K4me1K9me1K18acK23acK36me1	0.0269839	0.000215314	125.323	0.101367	0.463065
K9me2K14acK36me1	0.193506	0.0230427	8.39771	0.138324	0.355877	K9me2K14acK36me1	0.429086	0.000779318	550.592	0.053826	0.408648	K9me2K14acK36me1	0.100984	0.000215314	469.008	0.051113	0.444061
K4me1K23acK27ac	0.000181976	0.000639749	0.284449	0.426577	0.554706	K4me1K23acK27ac	0.000384908	0.000779318	0.493904	0.293598	0.408648	K4me1K23acK27ac	0.000175535	0.000215314	0.815251	0.79517	0.903944
K14acK18acK27me2K36me3	0.000181976	0.00282447	0.0644284	0.217599	0.355877	K14acK18acK27me2K36me3	0.000384908	0.000779318	0.493904	0.293598	0.408648	K14acK18acK27me2K36me3	0.000175535	0.000215314	0.815251	0.79517	0.903944
K9me1K18acK23acK27me2	0.000181976	0.0201404	0.00903537	0.213455	0.355877	K9me1K18acK23acK27me2	0.000384908	0.000779318	0.493904	0.293598	0.408648	K9me1K18acK23acK27me2	0.000175535	0.000215314	0.815251	0.79517	0.903944
K9me3K14acK23acK27me2K36me2	0.000181976	0.00550967	0.0330285	0.485435	0.60759	K9me3K14acK23acK27me2K36me2	0.000384908	0.000779318	0.493904	0.293598	0.408648	K9me3K14acK23acK27me2K36me2	0.0171353	0.000215314	79.5828	0.149718	0.507755
K4me1K14acK18acK23acK27acK36me1	0.000181976	0.000233342	0.779868	0.691421	0.807971	K4me1K14acK18acK23acK27acK36me1	0.000384908	0.000779318	0.493904	0.293598	0.408648	K4me1K14acK18acK23acK27acK36me1	0.000175535	0.000215314	0.815251	0.79517	0.903944
K9me1K18acK23ac	0.000181976	0.0553852	0.00328564	0.368156	0.504312	K9me1K18acK23ac	0.000384908	0.000779318	0.493904	0.293598	0.408648	K9me1K18acK23ac	0.000175535	0.000215314	0.815251	0.79517	0.903944
K9me3K18acK27me1K36me1	0.000181976	0.0695315	0.00261717	0.354746	0.495024	K9me3K18acK27me1K36me1	0.0246635	0.000779318	31.6475	0.092876	0.408648	K9me3K18acK27me1K36me1	0.000175535	0.000215314	0.815251	0.79517	0.903944
K9me1K23acK27me1K36me2	0.000181976	0.0167936	0.010836	0.304675	0.443688	K9me1K23acK27me1K36me2	0.000384908	0.000779318	0.493904	0.293598	0.408648	K9me1K23acK27me1K36me2	0.000175535	0.000215314	0.815251	0.79517	0.903944
K9me1K14acK18acK23acK27me1	0.000181976	0.0304059	0.00598489	0.461175	0.585451	K9me1K14acK18acK23acK27me1	0.000384908	0.000779318	0.493904	0.293598	0.408648	K9me1K14acK18acK23acK27me1	0.00358128	0.000215314	16.6328	0.165911	0.510866
K18acK23acK27acK36me1	0.116413	0.0240296	4.84457	0.09039	0.355877	K18acK23acK27acK36me1	0.000384908	0.000779318	0.493904	0.293598	0.408648	K18acK23acK27acK36me1	0.017981	0.000215314	83.5106	0.041595	0.382803
K9me2K18acK23acK27ac	0.000181976	0.0217718	0.00835834	0.314042	0.453072	K9me2K18acK23acK27ac	0.000384908	0.000779318	0.493904	0.293598	0.408648	K9me2K18acK23acK27ac	0.0545604	0.000215314	253.399	0.272019	0.580573
K9me2K14acK18acK36me3	0.000181976	0.0414854	0.00438651	0.284879	0.42059	K9me2K14acK18acK36me3	0.000384908	0.000779318	0.493904	0.293598	0.408648	K9me2K14acK18acK36me3	0.000175535	0.000215314	0.815251	0.79517	0.903944
K9me3K14acK36me2	0.0738534	0.103925	0.710641	0.795019	0.887052	K9me3K14acK36me2	0.000384908	0.000779318	0.493904	0.293598	0.408648	K9me3K14acK36me2	0.227354	0.000215314	1055.92	0.020587	0.308033
K9me1K14acK36me3	0.000181976	0.0354829	0.00512855	0.357326	0.497325	K9me1K14acK36me3	0.0311969	0.000779318	40.031	0.152765	0.408648	K9me1K14acK36me3	0.000175535	0.000215314	0.815251	0.79517	0.903944
K4me1K9me1K14acK27me2K36me3	0.000181976	0.00032434	0.561066	0.564339	0.688609	K4me1K9me1K14acK27me2K36me3	0.00226522	0.000779318	2.90667	0.354301	0.472387	K4me1K9me1K14acK27me2K36me3	0.000175535	0.000215314	0.815251	0.79517	0.903944
K9me2K14acK18acK27me1K36me3	0.000181976	0.0207464	0.00877145	0.252095	0.387161	K9me2K14acK18acK27me1K36me3	0.000384908	0.000779318	0.493904	0.293598	0.408648	K9me2K14acK18acK27me1K36me3	0.00507085	0.000215314	23.551	0.133261	0.494545
K4me1K9me1K14acK18acK23acK36me1	0.000181976	0.00197131	0.0923122	0.322781	0.463454	K4me1K9me1K14acK18acK23acK36me1	0.000384908	0.000779318	0.493904	0.293598	0.408648	K4me1K9me1K14acK18acK23acK36me1	0.00130574	0.000215314	6.06435	0.177663	0.511755
K9me3K14acK23acK36me1	0.000181976	0.0109652	0.0165958	0.397565	0.532528	K9me3K14acK23acK36me1	0.000384908	0.000779318	0.493904	0.293598	0.408648	K9me3K14acK23acK36me1	0.109162	0.000215314	506.99	0.06851	0.463065
K4me1K9me1K18acK23acK27me2K36me3	0.000181976	0.00035734	0.509252	0.660684	0.777758	K4me1K9me1K18acK23acK27me2K36me3	0.000384908	0.000779318	0.493904	0.293598	0.408648	K4me1K9me1K18acK23acK27me2K36me3	0.000175535	0.000215314	0.815251	0.79517	0.903944
K9me2K18acK23acK27me2K36me3	0.000181976	0.0039249	0.0463645	0.181912	0.355877	K9me2K18acK23acK27me2K36me3	0.0093435	0.000779318	11.9893	0.141279	0.408648	K9me2K18acK23acK27me2K36me3	0.012551	0.000215314	58.2916	0.088438	0.463065
K9me3K14acK23acK27acK36me1	0.0121358	0.011445	1.06036	0.929249	0.989318	K9me3K14acK23acK27acK36me1	0.011544	0.000779318	14.813	0.291388	0.408648	K9me3K14acK23acK27acK36me1	0.0542234	0.000215314	251.834	2.4e-05	0.012814
K9me2K14acK23acK27me3K36me2	0.000181976	0.00592865	0.0306943	0.246682	0.379941	K9me2K14acK23acK27me3K36me2	0.000384908	0.000779318	0.493904	0.293598	0.408648	K9me2K14acK23acK27me3K36me2	0.0252864	0.000215314	117.44	0.121539	0.481899
K4me1K9me1K14acK23acK27me2K36me3	0.00117842	0.00249916	0.471526	0.636361	0.755785	K4me1K9me1K14acK23acK27me2K36me3	0.00326855	0.000779318	4.19412	0.197334	0.408648	K4me1K9me1K14acK23acK27me2K36me3	0.0066537	0.000215314	30.9023	0.108083	0.463065
K4me1K9ac	0.000181976	0.00393673	0.0462252	0.196133	0.355877	K4me1K9ac	0.000384908	0.000779318	0.493904	0.293598	0.408648	K4me1K9ac	0.000175535	0.000215314	0.815251	0.79517	0.903944
K4me1K9me1K27acK36me1	0.000181976	7.59848e-05	2.3949	0.220405	0.355877	K4me1K9me1K27acK36me1	0.000384908	0.000779318	0.493904	0.293598	0.408648	K4me1K9me1K27acK36me1	0.000501745	0.000215314	2.33029	0.171431	0.511755
K9me3K23acK27me1	0.0507445	7.59848e-05	667.824	0.023522	0.355877	K9me3K23acK27me1	0.000384908	0.000779318	0.493904	0.293598	0.408648	K9me3K23acK27me1	0.0222163	0.000215314	103.181	0.287116	0.595333
K9acK27me1K36me1	0.0040256	7.59848e-05	52.979	0.057979	0.355877	K9acK27me1K36me1	0.000384908	0.000779318	0.493904	0.293598	0.408648	K9acK27me1K36me1	0.00375459	0.000215314	17.4377	0.219732	0.538346
K9acK27me1K36me3	0.000181976	7.59848e-05	2.3949	0.220405	0.355877	K9acK27me1K36me3	0.000384908	0.000779318	0.493904	0.293598	0.408648	K9acK27me1K36me3	0.0140752	0.000215314	65.3706	0.162499	0.510866
K14acK27me2K36me1	0.000181976	7.59848e-05	2.3949	0.220405	0.355877	K14acK27me2K36me1	0.000384908	0.000779318	0.493904	0.293598	0.408648	K14acK27me2K36me1	0.0412118	0.000215314	191.403	0.147751	0.507755
K9me3K14acK27me1	0.0146986	7.59848e-05	193.441	0.170407	0.355877	K9me3K14acK27me1	0.177166	0.000779318	227.335	0.089108	0.408648	K9me3K14acK27me1	0.331499	0.000215314	1539.61	0.013228	0.287039
K14acK23ac	0.0306842	7.59848e-05	403.82	0.142435	0.355877	K14acK23ac	0.0193698	0.000779318	24.8548	0.18548	0.408648	K14acK23ac	0.0500954	0.000215314	232.662	0.091107	0.463065
K9acK27acK36me1	0.000181976	7.59848e-05	2.3949	0.220405	0.355877	K9acK27acK36me1	0.000384908	0.000779318	0.493904	0.293598	0.408648	K9acK27acK36me1	0.0877438	0.000215314	407.516	0.172243	0.511755
K4me1K9me2K18acK36me1	0.000181976	7.59848e-05	2.3949	0.220405	0.355877	K4me1K9me2K18acK36me1	0.000384908	0.000779318	0.493904	0.293598	0.408648	K4me1K9me2K18acK36me1	0.00199254	0.000215314	9.25411	0.111298	0.463065
K9me3K18acK27me1	0.000181976	7.59848e-05	2.3949	0.220405	0.355877	K9me3K18acK27me1	0.000384908	0.000779318	0.493904	0.293598	0.408648	K9me3K18acK27me1	0.0287296	0.000215314	133.431	0.033137	0.382803
K9me1K14acK27me1K36me1	0.000181976	7.59848e-05	2.3949	0.220405	0.355877	K9me1K14acK27me1K36me1	0.0462175	0.000779318	59.3051	0.091899	0.408648	K9me1K14acK27me1K36me1	0.0739972	0.000215314	343.671	0.227341	0.541845
K18acK23acK27me1	0.000181976	7.59848e-05	2.3949	0.220405	0.355877	K18acK23acK27me1	0.000384908	0.000779318	0.493904	0.293598	0.408648	K18acK23acK27me1	0.0995416	0.000215314	462.309	0.03488	0.382803
K9me3K14acK36me1	0.226635	7.59848e-05	2982.64	0.109231	0.355877	K9me3K14acK36me1	0.305233	0.000779318	391.667	0.260056	0.408648	K9me3K14acK36me1	0.407018	0.000215314	1890.35	0.013663	0.287039
K14acK27acK36me2	0.0707982	7.59848e-05	931.742	0.038593	0.355877	K14acK27acK36me2	0.0352065	0.000779318	45.176	0.128261	0.408648	K14acK27acK36me2	0.0511256	0.000215314	237.447	0.021804	0.31742
K14acK27me2K36me3	0.000181976	7.59848e-05	2.3949	0.220405	0.355877	K14acK27me2K36me3	0.387438	0.000779318	497.15	0.193543	0.408648	K14acK27me2K36me3	0.0111325	0.000215314	51.7036	0.105443	0.463065
K9me3K18acK36me2	0.0443412	7.59848e-05	583.554	0.049433	0.355877	K9me3K18acK36me2	0.000384908	0.000779318	0.493904	0.293598	0.408648	K9me3K18acK36me2	0.295681	0.000215314	1373.25	0.181619	0.512193
K9me3K14acK27me2	0.343306	7.59848e-05	4518.09	0.035906	0.355877	K9me3K14acK27me2	0.000384908	0.000779318	0.493904	0.293598	0.408648	K9me3K14acK27me2	0.127525	0.000215314	592.275	0.273233	0.580573
K4me1K9me1K14acK23ac	0.000181976	7.59848e-05	2.3949	0.220405	0.355877	K4me1K9me1K14acK23ac	0.000384908	0.000779318	0.493904	0.293598	0.408648	K4me1K9me1K14acK23ac	0.00780499	0.000215314	36.2493	0.123009	0.481899
K4me1K9me1K14acK27acK36me1	0.000181976	7.59848e-05	2.3949	0.220405	0.355877	K4me1K9me1K14acK27acK36me1	0.000384908	0.000779318	0.493904	0.293598	0.408648	K4me1K9me1K14acK27acK36me1	0.00380717	0.000215314	17.6819	0.099926	0.463065
K4me1K9me1K14acK27me3K36me2	0.000181976	7.59848e-05	2.3949	0.220405	0.355877	K4me1K9me1K14acK27me3K36me2	0.000384908	0.000779318	0.493904	0.293598	0.408648	K4me1K9me1K14acK27me3K36me2	0.00375664	0.000215314	17.4473	0.073801	0.463065
K4me1K9me1K14acK27acK36me2	0.000181976	7.59848e-05	2.3949	0.220405	0.355877	K4me1K9me1K14acK27acK36me2	0.000384908	0.000779318	0.493904	0.293598	0.408648	K4me1K9me1K14acK27acK36me2	0.00509608	0.000215314	23.6681	0.039438	0.382803
K4me1K9me1K14acK27me2K36me2	0.00495019	7.59848e-05	65.1471	0.117916	0.355877	K4me1K9me1K14acK27me2K36me2	0.000384908	0.000779318	0.493904	0.293598	0.408648	K4me1K9me1K14acK27me2K36me2	0.00806367	0.000215314	37.4507	0.111749	0.463065
K4me1K9me2K14acK23acK27me1	0.000181976	7.59848e-05	2.3949	0.220405	0.355877	K4me1K9me2K14acK23acK27me1	0.000384908	0.000779318	0.493904	0.293598	0.408648	K4me1K9me2K14acK23acK27me1	0.00396395	0.000215314	18.4101	0.041536	0.382803
K4me1K9me2K14acK23acK36me1	0.000181976	7.59848e-05	2.3949	0.220405	0.355877	K4me1K9me2K14acK23acK36me1	0.000384908	0.000779318	0.493904	0.293598	0.408648	K4me1K9me2K14acK23acK36me1	0.00381781	0.000215314	17.7314	0.011807	0.287039
K9me3K14acK27me2K36me2	0.000181976	7.59848e-05	2.3949	0.220405	0.355877	K9me3K14acK27me2K36me2	0.000384908	0.000779318	0.493904	0.293598	0.408648	K9me3K14acK27me2K36me2	0.0174428	0.000215314	81.011	0.091114	0.463065
K4me1K9me1K14acK23acK36me2	0.000181976	7.59848e-05	2.3949	0.220405	0.355877	K4me1K9me1K14acK23acK36me2	0.000384908	0.000779318	0.493904	0.293598	0.408648	K4me1K9me1K14acK23acK36me2	0.00732682	0.000215314	34.0285	0.090409	0.463065
K9me3K23ac	0.000181976	7.59848e-05	2.3949	0.220405	0.355877	K9me3K23ac	0.000384908	0.000779318	0.493904	0.293598	0.408648	K9me3K23ac	0.0176954	0.000215314	82.1842	0.177229	0.511755
K4me1K9me1K18acK27acK36me2	0.000181976	7.59848e-05	2.3949	0.220405	0.355877	K4me1K9me1K18acK27acK36me2	0.000384908	0.000779318	0.493904	0.293598	0.408648	K4me1K9me1K18acK27acK36me2	0.00111603	0.000215314	5.18327	0.152744	0.510866
K18acK36me2	0.000181976	7.59848e-05	2.3949	0.220405	0.355877	K18acK36me2	0.000384908	0.000779318	0.493904	0.293598	0.408648	K18acK36me2	0.0171759	0.000215314	79.7714	0.189547	0.520915
K23acK27me2	0.000181976	7.59848e-05	2.3949	0.220405	0.355877	K23acK27me2	0.054913	0.000779318	70.4629	0.021116	0.408648	K23acK27me2	0.0230566	0.000215314	107.084	0.205385	0.529455
K4me1K9me1K23acK36me2	0.000181976	7.59848e-05	2.3949	0.220405	0.355877	K4me1K9me1K23acK36me2	0.000384908	0.000779318	0.493904	0.293598	0.408648	K4me1K9me1K23acK36me2	0.0015855	0.000215314	7.36366	0.164765	0.510866
K9me1K23acK27me1K36me1	0.000181976	7.59848e-05	2.3949	0.220405	0.355877	K9me1K23acK27me1K36me1	0.0614669	0.000779318	78.8727	0.277383	0.408648	K9me1K23acK27me1K36me1	0.0167422	0.000215314	77.7571	0.156344	0.510866
K9me3K23acK36me2	0.018926	7.59848e-05	249.076	0.129073	0.355877	K9me3K23acK36me2	0.106875	0.000779318	137.139	0.138828	0.408648	K9me3K23acK36me2	0.0101202	0.000215314	47.0021	0.233557	0.548564
K9me3K27acK36me2	0.000181976	7.59848e-05	2.3949	0.220405	0.355877	K9me3K27acK36me2	0.000384908	0.000779318	0.493904	0.293598	0.408648	K9me3K27acK36me2	0.0185248	0.000215314	86.0362	0.196986	0.524566
K9me1K23acK27acK36me2	0.000181976	7.59848e-05	2.3949	0.220405	0.355877	K9me1K23acK27acK36me2	0.000384908	0.000779318	0.493904	0.293598	0.408648	K9me1K23acK27acK36me2	0.013155	0.000215314	61.0968	0.133287	0.494545
K9me3K18acK23acK36me1	0.000181976	7.59848e-05	2.3949	0.220405	0.355877	K9me3K18acK23acK36me1	0.000384908	0.000779318	0.493904	0.293598	0.408648	K9me3K18acK23acK36me1	0.00909784	0.000215314	42.2538	0.243815	0.551444
K4me1K9me1K23acK27me2K36me3	0.000181976	7.59848e-05	2.3949	0.220405	0.355877	K4me1K9me1K23acK27me2K36me3	0.000384908	0.000779318	0.493904	0.293598	0.408648	K4me1K9me1K23acK27me2K36me3	0.00020862	0.000215314	0.968911	0.964822	>0.999999
K9acK18acK27acK36me1	0.000181976	7.59848e-05	2.3949	0.220405	0.355877	K9acK18acK27acK36me1	0.0092074	0.000779318	11.8147	0.147195	0.408648	K9acK18acK27acK36me1	0.00601218	0.000215314	27.9228	0.255658	0.561914
K4me1K14acK18acK36me3	0.000181976	7.59848e-05	2.3949	0.220405	0.355877	K4me1K14acK18acK36me3	0.00334843	0.000779318	4.29662	0.185652	0.408648	K4me1K14acK18acK36me3	0.000581253	0.000215314	2.69956	0.22478	0.538346
K9me3K14acK23ac	0.0039177	7.59848e-05	51.559	0.19894	0.355877	K9me3K14acK23ac	0.000384908	0.000779318	0.493904	0.293598	0.408648	K9me3K14acK23ac	0.00654984	0.000215314	30.4199	0.181565	0.512193
K9me2K18acK27acK36me2	0.000181976	7.59848e-05	2.3949	0.220405	0.355877	K9me2K18acK27acK36me2	0.000384908	0.000779318	0.493904	0.293598	0.408648	K9me2K18acK27acK36me2	0.00355899	0.000215314	16.5293	0.300008	0.602983
K4me1K14acK23acK27me2K36me1	0.000181976	7.59848e-05	2.3949	0.220405	0.355877	K4me1K14acK23acK27me2K36me1	0.000384908	0.000779318	0.493904	0.293598	0.408648	K4me1K14acK23acK27me2K36me1	0.00171171	0.000215314	7.94983	0.208314	0.534326
K9me1K14acK23acK36me3	0.000181976	7.59848e-05	2.3949	0.220405	0.355877	K9me1K14acK23acK36me3	0.110451	0.000779318	141.728	0.03526	0.408648	K9me1K14acK23acK36me3	0.138124	0.000215314	641.5	0.110751	0.463065
K14acK18acK36me2	0.000181976	7.59848e-05	2.3949	0.220405	0.355877	K14acK18acK36me2	0.000384908	0.000779318	0.493904	0.293598	0.408648	K14acK18acK36me2	0.00309815	0.000215314	14.389	0.22397	0.538346
K14acK27acK36me3	0.00975834	7.59848e-05	128.425	0.055727	0.355877	K14acK27acK36me3	0.000384908	0.000779318	0.493904	0.293598	0.408648	K14acK27acK36me3	0.0437234	0.000215314	203.068	0.272476	0.580573
K9me3K14acK23acK27me1	0.0225213	7.59848e-05	296.392	0.104617	0.355877	K9me3K14acK23acK27me1	0.00247824	0.000779318	3.18001	0.198108	0.408648	K9me3K14acK23acK27me1	0.0629341	0.000215314	292.29	0.111099	0.463065
K9me1K18acK23acK27me3	0.000181976	7.59848e-05	2.3949	0.220405	0.355877	K9me1K18acK23acK27me3	0.000384908	0.000779318	0.493904	0.293598	0.408648	K9me1K18acK23acK27me3	0.0245734	0.000215314	114.128	0.01974	0.303801
K18acK23acK27me3	0.000181976	7.59848e-05	2.3949	0.220405	0.355877	K18acK23acK27me3	0.000384908	0.000779318	0.493904	0.293598	0.408648	K18acK23acK27me3	0.0266248	0.000215314	123.656	0.132591	0.494545
K9me3K14acK23acK27me2	0.000181976	7.59848e-05	2.3949	0.220405	0.355877	K9me3K14acK23acK27me2	0.000384908	0.000779318	0.493904	0.293598	0.408648	K9me3K14acK23acK27me2	0.074107	0.000215314	344.181	0.025304	0.34075
K4me1K9me1K14acK23acK27me1K36me1	0.000181976	7.59848e-05	2.3949	0.220405	0.355877	K4me1K9me1K14acK23acK27me1K36me1	0.00525619	0.000779318	6.7446	0.012997	0.408648	K4me1K9me1K14acK23acK27me1K36me1	0.0116182	0.000215314	53.9593	0.045711	0.403647
K4me1K14acK23acK27acK36me1	0.00158784	7.59848e-05	20.8968	0.041202	0.355877	K4me1K14acK23acK27acK36me1	0.000384908	0.000779318	0.493904	0.293598	0.408648	K4me1K14acK23acK27acK36me1	0.0054685	0.000215314	25.3978	0.16483	0.510866
K4me1K9me1K14acK23acK27me3K36me2	0.0047185	7.59848e-05	62.0979	0.048984	0.355877	K4me1K9me1K14acK23acK27me3K36me2	0.000384908	0.000779318	0.493904	0.293598	0.408648	K4me1K9me1K14acK23acK27me3K36me2	0.00402209	0.000215314	18.6801	0.093713	0.463065
K9me2K14acK23acK27acK36me2	0.00399193	7.59848e-05	52.5359	0.043642	0.355877	K9me2K14acK23acK27acK36me2	0.000384908	0.000779318	0.493904	0.293598	0.408648	K9me2K14acK23acK27acK36me2	0.0619617	0.000215314	287.774	0.029406	0.377135
K4me1K9me1K14acK18acK27me2K36me2	0.000181976	7.59848e-05	2.3949	0.220405	0.355877	K4me1K9me1K14acK18acK27me2K36me2	0.000384908	0.000779318	0.493904	0.293598	0.408648	K4me1K9me1K14acK18acK27me2K36me2	0.00051083	0.000215314	2.37249	0.210325	0.536927
K9me3K18acK23acK27me3K36me1	0.000181976	7.59848e-05	2.3949	0.220405	0.355877	K9me3K18acK23acK27me3K36me1	0.000384908	0.000779318	0.493904	0.293598	0.408648	K9me3K18acK23acK27me3K36me1	0.00804069	0.000215314	37.344	0.294986	0.5996
K4me1K9me2K18acK23acK27me2K36me2	0.000181976	7.59848e-05	2.3949	0.220405	0.355877	K4me1K9me2K18acK23acK27me2K36me2	0.000384908	0.000779318	0.493904	0.293598	0.408648	K4me1K9me2K18acK23acK27me2K36me2	0.00176424	0.000215314	8.1938	0.148216	0.507755
K4me1K9me2K14acK23acK27me1K36me3	0.000181976	7.59848e-05	2.3949	0.220405	0.355877	K4me1K9me2K14acK23acK27me1K36me3	0.000384908	0.000779318	0.493904	0.293598	0.408648	K4me1K9me2K14acK23acK27me1K36me3	0.00652666	0.000215314	30.3123	0.180229	0.512193
K4me1K9me1K14acK23acK27me1K36me3	0.000181976	7.59848e-05	2.3949	0.220405	0.355877	K4me1K9me1K14acK23acK27me1K36me3	0.00400197	0.000779318	5.13522	0.297093	0.411144	K4me1K9me1K14acK23acK27me1K36me3	0.00191709	0.000215314	8.90369	0.031909	0.382803
K4me1K9me1K14acK18acK27acK36me2	0.000181976	7.59848e-05	2.3949	0.220405	0.355877	K4me1K9me1K14acK18acK27acK36me2	0.000384908	0.000779318	0.493904	0.293598	0.408648	K4me1K9me1K14acK18acK27acK36me2	0.000365018	0.000215314	1.69528	0.438956	0.743533
K4me1K9me1K14acK18acK27acK36me1	0.000181976	7.59848e-05	2.3949	0.220405	0.355877	K4me1K9me1K14acK18acK27acK36me1	0.00524968	0.000779318	6.73625	0.349545	0.468365	K4me1K9me1K14acK18acK27acK36me1	0.00164712	0.000215314	7.64985	0.298276	0.602983
K9me1K18acK23acK27me3K36me2	0.000181976	7.59848e-05	2.3949	0.220405	0.355877	K9me1K18acK23acK27me3K36me2	0.000384908	0.000779318	0.493904	0.293598	0.408648	K9me1K18acK23acK27me3K36me2	0.0086441	0.000215314	40.1465	0.222817	0.538346
K4me1K9me2K14acK18acK23acK27me1	0.000181976	7.59848e-05	2.3949	0.220405	0.355877	K4me1K9me2K14acK18acK23acK27me1	0.00423622	0.000779318	5.4358	0.109937	0.408648	K4me1K9me2K14acK18acK23acK27me1	0.00363273	0.000215314	16.8718	0.114358	0.466659
K9me2K14acK18acK23acK27me2	0.00308263	7.59848e-05	40.569	0.101273	0.355877	K9me2K14acK18acK23acK27me2	0.00885312	0.000779318	11.3601	0.2428	0.408648	K9me2K14acK18acK23acK27me2	0.0183168	0.000215314	85.0702	0.010881	0.287039
K9me3K14acK18acK23acK36me1	0.000181976	7.59848e-05	2.3949	0.220405	0.355877	K9me3K14acK18acK23acK36me1	0.000384908	0.000779318	0.493904	0.293598	0.408648	K9me3K14acK18acK23acK36me1	0.00184138	0.000215314	8.55207	0.104879	0.463065
K4me1K9me2K14acK18acK27acK36me1	0.000181976	7.59848e-05	2.3949	0.220405	0.355877	K4me1K9me2K14acK18acK27acK36me1	0.00213703	0.000779318	2.74218	0.201699	0.408648	K4me1K9me2K14acK18acK27acK36me1	0.00251825	0.000215314	11.6957	0.071958	0.463065
K4me1K9me2K14acK18acK27me1K36me3	0.000181976	7.59848e-05	2.3949	0.220405	0.355877	K4me1K9me2K14acK18acK27me1K36me3	0.000384908	0.000779318	0.493904	0.293598	0.408648	K4me1K9me2K14acK18acK27me1K36me3	0.000459678	0.000215314	2.13492	0.256625	0.561914
K4me1K14acK18acK23acK27me3	0.000185926	7.59848e-05	2.44688	0.202397	0.355877	K4me1K14acK18acK23acK27me3	0.00294476	0.000779318	3.77864	0.35541	0.472695	K4me1K14acK18acK23acK27me3	0.000308227	0.000215314	1.43152	0.604698	0.875593
K9acK14acK23acK27acK36me2	0.000181976	7.59848e-05	2.3949	0.220405	0.355877	K9acK14acK23acK27acK36me2	0.000384908	0.000779318	0.493904	0.293598	0.408648	K9acK14acK23acK27acK36me2	0.00422813	0.000215314	19.637	0.240462	0.551171
K4me1K9acK18acK23acK27acK36me1	0.000181976	7.59848e-05	2.3949	0.220405	0.355877	K4me1K9acK18acK23acK27acK36me1	0.000384908	0.000779318	0.493904	0.293598	0.408648	K4me1K9acK18acK23acK27acK36me1	0.00118541	0.000215314	5.50549	0.308954	0.609831
K4me1K9me1K14acK18acK23acK27me1K36me2	0.000181976	7.59848e-05	2.3949	0.220405	0.355877	K4me1K9me1K14acK18acK23acK27me1K36me2	0.000384908	0.000779318	0.493904	0.293598	0.408648	K4me1K9me1K14acK18acK23acK27me1K36me2	0.000624035	0.000215314	2.89826	0.124355	0.481899
K9me2K14acK18acK23acK27me3	0.000181976	7.59848e-05	2.3949	0.220405	0.355877	K9me2K14acK18acK23acK27me3	0.000384908	0.000779318	0.493904	0.293598	0.408648	K9me2K14acK18acK23acK27me3	0.00384679	0.000215314	17.866	0.161357	0.510866
K9me3K14acK18acK27acK36me3	0.000181976	7.59848e-05	2.3949	0.220405	0.355877	K9me3K14acK18acK27acK36me3	0.000384908	0.000779318	0.493904	0.293598	0.408648	K9me3K14acK18acK27acK36me3	0.00057207	0.000215314	2.65691	0.140002	0.506122
K9me1K18ac	0.000181976	7.59848e-05	2.3949	0.220405	0.355877	K9me1K18ac	0.000384908	0.000779318	0.493904	0.293598	0.408648	K9me1K18ac	0.00196321	0.000215314	9.11789	0.110697	0.463065
K14acK27me1K36me2	0.000181976	7.59848e-05	2.3949	0.220405	0.355877	K14acK27me1K36me2	0.232255	0.000779318	298.023	0.131574	0.408648	K14acK27me1K36me2	0.0414303	0.000215314	192.418	0.10909	0.463065
K9me3K18acK36me1	0.000181976	7.59848e-05	2.3949	0.220405	0.355877	K9me3K18acK36me1	0.0519038	0.000779318	66.6016	0.059768	0.408648	K9me3K18acK36me1	0.0168167	0.000215314	78.1031	0.099378	0.463065
K4me1K9me1K14acK23acK27me1	0.00408058	7.59848e-05	53.7026	0.028297	0.355877	K4me1K9me1K14acK23acK27me1	0.000384908	0.000779318	0.493904	0.293598	0.408648	K4me1K9me1K14acK23acK27me1	0.00916106	0.000215314	42.5474	0.234233	0.548564
K9me2K18acK27me2K36me2	0.000181976	7.59848e-05	2.3949	0.220405	0.355877	K9me2K18acK27me2K36me2	0.000384908	0.000779318	0.493904	0.293598	0.408648	K9me2K18acK27me2K36me2	0.0530381	0.000215314	246.329	0.09604	0.463065
K27acK36me3	0.000181976	7.59848e-05	2.3949	0.220405	0.355877	K27acK36me3	0.000384908	0.000779318	0.493904	0.293598	0.408648	K27acK36me3	0.0123145	0.000215314	57.1932	0.09515	0.463065
K9me1K23acK27me2K36me1	0.0272173	7.59848e-05	358.194	0.120258	0.355877	K9me1K23acK27me2K36me1	0.000384908	0.000779318	0.493904	0.293598	0.408648	K9me1K23acK27me2K36me1	0.0548895	0.000215314	254.928	0.28736	0.595333
K14acK18ac	0.000181976	7.59848e-05	2.3949	0.220405	0.355877	K14acK18ac	0.000384908	0.000779318	0.493904	0.293598	0.408648	K14acK18ac	0.0803057	0.000215314	372.97	0.244677	0.551444
K4me1K14acK27acK36me3	0.000181976	7.59848e-05	2.3949	0.220405	0.355877	K4me1K14acK27acK36me3	0.000384908	0.000779318	0.493904	0.293598	0.408648	K4me1K14acK27acK36me3	0.00181057	0.000215314	8.40897	0.087414	0.463065
K4me1K14acK23acK27acK36me2	0.000181976	7.59848e-05	2.3949	0.220405	0.355877	K4me1K14acK23acK27acK36me2	0.0053636	0.000779318	6.88243	0.093278	0.408648	K4me1K14acK23acK27acK36me2	0.00198867	0.000215314	9.23614	0.239599	0.551171
K4me1K9me2K14acK23acK27me2K36me2	0.000181976	7.59848e-05	2.3949	0.220405	0.355877	K4me1K9me2K14acK23acK27me2K36me2	0.000384908	0.000779318	0.493904	0.293598	0.408648	K4me1K9me2K14acK23acK27me2K36me2	0.000392695	0.000215314	1.82382	0.351782	0.64893
K4me1K9me2K18acK23acK27acK36me1	0.000181976	7.59848e-05	2.3949	0.220405	0.355877	K4me1K9me2K18acK23acK27acK36me1	0.00665915	0.000779318	8.54484	0.211526	0.408648	K4me1K9me2K18acK23acK27acK36me1	0.00686934	0.000215314	31.9038	0.094203	0.463065
K4me1K14acK18acK27me3K36me1	0.000181976	7.59848e-05	2.3949	0.220405	0.355877	K4me1K14acK18acK27me3K36me1	0.000384908	0.000779318	0.493904	0.293598	0.408648	K4me1K14acK18acK27me3K36me1	0.000507475	0.000215314	2.35691	0.231505	0.546931
K4me1K14acK18acK27me1K36me3	0.000181976	7.59848e-05	2.3949	0.220405	0.355877	K4me1K14acK18acK27me1K36me3	0.000384908	0.000779318	0.493904	0.293598	0.408648	K4me1K14acK18acK27me1K36me3	0.000837178	0.000215314	3.88817	0.101498	0.463065
K9me1K14acK27me1	0.000181976	7.59848e-05	2.3949	0.220405	0.355877	K9me1K14acK27me1	0.000384908	0.000779318	0.493904	0.293598	0.408648	K9me1K14acK27me1	0.00641913	0.000215314	29.8129	0.114149	0.466659
K9me3K27me3K36me1	0.0273127	7.59848e-05	359.45	0.029367	0.355877	K9me3K27me3K36me1	0.0529862	0.000779318	67.9905	0.176859	0.408648	K9me3K27me3K36me1	0.0192036	0.000215314	89.1888	0.10188	0.463065
K9me1K18acK36me2	0.000181976	7.59848e-05	2.3949	0.220405	0.355877	K9me1K18acK36me2	0.000384908	0.000779318	0.493904	0.293598	0.408648	K9me1K18acK36me2	0.121096	0.000215314	562.416	0.186511	0.517856
K9me1K14acK36me1	0.000181976	7.59848e-05	2.3949	0.220405	0.355877	K9me1K14acK36me1	0.000384908	0.000779318	0.493904	0.293598	0.408648	K9me1K14acK36me1	0.00801131	0.000215314	37.2076	0.121916	0.481899
K9me1K23acK27me2K36me3	0.000181976	7.59848e-05	2.3949	0.220405	0.355877	K9me1K23acK27me2K36me3	0.000384908	0.000779318	0.493904	0.293598	0.408648	K9me1K23acK27me2K36me3	0.00245901	0.000215314	11.4206	0.108382	0.463065
K4me1K9me2K14acK18acK27me1	0.000181976	7.59848e-05	2.3949	0.220405	0.355877	K4me1K9me2K14acK18acK27me1	0.000384908	0.000779318	0.493904	0.293598	0.408648	K4me1K9me2K14acK18acK27me1	0.000988115	0.000215314	4.58918	0.155812	0.510866
K4me1K9me2K14acK23acK27me3K36me1	0.000516437	7.59848e-05	6.79658	0.106929	0.355877	K4me1K9me2K14acK23acK27me3K36me1	0.000384908	0.000779318	0.493904	0.293598	0.408648	K4me1K9me2K14acK23acK27me3K36me1	0.00327769	0.000215314	15.2228	0.118949	0.481744
K9me3K14acK18acK23acK27me1	0.010446	7.59848e-05	137.475	0.102232	0.355877	K9me3K14acK18acK23acK27me1	0.000384908	0.000779318	0.493904	0.293598	0.408648	K9me3K14acK18acK23acK27me1	0.00837732	0.000215314	38.9075	0.147349	0.507755
K14acK18acK27acK36me2	0.000181976	7.59848e-05	2.3949	0.220405	0.355877	K14acK18acK27acK36me2	0.0490181	0.000779318	62.8987	0.262688	0.408648	K14acK18acK27acK36me2	0.00943825	0.000215314	43.8348	0.228943	0.54326
K4me1K9me2K23ac	0.000181976	7.59848e-05	2.3949	0.220405	0.355877	K4me1K9me2K23ac	0.00457555	0.000779318	5.87122	0.139269	0.408648	K4me1K9me2K23ac	0.000175535	0.000215314	0.815251	0.79517	0.903944
K4me1K9me1K14acK27me1K36me1	0.000181976	7.59848e-05	2.3949	0.220405	0.355877	K4me1K9me1K14acK27me1K36me1	0.00388168	0.000779318	4.98087	0.229718	0.408648	K4me1K9me1K14acK27me1K36me1	0.000175535	0.000215314	0.815251	0.79517	0.903944
K9me1K14acK36me2	0.000181976	7.59848e-05	2.3949	0.220405	0.355877	K9me1K14acK36me2	0.116888	0.000779318	149.988	0.161144	0.408648	K9me1K14acK36me2	0.000175535	0.000215314	0.815251	0.79517	0.903944
K9me1K18acK23acK27me1	0.000181976	7.59848e-05	2.3949	0.220405	0.355877	K9me1K18acK23acK27me1	0.0817624	0.000779318	104.915	0.21275	0.408648	K9me1K18acK23acK27me1	0.000175535	0.000215314	0.815251	0.79517	0.903944
K9me3K18acK27me3K36me1	0.000181976	7.59848e-05	2.3949	0.220405	0.355877	K9me3K18acK27me3K36me1	0.00604344	0.000779318	7.75478	0.211841	0.408648	K9me3K18acK27me3K36me1	0.000175535	0.000215314	0.815251	0.79517	0.903944
K9me2K18acK27ac	0.000181976	7.59848e-05	2.3949	0.220405	0.355877	K9me2K18acK27ac	0.0836097	0.000779318	107.286	0.207721	0.408648	K9me2K18acK27ac	0.000175535	0.000215314	0.815251	0.79517	0.903944
K14acK23acK27acK36me2	0.000181976	7.59848e-05	2.3949	0.220405	0.355877	K14acK23acK27acK36me2	0.0738016	0.000779318	94.7002	0.162548	0.408648	K14acK23acK27acK36me2	0.000175535	0.000215314	0.815251	0.79517	0.903944
K4me1K14acK23acK27me1K36me3	0.000181976	7.59848e-05	2.3949	0.220405	0.355877	K4me1K14acK23acK27me1K36me3	0.00251112	0.000779318	3.2222	0.209281	0.408648	K4me1K14acK23acK27me1K36me3	0.000175535	0.000215314	0.815251	0.79517	0.903944
K18acK23acK27me1K36me3	0.0349699	7.59848e-05	460.222	0.056394	0.355877	K18acK23acK27me1K36me3	0.0900798	0.000779318	115.588	0.217817	0.408648	K18acK23acK27me1K36me3	0.000175535	0.000215314	0.815251	0.79517	0.903944
K9me1K14acK23acK27me3K36me2	0.010716	7.59848e-05	141.028	0.125539	0.355877	K9me1K14acK23acK27me3K36me2	0.0373518	0.000779318	47.9288	0.094441	0.408648	K9me1K14acK23acK27me3K36me2	0.000175535	0.000215314	0.815251	0.79517	0.903944
K9me1K14acK23acK27acK36me2	0.000181976	7.59848e-05	2.3949	0.220405	0.355877	K9me1K14acK23acK27acK36me2	0.015062	0.000779318	19.3272	0.13284	0.408648	K9me1K14acK23acK27acK36me2	0.000175535	0.000215314	0.815251	0.79517	0.903944
K4me1K14acK23acK27me3K36me1	0.000763463	7.59848e-05	10.0476	0.15446	0.355877	K4me1K14acK23acK27me3K36me1	0.00405599	0.000779318	5.20454	0.016199	0.408648	K4me1K14acK23acK27me3K36me1	0.000175535	0.000215314	0.815251	0.79517	0.903944
K9me1K18acK23acK27acK36me1	0.000181976	7.59848e-05	2.3949	0.220405	0.355877	K9me1K18acK23acK27acK36me1	0.0269494	0.000779318	34.5807	0.119826	0.408648	K9me1K18acK23acK27acK36me1	0.000175535	0.000215314	0.815251	0.79517	0.903944
K9me3K18acK23acK27me2K36me2	0.000181976	7.59848e-05	2.3949	0.220405	0.355877	K9me3K18acK23acK27me2K36me2	0.00716415	0.000779318	9.19285	0.160148	0.408648	K9me3K18acK23acK27me2K36me2	0.000175535	0.000215314	0.815251	0.79517	0.903944
K4me1K9me1K18acK23acK27acK36me2	0.000181976	7.59848e-05	2.3949	0.220405	0.355877	K4me1K9me1K18acK23acK27acK36me2	0.000597978	0.000779318	0.767309	0.637359	0.751232	K4me1K9me1K18acK23acK27acK36me2	0.000175535	0.000215314	0.815251	0.79517	0.903944
K9me3K18acK23acK27me1K36me3	0.000181976	7.59848e-05	2.3949	0.220405	0.355877	K9me3K18acK23acK27me1K36me3	0.00744783	0.000779318	9.55686	0.145743	0.408648	K9me3K18acK23acK27me1K36me3	0.000175535	0.000215314	0.815251	0.79517	0.903944
K9me1K23ac	0.000181976	7.59848e-05	2.3949	0.220405	0.355877	K9me1K23ac	0.0239369	0.000779318	30.7152	0.093514	0.408648	K9me1K23ac	0.000175535	0.000215314	0.815251	0.79517	0.903944
K9me1K14acK27me3	0.000181976	7.59848e-05	2.3949	0.220405	0.355877	K9me1K14acK27me3	0.320947	0.000779318	411.831	0.182843	0.408648	K9me1K14acK27me3	0.000175535	0.000215314	0.815251	0.79517	0.903944
K4me1K9me1K14acK36me3	0.000181976	7.59848e-05	2.3949	0.220405	0.355877	K4me1K9me1K14acK36me3	0.0199783	0.000779318	25.6356	0.108019	0.408648	K4me1K9me1K14acK36me3	0.000175535	0.000215314	0.815251	0.79517	0.903944
K9me1K27acK36me3	0.000181976	7.59848e-05	2.3949	0.220405	0.355877	K9me1K27acK36me3	0.0864792	0.000779318	110.968	0.202403	0.408648	K9me1K27acK36me3	0.000175535	0.000215314	0.815251	0.79517	0.903944
K18acK23acK27me1K36me1	0.043605	7.59848e-05	573.865	0.152256	0.355877	K18acK23acK27me1K36me1	0.00662522	0.000779318	8.5013	0.100377	0.408648	K18acK23acK27me1K36me1	0.000175535	0.000215314	0.815251	0.79517	0.903944
K9me1K18acK27me3K36me1	0.0182535	7.59848e-05	240.226	0.045364	0.355877	K9me1K18acK27me3K36me1	0.0670888	0.000779318	86.0866	0.294489	0.408832	K9me1K18acK27me3K36me1	0.000175535	0.000215314	0.815251	0.79517	0.903944
K9me3K18acK27acK36me2	0.000181976	7.59848e-05	2.3949	0.220405	0.355877	K9me3K18acK27acK36me2	0.00984463	0.000779318	12.6324	0.205836	0.408648	K9me3K18acK27acK36me2	0.000175535	0.000215314	0.815251	0.79517	0.903944
K18acK23acK27me2K36me3	0.000181976	7.59848e-05	2.3949	0.220405	0.355877	K18acK23acK27me2K36me3	0.0588048	0.000779318	75.4567	0.274174	0.408648	K18acK23acK27me2K36me3	0.000175535	0.000215314	0.815251	0.79517	0.903944
K4me1K9me1K14acK27acK36me3	0.000181976	7.59848e-05	2.3949	0.220405	0.355877	K4me1K9me1K14acK27acK36me3	0.00288614	0.000779318	3.70342	0.161153	0.408648	K4me1K9me1K14acK27acK36me3	0.000175535	0.000215314	0.815251	0.79517	0.903944
K4me1K14acK23acK27me3	0.00143125	7.59848e-05	18.836	0.174644	0.355877	K4me1K14acK23acK27me3	0.01035	0.000779318	13.2808	0.140973	0.408648	K4me1K14acK23acK27me3	0.000175535	0.000215314	0.815251	0.79517	0.903944
K18acK27me1K36me2	0.0299115	7.59848e-05	393.651	0.138252	0.355877	K18acK27me1K36me2	0.000384908	0.000779318	0.493904	0.293598	0.408648	K18acK27me1K36me2	0.000175535	0.000215314	0.815251	0.79517	0.903944
K4me1K9me1K14acK36me2	0.0797091	7.59848e-05	1049.01	0.159258	0.355877	K4me1K9me1K14acK36me2	0.000384908	0.000779318	0.493904	0.293598	0.408648	K4me1K9me1K14acK36me2	0.000175535	0.000215314	0.815251	0.79517	0.903944
K4me1K9me1K18acK23acK36me2	0.00307912	7.59848e-05	40.5228	0.002467	0.146475	K4me1K9me1K18acK23acK36me2	0.000384908	0.000779318	0.493904	0.293598	0.408648	K4me1K9me1K18acK23acK36me2	0.000175535	0.000215314	0.815251	0.79517	0.903944
K4me1K9me2K18acK23acK36me1	0.00424533	7.59848e-05	55.8708	0.016198	0.355877	K4me1K9me2K18acK23acK36me1	0.000384908	0.000779318	0.493904	0.293598	0.408648	K4me1K9me2K18acK23acK36me1	0.000175535	0.000215314	0.815251	0.79517	0.903944
K9me2K23acK27me1K36me3	0.0126401	7.59848e-05	166.35	0.195976	0.355877	K9me2K23acK27me1K36me3	0.000384908	0.000779318	0.493904	0.293598	0.408648	K9me2K23acK27me1K36me3	0.000175535	0.000215314	0.815251	0.79517	0.903944
K4me1K14acK23acK27me1K36me2	0.00060944	7.59848e-05	8.02055	0.091737	0.355877	K4me1K14acK23acK27me1K36me2	0.000384908	0.000779318	0.493904	0.293598	0.408648	K4me1K14acK23acK27me1K36me2	0.000175535	0.000215314	0.815251	0.79517	0.903944
K18acK23acK27acK36me2	0.0344418	7.59848e-05	453.272	0.033851	0.355877	K18acK23acK27acK36me2	0.000384908	0.000779318	0.493904	0.293598	0.408648	K18acK23acK27acK36me2	0.000175535	0.000215314	0.815251	0.79517	0.903944
K4me1K9me2K14acK23acK27acK36me1	0.00422811	7.59848e-05	55.6442	0.053254	0.355877	K4me1K9me2K14acK23acK27acK36me1	0.000384908	0.000779318	0.493904	0.293598	0.408648	K4me1K9me2K14acK23acK27acK36me1	0.000175535	0.000215314	0.815251	0.79517	0.903944
K4me1K9me1K14acK18acK36me3	0.00700163	7.59848e-05	92.1451	0.133079	0.355877	K4me1K9me1K14acK18acK36me3	0.000384908	0.000779318	0.493904	0.293598	0.408648	K4me1K9me1K14acK18acK36me3	0.000175535	0.000215314	0.815251	0.79517	0.903944
K4me1K14acK18acK23acK36me1	0.000290617	7.59848e-05	3.82467	0.017587	0.355877	K4me1K14acK18acK23acK36me1	0.000384908	0.000779318	0.493904	0.293598	0.408648	K4me1K14acK18acK23acK36me1	0.000175535	0.000215314	0.815251	0.79517	0.903944
K9acK14acK18acK23acK27ac	0.0018565	7.59848e-05	24.4325	0.032191	0.355877	K9acK14acK18acK23acK27ac	0.000384908	0.000779318	0.493904	0.293598	0.408648	K9acK14acK18acK23acK27ac	0.000175535	0.000215314	0.815251	0.79517	0.903944
K4me1K9acK14acK18acK27acK36me2	0.000246403	7.59848e-05	3.24279	0.051836	0.355877	K4me1K9acK14acK18acK27acK36me2	0.000384908	0.000779318	0.493904	0.293598	0.408648	K4me1K9acK14acK18acK27acK36me2	0.000175535	0.000215314	0.815251	0.79517	0.903944
K4me1K9me1K14acK27me2	0.00909785	7.59848e-05	119.732	0.030846	0.355877	K4me1K9me1K14acK27me2	0.000384908	0.000779318	0.493904	0.293598	0.408648	K4me1K9me1K14acK27me2	0.000175535	0.000215314	0.815251	0.79517	0.903944
K9me3K14acK27me3	0.0126983	7.59848e-05	167.116	0.134989	0.355877	K9me3K14acK27me3	0.000384908	0.000779318	0.493904	0.293598	0.408648	K9me3K14acK27me3	0.000175535	0.000215314	0.815251	0.79517	0.903944
K9me3K14acK18acK27me1	0.048952	7.59848e-05	644.234	0.124856	0.355877	K9me3K14acK18acK27me1	0.000384908	0.000779318	0.493904	0.293598	0.408648	K9me3K14acK18acK27me1	0.000175535	0.000215314	0.815251	0.79517	0.903944
K9me1K27me2K36me3	0.00137623	7.59848e-05	18.1119	0.041728	0.355877	K9me1K27me2K36me3	0.000384908	0.000779318	0.493904	0.293598	0.408648	K9me1K27me2K36me3	0.000175535	0.000215314	0.815251	0.79517	0.903944
K9me1K18acK23acK27me1K36me2	0.0382569	7.59848e-05	503.481	0.076803	0.355877	K9me1K18acK23acK27me1K36me2	0.000384908	0.000779318	0.493904	0.293598	0.408648	K9me1K18acK23acK27me1K36me2	0.000175535	0.000215314	0.815251	0.79517	0.903944
K9me3K18acK27acK36me1	0.0326581	7.59848e-05	429.798	0.059666	0.355877	K9me3K18acK27acK36me1	0.000384908	0.000779318	0.493904	0.293598	0.408648	K9me3K18acK27acK36me1	0.000175535	0.000215314	0.815251	0.79517	0.903944
K18acK23acK27me2K36me1	0.0177984	7.59848e-05	234.236	0.115478	0.355877	K18acK23acK27me2K36me1	0.000384908	0.000779318	0.493904	0.293598	0.408648	K18acK23acK27me2K36me1	0.000175535	0.000215314	0.815251	0.79517	0.903944
K4me1K9me1K14acK18acK23acK27me1	0.00092975	7.59848e-05	12.236	0.074258	0.355877	K4me1K9me1K14acK18acK23acK27me1	0.000384908	0.000779318	0.493904	0.293598	0.408648	K4me1K9me1K14acK18acK23acK27me1	0.000175535	0.000215314	0.815251	0.79517	0.903944

## Sheet: Discoveries
H3.2	TN			H4	SC
PTMS	BAT/Liver	q value		Binary	BAT/Liver	q value
K9me3	2.32813	0.000495		K5unK20me1	0.775266	0.002055
K36un	1.47683	0.026786		K8acK16un	0.530084	0.044812
	RT			K8unK20me1	0.785434	0.002055
K9me1	1.55349	0.002005		K12acK20me1	0.624306	0.010686
K36un	1.38063	0.018512		K12unK20me1	0.783441	0.002055
	SC			K16unK20me1	0.799972	0.044812
K4me1	4.07867	0.014936		K20me1K31un	0.787325	0.044812
K4un	0.998604	0.014936		Proteoforms	SC
K9un	0.641571	0.003523		K20me1	0.786004	0.029448
K27me1	1.33988	0.022956
K27me3	0.681725	0.022956
K36un	1.35933	0.014936
Binary	TN
K4unK9me3	2.32815	0.002393
K4unK36un	1.47654	0.045194
K9me3K14un	2.23167	0.002393
K9me3K18un	2.33269	0.002393
K9me3K23un	2.44228	0.009699
K9me3K27me1	3.76757	0.010074
K9me3K36un	4.53971	0.002393
K14unK36un	1.71112	0.02175
K18unK36un	1.63422	0.023692
K23unK36un	1.72223	0.024775
K27me1K36un	2.5278	0.01111
	RT
K4me1K27ac	13.069	0.003637
K4unK9me1	1.57036	0.01658
K4unK36un	1.37935	0.033322
K9me3K18ac	3.99178	0.01658
K9me3K27me1	3.23713	0.045933
K9me3K36un	3.01145	0.019564
K14unK27me1	2.0444	0.033322
K18unK36un	1.49448	0.01823
K27me1K36un	3.1302	0.01658
K27acK36un	0.662177	0.019564
	SC
K4me1K9me1	3.79916	0.04423
K4me1K9me2	7.23725	0.012423
K4me1K18ac	13.6724	0.039071
K4me1K23ac	3.70523	0.039071
K4me1K23un	6.12345	0.012423
K4me1K27ac	7.39976	0.017624
K4me1K27un	5.5856	0.04423
K4me1K36me1	9.32276	0.01357
K4unK9un	0.641019	0.007441
K4unK27me1	1.33785	0.04423
K4unK27me3	0.68118	0.044397
K4unK36un	1.3594	0.026615
K9me2K27me1	1.5145	0.001645
K9me2K27me3	0.622437	0.049902
K9me2K36un	1.32779	0.026615
K9me3K14ac	9.93908	0.003083
K9me3K23ac	3.48875	0.016525
K9me3K36un	3.27479	0.035569
K9unK14un	0.575224	0.000695
K9unK18un	0.617164	0.012368
K9unK23un	0.602855	0.01115
K9unK27un	0.619688	0.04423
K9unK36me1	0.599294	0.003083
K14unK36un	1.50842	0.039071
K18unK27me1	1.39214	0.035895
K18unK27me3	0.701487	0.044397
K18unK36un	1.48242	0.020186
K23unK27me1	1.44284	0.04423
K23unK27me3	0.653117	0.04423
K23unK36me1	0.827438	0.01261
K23unK36un	1.55556	0.012423
K27me1K36un	2.70643	0.009219
K27me2K36me1	0.755165	0.034949
K27me3K36un	0.364503	0.009219
K27acK36me2	2.29376	0.027724
Proteoforms	TN
K9me3K27me1	6.09088	0.013678
K9me3	7.89719	0.004364
K9me2	3.86281	0.033026
K4me1K9me2K14acK18acK36me1	68.708	0.04206
K14acK23acK27me1K36me3	8.03978	0.033685
	RT
K9me3K27me1	6.50399	0.044789
	SC
K9me3K14acK23acK27acK36me1	251.834	0.012814
