# Supplementary material for: Histone proteoform analysis reveals epigenetic changes in adult mouse brown adipose tissue in response to cold stress
Source: Epigenetics Chromatin. 2024 Apr 27;17:12. doi: 10.1186/s13072-024-00536-8 (PMC11055387; doi:10.1186/s13072-024-00536-8)
Supplement: Supplementary file 5 — Additional file 5: BAT and liver histone H3.2 discrete post-translational modifications (PTMs), binary PTM combinations, and proteoform percent abundance for each biological replicate. TN: thermoneutral. RT: room temperature. SC: severe cold. [file 13072_2024_536_MOESM5_ESM.xlsx]

## Sheet: H3.2 PTM Discrete
PTM	SC Liver_1	SC Liver_2	SC Liver_3	SC Liver_4	SC Liver_5	RT Liver_1	RT Liver_2	RT Liver_3	RT Liver_4	RT Liver_5	TN Liver_1	TN Liver_2	TN Liver_3	TN Liver_4	TN Liver_5	SC BAT_1	SC BAT_3	SC BAT_4	SC BAT_5	RT BAT_2	RT BAT_3	RT BAT_4	RT BAT_5	TN BAT_3	TN BAT_4	TN BAT_5	SC Liver Mean	RT Liver Mean	TN Liver Mean	SC BAT Mean	RT BAT Mean	TN BAT Mean
K4me1	0.131752	0.00656096	0.0168656	0.0224092	0.0632065	0.408806	0.00709403	0.0108191	0.00227637	0.0054332	0.0240615	0.0177559	0.0899634	0.0656138	0.0533725	0.185495	0.250968	0.151906	0.197328	0.0889625	0.139859	0.109524	0.178934	0.299991	0.161192	0.0535608	0.0481588	0.0868858	0.0501534	0.196424	0.12932	0.171581
K4me2	0.00755415	0	0.0138037	0.0104157	0.0117723	0	0	0	0	0	0.0258954	0.0939042	0.0237016	0	0.021799	0	0	0	0	0	0	0	0	0	0	0	0.00870919	0	0.03306	0	0	0
K4me3	0	0	0	0	0	0	0	0	0	0	0	0	0	0	0	0	0	0	0	0	0	0	0	0	0	0	0	0	0	0	0	0
K4un	99.8607	99.9934	99.9693	99.9672	99.925	99.5912	99.9929	99.9892	99.9977	99.9946	99.95	99.8883	99.8863	99.9344	99.9248	99.8145	99.749	99.8481	99.8027	99.911	99.8601	99.8905	99.8211	99.7	99.8388	99.9464	99.9431	99.9131	99.9168	99.8036	99.8707	99.8284
K9ac	0.128428	0.0521078	0.0356296	0.0217798	0.130687	0	0	0	0	0	0.198489	0.106973	0.0388335	0.0386782	0.0529721	0.0557191	0.304138	0.0929946	0.0125845	0.131533	0.0255202	0.537496	0.0100727	0.00590653	0.00364128	0.00809188	0.0737264	0	0.0871891	0.116359	0.176156	0.0058799
K9me1	5.21627	5.14961	4.28358	4.48208	3.86382	4.23933	4.35745	4.01982	4.68113	4.80074	5.2706	3.09872	4.64563	4.64869	4.32499	6.12545	8.7292	4.53135	6.5194	7.01423	6.03653	6.95744	7.45553	4.25876	6.45691	2.98474	4.59907	4.41969	4.39772	6.47635	6.86593	4.5668
K9me2	66.6722	66.1887	69.3539	67.3433	72.1634	65.4829	75.2167	68.9161	68.7454	65.1297	68.1558	57.0175	69.8032	68.5566	63.904	63.7554	65.8239	74.3791	67.7901	60.4039	57.4699	65.9973	63.5218	57.7525	58.7221	63.4462	68.3443	68.6982	65.4874	67.9371	61.8482	59.9736
K9me3	9.01236	11.6998	7.73158	9.57057	7.12947	11.1511	7.7316	9.85213	6.44594	7.08575	8.54221	5.40224	7.5731	7.54706	6.23071	19.1842	11.1694	9.99418	15.457	15.8124	14.469	11.4292	10.8804	16.0563	16.0061	17.2409	9.02875	8.45331	7.05906	13.9512	13.1478	16.4344
K9un	18.9707	16.9098	18.5953	18.5823	16.7126	19.1266	12.6942	17.212	20.1276	22.9838	17.8329	34.3745	17.9392	19.2089	25.4873	10.8791	13.9734	11.0024	10.2209	16.6379	21.9991	15.0785	18.1322	21.9265	18.8112	16.3201	17.9542	18.4288	22.9686	11.5189	17.9619	19.0193
K14ac	25.9097	18.9147	22.852	22.8161	20.6378	27.8304	20.604	15.3561	30.7655	20.5361	18.4585	17.4355	14.7571	22.4615	18.6472	26.9926	31.2132	21.7292	22.6812	20.0524	28.4343	22.5784	29.3141	19.898	23.7852	15.0828	22.2261	23.0184	18.352	25.654	25.0948	19.5887
K14un	74.0903	81.0853	77.148	77.1839	79.3622	72.1696	79.396	84.6439	69.2345	79.4639	81.5415	82.5645	85.2429	77.5385	81.3528	73.0074	68.7868	78.2708	77.3188	79.9476	71.5657	77.4216	70.6859	80.102	76.2148	84.9172	77.7739	76.9816	81.648	74.346	74.9052	80.4113
K18ac	8.67106	10.476	7.84434	8.38855	12.0073	13.9421	7.70808	8.51874	10.2145	10.9667	7.6579	7.92831	8.25539	11.9815	9.44581	7.27032	8.54931	8.09949	10.85	5.26529	9.32596	7.60054	7.13475	6.22541	9.23224	6.44969	9.47744	10.27	9.05379	8.69227	7.33163	7.30245
K18un	91.3289	89.524	92.1557	91.6114	87.9927	86.0579	92.2919	91.4813	89.7855	89.0333	92.3421	92.0717	91.7446	88.0185	90.5542	92.7297	91.4507	91.9005	89.15	94.7347	90.674	92.3995	92.8653	93.7746	90.7678	93.5503	90.5226	89.73	90.9462	91.3077	92.6684	92.6976
K23ac	20.3678	18.8751	15.9448	15.6762	16.7655	32.084	16.5395	16.733	16.6627	18.0647	15.2891	14.5736	16.0622	17.6043	18.3027	15.6761	22.3274	16.5697	22.3579	17.8121	20.0794	16.9285	17.8524	16.0143	17.2421	15.5826	17.5259	20.0168	16.3664	19.2328	18.1681	16.2797
K23un	79.6322	81.1249	84.0552	84.3238	83.2345	67.916	83.4605	83.267	83.3373	81.9353	84.7109	85.4264	83.9378	82.3957	81.6973	84.3239	77.6726	83.4303	77.6421	82.1879	79.9206	83.0715	82.1476	83.9857	82.7579	84.4174	82.4741	79.9832	83.6336	80.7672	81.8319	83.7203
K27me1	20.1093	22.0446	18.4651	20.3681	18.118	9.95283	18.5046	14.8353	17.6724	17.5898	16.0549	15.3949	13.2916	19.6283	17.6205	31.7935	26.0781	24.5122	23.8474	26.6913	27.3164	18.9785	27.3091	22.5487	31.7258	21.8498	19.821	15.711	16.398	26.5578	25.0738	25.3748
K27me2	22.8571	16.3101	20.6906	18.8639	20.7234	22.8626	20.9431	20.0568	19.7342	21.4795	24.0887	14.1106	19.5734	23.1738	19.2012	16.307	18.1679	16.7952	17.688	17.8098	17.3498	26.8467	16.6735	17.2364	16.2649	17.3203	19.889	21.0152	20.0295	17.2395	19.6699	16.9406
K27me3	16.0728	16.1892	20.3971	16.9108	21.1438	33.4925	16.1061	16.5176	16.6586	16.138	16.8918	41.6005	23.3092	16.0323	19.3229	9.45934	13.6587	14.3749	11.9806	9.44996	10.5914	18.0391	15.1862	12.8641	11.1584	18.8213	18.1428	19.7826	23.4314	12.3684	13.3167	14.2813
K27ac	11.6538	10.3195	13.8177	11.4883	10.5359	9.90479	12.3017	9.23167	12.4939	10.9581	8.91279	7.06089	10.5642	12.2686	8.45166	8.01796	11.9123	10.0227	7.59401	7.73186	11.0769	11.1317	11.1469	6.31577	9.52255	8.76282	11.563	10.978	9.45164	9.38672	10.2718	8.20038
K27un	29.307	35.1366	26.6296	32.3689	29.4789	23.7873	32.1445	39.3586	33.4408	33.8346	34.0518	21.8331	33.2616	28.8969	35.4038	34.4222	30.1831	34.295	38.89	38.3171	33.6655	25.004	29.6842	41.0349	31.3283	33.2458	30.5842	32.5132	30.6894	34.4475	31.6677	35.203
K36me1	30.845	31.2641	26.2279	28.192	30.555	20.234	30.1953	25.0672	30.0761	31.4482	26.9	13.9915	23.3406	28.9891	26.7601	25.086	29.169	26.3334	26.208	29.0222	29.3538	23.4067	22.6193	19.2139	26.3774	22.2814	29.4168	27.4041	23.9963	26.6991	26.1005	22.6242
K36me2	32.6337	32.6705	35.1374	34.653	31.6784	40.2635	32.7875	38.6611	34.6265	31.2509	33.6647	52.5227	38.5874	29.1571	37.9187	34.2719	30.7571	37.2907	32.8213	32.8966	31.4446	34.6	30.0216	34.8819	31.3317	35.5155	33.3546	35.5179	38.3701	33.7852	32.2407	33.9097
K36me3	15.8068	13.5338	19.8441	19.8075	21.3713	23.7523	19.5803	16.4937	16.2676	17.7772	17.3053	16.6406	18.5766	18.8338	18.0523	12.3674	15.7654	11.7754	13.9976	10.2018	16.6951	18.3169	20.3387	15.7837	11.673	15.4312	18.0727	18.7742	17.8817	13.4764	16.3881	14.296
K36un	20.7145	22.5316	18.7907	17.3474	16.3953	15.7502	17.437	19.778	19.0298	19.5237	22.13	16.8452	19.4954	23.0201	17.2689	28.2747	24.3086	24.6005	26.9732	27.8794	22.5065	23.6763	27.0204	30.1205	30.6178	26.772	19.1559	18.3037	19.7519	26.0392	25.2707	29.1701

## Sheet: H3.2 PTM Binary
PTM Combination	SC Liver_1	SC Liver_2	SC Liver_3	SC Liver_4	SC Liver_5	RT Liver_1	RT Liver_2	RT Liver_3	RT Liver_4	RT Liver_5	TN Liver_1	TN Liver_2	TN Liver_3	TN Liver_4	TN Liver_5	SC BAT_1	SC BAT_3	SC BAT_4	SC BAT_5	RT BAT_2	RT BAT_3	RT BAT_4	RT BAT_5	TN BAT_3	TN BAT_4	TN BAT_5	SC Liver Mean	RT Liver Mean	TN Liver Mean	SC BAT Mean	RT BAT Mean	TN BAT Mean
K4me1K9ac	0	0	0	0	0	0	0	0	0	0	0	0	0.0106669	0.00449758	0.00428914	0.00416414	0	6.36195e-05	0	0	0	0	0	0.000129494	0.000280337	0	0	0	0.00389073	0.00105694	0	0.00013661
K4me1K9me1	0.117189	0.00452571	0.0047564	0.0208549	0.0331002	0.408806	0.00709403	0.0108191	0.00227637	0.0054332	0.0170733	0.0177559	0.0422982	0.0371805	0.021267	0.131061	0.177148	0.107029	0.133138	0.0438883	0.101323	0.068928	0.0332328	0.275638	0.12087	0.0400595	0.0360853	0.0868858	0.027115	0.137094	0.0618431	0.145523
K4me1K9me2	0.0087393	0	0.00807758	0.00155426	0.0122649	0	0	0	0	0	0.00425372	0	0.0314085	0.0183729	0.0143766	0.0301486	0.0617465	0.0356251	0.0498567	0.0256143	0.0254109	0.012678	0.0894309	0.0123596	0.0205536	0.00938926	0.00612721	0	0.0136823	0.0443442	0.0382835	0.0141008
K4me1K9me3	0.000100092	0	0.00010881	0	0.00010097	0	0	0	0	0	0	0	0.000143599	7.83641e-05	6.0792e-05	0.000840719	0	8.79242e-05	0	0	0	0	0	0	0	0	6.19744e-05	0	5.6551e-05	0.000232161	0	0
K4me1K9un	0.00572309	0.00203526	0.00392279	0	0.0177404	0	0	0	0	0	0.00273448	0	0.00544619	0.00548436	0.013379	0.0192798	0.0120735	0.00910026	0.0143333	0.0194598	0.0131242	0.0279181	0.0562707	0.0118635	0.0194886	0.00411204	0.0058843	0	0.00540881	0.0136967	0.0291932	0.0118214
K4me1K14ac	0.120575	0.00463446	0.012078	0.0224092	0.0465263	0.408806	0.00709403	0.0108191	0.00227637	0.0054332	0.00789391	0.00928004	0.0331291	0.0137815	0.0192373	0.163998	0.224891	0.0996073	0.118095	0.0759239	0.138806	0.0998465	0.15797	0.289381	0.14158	0.0280753	0.0412445	0.0868858	0.0166644	0.151648	0.118137	0.153012
K4me1K14un	0.011177	0.0019265	0.00478757	0	0.0166802	0	0	0	0	0	0.0161676	0.00847588	0.0568343	0.0518323	0.0341352	0.0214962	0.0260767	0.0522985	0.0792329	0.0130385	0.00105242	0.0096776	0.020964	0.0106103	0.0196117	0.0254856	0.00691426	0	0.0334891	0.0447761	0.0111831	0.0185692
K4me1K18ac	0.00818975	0.0012244	0.00538982	0.0098026	0	0	0	0	0	0	0.0113116	0.00847588	0.015772	0.0261607	0.00719552	0.0356695	0.0416759	0.0805385	0.11126	0.0175441	0.0355993	0.0234491	0.103093	0.0176816	0.0436627	0.0345416	0.00492132	0	0.0137832	0.067286	0.0449213	0.0319619
K4me1K18un	0.123562	0.00533656	0.0114757	0.0126066	0.0632065	0.408806	0.00709403	0.0108191	0.00227637	0.0054332	0.0127499	0.00928004	0.0741914	0.039453	0.046177	0.149825	0.209292	0.0713673	0.0860678	0.0714184	0.104259	0.086075	0.0758418	0.282309	0.117529	0.0190193	0.0432375	0.0868858	0.0363703	0.129138	0.0843986	0.139619
K4me1K23ac	0.119881	0.00533656	0.00863479	0.018814	0.0509416	0.408806	0.00709403	0.0108191	0.00227637	0.0054332	0.0198078	0.00928004	0.0376758	0.0305494	0.0325917	0.132168	0.192542	0.125583	0.15324	0.0608333	0.0767164	0.0415923	0.100519	0.0532427	0.103014	0.0408844	0.0407216	0.0868858	0.0259809	0.150883	0.0699153	0.0657138
K4me1K23un	0.0118703	0.0012244	0.00823078	0.0035952	0.0122649	0	0	0	0	0	0.00425372	0.00847588	0.0522876	0.0350644	0.0207808	0.0533265	0.0584261	0.0263224	0.0440885	0.0281291	0.0631421	0.0679318	0.0784152	0.246748	0.0581777	0.0126764	0.00743713	0	0.0241725	0.0455409	0.0594046	0.105867
K4me1K27me1	0.00221628	0	0.00127751	0.000477938	0.00010097	0	0	0	0	0	0.00111685	0	0.000292621	0.00209287	0.0018091	0.0295341	0.0854001	0.0310593	0.0195438	0.0305345	0.0177226	0.00300044	0.0241247	0.00667813	0.00744426	0.00194867	0.000814539	0	0.00106229	0.0413843	0.0188456	0.00535702
K4me1K27me2	0.00175955	0.00100549	0.00343323	0.000170299	0.00491135	0.00400851	0.00268884	0.0081914	0	0	0.00237061	0	0.00199312	0.00370122	0.0104934	0.0322689	0.0355727	0.00767328	0.00661748	0.0120605	0.0131006	0	0.00059566	0.0333471	0.0344578	0.00264887	0.00225598	0.00297775	0.00371167	0.0205331	0.00643918	0.0234846
K4me1K27me3	0.10327	0.00224697	0.00279279	0.00473503	0.0277127	0.402704	0.00251371	0	0.00227637	0	0.00389875	0.00847588	0.0236198	0.0120772	0.00186209	0.0295657	0.0316778	0.0291124	0.0260731	0.00749144	0.00976683	0.015186	0.0463867	0.014706	0.0359971	0.00405019	0.0281516	0.0814988	0.00998674	0.0291073	0.0197077	0.0182511
K4me1K27ac	0.00458646	0.00133315	0.000298029	0.00974217	0.0138013	0.00209402	0.00189148	0.00262774	0	0.0054332	0.00273448	0.00928004	0.0106402	0.00939417	0.00390725	0.0578716	0.0537051	0.0223527	0.0422505	0.0238975	0.030277	0.0331808	0.0385932	0.0128098	0.0168803	0.00430963	0.00595222	0.00240929	0.00719122	0.044045	0.0314871	0.0113332
K4me1K27un	0.0199189	0.00197535	0.00906401	0.00728373	0.0166802	0	0	0	0	0	0.0139408	0	0.0534177	0.0383483	0.0353007	0.0362543	0.0446123	0.0617083	0.102843	0.0149786	0.0689915	0.0581569	0.0692342	0.23245	0.0664126	0.0406035	0.0109844	0	0.0282015	0.0613545	0.0528403	0.113155
K4me1K36me1	0.0135083	0.00102256	0.00611093	0.00724523	0.0246477	0.404798	0.00440519	0.00262774	0.00227637	0.0054332	0.0140935	0.00928004	0.0309177	0.0196888	0.00726484	0.0729579	0.0778169	0.0913226	0.149716	0.0451208	0.0534619	0.0224412	0.112116	0.0292584	0.0567241	0.0346913	0.0105069	0.0839081	0.016249	0.0979533	0.0582851	0.0402246
K4me1K36me2	0.00798673	0.00100549	0.00762259	0.000170299	0.0171763	0.00400851	0.00268884	0.0081914	0	0	0.00662433	0	0.0321168	0.0186382	0.0143766	0.0361931	0.0612848	0.0169418	0.0350389	0.00514069	0.00532843	0.0127321	0.00526297	0.244006	0.0503304	0.0103757	0.00679228	0.00297775	0.0143512	0.0373646	0.00711604	0.101571
K4me1K36me3	0.0140198	0.00249765	0.00159453	0.000477938	0	0	0	0	0	0	0.00111685	0.00847588	0.0106722	0.0175276	0.0140557	0.0374453	0.0397679	0.0194505	0.00543551	0.020325	0.0699974	0.0484793	0.0233772	0.00342282	0.0231194	0.00509035	0.00371799	0	0.0103696	0.0255248	0.0405447	0.0105442
K4me1K36un	0.0962368	0.00203526	0.00153752	0.0145157	0.0213826	0	0	0	0	0	0.00222678	0	0.0162567	0.00975917	0.0176754	0.0388984	0.0720985	0.0241909	0.00713788	0.018376	0.0110709	0.0258715	0.0381777	0.0233033	0.0310182	0.00340356	0.0271416	0	0.00918362	0.0355814	0.023374	0.0192417
K4me2K9ac	0.00755415	0	0.0138037	0.0104157	0.0117723	0	0	0	0	0	0.0258954	0.0939042	0.0237016	0	0.021799	0	0	0	0	0	0	0	0	0	0	0	0.00870919	0	0.03306	0	0	0
K4me2K9me1	0	0	0	0	0	0	0	0	0	0	0	0	0	0	0	0	0	0	0	0	0	0	0	0	0	0	0	0	0	0	0	0
K4me2K9me2	0	0	0	0	0	0	0	0	0	0	0	0	0	0	0	0	0	0	0	0	0	0	0	0	0	0	0	0	0	0	0	0
K4me2K9me3	0	0	0	0	0	0	0	0	0	0	0	0	0	0	0	0	0	0	0	0	0	0	0	0	0	0	0	0	0	0	0	0
K4me2K9un	0	0	0	0	0	0	0	0	0	0	0	0	0	0	0	0	0	0	0	0	0	0	0	0	0	0	0	0	0	0	0	0
K4me2K14ac	0.00755415	0	0.0138037	0.0104157	0.0117723	0	0	0	0	0	0.0258954	0.0939042	0.0237016	0	0.021799	0	0	0	0	0	0	0	0	0	0	0	0.00870919	0	0.03306	0	0	0
K4me2K14un	0	0	0	0	0	0	0	0	0	0	0	0	0	0	0	0	0	0	0	0	0	0	0	0	0	0	0	0	0	0	0	0
K4me2K18ac	0.00755415	0	0.0138037	0.0104157	0.0117723	0	0	0	0	0	0.0258954	0.0939042	0.0237016	0	0.021799	0	0	0	0	0	0	0	0	0	0	0	0.00870919	0	0.03306	0	0	0
K4me2K18un	0	0	0	0	0	0	0	0	0	0	0	0	0	0	0	0	0	0	0	0	0	0	0	0	0	0	0	0	0	0	0	0
K4me2K23ac	0.00755415	0	0.0138037	0.0104157	0.0117723	0	0	0	0	0	0.0258954	0.0939042	0.0237016	0	0.021799	0	0	0	0	0	0	0	0	0	0	0	0.00870919	0	0.03306	0	0	0
K4me2K23un	0	0	0	0	0	0	0	0	0	0	0	0	0	0	0	0	0	0	0	0	0	0	0	0	0	0	0	0	0	0	0	0
K4me2K27me1	0	0	0	0	0	0	0	0	0	0	0	0	0	0	0	0	0	0	0	0	0	0	0	0	0	0	0	0	0	0	0	0
K4me2K27me2	0	0	0	0	0	0	0	0	0	0	0	0	0	0	0	0	0	0	0	0	0	0	0	0	0	0	0	0	0	0	0	0
K4me2K27me3	0	0	0	0	0	0	0	0	0	0	0	0	0	0	0	0	0	0	0	0	0	0	0	0	0	0	0	0	0	0	0	0
K4me2K27ac	0.00755415	0	0.0138037	0.0104157	0.0117723	0	0	0	0	0	0.0258954	0.0939042	0.0237016	0	0.021799	0	0	0	0	0	0	0	0	0	0	0	0.00870919	0	0.03306	0	0	0
K4me2K27un	0	0	0	0	0	0	0	0	0	0	0	0	0	0	0	0	0	0	0	0	0	0	0	0	0	0	0	0	0	0	0	0
K4me2K36me1	0	0	0	0	0	0	0	0	0	0	0	0	0	0	0	0	0	0	0	0	0	0	0	0	0	0	0	0	0	0	0	0
K4me2K36me2	0	0	0	0	0	0	0	0	0	0	0	0	0	0	0	0	0	0	0	0	0	0	0	0	0	0	0	0	0	0	0	0
K4me2K36me3	0.00755415	0	0.0138037	0.0104157	0.0117723	0	0	0	0	0	0.0258954	0.0939042	0.0237016	0	0.021799	0	0	0	0	0	0	0	0	0	0	0	0.00870919	0	0.03306	0	0	0
K4me2K36un	0	0	0	0	0	0	0	0	0	0	0	0	0	0	0	0	0	0	0	0	0	0	0	0	0	0	0	0	0	0	0	0
K4me3K9ac	0	0	0	0	0	0	0	0	0	0	0	0	0	0	0	0	0	0	0	0	0	0	0	0	0	0	0	0	0	0	0	0
K4me3K9me1	0	0	0	0	0	0	0	0	0	0	0	0	0	0	0	0	0	0	0	0	0	0	0	0	0	0	0	0	0	0	0	0
K4me3K9me2	0	0	0	0	0	0	0	0	0	0	0	0	0	0	0	0	0	0	0	0	0	0	0	0	0	0	0	0	0	0	0	0
K4me3K9me3	0	0	0	0	0	0	0	0	0	0	0	0	0	0	0	0	0	0	0	0	0	0	0	0	0	0	0	0	0	0	0	0
K4me3K9un	0	0	0	0	0	0	0	0	0	0	0	0	0	0	0	0	0	0	0	0	0	0	0	0	0	0	0	0	0	0	0	0
K4me3K14ac	0	0	0	0	0	0	0	0	0	0	0	0	0	0	0	0	0	0	0	0	0	0	0	0	0	0	0	0	0	0	0	0
K4me3K14un	0	0	0	0	0	0	0	0	0	0	0	0	0	0	0	0	0	0	0	0	0	0	0	0	0	0	0	0	0	0	0	0
K4me3K18ac	0	0	0	0	0	0	0	0	0	0	0	0	0	0	0	0	0	0	0	0	0	0	0	0	0	0	0	0	0	0	0	0
K4me3K18un	0	0	0	0	0	0	0	0	0	0	0	0	0	0	0	0	0	0	0	0	0	0	0	0	0	0	0	0	0	0	0	0
K4me3K23ac	0	0	0	0	0	0	0	0	0	0	0	0	0	0	0	0	0	0	0	0	0	0	0	0	0	0	0	0	0	0	0	0
K4me3K23un	0	0	0	0	0	0	0	0	0	0	0	0	0	0	0	0	0	0	0	0	0	0	0	0	0	0	0	0	0	0	0	0
K4me3K27me1	0	0	0	0	0	0	0	0	0	0	0	0	0	0	0	0	0	0	0	0	0	0	0	0	0	0	0	0	0	0	0	0
K4me3K27me2	0	0	0	0	0	0	0	0	0	0	0	0	0	0	0	0	0	0	0	0	0	0	0	0	0	0	0	0	0	0	0	0
K4me3K27me3	0	0	0	0	0	0	0	0	0	0	0	0	0	0	0	0	0	0	0	0	0	0	0	0	0	0	0	0	0	0	0	0
K4me3K27ac	0	0	0	0	0	0	0	0	0	0	0	0	0	0	0	0	0	0	0	0	0	0	0	0	0	0	0	0	0	0	0	0
K4me3K27un	0	0	0	0	0	0	0	0	0	0	0	0	0	0	0	0	0	0	0	0	0	0	0	0	0	0	0	0	0	0	0	0
K4me3K36me1	0	0	0	0	0	0	0	0	0	0	0	0	0	0	0	0	0	0	0	0	0	0	0	0	0	0	0	0	0	0	0	0
K4me3K36me2	0	0	0	0	0	0	0	0	0	0	0	0	0	0	0	0	0	0	0	0	0	0	0	0	0	0	0	0	0	0	0	0
K4me3K36me3	0	0	0	0	0	0	0	0	0	0	0	0	0	0	0	0	0	0	0	0	0	0	0	0	0	0	0	0	0	0	0	0
K4me3K36un	0	0	0	0	0	0	0	0	0	0	0	0	0	0	0	0	0	0	0	0	0	0	0	0	0	0	0	0	0	0	0	0
K4unK9ac	0.120874	0.0521078	0.0218259	0.011364	0.118915	0	0	0	0	0	0.172594	0.0130686	0.00446498	0.0341806	0.026884	0.051555	0.304138	0.092931	0.0125845	0.131533	0.0255202	0.537496	0.0100727	0.00577704	0.00336094	0.00809188	0.0650172	0	0.0502384	0.115302	0.176156	0.00574329
K4unK9me1	5.09908	5.14508	4.27882	4.46123	3.83072	3.83053	4.35036	4.009	4.67885	4.79531	5.25352	3.08096	4.60333	4.61151	4.30372	5.99439	8.55205	4.42432	6.38626	6.97034	5.93521	6.88851	7.4223	3.98312	6.33604	2.94468	4.56299	4.33281	4.37061	6.33925	6.80409	4.42128
K4unK9me2	66.6635	66.1887	69.3458	67.3417	72.1511	65.4829	75.2167	68.9161	68.7454	65.1297	68.1516	57.0175	69.7718	68.5383	63.8896	63.7253	65.7622	74.3435	67.7403	60.3783	57.4445	65.9847	63.4324	57.7401	58.7016	63.4368	68.3382	68.6982	65.4738	67.8928	61.8099	59.9595
K4unK9me3	9.01226	11.6998	7.73147	9.57057	7.12937	11.1511	7.7316	9.85213	6.44594	7.08575	8.54221	5.40224	7.57296	7.54698	6.23065	19.1834	11.1694	9.99409	15.457	15.8124	14.469	11.4292	10.8804	16.0563	16.0061	17.2409	9.02868	8.45331	7.05901	13.951	13.1478	16.4344
K4unK9un	18.965	16.9078	18.5914	18.5823	16.6949	19.1266	12.6942	17.212	20.1276	22.9838	17.8302	34.3745	17.9338	19.2034	25.4739	10.8599	13.9613	10.9933	10.2065	16.6185	21.9859	15.0506	18.0759	21.9147	18.7917	16.316	17.9483	18.4288	22.9632	11.5052	17.9327	19.0075
K4unK14ac	25.7816	18.9101	22.8262	22.7832	20.5795	27.4216	20.5969	15.3452	30.7632	20.5306	18.4247	17.3323	14.7002	22.4477	18.6062	26.8286	30.9883	21.6295	22.5631	19.9765	28.2955	22.4785	29.1561	19.6086	23.6437	15.0547	22.1761	22.9315	18.3022	25.5024	24.9766	19.4357
K4unK14un	74.0791	81.0833	77.1432	77.1839	79.3456	72.1696	79.396	84.6439	69.2345	79.4639	81.5253	82.556	85.1861	77.4867	81.3186	72.9859	68.7607	78.2186	77.2396	79.9345	71.5647	77.4119	70.665	80.0914	76.1951	84.8917	77.767	76.9816	81.6145	74.3012	74.894	80.3928
K4unK18ac	8.65532	10.4748	7.82514	8.36834	11.9955	13.9421	7.70808	8.51874	10.2145	10.9667	7.62069	7.82593	8.21592	11.9554	9.41681	7.23465	8.50763	8.01896	10.7387	5.24775	9.29036	7.57709	7.03166	6.20773	9.18857	6.41514	9.46381	10.27	9.00695	8.62498	7.28671	7.27048
K4unK18un	91.2054	89.5187	92.1442	91.5988	87.9295	85.6491	92.2848	91.4704	89.7832	89.0278	92.3293	92.0624	91.6704	87.979	90.508	92.5799	91.2414	91.8291	89.064	94.6633	90.5698	92.3134	92.7894	93.4923	90.6502	93.5313	90.4793	89.6431	90.9098	91.1786	92.584	92.5579
K4unK23ac	20.2404	18.8698	15.9224	15.6469	16.7027	31.6752	16.5324	16.7222	16.6604	18.0593	15.2434	14.4704	16.0008	17.5738	18.2483	15.5439	22.1348	16.4441	22.2047	17.7513	20.0027	16.8869	17.7518	15.9611	17.1391	15.5418	17.4764	19.9299	16.3073	19.0819	18.0982	16.214
K4unK23un	79.6203	81.1236	84.0469	84.3203	83.2223	67.916	83.4605	83.267	83.3373	81.9353	84.7067	85.4179	83.8855	82.3606	81.6765	84.2706	77.6142	83.404	77.598	82.1598	79.8574	83.0036	82.0692	83.7389	82.6997	84.4047	82.4667	79.9832	83.6094	80.7217	81.7725	83.6144
K4unK27me1	20.107	22.0446	18.4638	20.3676	18.1179	9.95283	18.5046	14.8353	17.6724	17.5898	16.0538	15.3949	13.2913	19.6262	17.6186	31.7639	25.9927	24.4812	23.8278	26.6608	27.2986	18.9755	27.285	22.542	31.7184	21.8479	19.8202	15.711	16.397	26.5164	25.055	25.3694
K4unK27me2	22.8554	16.3091	20.6871	18.8637	20.7185	22.8586	20.9404	20.0486	19.7342	21.4795	24.0863	14.1106	19.5714	23.1701	19.1907	16.2748	18.1323	16.7875	17.6814	17.7977	17.3367	26.8467	16.6729	17.2031	16.2305	17.3177	19.8868	21.0122	20.0258	17.219	19.6635	16.9171
K4unK27me3	15.9695	16.187	20.3943	16.9061	21.1161	33.0898	16.1036	16.5176	16.6563	16.138	16.8879	41.592	23.2856	16.0203	19.321	9.42978	13.627	14.3458	11.9546	9.44247	10.5817	18.0239	15.1398	12.8494	11.1224	18.8173	18.1146	19.7011	23.4214	12.3393	13.297	14.263
K4unK27ac	11.6417	10.3181	13.8036	11.4681	10.5104	9.90269	12.2998	9.22904	12.4939	10.9527	8.88416	6.9577	10.5299	12.2592	8.42596	7.96008	11.8586	10.0003	7.55176	7.70796	11.0466	11.0985	11.1083	6.30296	9.50567	8.75851	11.5484	10.9756	9.41139	9.34267	10.2404	8.18905
K4unK27un	29.2871	35.1347	26.6205	32.3616	29.4622	23.7873	32.1445	39.3586	33.4408	33.8346	34.0378	21.8331	33.2081	28.8586	35.3685	34.386	30.1384	34.2333	38.7871	38.3021	33.5966	24.9459	29.615	40.8025	31.2619	33.2051	30.5732	32.5132	30.6612	34.3862	31.6149	35.0898
K4unK36me1	30.8315	31.2631	26.2218	28.1848	30.5303	19.8292	30.1909	25.0646	30.0738	31.4427	26.8859	13.9822	23.3097	28.9694	26.7528	25.0131	29.0912	26.2421	26.0583	28.9771	29.3003	23.3843	22.5072	19.1847	26.3207	22.2467	29.4063	27.3202	23.98	26.6012	26.0422	22.584
K4unK36me2	32.6257	32.6695	35.1297	34.6529	31.6612	40.2595	32.7848	38.6529	34.6265	31.2509	33.6581	52.5227	38.5552	29.1384	37.9043	34.2357	30.6958	37.2738	32.7862	32.8914	31.4393	34.5873	30.0163	34.6379	31.2814	35.5051	33.3478	35.5149	38.3558	33.7479	32.2336	33.8081
K4unK36me3	15.7852	13.5313	19.8287	19.7966	21.3595	23.7523	19.5803	16.4937	16.2676	17.7772	17.2783	16.5382	18.5422	18.8162	18.0165	12.3299	15.7256	11.7559	13.9921	10.1815	16.6251	18.2685	20.3153	15.7803	11.6499	15.4261	18.0603	18.7742	17.8383	13.4509	16.3476	14.2855
K4unK36un	20.6183	22.5296	18.7891	17.3329	16.374	15.7502	17.437	19.778	19.0298	19.5237	22.1278	16.8452	19.4792	23.0103	17.2512	28.2358	24.2365	24.5763	26.966	27.861	22.4954	23.6505	26.9822	30.0972	30.5868	26.7686	19.1288	18.3037	19.7427	26.0037	25.2473	29.1508
K9acK14ac	0.0478895	0.0224032	0.0208339	0.0144633	0.0511654	0	0	0	0	0	0.0394678	0.0939042	0.0281666	0.0168747	0.0387326	0.0148653	0	0.00153336	0	0	0	0	0	0.00200866	0.00364128	0	0.031351	0	0.0434292	0.00409966	0	0.00188332
K9acK14un	0.0805382	0.0297046	0.0147957	0.00731651	0.0795218	0	0	0	0	0	0.159021	0.0130686	0.0106669	0.0218036	0.0142395	0.0408538	0.304138	0.0914613	0.0125845	0.131533	0.0255202	0.537496	0.0100727	0.00389787	0	0.00809188	0.0423754	0	0.0437599	0.112259	0.176156	0.00399658
K9acK18ac	0.00891121	0.00680444	0.0153247	0.0104157	0.0117723	0	0	0	0	0	0.0258954	0.0939042	0.0237016	0	0.021799	0.00580297	0.0219678	6.36195e-05	0	0	0.0255202	0	0.0100727	0.00200866	0.00364128	0	0.0106457	0	0.03306	0.00695861	0.00889821	0.00188332
K9acK18un	0.119516	0.0453034	0.0203049	0.011364	0.118915	0	0	0	0	0	0.172594	0.0130686	0.0151319	0.0386782	0.0311732	0.0499162	0.28217	0.092931	0.0125845	0.131533	0	0.537496	0	0.00389787	0	0.00809188	0.0630807	0	0.0541291	0.1094	0.167257	0.00399658
K9acK23ac	0.0182865	0.0023601	0.0285995	0.0177322	0.0148583	0	0	0	0	0	0.0280462	0.0939042	0.0237016	0.017306	0.0250282	0.0190294	0	0.00159698	0	0	0	0	0	0.00187917	0.00336094	0	0.0163673	0	0.0375972	0.0051566	0	0.0017467
K9acK23un	0.110141	0.0497477	0.00703015	0.00404754	0.115829	0	0	0	0	0	0.170443	0.0130686	0.0151319	0.0213722	0.0279439	0.0366897	0.304138	0.0913976	0.0125845	0.131533	0.0255202	0.537496	0.0100727	0.00402736	0.000280337	0.00809188	0.0573591	0	0.0495919	0.111202	0.176156	0.00413319
K9acK27me1	0.0125891	0.00680444	0.00528867	0	0.00981372	0	0	0	0	0	0	0	0	0	0	0.0149253	0	0.0430964	0.0125845	0	0	0	0	0.00389787	0	0.00809188	0.00689918	0	0	0.0176515	0	0.00399658
K9acK27me2	0	0	0	0	0	0	0	0	0	0	0	0	0	0	0	0	0	0	0	0	0	0	0	0	0	0	0	0	0	0	0	0
K9acK27me3	0.0877042	0.0399043	0.0165372	0.011364	0.0415532	0	0	0	0	0	0.0157232	0	0.00446498	0.0341806	0.0201629	0	0	0	0	0	0	0	0	0	0	0	0.0394126	0	0.0149063	0	0	0
K9acK27ac	0.0281344	0.0053991	0.0138037	0.0104157	0.0793202	0	0	0	0	0	0.182766	0.106973	0.0237016	0	0.0285201	0.0407938	0.304138	0.0498982	0	0.131533	0.0255202	0.537496	0.0100727	0.00200866	0.00364128	0	0.0274146	0	0.0683921	0.0987074	0.176156	0.00188332
K9acK27un	0	0	0	0	0	0	0	0	0	0	0	0	0.0106669	0.00449758	0.00428914	0	0	0	0	0	0	0	0	0	0	0	0	0	0.00389073	0	0	0
K9acK36me1	0.0646074	0.0334857	0.0154537	0.011364	0.0313957	0	0	0	0	0	0.0109365	0	0.00446498	0.0307452	0.015371	0.0281634	0.304138	0.0483649	0.0125845	0	0.0255202	0	0.0100727	0.00389787	0	0.00809188	0.0312613	0	0.0123035	0.0983126	0.00889821	0.00399658
K9acK36me2	0	0	0	0	0	0	0	0	0	0	0	0	0	0	0	0.0148653	0	0.00153336	0	0	0	0	0	0.000129494	0.000280337	0	0	0	0	0.00409966	0	0.00013661
K9acK36me3	0.0270552	0.00641857	0.0151943	0.0104157	0.0247141	0	0	0	0	0	0.0258954	0.0939042	0.0237016	0	0.021799	0.0126904	0	0.0430964	0	0	0	0	0	0	0	0	0.0167596	0	0.03306	0.0139467	0	0
K9acK36un	0.036765	0.0122035	0.00498156	0	0.0745773	0	0	0	0	0	0.161657	0.0130686	0.0106669	0.00793302	0.0158022	0	0	0	0	0.131533	0	0.537496	0	0.00187917	0.00336094	0	0.0257055	0	0.0418256	0	0.167257	0.0017467
K9me1K14ac	2.60701	2.16612	1.58765	2.06054	2.1359	2.75081	1.42976	1.33043	2.50658	2.26295	1.35193	1.44551	2.31017	2.04248	2.27842	3.0063	4.87733	2.0331	3.69624	2.21933	2.95959	3.38089	5.5621	2.13497	3.87775	1.22268	2.11144	2.05611	1.8857	3.40324	3.53048	2.4118
K9me1K14un	2.60926	2.9835	2.69593	2.42154	1.72792	1.48853	2.92768	2.68939	2.17455	2.53779	3.91867	1.6532	2.33545	2.60621	2.04657	3.11916	3.85186	2.49824	2.82316	4.7949	3.07694	3.57655	1.89343	2.12379	2.57916	1.76207	2.48763	2.36359	2.51202	3.0731	3.33546	2.15501
K9me1K18ac	1.03946	1.05575	1.63428	0.78126	0.79016	0.434268	0.869978	1.03957	0.571275	1.1281	1.41769	1.03899	0.437358	1.27483	0.827609	1.04779	0.812647	1.18356	0.683487	0.772012	1.14918	2.39092	0.567097	1.15451	0.437661	0.689748	1.06018	0.808637	0.999294	0.93187	1.2198	0.760641
K9me1K18un	4.17681	4.09386	2.6493	3.70082	3.07366	3.80506	3.48747	2.98025	4.10985	3.67265	3.85291	2.05973	4.20827	3.37387	3.49738	5.07766	7.91655	3.34779	5.83591	6.24222	4.88735	4.56651	6.88843	3.10425	6.01925	2.295	3.53889	3.61106	3.39843	5.54448	5.64613	3.80616
K9me1K23ac	2.65747	2.90318	1.85539	1.95229	1.75473	1.7087	0.893617	0.68338	0.897823	2.37617	0.981557	1.51028	2.53412	2.03741	1.80838	2.50221	4.06725	1.67545	3.51359	4.73841	2.46178	2.35532	1.21886	2.03552	3.10629	2.12444	2.22461	1.31194	1.77435	2.93962	2.69359	2.42208
K9me1K23un	2.5588	2.24643	2.42819	2.52979	2.1091	2.53063	3.46383	3.33644	3.7833	2.42457	4.28904	1.58844	2.1115	2.61129	2.51661	3.62325	4.66195	2.8559	3.00581	2.27582	3.57475	4.60211	6.23667	2.22324	3.35061	0.860308	2.37446	3.10775	2.62337	3.53673	4.17234	2.14472
K9me1K27me1	1.5931	1.3848	0.671357	1.9905	0.802364	0.335187	0.865286	0.92564	1.60404	1.85429	1.00444	0.969493	0.821514	1.90538	0.988284	2.18576	1.66777	1.17212	1.45049	1.39446	2.56948	2.64846	2.58888	1.56596	2.39007	1.1363	1.28843	1.11689	1.13782	1.61903	2.30032	1.69744
K9me1K27me2	1.22139	0.910022	0.720737	0.626703	1.06813	1.87007	0.603251	0.924904	0.84418	1.61057	2.17413	0.972109	1.24684	1.35774	0.95678	1.25453	2.38655	1.0414	0.5358	0.790058	0.747706	1.94814	1.04048	0.761292	0.729827	0.68735	0.909395	1.1706	1.34152	1.30457	1.13159	0.726156
K9me1K27me3	0.626101	0.32055	0.580769	0.305758	0.446126	1.03521	0.379569	0.536185	0.578595	0.265712	0.868372	0.279464	0.561906	0.306981	0.864323	0.750388	1.05476	0.511095	1.6011	0.144254	1.37351	0.460745	0.372718	0.451852	1.19719	0.456377	0.455861	0.559055	0.576209	0.979336	0.587806	0.701807
K9me1K27ac	1.14707	0.841218	0.907743	0.747138	0.959877	0.448824	1.01563	1.29616	0.776269	0.508219	0.439889	0.508001	0.582167	0.352969	0.568429	1.08512	2.06766	0.971975	0.831741	0.760313	0.468531	0.467364	2.81367	0.515679	1.03246	0.230409	0.920609	0.809019	0.490291	1.23912	1.12747	0.592849
K9me1K27un	0.628613	1.69302	1.40297	0.811977	0.587331	0.550036	1.49372	0.336929	0.878042	0.561952	0.783771	0.369648	1.4332	0.725625	0.947173	0.849654	1.55246	0.834756	2.10027	3.92515	0.877314	1.43273	0.639784	0.963975	1.10737	0.474312	1.02478	0.764135	0.851883	1.33428	1.71874	0.84855
K9me1K36me1	1.62826	1.11705	1.33522	1.04806	1.00625	0.926415	0.790992	1.02505	1.04769	0.878012	0.95526	0.939744	1.03926	1.27366	0.810128	2.5658	4.34204	1.4327	2.77624	1.74803	0.861536	0.975568	3.09782	1.58265	3.05871	0.836231	1.22697	0.933632	1.00361	2.7792	1.67074	1.82586
K9me1K36me2	1.14404	0.506405	0.896455	0.67238	0.633742	0.84043	0.758319	0.834315	1.8627	1.36063	0.71468	0.717956	1.11112	0.752898	0.4105	0.989313	0.859722	1.35968	1.01852	3.54844	0.80587	2.20136	0.819092	0.802432	0.848875	0.345117	0.770604	1.13128	0.741431	1.05681	1.84369	0.665475
K9me1K36me3	1.15939	0.79508	0.833264	1.45005	0.87091	1.67429	1.54391	0.872184	0.754624	1.46894	1.12458	0.285628	0.841683	1.08996	1.7033	1.55126	1.89721	0.836428	1.21407	0.940488	2.08272	2.90455	3.06369	1.35213	1.65886	0.724177	1.02174	1.26279	1.00903	1.37474	2.24786	1.24506
K9me1K36un	1.28458	2.73108	1.21864	1.3116	1.35293	0.798201	1.26423	1.28827	1.01611	1.09316	2.47608	1.15539	1.65356	1.53219	1.40106	1.01908	1.63023	0.902536	1.51057	0.777276	2.28641	0.875955	0.474927	0.521548	0.89046	1.07922	1.57976	1.09199	1.64365	1.2656	1.10364	0.830408
K9me2K14ac	18.0583	11.7804	15.361	15.1017	14.4604	20.8689	15.7018	10.6056	22.1566	12.8784	12.0544	13.3358	9.11053	15.507	11.4608	17.7869	18.2896	14.8017	14.0982	12.0365	16.7543	13.2476	16.1619	9.73585	10.5891	8.43324	14.9524	16.4423	12.2937	16.2441	14.5501	9.58607
K9me2K14un	48.6139	54.4083	53.9929	52.2415	57.703	44.614	59.515	58.3104	46.5888	52.2513	56.1014	43.6817	60.6927	53.0497	52.4432	45.9686	47.5344	59.5774	53.6919	48.3674	40.7156	52.7497	47.3599	48.0167	48.133	55.0129	53.3919	52.2559	53.1937	51.6931	47.2982	50.3875
K9me2K18ac	5.17857	6.15752	4.55971	5.3092	9.07637	11.2339	5.77376	5.49244	7.74241	6.16828	4.60299	4.76916	5.29842	8.03776	6.4225	4.1431	5.63955	4.63153	7.63524	2.48307	4.04142	3.79949	4.2324	2.37706	5.62492	2.9049	6.05628	7.28216	5.82616	5.51236	3.63909	3.63562
K9me2K18un	61.4937	60.0312	64.7942	62.0341	63.087	54.249	69.443	63.4236	61.0029	58.9614	63.5528	52.2484	64.5048	60.5189	57.4815	59.6123	60.1844	69.7476	60.1549	57.9208	53.4285	62.1978	59.2894	55.3755	53.0972	60.5413	62.288	61.416	59.6613	62.4248	58.2091	56.338
K9me2K23ac	11.766	11.4274	10.3961	9.2025	11.264	21.591	11.9502	11.1548	12.2523	11.0429	10.5745	8.94442	10.5487	10.3205	9.8487	9.3757	14.0224	11.3763	14.6786	6.37623	10.924	12.2068	11.1584	7.46062	7.94623	9.33289	10.8112	13.5982	10.0473	12.3632	10.1664	8.24658
K9me2K23un	54.9062	54.7613	58.9577	58.1408	60.8994	43.892	63.2666	57.7613	56.493	54.0868	57.5813	48.0731	59.2546	58.2362	54.0553	54.3797	51.8016	63.0028	53.1115	54.0277	46.5459	53.7906	52.3634	50.2919	50.7759	54.1133	57.5331	55.0999	55.4401	55.5739	51.6819	51.727
K9me2K27me1	11.7497	11.1452	11.5562	11.9221	11.5671	7.65192	12.6205	8.61406	11.3589	11.994	9.81084	12.3831	6.84636	11.1449	11.668	19.2846	17.5531	17.0989	16.2634	14.282	13.3821	11.5787	16.4893	10.3088	17.5396	11.2135	11.588	10.4479	10.3707	17.55	13.933	13.0206
K9me2K27me2	17.3653	13.7402	16.2634	14.4549	17.2846	18.8551	18.8079	15.1178	16.4061	14.488	17.184	12.1122	15.5506	18.8016	13.6172	10.7217	14.1163	13.1908	14.9299	15.0395	14.516	20.0019	11.9475	10.1678	10.6722	13.1465	15.8217	16.735	15.4531	13.2397	15.3762	11.3288
K9me2K27me3	10.3201	12.6775	13.4349	12.3053	15.6211	16.5997	11.6587	11.8054	10.4453	12.0705	11.5844	10.0841	16.1213	10.8242	11.3176	5.71664	8.86302	10.6451	6.8228	4.93757	4.67466	11.23	8.07818	6.22054	5.32613	10.7382	12.8718	12.5159	11.9863	8.01189	7.2301	7.42829
K9me2K27ac	6.93162	7.10102	9.62883	7.02354	6.56117	5.29722	8.27764	3.80448	7.5742	6.01217	5.29844	4.43552	7.55369	9.22998	4.89958	5.51103	7.16047	6.54739	4.72558	4.28885	3.71953	5.90675	4.64176	3.28659	3.10673	4.57903	7.44924	6.19314	6.28344	5.98612	4.63922	3.65745
K9me2K27un	20.3055	21.5248	18.4706	21.6375	21.1294	17.079	23.852	29.5743	22.9608	20.565	24.2781	18.0026	23.7313	18.5559	22.4016	22.5215	18.1309	26.8969	25.0484	21.856	21.1776	17.2799	22.3651	27.7688	22.0775	23.7689	20.6136	22.8062	21.3939	23.1494	20.6696	24.5384
K9me2K36me1	20.0257	21.8184	16.5626	17.8512	20.4651	15.0714	22.7106	18.3083	21.6666	23.2681	20.4575	11.378	17.2854	21.8514	19.0979	15.7543	18.7043	19.0234	16.445	16.1599	17.4878	16.2558	11.9992	10.4783	11.3505	14.0607	19.3446	20.205	18.014	17.4818	15.4757	11.9632
K9me2K36me2	24.4641	24.4421	28.789	27.126	26.1356	25.4694	27.836	31.6664	25.999	21.7461	25.4758	23.4407	29.7928	22.7079	26.5668	25.9663	24.6272	31.6816	26.0517	23.0149	23.5093	27.183	26.2494	27.5852	23.3754	28.145	26.1914	26.5434	25.5968	27.0817	24.9891	26.3685
K9me2K36me3	9.59463	7.73867	11.744	12.8613	14.1243	16.3848	13.5945	10.215	9.99077	9.60872	10.1747	10.3887	11.1175	11.0763	8.34377	7.88418	7.9807	7.11612	8.92736	4.65473	6.63256	9.6689	8.32553	5.49501	6.75585	8.05492	11.2126	11.9587	10.2202	7.97709	7.32043	6.76859
K9me2K36un	12.5878	12.1895	12.2583	9.50475	11.4384	8.55727	11.0758	8.72647	11.089	10.5068	12.0479	11.8101	11.6075	12.9211	9.89557	14.1506	14.5117	16.5579	16.366	16.5744	9.8403	12.8896	16.9476	14.194	17.2403	13.1855	11.5957	9.99105	11.6564	15.3966	14.063	14.8733
K9me3K14ac	0.328962	0.0459333	0.151415	0.329271	0.13756	0.0521463	0.0611296	0.0508533	0.101837	0.0413419	0.0790263	0.0351279	0.201501	0.169693	0.480249	2.57415	2.01322	1.60553	1.70383	0.483497	1.46557	0.196489	0.770611	0.670257	1.23529	1.43037	0.198628	0.0614616	0.19312	1.97418	0.729042	1.11197
K9me3K14un	8.6834	11.6538	7.58016	9.2413	6.99191	11.099	7.67047	9.80128	6.34411	7.04441	8.46318	5.36712	7.3716	7.37736	5.75046	16.6101	9.15619	8.38865	13.7532	15.3289	13.0034	11.2328	10.1098	15.386	14.7708	15.8106	8.83012	8.39184	6.86594	11.977	12.4187	15.3225
K9me3K18ac	0.117906	0.106593	0.282979	0.31853	0.126311	0.0643713	0.0611296	0.0583766	0.101837	0.0422922	0.0680676	0.0315435	0.0466482	0.145007	0.311666	0.351964	0.206713	0.133482	1.18711	0.23688	0.303687	0.325181	0.181718	0.264604	0.255739	0.227164	0.190464	0.0656013	0.120586	0.469816	0.261866	0.249169
K9me3K18un	8.89445	11.5932	7.4486	9.25204	7.00316	11.0867	7.67047	9.79376	6.34411	7.04346	8.47414	5.3707	7.52645	7.40205	5.91904	18.8323	10.9627	9.8607	14.2699	15.5755	14.1653	11.1041	10.6987	15.7917	15.7504	17.0138	8.83828	8.3877	6.93848	13.4814	12.8859	16.1853
K9me3K23ac	0.171102	0.153459	0.351186	0.131581	0.115355	2.60539	0.116575	0.402751	0.503017	0.135235	0.326174	2.17011	0.101729	0.154706	0.106528	0.552105	0.7625	0.451185	0.809423	0.482361	0.465188	0.388232	0.256291	0.415115	0.649119	0.70817	0.184537	0.752593	0.571849	0.643803	0.398018	0.590801
K9me3K23un	8.84126	11.5463	7.38039	9.43899	7.01412	8.54572	7.61502	9.44938	5.94293	6.95052	8.21603	3.23214	7.47137	7.39235	6.12418	18.6321	10.4069	9.54299	14.6476	15.3301	14.0038	11.041	10.6241	15.6412	15.357	16.5328	8.84421	7.70071	6.48722	13.3074	12.7497	15.8436
K9me3K27me1	3.70395	5.11723	3.26678	3.78862	4.22528	0.524026	3.56375	2.48363	2.57403	0.718218	2.61466	0.377288	3.65566	3.03987	1.53873	9.03798	4.53818	4.74161	4.16314	8.14568	7.37441	4.28948	5.73437	8.13397	9.27854	7.96481	4.02037	1.97273	2.24524	5.62023	6.38599	8.4591
K9me3K27me2	1.27308	0.714487	1.4657	1.38742	0.562812	0.190314	0.417416	2.83943	0.491025	2.03504	1.84849	0.0437259	0.26633	1.20442	1.36091	2.14363	0.256604	1.38534	1.67009	0.797401	0.02627	3.12816	1.41409	3.39361	1.82117	1.84096	1.0807	1.19465	0.944774	1.36392	1.34148	2.35191
K9me3K27me3	0.884616	0.878838	0.81619	0.546558	0.49077	8.12683	0.927906	1.13934	1.05041	0.221056	1.03106	4.79728	2.39384	1.0449	0.689104	0.256742	0.474321	0.549937	0.60767	0.78013	0.515217	2.00252	0.506622	0.642873	0.629447	2.84557	0.723394	2.29311	1.99124	0.472168	0.951122	1.37263
K9me3K27ac	0.0396889	0.105655	0.0294012	0.0593874	0.0350549	0.130854	0.0312814	0.00203669	0	0.241053	0	0	0.0251281	0.0241162	0.00775091	0.19242	0.075696	0.066415	0.155211	0.0518934	0.0753724	0	0.0965041	0.108611	0.0593604	0.297718	0.0538375	0.081045	0.011399	0.122436	0.0559425	0.15523
K9me3K27un	3.11102	4.88355	2.1535	3.78858	1.81555	2.17908	2.79124	3.38769	2.33047	3.87038	3.048	0.183948	1.23214	2.23376	2.63422	7.55347	5.8246	3.25088	8.86094	6.03731	6.47773	2.00909	3.1288	3.77723	4.21761	4.29187	3.15044	2.91177	1.86641	6.37247	4.41323	4.09557
K9me3K36me1	4.06272	3.70938	3.43847	4.4342	4.09704	1.69784	3.19482	2.62737	2.70185	0.50134	2.30886	0.16529	2.12427	1.88736	1.59546	3.31305	2.70916	2.97685	4.69658	6.95043	5.03701	2.275	3.10173	2.22354	4.6642	3.45143	3.94836	2.14464	1.61625	3.42391	4.34104	3.44639
K9me3K36me2	2.35971	5.59492	1.64102	2.57339	1.63756	7.87741	1.93088	3.18148	2.89318	3.17087	3.00082	3.22546	2.88322	2.09892	2.55088	5.25569	2.88772	1.87566	3.7549	1.53814	3.38224	1.9711	1.21516	1.70101	1.88392	3.45316	2.76132	3.81077	2.75186	3.44349	2.02666	2.34603
K9me3K36me3	0.211231	0.14293	0.383265	0.0867727	0.252732	0.880334	0.188718	0.38158	0.240385	0.0879251	0.49745	0.462774	0.424362	0.200597	0.558751	0.152459	0.220742	0.280588	0.124979	0.149566	0.26972	0.543762	0.353824	0.195416	0.143489	0.778305	0.215386	0.355789	0.428787	0.194692	0.329218	0.372403
K9me3K36un	2.37869	2.25253	2.26882	2.4762	1.14213	0.695511	2.41718	3.6617	0.610532	3.32561	2.73507	1.54872	2.14125	3.36019	1.52562	10.463	5.35178	4.86109	6.88059	7.17429	5.78003	6.63938	6.20968	11.9363	9.31452	9.55803	2.10368	2.14211	2.26217	6.88912	6.45085	10.2696
K9unK14ac	4.86758	4.89988	5.73116	5.31007	3.85273	4.15859	3.41131	3.36915	6.00053	5.35335	4.93372	2.52516	3.10671	4.72546	4.389	3.61042	6.03312	3.28733	3.18285	5.31308	7.2548	5.7534	6.81951	7.35488	8.07945	3.99649	4.93228	4.45858	3.93601	4.02843	6.2852	6.47694
K9unK14un	14.1031	12.0099	12.8642	13.2722	12.8599	14.968	9.28289	13.8428	14.1271	17.6305	12.8992	31.8494	14.8325	14.4835	21.0983	7.26873	7.94023	7.71505	7.03801	11.3248	14.7443	9.32508	11.3127	14.5717	10.7318	12.3236	13.0219	13.9703	19.0326	7.49051	11.6767	12.5423
K9unK18ac	2.32621	3.14932	1.35204	1.96915	2.00266	2.20949	1.00321	1.92835	1.79898	3.62808	1.54327	1.99471	2.44927	2.52394	1.86224	1.72166	1.86843	2.15086	1.34412	1.77333	3.80615	1.08495	2.14346	2.42723	2.91028	2.62787	2.15988	2.11362	2.07469	1.77127	2.20197	2.65513
K9unK18un	16.6445	13.7605	17.2433	16.6132	14.71	16.9171	11.691	15.2836	18.3286	19.3557	16.2896	32.3798	15.49	16.685	23.6251	9.15749	12.1049	8.85152	8.87674	14.8646	18.1929	13.9935	15.9888	19.4993	15.9009	13.6922	15.7943	16.3152	20.8939	9.74767	15.7599	16.3642
K9unK23ac	5.75493	4.38874	3.3135	4.37205	3.61652	6.179	3.5791	4.49211	3.00954	4.51043	3.37881	1.85491	2.85397	5.07445	6.51404	3.22702	3.47525	3.06514	3.35629	6.21511	6.22842	1.97815	5.2188	6.1012	5.53712	3.41714	4.28915	4.35404	3.93524	3.28093	4.91012	5.01849
K9unK23un	13.2158	12.5211	15.2818	14.2103	13.0961	12.9476	9.1151	12.7199	17.118	18.4734	14.4541	32.5196	15.0853	14.1345	18.9733	7.65213	10.4981	7.93724	6.86457	10.4228	15.7706	13.1003	12.9134	15.8253	13.2741	12.9029	13.665	14.0748	19.0333	8.23801	13.0518	14.0008
K9unK27me1	3.04991	4.39058	2.96547	2.6669	1.51339	1.4417	1.45501	2.81201	2.13542	3.02331	2.62498	1.66504	1.96806	3.53815	3.42542	1.27022	2.31902	1.45656	1.95773	2.86916	3.99033	0.461812	2.49661	2.53607	2.51763	1.52708	2.91725	2.17349	2.64433	1.75088	2.45448	2.19359
K9unK27me2	2.99731	0.945485	2.24074	2.39491	1.80783	1.94711	1.11453	1.17464	1.99296	3.34587	2.88205	0.982562	2.50963	1.80998	3.26625	2.1872	1.40839	1.17766	0.552209	1.18283	2.05982	1.76848	2.2714	2.91375	3.04175	1.64552	2.07726	1.91502	2.29009	1.33137	1.82063	2.53367
K9unK27me3	4.1543	2.27237	5.54868	3.74184	4.54428	7.73076	3.13993	3.03667	4.58427	3.58072	3.39225	26.4396	4.22778	3.82212	6.43168	2.73558	3.26657	2.66879	2.94907	3.588	4.02805	4.34583	6.2287	5.54885	4.00562	4.78116	4.05229	4.41447	8.8627	2.905	4.54765	4.77854
K9unK27ac	3.50729	2.26616	3.23795	3.6478	2.90051	4.02789	2.97713	4.12899	4.14348	4.19666	2.99169	2.01039	2.37956	2.66157	2.94739	1.18859	2.30429	2.38697	1.88147	2.49927	6.78792	4.2201	3.58491	2.40288	5.32035	3.65566	3.11194	3.89483	2.59812	1.94033	4.27305	3.79297
K9unK27un	5.26187	7.03522	4.60251	6.13086	5.94661	3.97917	4.0076	6.05968	7.27144	8.83724	5.94192	3.27689	6.8542	7.3771	9.41656	3.49756	4.67507	3.31241	2.88038	6.49865	5.13293	4.28226	3.55058	8.52499	3.92585	4.71066	5.79542	6.03103	6.57334	3.59135	4.8661	5.7205
K9unK36me1	5.0637	4.58573	4.8762	4.84716	4.95517	2.5383	3.49893	3.10653	4.65992	6.80066	3.16746	1.50848	2.88722	3.94594	5.24129	3.42469	3.10938	2.85204	2.27758	4.16386	5.94194	3.90033	4.41044	4.92553	7.30397	3.92487	4.86559	4.12087	3.35008	2.91592	4.60414	5.38479
K9unK36me2	4.66585	2.12705	3.81087	4.28131	3.2715	6.07619	2.26229	2.97893	3.87161	4.97335	4.47338	25.1386	4.8002	3.5974	8.39048	2.04571	2.3824	2.37223	1.99612	4.79515	3.74729	3.24452	1.73794	4.79309	5.22328	3.57222	3.63132	4.03247	9.28001	2.19912	3.38123	4.52953
K9unK36me3	4.81446	4.8507	6.86834	5.399	6.09862	4.81293	4.25319	5.02502	5.28186	6.61162	5.4827	5.4096	6.16933	6.4669	7.4247	2.7668	5.66672	3.49912	3.73115	4.45706	7.71012	5.19972	8.59565	8.74118	3.11484	5.87381	5.60622	5.19692	6.19065	3.91595	6.49064	5.90994
K9unK36un	4.42669	5.34634	3.03993	4.05485	2.38733	5.69921	2.6798	6.10151	6.31419	4.59816	4.70935	2.31787	4.08248	5.19868	4.43084	2.64195	2.81484	2.27899	2.21602	3.22185	4.59971	2.73391	3.38819	3.46674	3.16911	2.94919	3.85103	5.07857	4.14784	2.48795	3.48591	3.19501
K14acK18ac	1.36789	2.3474	1.61007	1.79831	1.89608	1.11346	0.721604	1.56745	1.95579	1.88682	1.36863	1.46403	1.31317	1.74429	1.52501	1.40699	2.35689	1.59638	0.790367	0.591581	1.02851	1.19143	1.0064	1.80225	1.70525	0.621419	1.80395	1.44902	1.48303	1.53766	0.954482	1.37631
K14acK18un	24.5419	16.5673	21.242	21.0178	18.7417	26.717	19.8824	13.7886	28.8097	18.6492	17.0899	15.9715	13.4439	20.7172	17.1222	25.5856	28.8563	20.1328	21.8908	19.4608	27.4058	21.3869	28.3077	18.0957	22.08	14.4614	20.4221	21.5694	16.8689	24.1164	24.1403	18.2124
K14acK23ac	7.66308	3.96191	5.93678	5.89401	5.69302	13.9294	6.73889	3.74509	5.85538	5.84128	3.84944	4.18868	5.53091	5.2722	5.29814	6.40804	10.7885	5.54641	8.83124	6.68734	9.03494	5.86495	7.12147	6.40411	7.44952	4.19798	5.82976	7.22201	4.82787	7.89354	7.17717	6.0172
K14acK23un	18.2467	14.9528	16.9153	16.9221	14.9447	13.901	13.8651	11.611	24.9101	14.6948	14.6091	13.2468	9.22616	17.1893	13.3491	20.5846	20.4247	16.1827	13.8499	13.3651	19.3993	16.7134	22.1926	13.4939	16.3357	10.8848	16.3963	15.7964	13.5241	17.7605	17.9176	13.5715
K14acK27me1	9.23921	5.81348	9.37664	9.58558	6.70763	5.29207	7.32077	5.9085	10.0603	8.57884	5.48511	5.30604	3.63165	7.04789	6.02551	11.9784	11.6867	8.57413	7.77999	7.08319	9.61075	6.17324	9.72641	5.49521	7.54965	4.63563	8.14451	7.43211	5.49924	10.0048	8.1484	5.8935
K14acK27me2	4.34044	3.66956	2.40552	3.31788	4.37175	6.95034	4.17178	2.50075	5.62852	2.95527	3.64524	4.68143	3.74745	3.89861	3.67195	3.97531	5.83501	3.31475	2.97068	3.72645	3.50865	5.79442	6.14208	4.57379	3.26962	3.45975	3.62103	4.44133	3.92894	4.02394	4.7929	3.76772
K14acK27me3	3.51721	1.78918	1.80921	3.21815	2.28248	4.96505	2.38636	1.44674	3.53704	2.27705	1.84122	1.71202	1.79728	3.05915	2.43072	3.52621	2.45403	2.54977	2.24411	1.22981	3.11143	2.97655	1.53294	2.70753	3.49892	1.02997	2.52324	2.92245	2.16808	2.69353	2.21268	2.41214
K14acK27ac	5.76736	4.10746	6.65931	3.98684	4.36279	4.83604	4.22861	2.59244	7.24415	4.55516	4.12868	2.79865	3.1769	5.4319	3.28046	3.62105	4.57981	3.18946	4.04513	4.65232	5.38448	5.09352	6.40612	3.74323	5.51197	2.83537	4.97675	4.69128	3.76332	3.85886	5.38411	4.03019
K14acK27un	3.04551	3.53508	2.60136	2.70761	2.91311	5.78693	2.49648	2.90763	4.29543	2.16974	3.35826	2.93739	2.40379	3.02394	3.23858	3.89168	6.65764	4.10104	5.64125	3.36063	6.81896	2.54065	5.50654	3.37821	3.95508	3.12205	2.96053	3.53124	2.99239	5.0729	4.5567	3.48511
K14acK36me1	7.89454	5.41584	8.05708	7.33108	7.52337	4.99631	8.48705	4.07215	9.28723	5.49763	5.54807	4.20847	2.77317	6.36067	6.07035	8.66652	9.92901	7.72935	6.66537	5.81584	9.66418	6.91482	8.90525	6.37807	9.49937	4.11954	7.24438	6.46808	4.99215	8.24756	7.82502	6.66566
K14acK36me2	4.72333	1.44077	3.83098	3.9805	2.84928	9.39883	2.82495	2.33788	5.82318	3.0439	3.20841	4.1106	2.97868	3.25707	3.74999	5.6245	5.04299	3.3415	4.44783	4.37626	5.51168	3.15265	3.65698	3.88096	3.7305	2.09363	3.36497	4.68575	3.46095	4.61421	4.17439	3.23503
K14acK36me3	6.18073	2.70997	4.79276	5.48966	4.29049	4.93863	4.39582	4.07017	4.29766	5.17225	3.52785	3.42988	2.87103	5.33366	3.35922	6.25795	6.43555	3.37703	4.74487	4.09408	6.43856	4.11896	8.25823	3.9447	4.38962	2.81412	4.69272	4.57491	3.70433	5.20385	5.72746	3.71615
K14acK36un	7.11114	9.34816	6.17122	6.01483	5.97462	8.49666	4.89618	4.87585	11.3574	6.82228	6.17419	5.68658	6.13419	7.51007	5.46765	6.44363	9.80567	7.28127	6.82309	5.76624	6.81986	8.39195	8.49362	5.69424	6.16576	6.05548	6.92399	7.28968	6.19454	7.58841	7.36792	5.97183
K14unK18ac	7.30317	8.12859	6.23426	6.59024	10.1112	12.8286	6.98647	6.95128	8.25871	9.07993	6.28927	6.46428	6.94222	10.2372	7.92079	5.86333	6.19241	6.50311	10.0596	4.67371	8.29744	6.40911	6.12835	4.42316	7.52699	5.82827	7.67349	8.821	7.57076	7.15461	6.37715	5.92614
K14unK18un	66.7871	72.9567	70.9137	70.5937	69.251	59.341	72.4095	77.6927	60.9758	70.384	75.2522	76.1002	78.3007	67.3013	73.432	67.1441	62.5944	71.7677	67.2593	75.2739	63.2683	71.0125	64.5576	75.6789	68.6878	79.089	70.1004	68.1606	74.0773	67.1914	68.5281	74.4852
K14unK23ac	12.7047	14.9132	10.008	9.78214	11.0724	18.1546	9.80058	12.9879	10.8073	12.2234	11.4396	10.3849	10.5313	12.3321	13.0045	9.26801	11.5389	11.0233	13.5267	11.1248	11.0445	11.0635	10.7309	9.61023	9.7926	11.3847	11.6961	12.7948	11.5385	11.3392	10.9909	10.2625
K14unK23un	61.3855	66.172	67.1399	67.4018	68.2898	54.0149	69.5954	71.656	58.4272	67.2405	70.1019	72.1795	74.7117	65.2064	68.3482	63.7394	57.2479	67.2476	63.7922	68.8228	60.5213	66.3581	59.955	70.4918	66.4222	73.5326	66.0778	64.1868	70.1095	63.0068	63.9143	70.1488
K14unK27me1	10.87	16.2311	9.08842	10.7825	11.4103	4.66076	11.1838	8.92684	7.61208	9.01099	10.5698	10.0889	9.65995	12.5804	11.5949	19.8151	14.3914	15.9381	16.0674	19.6081	17.7056	12.8053	17.5827	17.0535	24.1762	17.2142	11.6765	8.27889	10.8988	16.553	16.9254	19.4813
K14unK27me2	18.5167	12.6406	18.2851	15.546	16.3517	15.9122	16.7713	17.556	14.1057	18.5242	20.4434	9.42918	15.8259	19.2752	15.5292	12.3317	12.3329	13.4805	14.7174	14.0833	13.8411	21.0522	10.5314	12.6626	12.9953	13.8605	16.268	16.5739	16.1006	13.2156	14.877	13.1728
K14unK27me3	12.5556	14.4	18.5879	13.6927	18.8613	28.5274	13.7198	15.0709	13.1216	13.8609	15.0506	39.8884	21.512	12.9732	16.8921	5.93313	11.2046	11.8252	9.73653	8.22014	7.48	15.0625	13.6533	10.1566	7.65946	17.7913	15.6195	16.8601	21.2633	9.67487	11.104	11.8691
K14unK27ac	5.88645	6.21199	7.15842	7.50145	6.17314	5.06875	8.07307	6.63923	5.2498	6.40294	4.78411	4.26224	7.38734	6.83675	5.1712	4.39691	7.33245	6.83319	3.54888	3.07954	5.6924	6.0382	4.7408	2.57254	4.01058	5.92745	6.58629	6.28676	5.68833	5.52786	4.88773	4.17019
K14unK27un	26.2615	31.6016	24.0282	29.6613	26.5658	18.0004	29.6481	36.451	29.1454	31.6649	30.6935	18.8957	30.8578	25.873	32.1652	30.5305	23.5254	30.1939	33.2487	34.9565	26.8466	22.4634	24.1777	37.6567	27.3732	30.1237	27.6237	28.9819	27.697	29.3746	27.111	31.7179
K14unK36me1	22.9505	25.8483	18.1708	20.8609	23.0316	15.2377	21.7082	20.9951	20.7889	25.9505	21.3519	9.78305	20.5674	22.6284	20.6898	16.4195	19.24	18.604	19.5426	23.2063	19.6896	16.4919	13.714	12.8359	16.878	18.1618	22.1724	20.9361	19.0041	18.4515	18.2755	15.9586
K14unK36me2	27.9104	31.2297	31.3064	30.6726	28.8291	30.8647	29.9625	36.3232	28.8033	28.207	30.4563	48.4121	35.6087	25.9	34.1687	28.6474	25.7141	33.9492	28.3734	28.5203	25.933	31.4474	26.3646	31.0009	27.6012	33.4218	29.9896	30.8321	34.9092	29.171	28.0663	30.6747
K14unK36me3	9.62602	10.8238	15.0513	14.3179	17.0808	18.8137	15.1845	12.4236	11.97	12.605	13.7774	13.2107	15.7056	13.5001	14.6931	6.10944	9.32982	8.39832	9.25268	6.10776	10.2566	14.198	12.0805	11.839	7.28342	12.6171	13.38	14.1993	14.1774	8.27257	10.6607	10.5798
K14unK36un	13.6034	13.1835	12.6195	11.3326	10.4207	7.25354	12.5408	14.9021	7.67236	12.7014	15.9558	11.1586	13.3612	15.51	11.8012	21.8311	14.5029	17.3193	20.1501	22.1131	15.6866	15.2844	18.5268	24.4262	24.452	20.7165	12.2319	11.014	13.5574	18.4508	17.9027	23.1983
K18acK23ac	2.64067	3.54886	1.88852	2.1861	3.42254	6.54737	2.48697	2.89744	4.38157	3.47804	3.11946	2.59128	3.47851	3.28163	3.75091	2.31437	2.6498	3.16123	4.38997	1.61964	3.68227	2.2727	2.78761	1.97293	2.93682	2.27	2.73734	3.95828	3.24436	3.12885	2.59055	2.39325
K18acK23un	6.03039	6.92713	5.95581	6.20245	8.58473	7.39469	5.2211	5.6213	5.83292	7.4887	4.53844	5.33703	4.77689	8.6999	5.6949	4.95595	5.8995	4.93826	6.45998	3.64565	5.64369	5.32784	4.34714	4.25248	6.29541	4.17969	6.7401	6.31174	5.80943	5.56342	4.74108	4.90919
K18acK27me1	0.982317	3.691	1.02503	1.19656	2.30754	0.894525	0.907215	1.58851	1.15835	3.33572	1.93979	1.36595	1.74223	3.25701	2.48598	1.61109	1.6211	1.56832	1.30564	1.07913	1.88622	1.96789	1.74491	1.5202	2.59577	1.12941	1.84049	1.57687	2.15819	1.52654	1.66954	1.74846
K18acK27me2	2.79457	1.28496	1.75261	1.62154	2.45355	2.78933	0.993967	2.57849	1.50035	2.15918	2.16491	1.2957	1.84554	2.1811	1.62552	2.44871	2.39028	0.825568	1.14842	1.81795	1.41877	2.09648	1.5585	1.89492	1.2167	1.25158	1.98145	2.00426	1.82256	1.70325	1.72292	1.4544
K18acK27me3	0.976437	0.530975	2.21355	1.54809	1.90093	3.921	1.17088	1.51891	0.7807	0.798629	0.639157	1.52737	0.463759	1.56282	1.17613	0.709952	0.732279	0.571618	0.575652	0.456517	0.346933	0.776682	0.474384	0.643826	0.71107	0.741417	1.43399	1.63803	1.07385	0.647375	0.513629	0.698771
K18acK27ac	1.34862	0.885906	0.814311	1.31215	1.32612	1.64846	0.688286	0.523897	1.16559	0.915037	0.455686	1.05215	0.495726	1.2645	0.742895	0.459651	0.89602	0.93165	0.473794	0.473175	3.00057	0.451252	0.751535	0.503925	1.04851	1.74023	1.13742	0.988254	0.802192	0.690279	1.16913	1.09756
K18acK27un	2.56912	4.08315	2.03884	2.71022	4.01914	4.68874	3.94773	2.30892	5.6095	3.75818	2.45835	2.68714	3.70814	3.7161	3.41528	2.04092	2.90962	4.20233	7.34644	1.43852	2.67346	2.30823	2.60542	1.66254	3.66018	1.58705	3.08409	4.06261	3.197	4.12483	2.25641	2.30326
K18acK36me1	3.5017	4.89098	1.88195	3.80871	4.20821	3.32752	2.96727	3.49004	4.75253	5.04926	2.47744	3.48778	3.79476	5.43397	3.59749	3.02416	3.2003	3.45052	4.1767	1.56018	4.55306	3.56803	3.62355	2.18459	4.36677	3.54654	3.65831	3.91732	3.75829	3.46292	3.3262	3.36597
K18acK36me2	1.25866	0.751618	0.863404	0.698879	1.27694	1.89592	1.22265	1.2294	0.799157	0.502184	0.677025	0.512739	0.391215	0.722547	0.461258	1.3445	1.14545	1.03294	2.43186	0.720762	1.12666	2.05207	0.279118	0.870922	1.06797	0.387135	0.969901	1.12986	0.552957	1.48869	1.04465	0.775341
K18acK36me3	1.8623	0.510926	1.89003	1.85099	3.03984	6.09085	2.50186	0.942177	2.16029	1.69666	1.49253	1.9425	0.996143	2.36466	1.29003	1.00627	1.14244	1.53689	2.81006	1.04906	1.70654	0.974191	1.23877	1.14078	1.40693	0.939365	1.83082	2.67837	1.61717	1.62391	1.24214	1.16236
K18acK36un	2.04839	4.32247	3.20895	2.02998	3.48228	2.62777	1.0163	2.85712	2.50253	3.71864	3.01091	1.98529	3.07327	3.46036	4.09703	1.89539	3.06113	2.07915	1.43133	1.93528	1.93969	1.00625	1.99331	2.02912	2.39057	1.57664	3.01842	2.54447	3.12537	2.11675	1.71863	1.99878
K18unK23ac	17.7271	15.3263	14.0563	13.4901	13.3429	25.5367	14.0525	13.8356	12.2811	14.5867	12.1696	11.9823	12.5837	14.3227	14.5518	13.3617	19.6775	13.4085	17.9679	16.1925	16.3972	14.6558	15.0647	14.0414	14.3053	13.3126	14.7885	16.0585	13.122	16.1039	15.5775	13.8864
K18unK23un	73.6018	74.1977	78.0994	78.1214	74.6498	60.5213	78.2394	77.6457	77.5044	74.4466	80.1725	80.0893	79.1609	73.6958	76.0024	79.368	71.7731	78.492	71.1821	78.5422	74.2769	77.7437	77.8005	79.7332	76.4625	80.2377	75.734	73.6715	77.8242	75.2038	77.0908	78.8111
K18unK27me1	19.1269	18.3536	17.44	19.1715	15.8104	9.0583	17.5974	13.2468	16.5141	14.2541	14.1151	14.029	11.5494	16.3713	15.1345	30.1824	24.457	22.9439	22.5417	25.6122	25.4301	17.0106	25.5642	21.0285	29.13	20.7204	17.9805	14.1341	14.2399	25.0313	23.4043	23.6263
K18unK27me2	20.0626	15.0252	18.938	17.2424	18.2699	20.0733	19.9491	17.4783	18.2339	19.3203	21.9238	12.8149	17.7278	20.9927	17.5757	13.8583	15.7776	15.9696	16.5396	15.9918	15.931	24.7502	15.115	15.3415	15.0482	16.0687	17.9076	19.011	18.207	15.5363	17.947	15.4862
K18unK27me3	15.0964	15.6582	18.1835	15.3627	19.2429	29.5715	14.9353	14.9987	15.8779	15.3394	16.2527	40.0731	22.8455	14.4695	18.1467	8.74939	12.9264	13.8033	11.405	8.99344	10.2445	17.2624	14.7118	12.2203	10.4473	18.0799	16.7088	18.1445	22.3575	11.721	12.803	13.5825
K18unK27ac	10.3052	9.43355	13.0034	10.1761	9.20981	8.25632	11.6134	8.70777	11.3284	10.0431	8.4571	6.00873	10.0685	11.0041	7.70877	7.5583	11.0162	9.09101	7.12021	7.25868	8.07631	10.6805	10.3954	5.81185	8.47403	7.02259	10.4256	9.98978	8.64945	8.69644	9.10271	7.10282
K18unK27un	26.7379	31.0535	24.5907	29.6587	25.4597	19.0986	28.1968	37.0497	27.8313	30.0764	31.5934	19.146	29.5534	25.1808	31.9885	32.3813	27.2734	30.0926	31.5435	36.8786	30.9921	22.6958	27.0788	39.3724	27.6681	31.6587	27.5001	28.4506	27.4924	30.3227	29.4113	32.8997
K18unK36me1	27.3433	26.3731	24.346	24.3833	26.3468	16.9065	27.228	21.5772	25.3236	26.3989	24.4226	10.5037	19.5458	23.5551	23.1626	22.0619	25.9687	22.8829	22.0313	27.462	24.8007	19.8387	18.9957	17.0293	22.0106	18.7348	25.7585	23.4868	20.238	23.2362	22.7743	19.2583
K18unK36me2	31.3751	31.9189	34.274	33.9542	30.4015	38.3676	31.5648	37.4317	33.8273	30.7487	32.9877	52.01	38.1961	28.4345	37.4574	32.9274	29.6116	36.2578	30.3894	32.1758	30.318	32.5479	29.7425	34.0109	30.2638	35.1283	32.3847	34.388	37.8172	32.2965	31.1961	33.1344
K18unK36me3	13.9445	13.0229	17.954	17.9566	18.3314	17.6615	17.0784	15.5516	14.1074	16.0805	15.8128	14.6981	17.5805	16.4691	16.7623	11.3611	14.6229	10.2385	11.1875	9.15278	14.9886	17.3427	19.0999	14.6429	10.2661	14.4918	16.2419	16.0959	16.2645	11.8525	15.146	13.1336
K18unK36un	18.6661	18.2091	15.5817	15.3174	12.9131	13.1224	16.4207	16.9208	16.5273	15.8051	19.1191	14.8599	16.4222	19.5597	13.1719	26.3793	21.2474	22.5214	25.5418	25.9441	20.5668	22.6701	25.0271	28.0914	28.2272	25.1953	16.1375	15.7593	16.6265	23.9225	23.552	27.1713
K23acK27me1	5.26716	4.55686	3.513	3.6492	4.61701	3.45626	4.51528	3.54671	3.24754	3.45938	2.9109	3.06254	3.21026	5.0578	5.25952	3.82625	5.92513	3.14334	3.87868	4.38621	6.29581	2.46963	4.1154	3.85004	4.51212	3.11083	4.32065	3.64503	3.9002	4.19335	4.31676	3.82433
K23acK27me2	4.99465	3.66935	5.34331	3.834	4.48209	11.8022	3.95699	4.42759	4.09193	4.69071	4.15498	4.39688	4.60624	4.99008	4.15409	3.51188	5.6142	4.68597	4.97578	2.85764	2.95401	9.08434	4.65922	4.05967	3.41903	5.59997	4.46468	5.79388	4.46045	4.69696	4.8888	4.35956
K23acK27me3	2.20823	1.30828	1.71981	1.57734	2.1768	4.29917	1.37885	1.51426	1.76992	1.4587	1.08029	2.94261	1.10318	1.62132	1.59569	1.42488	2.26424	1.29565	1.78888	1.03739	1.71505	0.774229	2.27724	2.30525	1.94683	1.54312	1.79809	2.08418	1.66862	1.69341	1.45098	1.93174
K23acK27ac	2.9231	1.42171	1.91785	2.13604	1.76821	4.65293	2.50074	1.67531	0.943389	1.49085	1.09452	1.45091	1.75973	1.86986	2.53059	2.08565	3.6493	2.27829	2.69056	2.47341	2.87671	1.55227	1.79859	1.44988	3.50166	1.51531	2.03338	2.25264	1.74112	2.67595	2.17524	2.15561
K23acK27un	4.97464	7.91895	3.45086	4.47957	3.72135	7.87349	4.18762	5.56913	6.60994	6.96506	6.04838	2.72069	5.38277	4.06527	4.76279	4.82739	4.87449	5.16645	9.024	7.05746	6.23785	3.04802	5.00189	4.34949	3.86248	3.81341	4.90907	6.24105	4.59598	5.97308	5.3363	4.00846
K23acK36me1	5.45691	6.46942	3.79438	5.29545	5.00971	7.1084	6.51969	4.33044	7.03213	6.49308	4.08285	2.85533	4.80865	4.7175	6.36044	4.58782	9.11181	6.28979	6.6727	5.20177	5.32457	4.54563	5.95844	5.17914	6.83788	3.02376	5.20517	6.29674	4.56496	6.66553	5.2576	5.01359
K23acK36me2	4.9147	2.5757	3.91822	3.33234	4.46125	9.08013	3.66188	3.27972	3.48552	2.99097	2.92423	5.09708	3.70894	3.98628	3.6465	4.12801	4.20454	3.79998	5.99821	5.98282	4.85042	5.86311	3.89102	3.58131	3.6175	4.45728	3.84044	4.49964	3.87261	4.53269	5.14684	3.88536
K23acK36me3	2.74899	1.59877	3.10137	1.96863	2.11144	6.5308	2.1328	2.37077	2.14132	2.67489	1.76622	3.00444	2.17215	2.61543	1.99865	2.23606	2.37049	1.63278	2.51573	1.94995	3.90427	3.92385	4.55887	2.67352	2.52039	2.46651	2.30584	3.17012	2.31138	2.18877	3.58423	2.55347
K23acK36un	7.24718	8.23125	5.13086	5.07974	5.18306	9.36471	4.22509	6.75209	4.00376	5.90577	6.51577	3.61677	5.37244	6.28511	6.29708	4.72416	6.64051	4.84714	7.17126	4.67757	6.00016	2.5959	3.44402	4.58036	4.26636	5.63509	6.17442	6.05028	5.61744	5.84577	4.17941	4.82727
K23unK27me1	14.8421	17.4877	14.9521	16.7189	13.501	6.49657	13.9893	11.2886	14.4249	14.1305	13.144	12.3324	10.0813	14.5705	12.3609	27.9672	20.153	21.3689	19.9687	22.3051	21.0205	16.5089	23.1937	18.6987	27.2137	18.739	15.5003	12.066	12.4978	22.3644	20.7571	21.5505
K23unK27me2	17.8625	12.6408	15.3473	15.0299	16.2413	11.0604	16.9861	15.6292	15.6423	16.7887	19.9337	9.71373	14.9671	18.1837	15.0471	12.7951	12.5537	12.1092	12.7123	14.9521	14.3958	17.7623	12.0143	13.1768	12.8459	11.7203	15.4244	15.2213	15.5691	12.5426	14.7811	12.581
K23unK27me3	13.8646	14.8809	18.6773	15.3335	18.967	29.1933	14.7273	15.0034	14.8887	14.6793	15.8116	38.6579	22.2061	14.411	17.7272	8.03446	11.3944	13.0793	10.1918	8.41257	8.87639	17.2649	12.909	10.5589	9.21155	17.2782	16.3447	17.6984	21.7627	10.675	11.8657	12.3495
K23unK27ac	8.73071	8.89774	11.8999	9.35225	8.76772	5.25186	9.80094	7.55635	11.5506	9.46725	7.81827	5.60998	8.80451	10.3988	5.92107	5.93231	8.26296	7.74436	4.90345	5.25845	8.20017	9.57945	9.34832	4.8659	6.02089	7.24752	9.52966	8.72539	7.71052	6.71077	8.0966	6.04477
K23unK27un	24.3323	27.2177	23.1787	27.8893	25.7575	15.9138	27.9569	33.7895	26.8309	26.8696	28.0034	19.1124	27.8788	24.8317	30.641	29.5948	25.3086	29.1285	29.866	31.2597	27.4277	21.956	24.6823	36.6855	27.4658	29.4323	25.6751	26.2721	26.0935	28.4745	26.3314	31.1945
K23unK36me1	25.3881	24.7947	22.4335	22.8966	25.5453	13.1256	23.6756	20.7368	23.044	24.9551	22.8171	11.1362	18.5319	24.2716	20.3997	20.4982	20.0572	20.0436	19.5353	23.8204	24.0292	18.8611	16.6608	14.0348	19.5395	19.2576	24.2116	21.1074	19.4313	20.0336	20.8429	17.6106
K23unK36me2	27.719	30.0948	31.2191	31.3207	27.2172	31.1834	29.1256	35.3814	31.141	28.26	30.7405	47.4256	34.8784	25.1708	34.2722	30.1439	26.5525	33.4907	26.8231	26.9138	26.5942	28.7369	26.1306	31.3006	27.7142	31.0582	29.5142	31.0182	34.4975	29.2526	27.0939	30.0243
K23unK36me3	13.0578	11.935	16.7427	17.8389	19.2598	17.2215	17.4475	14.123	14.1263	15.1023	15.5391	13.6361	16.4045	16.2183	16.0537	10.1313	13.3949	10.1426	11.4818	8.25189	12.7909	14.3931	15.7798	13.1102	9.15265	12.9647	15.7668	15.6041	15.5703	11.2877	12.8039	11.7425
K23unK36un	13.4673	14.3004	13.6598	12.2677	11.2123	6.38548	13.2119	13.0259	15.026	13.6179	15.6142	13.2284	14.123	16.735	10.9718	23.5505	17.668	19.7534	19.8019	23.2018	16.5063	21.0804	23.5764	25.5401	26.3514	21.1369	12.9815	12.2534	14.1345	20.1935	21.0912	24.3428
K27me1K36me1	7.01782	7.75671	6.91147	7.56268	7.68837	2.65743	6.38218	4.81286	7.3083	4.47166	4.09567	2.71332	3.7687	6.86918	5.89052	8.46493	7.54994	6.85276	3.90255	6.70302	7.02456	5.31667	7.15521	3.83402	6.78819	3.72598	7.38741	5.12649	4.66748	6.69255	6.54986	4.78273
K27me1K36me2	2.96044	3.73493	1.99184	2.66223	1.62863	2.26365	2.04438	2.28803	4.07951	2.56147	1.28421	1.79748	1.68021	1.49787	1.82922	1.87011	1.92128	1.90319	1.73729	1.65778	2.97592	0.787244	2.67279	1.57081	1.53073	1.40453	2.59562	2.64741	1.61779	1.85797	2.02343	1.50202
K27me1K36me3	5.99779	3.25897	5.22358	6.95495	4.76701	2.95982	5.15879	3.25543	4.23638	6.44956	6.12004	2.80339	2.9226	5.50671	4.32986	6.4425	6.47783	4.14979	5.18796	4.24428	6.83879	4.15686	6.6251	4.29261	6.34836	2.82559	5.24046	4.41199	4.33652	5.56452	5.46626	4.48885
K27me1K36un	4.13321	7.29396	4.33816	3.18822	4.03395	2.07193	4.91922	4.47902	2.04824	4.10714	4.555	8.08074	4.92009	5.75457	5.57086	15.0159	10.1291	11.6065	13.0196	14.0862	10.4771	8.71773	10.856	12.8513	17.0585	13.8937	4.5975	3.52511	5.77625	12.4428	11.0343	14.6012
K27me2K36me1	11.256	8.61842	9.53475	9.71463	10.9084	8.51045	14.0853	9.33141	9.13842	11.0747	12.5445	7.05183	10.6315	12.1407	7.80013	6.87942	7.72499	7.7829	7.8386	9.43563	8.71199	7.46033	4.20004	5.82426	6.53703	7.16571	10.0064	10.4281	10.0337	7.55648	7.45199	6.509
K27me2K36me2	6.05519	3.45273	6.89904	5.09155	5.76217	6.47509	4.09049	4.98647	4.88849	4.66317	5.3156	3.00679	4.36982	5.11812	6.23439	4.9331	6.16026	4.6958	5.39643	3.74045	5.60955	8.71591	4.35474	4.94147	5.91492	4.12716	5.45214	5.02074	4.80894	5.2964	5.60516	4.99452
K27me2K36me3	0.997045	1.35274	1.306	0.834044	1.15569	5.23307	1.0696	1.2221	1.5114	1.24281	1.27977	1.72056	1.13798	1.4679	1.64022	0.950279	1.39205	1.21212	0.734082	0.618015	1.21642	2.97265	3.19417	0.856987	0.662527	1.60559	1.1291	2.0558	1.44929	1.07213	2.00031	1.0417
K27me2K36un	4.54893	2.88626	2.95078	3.22367	2.89712	2.64397	1.69772	4.5168	4.1959	4.49873	4.94882	2.33143	3.43409	4.44706	3.52644	3.54422	2.89059	3.10438	3.71893	4.01566	1.81183	7.69778	4.92457	5.61372	3.15047	4.42183	3.30135	3.51063	3.73757	3.31453	4.61246	4.39534
K27me3K36me1	6.12835	7.13856	4.83568	4.48118	6.21911	4.40686	4.11672	5.92741	6.54144	7.31545	5.1138	1.33494	3.64563	3.44611	7.10742	4.37559	5.87306	3.94605	4.33601	3.45288	3.34471	4.23239	2.26834	4.35001	4.19661	4.92623	5.76058	5.66158	4.12958	4.63268	3.32458	4.49095
K27me3K36me2	3.49155	3.87995	7.50442	4.42935	5.06032	16.8137	5.27494	5.60913	5.99275	4.71815	5.55954	30.9901	11.2797	4.57236	6.92164	2.55122	3.32356	6.23711	4.22856	2.70241	2.63642	8.49373	3.3593	3.74961	2.44438	8.72964	4.87312	7.68173	11.8647	4.08512	4.29797	4.97454
K27me3K36me3	3.14549	2.1784	4.89658	4.1732	6.58139	9.36671	4.48286	3.55025	3.04604	2.31566	2.68832	6.84498	5.54491	3.89765	3.46069	1.75121	2.99205	2.21265	2.81457	1.87739	2.75315	4.168	4.90417	2.94011	2.25849	4.21085	4.19501	4.5523	4.48731	2.44262	3.42568	3.13648
K27me3K36un	3.30743	2.99229	3.16041	3.8271	3.28301	2.90524	2.23162	1.43082	1.07837	1.78874	3.53018	2.43045	2.839	4.11622	1.83312	0.781315	1.47	1.97912	0.601497	1.41727	1.85716	1.14497	4.65441	1.82439	2.25891	0.954607	3.31405	1.88696	2.9498	1.20798	2.26845	1.6793
K27acK36me1	4.37308	2.74488	3.56434	3.09991	3.6322	1.30344	2.84423	2.92702	3.47976	3.93594	2.83911	0.861011	1.87944	3.66968	2.40994	2.5299	3.11085	3.55623	2.20117	3.12947	5.78804	3.20096	5.2131	1.871	5.16635	3.8017	3.48288	2.89808	2.33184	2.84954	4.33289	3.61302
K27acK36me2	0.751701	0.296201	0.677641	0.600368	0.431788	0.868651	0.178786	0.016006	0.505024	0.474132	0.456584	1.21634	0.351623	0.448098	1.46397	1.19812	1.67553	0.972783	1.21398	0.78896	1.07283	0.24287	0.960583	0.243465	0.412681	0.123767	0.55154	0.40852	0.787325	1.2651	0.76631	0.259971
K27acK36me3	1.19605	2.36121	3.94936	3.85072	3.31495	2.33069	4.10627	1.78661	2.38799	1.49785	1.71326	2.34145	3.71433	2.72823	1.89565	0.717301	2.08503	1.76517	0.779392	0.380782	0.919141	3.87274	1.61338	0.36239	0.67864	3.00275	2.93446	2.42188	2.47859	1.33672	1.69651	1.34793
K27acK36un	5.33298	4.91715	5.62638	3.93729	3.15699	5.402	5.17238	4.50203	6.12118	5.05018	3.90383	2.64208	4.61885	5.42263	2.6821	3.57264	5.04085	3.72847	3.39946	3.43264	3.29688	3.81515	3.35985	3.83891	3.26488	1.8346	4.59416	5.24955	3.8539	3.93536	3.47613	2.97947
K27unK36me1	2.06979	5.00552	1.38165	3.3336	2.10689	3.35579	2.76689	2.06851	3.60816	4.65037	2.30691	2.03042	3.41535	2.86342	3.5521	2.83619	4.91014	4.19544	7.92968	6.30117	4.48448	3.19638	3.7826	3.33461	3.68924	2.66174	2.77949	3.28995	2.83364	4.96786	4.44116	3.22853
K27unK36me2	19.3748	21.3067	18.0644	21.8696	18.7955	13.8424	21.1989	25.7615	19.1607	18.834	21.0488	15.512	20.906	17.5206	21.4695	23.7193	17.6765	23.4818	20.245	24.007	19.1499	16.3602	18.6742	24.3765	21.029	21.1304	19.8822	19.7595	19.2914	21.2806	19.5478	22.1786
K27unK36me3	4.47039	4.38248	4.46854	3.99463	5.55221	3.86205	4.76276	6.67934	5.08583	6.27132	5.50389	2.93018	5.2568	5.23328	6.7259	2.50611	2.8184	2.43563	4.48155	3.08137	4.96761	3.14668	4.00188	7.33163	1.72503	3.78644	4.57365	5.33226	5.13001	3.06042	3.79939	4.28103
K27unK36un	3.39196	4.44196	2.71494	3.17112	3.02428	2.72705	3.41602	4.84928	5.5861	4.07892	5.19218	1.36048	3.6834	3.2796	3.65637	5.36059	4.77806	4.18207	6.23372	4.92759	5.06351	2.30071	3.22556	5.9922	4.88501	5.6672	3.34885	4.13147	3.43441	5.13861	3.87934	5.5148

## Sheet: H3.2 All PTMs Proteoforms
Proteoform	SC Liver_1	SC Liver_2	SC Liver_3	SC Liver_4	SC Liver_5	RT Liver_1	RT Liver_2	RT Liver_3	RT Liver_4	RT Liver_5	TN Liver_1	TN Liver_2	TN Liver_3	TN Liver_4	TN Liver_5	SC BAT_1	SC BAT_3	SC BAT_4	SC BAT_5	RT BAT_2	RT BAT_3	RT BAT_4	RT BAT_5	TN BAT_3	TN BAT_4	TN BAT_5	SC Liver Mean	RT Liver Mean	TN Liver Mean	SC BAT Mean	RT BAT Mean	TN BAT Mean
K4me2K9acK14acK18acK23acK27acK36me3	0.00755415	0.000681835	0.0138037	0.0104157	0.0117723	0.00109364	0.000266804	0.000488135	0.00165668	0.000391336	0.0258954	0.0939042	0.0237016	6.65546e-05	0.021799	0.000124649	0.000135416	6.36195e-05	0.000378454	0.000240554	0.000211118	0.000996198	9.17619e-05	0.000129494	8.70582e-05	0.000329379	0.00870919	5.6551e-06	0.03306	5.6551e-06	5.6551e-06	5.6551e-06
K9me2K14ac	0.0904259	0.0299983	0.0324049	0.0347884	0.00327725	0.00109364	0.0436517	0.0511408	0.00165668	0.0338482	0.164723	0.504314	0.0300224	0.0362975	0.15418	0.181015	0.0665329	0.343099	0.203607	0.0814051	0.190097	0.000996198	0.396199	0.222374	0.152484	0.102315	0.0381789	0.0257281	0.177907	0.198564	0.166925	0.159058
K9me2K27me2K36me1	8.3975	6.76901	8.05718	7.38438	7.67282	6.12779	10.9136	7.34056	6.95115	9.00397	9.43115	4.15361	9.40922	9.63355	5.71277	5.0377	5.05633	6.49935	7.05974	8.02151	6.81117	6.87033	3.0549	4.56003	5.18116	6.32168	7.65618	8.06741	7.66806	5.91328	6.18948	5.35429
K27me3K36me3	1.38233	0.558652	1.31038	0.87055	2.1787	2.13483	1.46762	1.35445	1.18061	0.667002	0.833608	2.47951	1.32617	1.71661	1.67853	0.655299	0.896533	1.24118	1.00851	0.809507	1.50536	1.92287	2.98548	1.88352	1.0919	2.25697	1.26012	1.3609	1.60688	0.950379	1.8058	1.74413
K27me3K36me2	0.343654	0.240656	1.23982	0.783261	0.781579	4.33073	0.5649	0.794072	1.48412	0.577575	1.51435	23.3172	2.06827	1.0295	3.36787	0.106383	0.49512	0.84178	0.504634	1.36093	0.833789	0.968665	0.515568	0.989992	0.877858	1.65917	0.677793	1.55028	6.25944	0.48698	0.919738	1.17567
K9me2K36me2	13.8514	15.0461	14.7386	16.9355	14.6887	6.74971	16.2754	20.3702	13.3728	13.5129	15.7128	13.2083	17.502	13.3979	16.1653	15.3503	12.696	19.3247	12.8264	17.2576	12.7457	12.5302	15.1519	20.2319	16.2431	17.5577	15.0521	14.0562	15.1973	15.0494	14.4214	18.0109
K9me2K27me3K36me1	3.42867	5.2902	1.77434	2.37655	4.17123	2.47211	2.08395	4.52245	3.75884	5.44671	3.96887	0.859443	2.44563	1.965	4.91227	1.26348	3.37764	2.91637	1.57683	2.00883	1.93653	1.36909	0.955948	1.18716	0.628431	3.92287	3.4082	3.65681	2.83024	2.28358	1.5676	1.91282
K9me2K18ac	0.239359	0.0510161	0.357346	0.289974	0.385974	0.0256508	0.0533657	0.348258	0.452345	0.723606	0.0288088	0.145566	0.421452	0.34029	0.874057	0.267969	0.077562	0.24094	0.271085	0.136064	0.000211118	0.0490417	0.244072	0.230926	0.554148	0.340468	0.264734	0.320645	0.362035	0.214389	0.107294	0.375181
K9me1K23acK27me1	0.0705066	0.670832	0.00278289	0.239716	0.150749	0.00109364	0.000266804	0.000488135	0.00165668	0.000391336	0.00169139	0.000229994	0.0112849	0.475543	0.0284507	0.00625885	0.000135416	0.000276162	0.020343	0.0496653	0.026195	0.00904463	0.00114996	0.156121	0.417456	0.312441	0.226917	5.6551e-06	0.103394	0.0067195	0.0215137	0.295339
K27me2K36me2	1.44456	0.106604	1.42904	1.35926	0.538769	0.31756	0.0173844	0.179707	0.981299	1.25055	0.835538	0.0488161	0.463415	0.541476	1.32377	0.000124649	0.0597105	0.0263393	0.010874	0.211507	0.838532	0.409535	0.0775571	0.32933	1.77424	0.128518	0.975646	0.5493	0.642603	0.0242309	0.384283	0.74403
K18acK36me1	0.0495344	0.833587	0.110093	0.000170299	0.196346	0.491186	0.267006	0.261316	0.00165668	0.64662	1.7761e-08	0.261927	0.684571	0.510021	0.605977	0.160441	0.000135416	0.215338	0.128827	0.526037	0.266507	0.261065	0.0682948	0.298611	0.424098	0.131962	0.237912	0.333226	0.412499	0.126151	0.280476	0.28489
K9me2K27me1K36me1	0.303011	0.682412	0.149489	0.210201	0.16273	0.18487	0.135271	0.240658	0.0504356	0.358177	0.000651314	0.695035	0.18396	0.766689	1.28582	0.0273239	0.0119915	0.154752	0.670269	0.761927	0.357685	1.44151	9.17619e-05	0.030062	8.70582e-05	0.0345194	0.301569	0.193882	0.586432	0.216084	0.64028	0.0215271
K9me3K36me1	0.443273	0.000681835	0.377047	0.569178	0.136181	0.00109364	0.637748	0.523157	0.0259768	0.412087	0.222177	0.064204	7.43546e-05	0.029721	0.144064	0.00661559	0.703512	0.0795618	2.25487	2.49086	0.128342	0.000996198	0.519737	0.000129494	8.70582e-05	0.000329379	0.305136	0.319794	0.0920333	0.76114	0.784735	5.6551e-06
K23acK27me2K36me1	0.00343228	0.0482907	4.45426e-05	0.0641235	0.00010097	0.00109364	0.0264806	0.102632	0.280212	0.151423	0.224567	0.000229994	0.00675922	0.101493	0.0476812	0.0933543	0.252587	6.36195e-05	0.000378454	0.000240554	0.000211118	0.000996198	9.17619e-05	0.0418726	0.159375	0.186977	0.0231693	0.112149	0.0761	0.0864852	5.6551e-06	0.129408
K9me3K36me3	0.066163	0.0739507	0.00468408	0.00636059	0.00010097	0.00109364	0.000266804	0.000488135	0.00165668	0.000391336	1.7761e-08	0.0045098	0.00425095	6.65546e-05	0.0357422	0.00253251	0.000723074	0.0024784	0.000724156	0.000240554	0.0178086	0.130608	0.0781108	0.000129494	8.70582e-05	0.000329379	0.0302317	5.6551e-06	0.0089006	0.00161454	0.0566318	5.6551e-06
K23acK36me1	0.197376	0.336082	0.000772303	0.504647	0.373917	0.0212325	0.0559957	0.000488135	0.00165668	0.717686	0.293575	0.00103137	0.0999324	0.34906	1.07556	0.0323608	0.0255842	0.0781067	0.000378454	0.790054	0.000211118	0.12021	9.17619e-05	0.139012	0.0577707	0.000329379	0.282559	0.158983	0.363832	0.0340129	0.227566	0.0655942
K9me3K27me1	0.283106	1.56168	0.384526	0.000398834	0.43948	0.262868	1.11064	0.430275	0.00165668	0.678245	1.04014	0.295878	1.59757	1.31557	0.240352	5.66433	2.85643	2.09777	2.76419	3.67019	3.75649	2.50726	2.98913	6.12044	4.883	5.40358	0.533838	0.496406	0.897902	3.34568	3.23077	5.46901
K9me2K27acK36me1	0.983748	1.02707	0.729966	0.593998	0.61342	0.126322	0.602815	0.836005	0.410675	1.4346	1.05395	0.0254528	0.517128	1.43916	0.47382	1.28447	0.0658521	1.39162	0.29446	0.921124	0.288817	0.411547	0.698319	0.256014	0.228662	0.337279	0.789641	0.682084	0.701902	0.759103	0.579952	0.273985
K9me3K27me2K36me1	0.0014293	0.024844	0.0609464	0.000170299	0.0234694	0.00109364	0.000266804	0.000488135	0.00165668	0.000391336	0.452713	0.000229994	0.0231942	6.65546e-05	0.105665	0.0028386	0.110262	0.0604968	0.000378454	0.000240554	0.000211118	0.000996198	9.17619e-05	0.000129494	8.70582e-05	0.000329379	0.0221378	5.6551e-06	0.116314	0.0433993	5.6551e-06	5.6551e-06
K9me3	0.412806	0.015489	0.171881	0.83584	0.248195	0.111475	0.857846	0.389959	0.119507	0.371274	0.261562	0.115234	0.302353	0.623456	0.056978	1.92359	1.38101	0.781596	1.94102	1.99715	1.70217	1.00397	1.02303	2.09421	2.19947	2.14845	0.336842	0.370012	0.271917	1.50681	1.43158	2.14738
K27me1K36me2	0.257614	0.567909	0.0117037	0.252029	0.00010097	0.00109364	0.0387222	0.454111	0.00165668	0.416353	0.134737	0.202266	0.157938	0.343511	9.0061e-06	0.000124649	0.000135416	6.36195e-05	0.000378454	0.000240554	0.000211118	0.000996198	9.17619e-05	0.000129494	8.70582e-05	0.000329379	0.217851	0.181837	0.16769	5.6551e-06	5.6551e-06	5.6551e-06
Unmodified	0.323931	0.0227024	0.182821	0.215164	0.510141	1.1122	0.338327	0.212019	2.61081	0.137307	0.10247	0.0486296	0.603774	0.700663	0.556737	0.000124649	0.000135416	0.0103157	0.0648463	0.000240554	0.000211118	0.000996198	9.17619e-05	0.000129494	8.70582e-05	0.000329379	0.250952	0.882132	0.402455	0.0187905	5.6551e-06	5.6551e-06
K9me2	0.345864	0.0919475	0.167076	0.424622	0.368511	0.0716457	0.671491	0.313811	0.128894	0.304612	0.470113	0.100217	0.36528	0.268874	0.287136	1.2008	0.691911	0.416091	1.14988	1.47087	0.9693	0.747478	0.7234	1.32085	1.00822	1.12804	0.279604	0.298091	0.298324	0.86467	0.977762	1.15237
K27me1	0.0341983	0.000681835	0.0209689	0.000170299	0.0849394	0.110978	0.0554562	0.0442938	0.0605718	0.0427988	0.125274	0.135824	0.0760771	6.65546e-05	0.013898	0.000124649	0.000135416	6.36195e-05	0.000378454	0.000240554	0.000211118	0.000996198	9.17619e-05	0.0567623	0.0822123	0.000329379	0.0280213	0.0628197	0.0702146	5.6551e-06	5.6551e-06	0.0463248
K9me2K27me1	1.98986	0.543577	2.56023	1.62356	1.95829	0.953414	3.1939	1.81129	1.12774	1.60226	1.62562	6.29764	1.85084	1.75828	2.11823	7.00836	4.56722	7.46047	6.80179	8.36421	4.58206	4.80906	6.24353	5.23986	9.05378	6.39789	1.73511	1.73772	2.73012	6.45946	5.99971	6.89718
K27me2	0.14303	0.000681835	4.45426e-05	0.109886	0.0741883	0.00109364	0.219447	0.19896	0.00165668	0.193025	0.195111	0.000229994	0.0655875	0.264338	0.0492423	0.000124649	0.000135416	6.36195e-05	0.000378454	0.000240554	0.000211118	0.000996198	9.17619e-05	0.000129494	8.70582e-05	0.000329379	0.0654209	0.122286	0.114856	5.6551e-06	5.6551e-06	5.6551e-06
K9me1K27me1	0.0109219	0.000681835	0.0246545	0.219354	0.00010097	0.00109364	0.000266804	0.000488135	0.00165668	0.000391336	1.7761e-08	0.000229994	7.43546e-05	6.65546e-05	9.0061e-06	0.000124649	0.000135416	6.36195e-05	0.000378454	0.000240554	0.000211118	0.000996198	9.17619e-05	0.000129494	8.70582e-05	0.000329379	0.050986	5.6551e-06	5.6551e-06	5.6551e-06	5.6551e-06	5.6551e-06
K36me2	0.915646	0.848213	0.728243	1.18963	0.905311	0.726573	0.685032	1.47447	0.775342	1.26741	1.15674	0.369	1.1921	0.917566	1.7295	1.24905	0.731816	0.952325	0.85429	1.51661	0.625431	1.24754	0.67219	1.44586	1.37514	1.27093	0.917409	0.985766	1.07298	0.946869	1.01544	1.36398
K23acK27me1	0.986439	1.64604	0.613403	0.343902	0.123617	0.622779	0.208644	1.2914	0.147742	0.277382	0.458485	0.685001	0.34125	1.08564	1.68227	0.0120094	0.105292	0.0616526	0.0254742	0.88982	0.611995	0.000996198	0.240472	0.281288	8.70582e-05	0.475337	0.74268	0.509589	0.850527	0.051107	0.435572	0.252208
K27ac	0.329415	0.0939236	0.0216941	0.377702	0.00010097	0.11138	0.0511279	1.01822	0.0288967	0.415289	0.245015	0.000229994	0.224155	0.0701693	9.0061e-06	0.000124649	0.000135416	6.36195e-05	0.000378454	0.000240554	0.000211118	0.000996198	9.17619e-05	0.000129494	8.70582e-05	0.000329379	0.164547	0.324984	0.107868	5.6551e-06	5.6551e-06	5.6551e-06
K27me2K36me1	0.185786	0.000681835	0.000487927	0.0474444	0.0597095	0.00109364	0.000266804	0.000488135	0.00165668	0.000391336	1.7761e-08	0.000229994	7.43546e-05	6.65546e-05	9.0061e-06	0.000124649	0.000135416	6.36195e-05	0.000378454	0.000240554	0.000211118	0.000996198	9.17619e-05	0.000129494	8.70582e-05	0.000329379	0.0586856	5.6551e-06	5.6551e-06	5.6551e-06	5.6551e-06	5.6551e-06
K27me1K36me3	0.102111	0.000681835	0.702576	0.492131	0.0676518	0.166735	0.41747	0.000488135	0.201267	0.000391336	0.882074	0.000229994	0.129151	6.65546e-05	0.278837	0.000124649	0.000135416	6.36195e-05	0.000378454	0.000240554	0.000211118	0.000996198	9.17619e-05	0.0580221	8.70582e-05	0.322152	0.272894	0.157094	0.258013	5.6551e-06	5.6551e-06	0.126725
K27me3K36me1	0.296064	0.930823	1.33432	0.204634	0.00747365	0.237354	0.0548933	0.266958	0.112299	0.95192	0.406592	0.000229994	0.1178	0.275013	0.382112	0.943542	0.661989	0.0135548	0.232303	0.161555	0.399081	0.256968	9.17619e-05	0.19181	0.129766	0.000329379	0.554662	0.324685	0.236303	0.462847	0.204401	0.107192
K9me1K27me2K36me1	0.0569672	0.000681835	0.118723	0.065558	0.0673539	0.00109364	0.000266804	0.000488135	0.00165668	0.000391336	1.7761e-08	0.000229994	7.43546e-05	6.65546e-05	9.0061e-06	0.000124649	0.000135416	6.36195e-05	0.000378454	0.000240554	0.000211118	0.000996198	9.17619e-05	0.000129494	8.70582e-05	0.000329379	0.0617204	5.6551e-06	5.6551e-06	5.6551e-06	5.6551e-06	5.6551e-06
K9me1K36me2	0.0612997	0.0281556	4.45426e-05	0.000170299	0.0274942	0.422026	0.425283	0.000488135	0.491953	0.0511249	0.0432383	0.000229994	0.253733	0.0596422	9.0061e-06	0.0197001	0.0131285	0.0227965	0.000378454	0.000240554	0.000211118	0.704187	0.0604285	0.000129494	8.70582e-05	0.000329379	0.0233899	0.278077	0.0713227	0.0139063	0.191154	5.6551e-06
K9me2K36me1	0.120387	0.0576693	4.45426e-05	0.33517	0.00010097	0.0412282	0.000266804	0.0854775	0.0718921	0.000626431	0.111842	0.000229994	0.0521055	0.00705265	9.0061e-06	0.307089	0.0238783	0.0232633	0.0433585	0.000240554	0.000211118	0.000996198	9.17619e-05	0.67894	8.70582e-05	0.023175	0.102645	0.0398448	0.0342001	0.0993972	5.6551e-06	0.234038
K9me3K36me2	2.11939	4.77919	1.4097	2.09947	1.41777	0.683064	1.25282	2.47457	2.18499	3.07908	2.5597	0.000229994	0.831278	1.49693	1.98989	4.34949	2.35386	1.40573	2.50164	0.974925	2.99083	0.745821	1.02082	1.29847	1.41505	1.35761	2.3651	1.93491	1.37556	2.65268	1.4331	1.35704
K9me2K27me1K36me2	0.471107	2.24404	4.45426e-05	0.446521	0.411062	0.605412	0.761025	0.609337	0.549203	0.903836	0.272844	0.000229994	0.309135	0.273096	0.740951	0.502486	1.23806	0.650094	0.000378454	0.000240554	0.330189	0.000996198	1.81685	0.755612	0.35311	0.38068	0.714546	0.685763	0.319205	0.59766	0.536759	0.496467
K9me2K27ac	0.412356	0.45388	0.451898	0.060245	0.424714	0.0853336	0.638086	0.175946	0.00165668	0.279411	0.37454	0.000229994	1.05708	0.620014	0.0533497	0.727701	1.31189	1.03792	0.698461	0.077511	0.168409	0.379861	0.464269	0.94571	0.006922	0.000329379	0.360619	0.235755	0.420997	0.943993	0.272513	0.317544
K9me2K23ac	1.1111	1.85424	0.727139	0.4431	0.282439	0.342261	0.385925	2.2103	0.326894	1.55374	2.51923	0.198864	0.835922	0.376494	0.986008	0.556261	0.000135416	0.991705	0.946039	0.867281	0.153241	0.000996198	9.17619e-05	1.04947	8.70582e-05	0.861273	0.883605	0.963824	0.983303	0.623501	0.255131	0.636913
K9me3K27me1K36me1	3.24243	3.45608	2.65993	3.73776	3.74677	0.261158	2.45311	2.05336	2.57403	0.039973	1.456	0.0695424	2.00535	1.64955	1.02516	2.29503	1.00577	1.99856	1.10298	4.13448	3.51096	1.78223	2.27947	1.84511	4.03634	2.51006	3.36859	1.47633	1.24112	1.60059	2.92678	2.79717
K36me3	2.08647	3.66238	2.80653	2.91321	3.32527	1.30419	1.65018	3.09295	2.75201	4.69525	3.22164	1.6623	3.84955	3.13942	4.16558	1.15276	1.96394	1.17693	1.08862	2.52219	3.46554	2.45798	1.65518	4.98834	0.405776	2.32105	2.95877	2.69891	3.2077	1.34556	2.52522	2.57172
K23ac	0.256506	0.118681	0.0224591	0.184898	0.00010097	0.00109364	0.250656	0.681792	0.34804	0.127642	1.7761e-08	0.0787631	0.107919	0.243632	0.0060338	0.150593	0.0621005	0.0581921	0.542649	0.113216	0.268062	0.000996198	9.17619e-05	0.60108	8.70582e-05	0.372595	0.116509	0.281626	0.0872698	0.203384	0.0953195	0.324558
K4me1K9me2K36me2	0.00622719	0.000681835	0.00418936	0.000170299	0.0122649	0.00109364	0.000266804	0.000488135	0.00165668	0.000391336	0.00425372	0.000229994	0.0314085	0.0183729	0.0143766	0.000124649	0.000135416	6.36195e-05	0.000378454	0.000240554	0.000211118	0.000996198	9.17619e-05	0.000129494	8.70582e-05	0.000329379	0.0045363	5.6551e-06	0.0136823	5.6551e-06	5.6551e-06	5.6551e-06
K9me2K27me2	0.236295	0.132659	0.00201257	0.000170299	0.00010097	0.00109364	0.00213598	0.0907719	0.0259817	0.000391336	0.784059	0.0568945	0.0732493	0.0151301	0.35122	0.0494944	0.000135416	0.0274138	0.497692	0.0547416	0.518152	0.000996198	0.00339576	0.000129494	8.70582e-05	0.000329379	0.0741934	0.0237779	0.256111	0.14365	0.144072	5.6551e-06
K9me2K36me3	0.493757	0.000681835	0.150381	0.000170299	0.198964	0.327986	0.901796	1.87387	0.132844	0.743163	1.14849	0.0111276	0.547646	0.22135	0.682605	0.563607	0.0102952	0.273869	0.227167	0.000240554	0.000211118	0.212313	0.113849	1.57763	0.37789	1.0681	0.16862	0.795932	0.522244	0.268735	0.0815404	1.00787
K14ac	0.196331	0.377899	4.45426e-05	0.053354	0.0805622	0.00109364	0.000266804	0.000488135	0.00165668	0.000391336	0.556028	0.000229994	0.012111	0.24386	0.365524	0.138128	0.317289	0.25647	0.000378454	0.000240554	0.000211118	0.000996198	9.17619e-05	0.00352123	0.592168	0.000329379	0.141629	5.6551e-06	0.235504	0.177972	5.6551e-06	0.198563
K9me3K27me2	1.24326	0.657637	1.34491	1.32455	0.435788	0.17846	0.417416	2.83943	0.393248	1.95108	1.39432	0.0428127	0.241183	1.16767	1.22823	1.4432	0.000135416	1.1714	1.47529	0.749132	0.000211118	3.12816	1.35227	3.29779	1.48556	1.15971	1.00123	1.15593	0.814844	1.02247	1.30739	1.98102
K9me1K27me2K36me2	0.0469812	0.0146123	0.113433	0.018658	0.0122601	0.00109364	0.000266804	0.00304242	0.00165668	0.0739239	0.0107759	0.031224	0.0115896	0.000261379	0.00118939	0.000124649	0.000135416	0.00438096	0.0144231	0.000240554	0.000211118	0.000996198	9.17619e-05	0.015451	0.00753436	0.153432	0.0411888	0.0156654	0.0110081	0.00470101	5.6551e-06	0.0588057
K9me1K27me1K36me1	0.154356	0.143472	4.45426e-05	0.012878	0.00010097	0.00109364	0.000266804	0.000488135	0.00165668	0.000391336	0.0554919	0.0485821	0.0920453	0.0155183	9.0061e-06	0.430096	0.000135416	6.36195e-05	0.239179	0.000240554	0.000211118	0.000996198	9.17619e-05	0.000129494	8.70582e-05	0.000329379	0.0621411	5.6551e-06	0.0423275	0.167319	5.6551e-06	5.6551e-06
K27acK36me2	0.0751184	0.000681835	0.0430194	0.228376	0.124882	0.00109364	0.000266804	0.000488135	0.00165668	0.000391336	0.132969	0.756471	0.0169634	6.65546e-05	0.265192	0.0026986	0.000135416	0.00312943	0.000378454	0.000240554	0.000211118	0.000996198	9.17619e-05	0.000129494	8.70582e-05	0.000329379	0.0942793	5.6551e-06	0.234319	0.00145701	5.6551e-06	5.6551e-06
K9me2K27me3	1.53346	1.54106	1.8775	2.37838	1.82379	0.530954	1.61808	0.157599	0.276361	0.613221	1.84773	0.520985	2.2066	2.14994	0.182429	0.0792985	0.448463	0.812941	0.0145093	0.804687	0.0408697	1.11275	3.29636	1.38597	2.03934	0.472532	1.83084	0.639242	1.38154	0.338803	1.31367	1.29928
K9me1K18acK36me1	0.0175961	0.038427	0.0171751	0.0379323	0.00010097	0.00109364	0.000266804	0.000488135	0.00165668	0.000391336	1.7761e-08	0.000229994	7.43546e-05	6.65546e-05	9.0061e-06	0.00106973	0.000135416	0.00228372	0.000378454	0.000240554	0.000211118	0.000996198	9.17619e-05	0.00453059	8.70582e-05	0.0521303	0.0222261	5.6551e-06	5.6551e-06	0.000838361	5.6551e-06	0.018887
K9me3K27me3	0.423707	0.00280093	0.147636	0.000170299	0.00010097	0.00109364	0.000266804	0.000488135	0.00165668	0.000391336	0.0390528	1.09479	7.43546e-05	0.253402	9.0061e-06	0.0202538	0.0357211	0.0380387	0.113236	0.357817	0.0156908	0.000996198	0.0857368	0.000129494	8.70582e-05	0.000329379	0.114829	5.6551e-06	0.277449	0.0518124	0.114811	5.6551e-06
K9me2K27me2K36me2	1.41726	1.01142	2.03633	1.3314	1.92607	0.582248	1.58651	1.73417	1.90491	1.18138	1.53117	0.823526	0.722039	1.56885	2.29259	1.4865	1.3266	1.65617	1.82457	1.59311	2.20933	1.95444	1.01668	1.22845	1.65268	0.604988	1.5445	1.39784	1.38763	1.57346	1.69339	1.16204
K9me1K23acK36me2	0.0488794	0.000681835	0.0795899	0.00751697	0.0811834	0.00109364	0.00571199	0.00383518	0.0549981	0.000391336	0.00902087	0.14314	0.116355	0.0963753	0.0558237	0.0351376	0.0242687	6.36195e-05	0.000378454	2.69063	0.0115544	0.000996198	9.17619e-05	0.000129494	0.218886	0.0721174	0.0434339	0.012909	0.0841431	0.0148516	0.675545	0.0970013
K9me2K27me1K36me3	1.10679	1.43426	0.480341	1.22044	0.892933	0.236382	1.08801	0.312111	0.994772	1.45878	2.32651	0.234495	0.567986	1.42386	1.39554	1.28667	1.23505	1.04595	1.48535	0.234568	1.00592	0.263299	1.35578	0.501026	1.48023	0.0806065	1.02695	0.81801	1.18968	1.26325	0.71489	0.687287
K9me2K18acK36me1	0.199614	0.383196	0.0732382	0.168353	0.0562154	0.102765	0.00874205	0.00212296	0.0208106	0.0669755	0.0517688	0.319058	0.0562459	0.390593	0.197809	0.265094	0.802593	0.121249	0.1794	0.260182	0.119299	0.707849	0.268758	0.124673	0.466393	0.0517947	0.176123	0.0402833	0.203095	0.342084	0.339022	0.214287
K27acK36me1	0.265495	0.000681835	0.149716	0.0812994	0.319098	0.255295	0.163951	0.243199	0.705669	1.14055	1.7761e-08	0.000229994	0.560189	0.0801445	0.344439	0.000124649	0.000135416	6.36195e-05	0.000378454	0.000240554	0.553967	0.000996198	0.0273652	0.000129494	8.70582e-05	0.000329379	0.163122	0.501734	0.196955	5.6551e-06	0.145333	5.6551e-06
K9me1K27ac	0.156588	0.126286	0.0802312	0.0783655	0.012409	0.137674	0.755043	0.931776	0.390779	0.0491291	0.147842	0.105514	0.0433334	6.65546e-05	0.00417471	0.195838	0.000135416	0.00345252	0.103046	0.000240554	0.000211118	0.000996198	9.17619e-05	0.000129494	8.70582e-05	0.000329379	0.090776	0.45288	0.0601729	0.0755842	5.6551e-06	5.6551e-06
K9me2K18acK27me1	0.0905258	0.949174	0.231431	0.0305005	0.00010097	0.0410899	0.000266804	0.00252108	0.00165668	0.483337	1.7761e-08	0.000229994	0.193529	0.0250488	0.514582	0.00251767	0.0261791	0.0111555	0.00688174	0.000240554	0.122867	0.301968	9.17619e-05	0.00983393	0.492907	0.000329379	0.260326	0.10539	0.146632	0.0116835	0.106209	0.16758
K9me1K27me1K36me2	0.0282342	0.17708	4.45426e-05	0.0325139	0.024366	0.00109364	0.0551917	0.0755457	0.178842	0.162304	1.7761e-08	0.000229994	7.43546e-05	6.65546e-05	9.0061e-06	0.000124649	0.00193533	6.36195e-05	0.148367	0.000240554	0.000211118	0.000996198	9.17619e-05	0.000129494	8.70582e-05	0.000329379	0.0524389	0.0943767	5.6551e-06	0.0375756	5.6551e-06	5.6551e-06
K9me1K27me3K36me1	0.0281227	0.0014637	4.45426e-05	0.00531976	0.00010097	0.00109364	0.0204345	0.0631446	0.0103457	0.00197307	1.7761e-08	0.0101793	0.164491	0.00115219	0.0311337	0.0124213	0.230489	0.0179351	0.371367	0.000240554	0.000211118	0.000996198	9.17619e-05	0.0465465	8.70582e-05	0.0578993	0.00698123	0.0191796	0.0413912	0.158053	5.6551e-06	0.0348153
K9me1K14ac	0.00386485	0.000681835	0.025548	0.000170299	0.0968187	0.00109364	0.000266804	0.000488135	0.00165668	0.000391336	1.7761e-08	0.000229994	0.00460145	0.0071576	0.00358773	0.000124649	0.000135416	6.36195e-05	0.000378454	0.000240554	0.000211118	0.000996198	9.17619e-05	0.000129494	8.70582e-05	0.000329379	0.0252463	5.6551e-06	0.00306936	5.6551e-06	5.6551e-06	5.6551e-06
K9me1K23acK36me1	0.0729538	0.182504	0.00966276	0.196426	0.005064	0.00109364	0.00239846	0.0334744	0.00165668	0.0248368	0.00131096	0.00455855	0.0383961	0.0291139	0.0116888	0.0491858	0.139859	0.00741594	0.0448942	0.204906	0.0176742	0.000996198	9.17619e-05	0.0443471	8.70582e-05	0.151998	0.093322	0.0121419	0.0170137	0.0603387	0.0556451	0.0654484
K9me1K27me1K36me3	0.0238566	0.0252854	8.73613e-05	0.361368	0.111645	0.0210039	0.00258853	0.160052	0.00194494	0.0773601	0.1617	0.000229994	0.0899213	6.65546e-05	0.187782	0.0562028	0.00328669	0.154766	0.000378454	0.000240554	1.12631	0.000996198	0.14853	0.0190047	0.68383	0.000329379	0.104448	0.0525898	0.0878808	0.0535639	0.318711	0.234278
K9me1K27acK36me1	0.0439916	0.000681835	0.168546	0.051466	0.0696418	0.0160283	0.108175	0.232035	0.106969	0.000391336	0.0211052	0.000229994	0.163521	0.0654003	0.0685754	0.0622351	1.11625	0.0157372	0.0742733	0.274425	0.000211118	0.000996198	0.381292	0.0656803	8.70582e-05	0.0201096	0.066729	0.0926415	0.0637204	0.317125	0.163929	0.0285966
K9me2K27acK36me2	0.0751518	0.0529154	0.0565098	0.0889494	0.150824	0.0217864	0.0338361	0.000488135	0.0221765	0.000391336	0.202586	0.0886713	0.125981	0.28993	0.270889	0.176155	1.04107	0.174721	0.000378454	0.0999775	0.000211118	0.000996198	0.466967	0.000129494	0.183936	0.0270295	0.0848701	0.0155598	0.195612	0.347986	0.141736	0.0703219
K9me2K27me2K36me3	0.0732938	0.0150183	0.0140578	0.000170299	0.0806803	0.157752	0.0493261	0.000488135	0.00165668	0.0256362	1.7761e-08	0.000229994	7.43546e-05	6.65546e-05	9.0061e-06	0.000124649	0.000135416	6.36195e-05	0.000378454	0.141119	0.0273213	0.000996198	0.0164746	0.106927	8.70582e-05	0.0266764	0.0366101	0.0465429	5.6551e-06	5.6551e-06	0.0462288	0.0445345
K9me2K27me3K36me2	2.2866	2.58014	5.89765	2.86292	3.72276	4.81503	4.00806	4.10815	3.48757	3.27175	3.29275	3.83157	6.95092	2.12108	3.18489	1.50753	2.25198	4.73926	3.23673	0.685536	1.14573	5.83093	2.64977	1.89764	0.968077	4.93705	3.47001	3.93811	3.87624	2.93388	2.57799	2.60092
K9me3K27me2K36me2	0.0251493	0.000681835	0.0115404	0.0186597	0.0290853	0.00109364	0.000266804	0.000488135	0.00165668	0.000391336	0.00129377	0.000683229	0.00195218	0.0367411	9.0061e-06	0.044245	0.0667867	0.0460658	0.000378454	0.0280993	0.02627	0.000996198	0.0545461	0.0187728	0.0546197	0.00936753	0.0168869	5.6551e-06	0.00813406	0.0392744	0.0272289	0.0275867
K9me3K23acK36me1	0.0556762	0.000681835	0.00111107	0.006533	0.010026	1.38454	0.0428242	0.000488135	0.00165668	0.00793812	0.0045533	0.000229994	0.0107001	0.00076176	9.0061e-06	0.135114	0.116848	0.0753278	0.0594564	0.0141171	0.0671879	0.000996198	0.144752	0.00867675	0.15116	0.0155851	0.0146693	0.28706	0.00320304	0.0966865	0.0565142	0.0584741
K9me2K23acK27me1K36me1	0.212106	0.0809498	0.0850665	0.104962	0.370243	0.0224086	0.230879	0.130059	0.306852	0.0995146	0.202129	0.0703608	0.106339	0.0197388	0.163841	0.0921529	1.29149	0.332461	0.000378454	0.208451	0.351438	0.0309385	0.0760438	0.0920166	0.0260583	0.0305908	0.170665	0.157943	0.112482	0.429027	0.166718	0.0495552
K9me2K23acK27me1	0.00317968	0.0179251	0.0639785	0.110437	0.0445517	0.030436	0.101801	0.000488135	0.00165668	0.0315568	0.00897851	0.000229994	0.173107	0.0861355	0.0145261	0.344538	0.000135416	0.0152154	0.881912	0.119826	0.122856	0.000996198	0.058403	0.211259	0.490957	0.256667	0.0480144	0.0327587	0.0565494	0.310416	0.0752713	0.319627
K9me3K27me1K36me3	0.0120044	0.000681835	4.45426e-05	0.0151303	0.000713154	0.00109364	0.000266804	0.000488135	0.00165668	0.000391336	1.7761e-08	0.000229994	7.43546e-05	6.65546e-05	9.0061e-06	0.0594305	0.000135416	0.086256	0.0117365	0.000240554	0.000211118	0.000996198	9.17619e-05	0.000129494	8.70582e-05	0.000329379	0.00556956	5.6551e-06	5.6551e-06	0.0393558	5.6551e-06	5.6551e-06
K23acK27me3K36me3	0.144671	0.0274347	0.173607	0.0534207	0.134775	0.00109364	0.0500244	0.0317888	0.133564	0.0834672	1.7761e-08	0.000229994	7.43546e-05	6.65546e-05	9.0061e-06	0.000124649	0.000135416	6.36195e-05	0.000378454	0.0358265	0.11188	0.154291	0.73065	0.181416	0.103294	0.000329379	0.106782	0.0597688	5.6551e-06	5.6551e-06	0.258162	0.0949033
K18acK23acK27ac	0.340406	0.0785819	0.0518405	0.100912	0.291485	0.949415	0.1664	0.228817	0.135818	0.186099	0.0343896	0.148235	0.146875	0.407429	0.263227	0.194148	0.204247	0.319903	0.239316	0.158672	0.496648	0.000996198	0.321094	0.0693631	0.323727	0.0925426	0.172645	0.33331	0.200031	0.239404	0.244104	0.161878
K9me2K14acK27me1K36me3	2.81509	1.11216	2.22817	3.16821	2.63172	1.36445	2.1503	1.78473	2.197	2.65844	1.86762	1.60076	1.12791	2.00532	1.157	3.0013	2.22661	1.52549	0.875118	2.16112	1.85933	1.48742	1.68962	1.50565	1.87198	1.26625	2.39107	2.03098	1.55172	1.90713	1.79937	1.54796
K9me2K27me3K36me3	0.292615	1.03531	1.5994	1.66868	2.74834	1.33111	1.19359	0.945679	0.590611	0.719173	0.505596	2.27279	2.95463	0.648014	0.959917	0.139728	0.904968	0.101885	1.03135	0.584359	0.23246	1.06845	0.521693	0.287499	0.46163	0.430297	1.46887	0.956033	1.46819	0.544482	0.601741	0.393142
K9me2K23acK27me2K36me2	1.39346	1.65381	1.93523	1.40709	1.88251	2.32007	1.31946	1.96397	1.40905	1.01927	1.52412	1.72271	1.64175	1.94765	1.28243	0.843707	1.58435	1.66551	2.30884	0.615059	1.17289	3.91054	2.00569	0.797902	0.79732	2.51599	1.65442	1.60636	1.62373	1.6006	1.92604	1.3704
K9me3K27me3K36me3	0.0830316	0.0331796	0.303804	0.0319004	0.204423	0.524408	0.161675	0.297867	0.149647	0.0750423	0.346801	0.429077	0.361002	0.161596	0.495254	0.0231227	0.139987	0.115866	0.0622173	0.0850435	0.122324	0.3284	0.226442	0.124625	0.0332682	0.707499	0.131268	0.241728	0.358746	0.0852982	0.190552	0.288464
K14acK18acK27me1K36me3	0.0117768	0.0135434	0.0135997	0.052018	0.00807491	0.00109364	0.00383867	0.00221379	0.00165668	0.15224	1.7761e-08	0.0555421	0.0110959	0.050306	0.041106	0.0157192	0.0150485	0.034833	0.000378454	0.0582357	0.101649	0.000996198	0.0111672	0.0918231	0.0336187	0.0120747	0.0198026	0.0316585	0.03161	0.0164002	0.0427629	0.0458388
K9me2K14acK23acK27me2	0.334592	0.00686171	0.0832978	0.0459109	0.123627	1.17289	0.00935897	0.165699	0.00165668	0.265991	1.7761e-08	0.0352053	0.152864	0.179119	0.146542	0.0190949	0.363166	0.289069	0.469153	0.153147	0.0465555	0.818552	9.17619e-05	0.0485318	0.406332	0.0704164	0.118858	0.322788	0.102746	0.285121	0.254564	0.175093
K9me2K23acK27me2K36me3	0.372169	0.906927	1.08991	0.528912	0.685968	3.15199	0.854433	0.906641	0.951847	0.918534	0.787345	1.68114	0.710512	1.02194	0.732788	0.186301	0.331652	0.659556	0.351457	0.151495	0.230423	2.34927	1.26017	0.264451	0.524339	1.23242	0.716776	1.35669	0.986744	0.382242	0.997839	0.673737
K9me1K27me3K36me3	0.00127001	0.0112461	0.00534466	0.0152941	0.0117065	0.166666	0.00635622	0.0155841	0.102025	0.00874245	1.7761e-08	0.0391377	0.0217612	0.00659393	0.0439827	0.000124649	0.000135416	6.36195e-05	0.000378454	0.000240554	0.000211118	0.000996198	9.17619e-05	0.00563289	8.70582e-05	0.00857238	0.00897227	0.0598747	0.0222951	5.6551e-06	5.6551e-06	0.00473509
K9me1K18acK27me1K36me1	0.084295	0.0954824	0.0657897	0.000170299	0.00010097	0.00109364	0.000266804	0.10887	0.0557839	0.0933939	0.268626	0.232253	7.43546e-05	0.467937	9.0061e-06	0.100612	0.000135416	0.323142	0.000378454	0.0522776	0.0514056	0.000996198	9.17619e-05	0.000129494	8.70582e-05	0.000329379	0.0491134	0.0516097	0.193763	0.105938	0.0259208	5.6551e-06
K9me2K27acK36me3	1.10912	2.29243	3.88569	3.6746	3.1222	2.21107	4.10627	1.77909	2.38799	1.35258	1.63228	2.23308	3.67523	2.72823	1.86246	0.436411	1.6519	1.72603	0.750275	0.330875	0.367032	3.87274	1.15134	0.352688	0.660543	2.96531	2.81681	2.3674	2.42626	1.14116	1.4305	1.32618
K9me2K14acK36me2	0.610865	0.004406	0.117337	0.559087	0.492277	2.81178	0.990459	0.827581	1.06339	0.178418	0.741533	0.957978	0.265427	0.460992	0.463149	0.586111	0.466803	0.409581	0.31532	0.100605	0.572974	0.598093	0.942502	0.333973	0.185225	0.0457479	0.356794	1.17433	0.577816	0.444454	0.553544	0.188315
K9me3K18acK27me2K36me1	0.000198009	0.000681835	0.00838983	0.000170299	0.0571559	0.00109364	0.000266804	0.000488135	0.00165668	0.000391336	1.7761e-08	0.000229994	7.43546e-05	6.65546e-05	9.0061e-06	0.000124649	0.000135416	6.36195e-05	0.000378454	0.000240554	0.000211118	0.000996198	9.17619e-05	0.000129494	8.70582e-05	0.000329379	0.0131487	5.6551e-06	5.6551e-06	5.6551e-06	5.6551e-06	5.6551e-06
K9me2K18acK27me3K36me1	0.100196	0.000681835	0.0725731	0.000170299	0.250493	0.00109364	0.000266804	0.000488135	0.00165668	0.000391336	1.7761e-08	0.000229994	7.43546e-05	6.65546e-05	9.0061e-06	0.000124649	0.000135416	6.36195e-05	0.000378454	0.000240554	0.000211118	0.000996198	9.17619e-05	0.188192	0.230184	0.000329379	0.0846524	5.6551e-06	5.6551e-06	5.6551e-06	5.6551e-06	0.139459
K14acK18acK27me2	0.112455	0.367646	0.0710323	0.189108	0.00588861	0.200383	0.0284849	0.403341	0.215171	0.139415	0.233321	0.358051	0.0585717	0.0564308	0.0303805	0.472733	0.323549	0.335578	0.000378454	0.100973	0.030774	0.116002	0.204471	0.525496	0.0406295	0.027523	0.149226	0.197359	0.147351	0.282965	0.113055	0.197883
K9me2K18acK27me2K36me1	0.478507	0.0205271	0.0516199	0.755704	0.466066	0.783252	0.161248	0.953949	0.071743	0.00827782	0.027422	0.000229994	7.43546e-05	0.664475	0.295055	0.138157	0.570082	6.36195e-05	0.20074	0.000240554	0.028373	0.0770997	0.297697	0.000129494	0.342556	0.383626	0.354485	0.395694	0.197391	0.227245	0.100792	0.242061
K9me1K14acK18ac	0.142954	0.265668	0.231768	0.0745347	0.154939	0.00691275	0.0771584	0.0689577	0.133462	0.000391336	0.173104	0.0194461	0.0279781	0.15924	0.114554	0.000124649	0.000135416	0.0622782	0.0357222	0.0500193	0.100918	0.031864	9.17619e-05	0.0246826	0.00355501	0.0450673	0.173973	0.0572982	0.0988644	0.0245001	0.0457002	0.024435
K9me2K18acK27me1K36me1	0.0391219	0.380423	0.0321097	0.159336	0.761535	0.0830757	0.488079	0.334026	0.171756	0.808766	0.250391	0.33966	0.111503	1.06816	0.160343	0.713053	0.269337	0.0256956	0.0827123	0.000240554	0.00977477	0.346621	9.17619e-05	0.0170443	0.413597	0.049557	0.274505	0.377141	0.386012	0.2727	0.0890988	0.160066
K9me2K18acK23acK27me1	0.0840029	0.662789	0.10737	0.000170299	0.897889	0.0165866	0.0335866	0.136225	0.0204879	0.0721817	0.522279	0.060718	0.368195	0.353537	0.573519	0.0184919	0.29938	0.133045	0.00078027	0.0288147	0.000211118	0.000996198	0.280324	0.0284269	0.214414	0.231932	0.35041	0.0558136	0.37565	0.112924	0.0772846	0.158257
K9me3K27me3K36me2	0.125704	0.731502	0.148306	0.400162	0.148285	6.34128	0.631351	0.387873	0.393688	0.0613417	0.371362	1.07625	1.94285	0.493852	0.0899853	0.0180811	0.105204	0.112027	0.153081	0.113194	0.0965393	0.921801	0.062071	0.0824317	0.0706134	1.41533	0.310792	1.56311	0.79486	0.0970982	0.298401	0.522792
K9me1K36me3	0.000830968	0.123411	0.293529	0.0427273	0.0450921	0.00109364	0.408049	0.00578829	0.0141247	0.000391336	0.113404	0.0149844	0.0660825	0.0534	0.356935	0.000124649	0.000135416	0.0271974	0.00096778	0.000240554	0.000211118	0.000996198	9.17619e-05	0.000129494	8.70582e-05	0.000329379	0.101118	0.0855924	0.120961	0.0070413	5.6551e-06	5.6551e-06
K14acK36me2	0.106339	0.000681835	0.0678803	0.0788181	0.00010097	0.0167876	0.0262336	0.000488135	0.00165668	0.0235603	0.117104	0.0700911	7.43546e-05	0.0601901	0.0346171	0.000124649	0.111123	0.0604792	0.0476686	0.0654528	0.000211118	0.195461	0.0792551	0.0653018	0.10402	0.0618324	0.0506074	0.0133163	0.0564004	0.0548176	0.0850423	0.0770512
K14acK27ac	0.613692	1.17511	1.17552	1.0381	0.572912	0.152443	0.462535	0.874165	1.8257	1.07494	1.21834	0.383958	1.04199	0.818954	0.554622	0.345652	0.843532	0.513241	0.580291	0.769959	1.3987	1.73515	1.02218	0.905015	0.938875	0.680983	0.915066	0.877957	0.803573	0.570679	1.2315	0.841624
K9me3K14ac	0.00448095	0.000681835	4.45426e-05	0.00452637	0.00259576	0.00109364	0.000266804	0.000488135	0.00165668	0.000391336	1.7761e-08	0.000229994	7.43546e-05	6.65546e-05	9.0061e-06	0.286878	0.346195	0.185898	0.16525	0.0797254	0.159203	0.000996198	0.20989	0.0465779	0.206877	0.119438	0.00232062	5.6551e-06	5.6551e-06	0.246055	0.112205	0.124298
K14acK27me1	0.0398186	0.021138	0.0455359	0.00361599	0.00010097	0.00109364	0.000266804	0.000488135	0.00165668	0.000391336	0.0210999	0.000229994	0.0156293	0.0387776	0.0206286	0.0334398	0.00771702	0.00503726	0.000378454	0.000240554	0.000211118	0.000996198	9.17619e-05	0.00870536	0.0642631	0.0530801	0.0220217	5.6551e-06	0.0192271	0.0115485	5.6551e-06	0.0420162
K14acK36me3	0.245716	0.170753	0.205715	0.240834	0.0868709	0.0241257	0.189374	0.28458	0.505124	0.266228	0.154612	0.695137	0.169498	0.728018	0.357908	0.300307	0.295823	0.100961	0.000378454	0.0668954	0.320712	0.000996198	0.631156	0.118678	8.70582e-05	0.193721	0.189978	0.253886	0.421035	0.174273	0.254691	0.104133
K14acK27me2	0.0545565	0.0671082	0.108547	0.152411	0.0468676	0.205989	0.111077	0.000488135	0.0974119	0.120235	1.7761e-08	0.000229994	0.172938	0.0781552	0.2286	0.141445	0.000135416	0.130027	0.00688858	0.184028	0.308302	0.251235	0.157927	0.0616653	8.70582e-05	0.274048	0.0858982	0.106943	0.0959387	0.0695902	0.225373	0.111905
K14acK27me3K36me1	0.675012	0.0281495	0.210866	0.789413	0.181995	0.00109364	0.443861	0.0528996	0.876228	0.0635022	0.22328	0.009362	0.077704	0.21204	0.546253	0.577943	0.173587	0.102207	0.000378454	0.171398	0.331736	0.680211	0.0669445	0.847729	0.863738	0.0591565	0.377087	0.287298	0.213728	0.213434	0.312572	0.590208
K14acK27me1K36me1	0.183374	0.112812	0.330051	0.264495	0.225514	0.00109364	0.0547128	0.194444	0.380529	0.0642449	0.0747223	0.000229994	7.43546e-05	0.334515	0.199809	0.230375	0.426052	0.139004	0.000378454	0.0487212	0.504422	0.000996198	0.0519208	0.189092	0.284764	0.000329379	0.223249	0.138786	0.121809	0.198858	0.151266	0.157952
K18acK27me2	0.256384	0.0122791	0.0875053	0.0151646	0.0244706	0.0209942	0.208631	0.0653445	0.148874	0.911249	0.251884	0.128151	0.53095	0.276485	0.0704532	0.0956836	0.000135416	0.16396	0.00644662	0.0741142	0.000211118	0.0680299	9.17619e-05	0.329646	0.1019	0.20813	0.0791607	0.271018	0.251585	0.0665225	0.035536	0.213225
K14acK27me1K36me3	0.157492	0.287699	0.574406	0.000170299	0.00010097	0.0158331	0.178518	0.000488135	0.0297756	0.3512	1.7761e-08	0.000229994	7.43546e-05	6.65546e-05	9.0061e-06	0.000124649	0.517284	0.0766858	0.717675	0.000240554	0.000211118	0.000996198	9.17619e-05	0.000129494	8.70582e-05	0.000329379	0.20392	0.115065	5.6551e-06	0.327911	5.6551e-06	5.6551e-06
K9acK27ac	0.0205802	0.0053991	4.45426e-05	0.000170299	0.0675479	0.00109364	0.000266804	0.000488135	0.00165668	0.000391336	0.15687	0.0130686	7.43546e-05	6.65546e-05	0.00672111	0.000124649	0.000135416	6.36195e-05	0.000378454	0.131533	0.000211118	0.537496	9.17619e-05	0.000129494	8.70582e-05	0.000329379	0.0187054	5.6551e-06	0.035332	5.6551e-06	0.167257	5.6551e-06
K18acK27me2K36me2	0.010175	0.19976	0.0160776	0.000170299	0.152377	0.00109364	0.000266804	0.000488135	0.00165668	0.000391336	1.7761e-08	0.000229994	0.0101573	0.0794778	0.00597641	0.0596325	0.010471	0.0372005	0.0357449	0.000240554	0.000211118	0.000996198	9.17619e-05	0.000129494	8.70582e-05	0.000329379	0.0756779	5.6551e-06	0.0191223	0.0357622	5.6551e-06	5.6551e-06
K14acK27me2K36me2	0.115566	0.122859	0.00823993	0.0092559	0.00435217	0.175738	0.152845	0.0284536	0.00165668	0.0242759	0.310191	0.0355789	0.207135	6.65546e-05	0.440767	0.000124649	0.000135416	6.36195e-05	0.000378454	0.0245127	0.141345	0.12668	9.17619e-05	0.3651	0.25593	0.000329379	0.0520546	0.0762626	0.198734	5.6551e-06	0.0731345	0.20701
K9me1K14acK27ac	0.0934034	0.200019	0.0164245	0.000170299	0.0682086	0.0614725	0.0794562	0.037358	0.0736018	0.000391336	0.0778444	0.000229994	0.08468	0.0935691	0.121696	0.000124649	0.000135416	6.36195e-05	0.000378454	0.000240554	0.000211118	0.000996198	9.17619e-05	0.000129494	8.70582e-05	0.000329379	0.0756111	0.0503777	0.075558	5.6551e-06	5.6551e-06	5.6551e-06
K14acK27acK36me1	0.537101	0.108348	1.36171	0.532338	1.13065	0.090331	0.91741	0.482968	0.623833	0.646492	0.722223	0.120963	0.0513535	0.543849	0.269465	0.0720852	0.347568	0.230274	0.058306	0.182604	0.65298	1.52176	1.10613	0.503797	2.06383	0.76896	0.734029	0.552207	0.341571	0.177058	0.865868	1.11219
K23acK27me3K36me1	0.518404	0.4213	0.363107	0.267012	0.692559	0.495296	0.516844	0.188151	0.123694	0.399783	0.219395	0.189712	0.290076	0.438193	0.341199	0.218043	0.128286	0.18409	0.459701	0.610769	0.172768	0.000996198	1.05117	0.884236	0.390608	0.154019	0.452476	0.344754	0.295715	0.24753	0.458677	0.476288
K9me1K18acK27me2	0.0226225	0.000681835	0.0376052	0.0202331	0.0754766	0.00109364	0.000266804	0.000488135	0.00165668	0.000391336	1.7761e-08	0.000229994	7.43546e-05	6.65546e-05	9.0061e-06	0.000124649	0.162492	6.36195e-05	0.119075	0.000240554	0.000211118	0.000996198	9.17619e-05	0.0259749	8.70582e-05	0.0863976	0.0311875	5.6551e-06	5.6551e-06	0.0703917	5.6551e-06	0.0374575
K9me1K14acK27me2K36me1	0.136651	0.0257048	0.0232246	0.0225788	0.0188379	0.0305801	0.251631	0.0869112	0.294063	0.191779	0.279394	0.333218	0.183435	0.25764	0.00841943	0.000124649	0.266929	0.0109193	0.0647066	0.000240554	0.000211118	0.077324	0.172113	0.0231613	0.0772389	0.0168495	0.0453994	0.170993	0.212421	0.0856386	0.0623592	0.0390832
K9me2K14acK27me1K36me2	1.49103	0.489553	1.60196	1.54146	0.3658	1.08164	0.553407	0.935658	2.13391	0.385711	0.793791	0.936287	0.675747	0.41822	0.497794	0.92402	0.290139	0.435118	0.913575	0.530889	1.58341	0.300861	0.295116	0.356297	0.663622	0.913092	1.09796	1.01806	0.664368	0.640713	0.677569	0.644337
K9me2K14acK27me2K36me1	0.734608	1.14837	0.28351	0.540517	1.62448	0.077954	1.97521	0.237071	0.980644	0.622673	1.44025	1.78608	0.431327	1.07784	0.903999	0.514054	0.506227	0.553429	0.350866	0.716236	1.65608	0.000996198	0.418939	0.211151	0.368755	0.0395978	0.866297	0.778711	1.1279	0.481144	0.697814	0.206501
K9me1K14acK27me2K36me2	0.0580428	0.000681835	4.45426e-05	0.0328188	0.118195	0.00109364	0.000266804	0.000488135	0.00165668	0.000391336	1.7761e-08	0.000229994	7.43546e-05	6.65546e-05	9.0061e-06	0.0515365	0.07305	0.000478036	0.000378454	0.000240554	0.000211118	0.000996198	9.17619e-05	0.0489061	0.11263	0.000329379	0.0418113	5.6551e-06	5.6551e-06	0.0312661	5.6551e-06	0.0538452
K9me1K14acK27me2	0.0426615	0.000681835	4.45426e-05	0.040638	0.165142	0.00109364	0.000266804	0.000488135	0.00165668	0.000391336	1.7761e-08	0.0648762	7.43546e-05	0.0394036	0.224524	0.000124649	0.688814	0.15483	0.000378454	0.0227539	0.00407225	0.000996198	9.17619e-05	0.0588369	0.100868	0.000329379	0.0496882	5.6551e-06	0.0657607	0.210911	0.00670654	0.053235
K18acK27acK36me1	0.528371	0.184621	0.0431543	0.459609	0.19106	0.20158	0.244607	0.0901779	0.635051	0.178307	0.0834656	0.358456	0.0104534	0.112685	0.0162396	0.0288047	0.000135416	0.28234	0.105038	0.0795979	1.98561	0.000996198	0.150194	0.245774	0.219687	1.36863	0.281363	0.269945	0.11626	0.104046	0.553851	0.611362
K9me2K14acK27ac	1.58774	1.67282	1.86876	0.476349	0.35091	0.21849	0.963204	0.628043	2.77056	1.48486	0.869177	0.528339	0.713605	2.14818	0.424616	1.02569	0.335285	0.919583	0.132033	1.08705	0.285216	0.325052	0.645095	0.852229	0.545556	0.286563	1.19132	1.21303	0.936783	0.603149	0.585603	0.561449
K9me2K14acK27me2	1.05164	1.0086	0.0910692	0.745182	1.12377	0.289948	0.486472	0.429496	2.48724	0.00326391	0.137384	1.15933	0.672801	0.978267	0.308434	0.0390166	0.420875	0.14358	0.128804	1.12544	0.124864	2.74895	2.28609	0.65874	0.528702	1.19547	0.804054	0.739285	0.651244	0.183069	1.57133	0.794302
K9acK27me3K36me1	0.0436901	0.0162087	4.45426e-05	0.000170299	0.00567864	0.00109364	0.000266804	0.000488135	0.00165668	0.000391336	1.7761e-08	0.000229994	7.43546e-05	6.65546e-05	9.0061e-06	0.000124649	0.000135416	6.36195e-05	0.000378454	0.000240554	0.000211118	0.000996198	9.17619e-05	0.000129494	8.70582e-05	0.000329379	0.0131155	5.6551e-06	5.6551e-06	5.6551e-06	5.6551e-06	5.6551e-06
K9me2K18acK36me3	0.688714	0.000681835	0.248198	0.25899	1.29508	0.688628	0.810613	0.000488135	1.46097	0.023593	0.579474	0.074468	0.1096	0.370109	0.129062	0.0152938	0.0272185	0.669985	1.81712	0.000240554	0.000211118	0.000996198	9.17619e-05	0.000129494	0.33733	0.0332181	0.498197	0.59676	0.252543	0.632405	5.6551e-06	0.123516
K14acK23acK27me1	0.0265796	0.000681835	0.0339065	0.377328	0.0935271	0.00109364	0.0527877	0.0654778	0.249099	0.000391336	0.436116	0.0487503	0.0404985	0.488224	0.0827734	0.302864	0.000135416	0.103643	0.000378454	0.222512	0.878456	0.000996198	0.0554242	0.0651337	0.484634	0.000329379	0.106268	0.0734729	0.219272	0.101627	0.289098	0.183256
K14acK23acK36me1	0.0715269	0.511541	0.00368545	0.188676	0.096976	0.00716757	0.0266406	0.0220347	0.0880594	0.289497	1.7761e-08	0.000229994	7.43546e-05	6.65546e-05	9.0061e-06	0.0888759	0.000135416	0.0585566	0.000378454	0.714982	0.000211118	0.000996198	0.0315817	0.359909	8.70582e-05	0.308739	0.174481	0.0866799	5.6551e-06	0.0368581	0.186641	0.222883
K9me2K14acK23ac	0.131695	0.849958	0.53318	0.15394	0.476383	0.367618	0.570931	0.556844	1.41006	0.580741	0.636456	0.0392646	0.157108	0.126266	0.0529235	0.335701	0.608479	0.48191	0.276242	0.0550058	0.951903	0.114832	0.413632	0.238581	8.70582e-05	0.540966	0.429031	0.697239	0.202404	0.425583	0.383843	0.259849
K9me1K14acK27acK36me1	0.228249	0.0525334	0.0779704	0.223984	0.0560894	0.00109364	0.000266804	0.000488135	0.00165668	0.000391336	0.0383028	0.000229994	7.43546e-05	0.0122169	0.0198435	0.219341	0.000135416	0.301846	0.000378454	0.170508	0.0169384	0.000996198	1.99475	0.15807	0.591924	0.000329379	0.127765	5.6551e-06	0.0140726	0.130297	0.54555	0.249998
K18acK27me2K36me1	0.228041	0.000681835	0.0394769	0.12215	0.521232	0.106182	0.043143	0.000488135	0.00165668	0.41269	0.201606	0.299962	0.190143	0.0679812	0.107673	0.27046	0.000135416	0.0300551	0.0190277	0.000240554	0.000211118	0.000996198	9.17619e-05	0.000129494	8.70582e-05	0.000329379	0.18218	0.112403	0.173473	0.0798858	5.6551e-06	5.6551e-06
K9me1K27me3K36me2	0.197292	0.000681835	0.00496071	0.0162309	0.00958166	0.00109364	0.000266804	0.000488135	0.00165668	0.000391336	0.0870959	0.000229994	0.124243	6.65546e-05	0.0400708	0.000124649	0.000135416	0.0572798	0.0669403	0.0186156	0.0296252	0.000996198	0.0171641	0.000129494	8.70582e-05	0.000329379	0.045613	5.6551e-06	0.0502819	0.031055	0.0163512	5.6551e-06
K9me2K14acK27me1K36me1	1.17568	1.7385	2.54168	1.57563	1.14381	1.07389	0.589188	0.825121	2.1852	1.4619	1.0662	0.61977	0.0356057	1.28079	1.41726	2.95191	2.54559	2.70965	0.887703	0.761878	0.650472	0.253175	2.51842	0.579116	0.74323	0.908351	1.63506	1.22706	0.883927	2.27371	1.04599	0.743566
K9me1K14acK27me3K36me1	0.0594992	0.000681835	4.45426e-05	0.0402821	0.0735267	0.00109364	0.0549517	0.396615	0.155358	0.000391336	1.7761e-08	0.000229994	7.43546e-05	6.65546e-05	9.0061e-06	0.423742	0.000135416	6.36195e-05	0.719655	0.000240554	0.000211118	0.000996198	9.17619e-05	0.140156	0.303375	0.000329379	0.0346616	0.121385	5.6551e-06	0.285849	5.6551e-06	0.147844
K9me3K14acK27me1K36me1	0.152972	0.000681835	0.0364842	0.000170299	0.0275814	0.00109364	0.000266804	0.000488135	0.00165668	0.000391336	1.7761e-08	0.000229994	7.43546e-05	6.65546e-05	9.0061e-06	0.479847	0.000135416	0.101318	0.000378454	0.000240554	0.000211118	0.000996198	9.17619e-05	0.000129494	8.70582e-05	0.000329379	0.0434074	5.6551e-06	5.6551e-06	0.145291	5.6551e-06	5.6551e-06
K9me2K18acK23acK36me1	0.664955	2.2365	0.219696	0.936526	0.889724	1.17778	1.5532	1.10047	3.13547	1.89492	1.10502	1.24982	2.07099	1.19684	1.15256	0.855905	0.479656	1.79237	2.56664	0.145641	1.56387	1.07222	1.77813	0.515992	0.983169	0.691454	0.989481	1.77237	1.35505	1.42364	1.13996	0.730205
K14acK18acK27me1	0.079706	1.19293	0.0102444	0.109137	0.0195526	0.0113508	0.000266804	0.505299	0.29047	0.444363	0.266766	0.0882073	0.23789	0.0657283	0.147055	0.000124649	0.000135416	0.00444734	0.0543897	0.000240554	0.0404285	0.132797	9.17619e-05	0.178325	0.193001	0.207653	0.282314	0.250296	0.161129	0.0147093	0.0433064	0.192993
K9me1K14acK23acK36me1	0.0047775	0.100718	0.337104	0.00488642	0.0585273	0.00109364	0.0341411	0.039969	0.00165668	0.15106	1.7761e-08	0.000229994	7.43546e-05	6.65546e-05	9.0061e-06	0.000124649	0.906071	0.0493144	0.317042	0.226487	0.000211118	0.000996198	0.0404524	0.140214	0.0170608	0.000329379	0.101203	0.0450339	5.6551e-06	0.318107	0.0667349	0.052425
K9me2K14acK36me3	0.195432	0.0935517	0.15938	0.000170299	0.191341	0.0389959	0.182638	0.71993	0.0890542	0.000391336	0.0761759	0.0773051	0.0742851	0.0979276	0.420443	0.000981254	0.000135416	0.0397466	0.921918	0.208228	0.00271496	0.000996198	9.17619e-05	0.272197	0.0297192	0.151364	0.127941	0.206124	0.149227	0.240661	0.0527358	0.151093
K9me2K14acK23acK27me1	0.323032	0.0137098	0.14667	0.101997	0.174628	0.00109364	0.0184524	0.192247	0.128288	0.468897	1.7761e-08	0.323193	0.0123994	0.048277	0.10777	0.00343264	0.672042	0.344707	0.0051223	0.282006	0.0142945	0.000996198	0.547947	0.119325	8.70582e-05	0.178495	0.152008	0.161577	0.0983278	0.256326	0.211062	0.0992731
K9me2K14acK27acK36me1	0.680374	0.458534	0.478629	0.391061	0.404439	0.0765399	0.236999	0.00497007	0.696513	0.000391336	0.378063	0.199281	0.0247644	0.603453	0.240472	0.00474218	0.138856	0.16875	0.791064	0.583001	1.10027	0.390681	9.17619e-05	0.159621	0.266549	0.35673	0.482607	0.203004	0.289207	0.275853	0.518487	0.260967
K14acK18acK36me1	0.0590711	0.000681835	4.45426e-05	0.175419	0.200103	0.00109364	0.000266804	0.000488135	0.00165668	0.000391336	1.7761e-08	0.000229994	7.43546e-05	6.65546e-05	9.0061e-06	0.000124649	0.351088	0.0542495	0.000378454	0.000240554	0.000211118	0.000996198	9.17619e-05	0.0742207	0.304579	0.00355643	0.0869185	5.6551e-06	5.6551e-06	0.101334	5.6551e-06	0.127452
K9me1K18acK27me1K36me3	0.056435	0.0107821	0.0352716	0.000170299	0.00010097	0.00109364	0.0572918	0.0173432	0.00300446	0.0666896	0.118493	0.000229994	0.00636625	0.0138404	0.00349741	0.0227082	0.000135416	0.0501927	0.0148086	0.000240554	0.00513042	0.000996198	0.128932	0.000129494	8.70582e-05	0.000329379	0.0204977	0.0288658	0.0284394	0.0219274	0.0335156	5.6551e-06
K9me2K14acK27me3K36me1	0.154958	0.0731027	0.127341	0.0566523	0.36306	0.133556	0.572456	0.000488135	0.763812	0.000391336	0.0954065	0.000229994	0.215941	0.0031266	0.1879	0.394726	0.000135416	0.0191156	0.000378454	0.217246	0.0206496	1.18129	9.17619e-05	0.0391061	0.0341615	0.0955	0.155023	0.293965	0.100475	0.10346	0.354795	0.0562559
K9me1K23acK27ac	0.210033	0.152592	0.0974069	0.232831	0.182472	0.149103	0.0599499	0.0259172	0.017927	0.154623	0.037778	0.219916	0.119431	0.0705566	0.101009	0.285489	0.072671	0.263064	0.150918	0.000240554	0.0959583	0.0781447	0.0848727	0.113563	0.172861	0.177187	0.175067	0.0815041	0.109738	0.193036	0.064744	0.154537
K23acK27me1K36me3	0.0852189	0.000681835	0.101772	0.212456	0.0820737	0.184328	0.0899807	0.1061	0.00165668	0.0687181	1.7761e-08	0.145858	0.194437	0.0805584	0.0743471	0.155163	0.0658971	0.00596643	0.267858	0.00623751	0.262301	0.149761	9.17619e-05	0.0516342	0.00909105	0.0390816	0.0963041	0.0898253	0.0990402	0.123721	0.104575	0.033269
K9me2K18acK27me2	0.312834	0.25912	0.576521	0.0188806	0.16262	0.00109364	0.000266804	0.000488135	0.00165668	0.000391336	0.476025	0.0773031	0.487685	0.546831	0.0702607	0.0478825	0.491468	0.00586938	0.000378454	0.867619	0.0569973	0.13972	0.500825	0.207301	8.70582e-05	0.0141127	0.265995	5.6551e-06	0.331621	0.136305	0.391291	0.0738046
K9me1K18acK27me2K36me2	0.336648	0.14091	0.19666	0.143446	0.195417	0.142914	0.0735194	0.471297	0.190247	0.175029	0.321415	0.169748	0.0807904	0.250377	0.126553	0.490786	0.0997686	0.0613703	0.00772817	0.258694	0.230901	1.40377	0.163882	0.151981	0.078052	0.0254432	0.202616	0.210601	0.189777	0.164913	0.514312	0.0851587
K9me3K23acK27me2	0.00199024	0.000681835	0.0306728	0.0442102	0.0151975	0.0118539	0.000266804	0.000488135	0.0977768	0.0839666	1.7761e-08	0.000229994	7.43546e-05	6.65546e-05	9.0061e-06	0.0620349	0.0280851	0.00104981	0.000378454	0.000240554	0.000211118	0.000996198	9.17619e-05	0.000129494	8.70582e-05	0.000329379	0.0184141	0.0387195	5.6551e-06	0.0227925	5.6551e-06	5.6551e-06
K9me1K14acK23acK27me1	0.0996014	0.000681835	0.0650895	0.000170299	0.0210513	0.00109364	0.000266804	0.000488135	0.00165668	0.000391336	0.0485578	0.000229994	0.000843376	0.0137309	0.0211449	0.175069	0.000135416	0.0798813	0.044377	0.158252	0.000211118	0.000996198	0.00104449	0.0313128	0.00102728	0.328314	0.0371484	5.6551e-06	0.0168554	0.0748319	0.0398242	0.120218
K9me1K14acK23ac	0.047964	0.740859	0.00689051	0.163054	0.022716	0.103517	0.102934	0.000488135	0.00165668	0.144854	1.7761e-08	0.000229994	0.734632	0.0431596	0.0898643	0.000124649	0.256224	0.0225365	0.599277	0.000240554	0.381346	0.286348	9.17619e-05	0.0316033	0.0788726	0.000329379	0.196297	0.070261	0.173531	0.219509	0.166923	0.0368253
K9me2K14acK27me3	0.289203	0.959907	0.120879	0.233796	0.190155	0.558267	0.0408092	0.000488135	0.0236461	0.390457	0.173866	0.341098	0.0484313	0.271679	0.358266	0.0245388	0.000135416	0.570177	0.000378454	0.000240554	0.000211118	0.000996198	9.17619e-05	0.000129494	8.70582e-05	0.000329379	0.358788	0.202636	0.238668	0.148679	5.6551e-06	5.6551e-06
K9me2K14acK27acK36me2	0.464948	0.22654	0.473145	0.161372	0.078016	0.738163	0.117747	0.000488135	0.427346	0.338583	0.0426436	0.359638	0.100696	0.129899	0.548148	0.644208	0.147605	0.364685	0.803585	0.175518	0.36892	0.000996198	0.46371	0.0191396	0.00385278	0.000329379	0.280804	0.324368	0.236205	0.490021	0.252037	0.00766414
K9me2K14acK27me3K36me2	0.28753	0.181804	0.143471	0.31167	0.162625	0.302522	0.000266804	0.000488135	0.259269	0.436514	0.218766	0.408614	0.0730134	0.824403	0.127579	0.576463	0.106613	0.373183	0.0157775	0.258896	0.282325	0.375457	9.17619e-05	0.354004	0.291235	0.119229	0.21742	0.199661	0.330475	0.268009	0.229169	0.254823
K9me3K14acK27acK36me1	0.0344304	0.000681835	0.00627417	0.00754792	0.0350549	0.00109364	0.000266804	0.000488135	0.00165668	0.000391336	1.7761e-08	0.000229994	7.43546e-05	6.65546e-05	9.0061e-06	0.0185275	0.00581021	0.00763487	0.000378454	0.000240554	0.000211118	0.000996198	9.17619e-05	0.0812333	0.0139048	0.000329379	0.0166615	5.6551e-06	5.6551e-06	0.00799315	5.6551e-06	0.0317127
K9me1K23acK27me1K36me3	0.195961	0.0686038	0.0212757	0.00616941	0.117142	0.0886928	0.0605341	0.000488135	0.00873472	0.0105392	0.0242406	0.000229994	0.0410888	0.0661309	0.00156522	0.0607519	0.118023	0.0149582	0.18061	0.164171	0.114301	0.0411255	0.0258647	0.0475952	8.70582e-05	0.0767955	0.0818304	0.0337002	0.0266051	0.093586	0.0863656	0.0414636
K9me2K23acK27me3	0.356897	0.276471	0.23631	0.232079	0.195154	0.150012	0.231866	0.145185	0.205734	0.257647	0.233231	0.135365	0.158128	0.414882	0.0546892	0.171193	0.882631	0.0991524	0.240945	0.000240554	0.4201	0.000996198	0.17684	0.30164	0.0121429	0.278954	0.259382	0.198089	0.199259	0.34848	0.149235	0.197579
K9me2K14acK23acK36me2	0.470912	0.0598703	0.218889	0.472458	0.482599	2.05709	0.034999	0.166433	0.657565	0.00905555	0.540157	0.448032	0.367464	0.319373	0.219549	0.578017	0.597397	0.294886	0.131894	0.484404	0.68351	0.147223	0.438272	0.17763	0.591883	0.408955	0.340946	0.585028	0.378915	0.400548	0.438352	0.392823
K9me1K14acK18acK36me1	0.00751939	0.000681835	4.45426e-05	0.016084	0.0102264	0.00593244	0.000266804	0.000488135	0.0267689	0.0355023	1.7761e-08	0.000229994	7.43546e-05	6.65546e-05	9.0061e-06	0.000124649	0.000135416	6.36195e-05	0.000378454	0.000240554	0.000211118	0.000996198	9.17619e-05	0.0641995	0.00663526	0.0885205	0.00676595	0.0137384	5.6551e-06	5.6551e-06	5.6551e-06	0.0531184
K9me2K18acK23acK36me2	0.122654	0.00195788	0.0507151	0.166456	0.00978091	0.280149	0.0465229	0.0337155	0.00224307	0.000391336	0.0602771	0.0549123	0.00214764	0.033306	9.0061e-06	0.0050335	0.00722154	0.00375068	0.563341	0.000240554	0.000211118	0.000996198	9.17619e-05	0.000129494	8.70582e-05	0.000329379	0.0703128	0.0725262	0.0301286	0.144837	5.6551e-06	5.6551e-06
K9me2K14acK18acK27me2	0.0556496	0.116562	0.0759796	0.041667	0.15977	0.056222	0.107305	0.000488135	0.576284	0.221206	0.104248	0.100144	0.196239	0.0004426	0.239594	0.133061	0.116322	0.0490281	0.164051	0.0366287	0.201623	0.000996198	0.201719	0.221399	0.0762493	0.0195928	0.0899257	0.192203	0.128133	0.115616	0.109993	0.105747
K9me3K14acK27me1K36me3	0.0116284	0.00551416	0.0145622	0.0122572	0.0106436	0.00109364	0.000266804	0.000488135	0.00165668	0.000391336	0.0119841	0.00761109	0.0460064	0.000117789	9.0061e-06	0.0283797	0.0309434	0.0150971	0.0227131	0.0285431	0.0153093	0.000996198	0.0272545	0.0153465	0.0305272	0.0047825	0.0109211	5.6551e-06	0.0131439	0.0242833	0.0177767	0.0168854
K9me3K14acK27me3K36me1	0.0421202	0.000681835	0.00800492	0.00788173	0.00010097	0.00109364	0.000266804	0.000488135	0.00165668	0.000391336	1.7761e-08	0.000229994	7.43546e-05	6.65546e-05	9.0061e-06	0.01959	0.000135416	0.047481	0.000378454	0.000240554	0.000211118	0.000996198	9.17619e-05	0.0247352	0.191673	0.000329379	0.0116014	5.6551e-06	5.6551e-06	0.0167678	5.6551e-06	0.0721359
K9me2K14acK27me2K36me2	0.0621777	0.000681835	0.340456	0.20296	0.00010097	0.0381259	0.00898154	0.0867909	0.00165668	0.00518559	0.226013	0.000229994	0.387525	0.0842673	0.00659113	0.788358	1.41609	0.384135	0.282791	0.155377	0.293755	0.000996198	0.500633	0.339782	0.171497	0.0573376	0.121119	0.0278168	0.140879	0.717844	0.237441	0.189539
K9me2K18acK27me3	0.00392339	0.000681835	0.0759111	0.401447	0.156944	0.00109364	0.0392099	0.656077	0.10395	0.000391336	0.167226	0.000229994	7.43546e-05	0.522455	0.514212	0.000124649	0.000135416	6.36195e-05	0.000378454	0.000240554	0.000211118	0.000996198	9.17619e-05	0.000129494	8.70582e-05	0.000329379	0.127645	0.159847	0.240778	5.6551e-06	5.6551e-06	5.6551e-06
K9me2K14acK23acK27me1K36me1	0.966662	0.406453	0.640138	1.04243	0.851567	0.785975	2.18395	0.809245	0.928017	0.798739	0.42716	0.489571	0.677451	0.821215	0.871074	0.398957	1.5099	0.466088	0.149182	0.317561	1.13068	0.758978	0.847165	0.258334	0.423015	0.0995397	0.781451	1.10118	0.657294	0.631032	0.763597	0.260296
K4me1K9me2K14acK18acK36me1	0.00251211	0.000681835	0.00388822	0.00155426	0.00010097	0.00109364	0.000266804	0.000488135	0.00165668	0.000391336	1.7761e-08	0.000229994	7.43546e-05	6.65546e-05	9.0061e-06	0.00502663	0.00475179	0.00524483	0.0213555	0.00393012	0.0152472	0.000996198	0.066002	0.00375683	0.00479813	0.00710731	0.00159092	5.6551e-06	5.6551e-06	0.00909468	0.0212948	0.00522076
K23acK36me2	0.479849	0.00495666	4.45426e-05	0.117075	0.0605888	0.0129198	0.350728	0.00604336	0.00165668	0.535133	0.0743934	0.000229994	7.43546e-05	0.0637146	0.263469	0.0169347	0.124568	0.0473264	0.0477454	0.000240554	0.0424244	0.000996198	0.265706	0.00597228	0.0394125	0.0380197	0.132494	0.180965	0.0803154	0.0591437	0.0770325	0.0278015
K23acK27ac	0.177979	0.0796025	0.102241	0.13053	0.00212725	0.0555702	0.122159	0.107172	0.00165668	0.174885	0.11285	0.000229994	0.00712669	0.145163	0.0871389	0.152346	0.154582	0.148091	0.136545	0.000240554	0.150033	0.000996198	0.0578846	0.0121122	0.20725	0.000329379	0.098496	0.0919573	0.0704556	0.147891	0.0519794	0.0731208
K9me1K23acK36me3	0.0621986	0.0764775	0.131746	0.000170299	0.019668	0.0116481	0.00130196	0.0758695	0.00165668	0.000391336	0.0719809	0.000229994	0.0293596	0.00988194	0.00127036	0.0118223	0.000135416	6.36195e-05	0.0302073	0.0378513	0.000211118	0.0207499	9.17619e-05	0.000129494	8.70582e-05	0.000329379	0.0580179	0.0177639	0.0224986	0.0105074	0.0146503	5.6551e-06
K9me2K23acK36me1	0.00608518	0.233135	0.0577992	0.059874	0.0476844	0.0956066	0.113831	0.000488135	0.207911	0.253039	0.187721	0.000229994	0.0811273	0.0233147	0.188922	0.186009	0.243005	0.378708	0.123269	0.0753	0.000211118	0.000996198	0.00192534	0.0631734	0.0288837	0.0635438	0.0809155	0.134077	0.0962169	0.232747	0.0193063	0.051867
K23acK27acK36me1	0.331257	0.494752	0.103017	0.420471	0.15347	0.217493	0.458873	0.898904	0.146304	0.3392	0.362449	0.060754	0.13136	0.424663	0.715109	0.14703	0.280354	0.705973	0.268715	0.433921	0.426018	0.655856	0.293284	0.136647	1.05038	0.44853	0.300593	0.412155	0.338867	0.350518	0.45227	0.545185
K23acK27me2K36me2	0.225742	0.00690673	0.152023	0.103494	0.117823	0.0730648	0.20426	0.000488135	0.0887231	0.0732161	0.130384	0.0345577	0.221646	0.0607133	0.10542	0.219434	0.238833	0.0682782	0.0385274	0.0798072	0.187986	0.0998588	9.17619e-05	0.418995	0.222689	0.154831	0.121198	0.0878527	0.110544	0.141268	0.091913	0.265505
K23acK27me3	0.202764	0.0313118	0.0184163	0.100593	0.230754	0.00109364	0.000266804	0.000488135	0.00165668	0.000391336	1.7761e-08	0.000229994	7.43546e-05	6.65546e-05	9.0061e-06	0.101664	0.000135416	6.36195e-05	0.161197	0.0756826	0.00527336	0.000996198	9.17619e-05	0.000129494	0.0297782	0.0358864	0.116768	5.6551e-06	5.6551e-06	0.0657152	0.020239	0.0218882
K23acK36me3	0.0583663	0.000681835	0.159317	0.195227	0.00010097	0.00109364	0.000266804	0.000488135	0.00165668	0.000391336	0.0474239	0.0723948	7.43546e-05	0.00954112	9.0061e-06	0.102783	0.288286	6.36195e-05	0.000378454	0.000240554	0.000211118	0.000996198	9.17619e-05	0.000129494	8.70582e-05	0.000329379	0.0825819	5.6551e-06	0.025872	0.0977672	5.6551e-06	5.6551e-06
K23acK27me1K36me1	0.106942	0.23554	4.45426e-05	0.00980121	0.186489	0.00109364	0.105477	0.000488135	0.319603	0.0387076	0.000313859	0.000229994	0.124685	0.0233009	0.046921	0.0990448	0.237727	0.171781	0.135604	0.000240554	0.0549847	0.000996198	0.544802	0.170962	0.268974	0.00965781	0.107754	0.0927576	0.0390442	0.161039	0.149947	0.149865
K18acK27me1K36me3	0.0376212	0.000681835	4.45426e-05	0.095694	0.0135104	0.00109364	0.000266804	0.000488135	0.00165668	0.000391336	1.7761e-08	0.0652295	7.43546e-05	0.463214	0.04586	0.000124649	0.355899	0.199794	0.151847	0.000240554	0.376629	0.000996198	0.646746	0.060361	0.480098	0.0634431	0.0293651	5.6551e-06	0.114861	0.176885	0.255844	0.201301
K9me2K23acK27ac	0.454583	0.523874	0.725263	0.419177	0.14299	0.291139	0.503284	0.0539213	0.206043	0.32166	0.0845278	0.207918	0.28561	0.147579	0.159308	0.245885	0.000135416	0.205447	0.258692	0.230211	0.12155	0.0564594	0.226341	0.193129	0.489738	0.00801897	0.453178	0.275209	0.176989	0.177506	0.15864	0.230295
K9me1K23acK27me3	0.0147803	0.0197795	0.0306443	0.00491895	0.00645672	0.0154064	0.0155521	0.000488135	0.0874087	0.000391336	1.7761e-08	0.000229994	0.0606567	0.00756905	0.0277976	0.000124649	0.000135416	6.36195e-05	0.000378454	0.000240554	0.000211118	0.000996198	9.17619e-05	0.000129494	8.70582e-05	0.000329379	0.015316	0.0236734	0.0192047	5.6551e-06	5.6551e-06	5.6551e-06
K9me2K23acK36me3	0.0530473	0.000681835	4.45426e-05	0.259581	0.102885	0.0125549	0.169649	0.439492	0.00165668	0.16026	1.7761e-08	0.137937	0.116684	0.0674037	0.0357981	0.000124649	0.229962	0.0317595	0.000378454	0.000240554	0.000211118	0.000996198	9.17619e-05	0.000129494	8.70582e-05	0.000329379	0.0831025	0.156391	0.0715647	0.0654304	5.6551e-06	5.6551e-06
K9me1K27acK36me2	0.0198673	0.000681835	0.0988054	0.0422476	0.00010097	0.00109364	0.0111099	0.00793472	0.0500856	0.135549	0.0600359	0.00787967	0.0653819	6.65546e-05	0.0346627	0.0380779	0.242452	0.217667	0.200596	0.000240554	0.000211118	0.000996198	9.17619e-05	0.0458115	0.0299827	0.000329379	0.0321841	0.0409358	0.033592	0.174698	5.6551e-06	0.0252647
K23acK27me1K36me2	0.177848	0.000681835	0.0220608	0.0401159	0.066221	0.0420867	0.0965349	0.0339952	0.263756	0.0220722	0.0258105	0.072693	0.171941	0.101241	0.0658122	0.000124649	0.000135416	6.36195e-05	0.000378454	0.000240554	0.01756	0.000996198	0.0690571	0.000129494	8.70582e-05	0.000329379	0.0612492	0.0916891	0.0874994	5.6551e-06	0.0216543	5.6551e-06
K9me2K23acK27me2	0.330215	0.000681835	0.0428443	0.179689	0.278536	0.00109364	0.000266804	0.000488135	0.00165668	0.000391336	0.0496555	0.000229994	0.0927866	0.269902	0.142266	0.000124649	0.000135416	0.391765	0.0883391	0.107775	0.0980542	0.000996198	9.17619e-05	0.000129494	8.70582e-05	0.000329379	0.166257	5.6551e-06	0.110922	0.120026	0.0514573	5.6551e-06
K9me2K23acK27me1K36me2	0.177094	0.125459	0.134845	0.0793896	0.205501	0.00109364	0.0782086	0.093258	0.0358045	0.000391336	1.7761e-08	0.000229994	7.43546e-05	6.65546e-05	9.0061e-06	0.169244	0.000135416	0.179543	0.101056	0.000240554	0.000211118	0.000996198	9.17619e-05	0.073123	0.124392	0.000329379	0.144458	0.0414542	5.6551e-06	0.112461	5.6551e-06	0.0658383
K9me1K23acK27me2	0.0485095	0.257782	0.0668269	0.0582744	0.00010097	0.002342	0.000266804	0.0271991	0.0638051	0.399164	0.076048	0.000229994	0.0138538	0.143392	0.0084352	0.102906	0.0764246	6.36195e-05	0.0102209	0.00544471	0.000211118	0.0827581	9.17619e-05	0.000129494	8.70582e-05	0.000329379	0.0862786	0.098502	0.0483458	0.0473878	0.0220507	5.6551e-06
K9me1K23acK27me2K36me2	0.0364469	0.000681835	0.00364589	0.0283571	0.0283548	0.00109364	0.0747126	0.0480206	0.00165668	0.122244	0.032899	0.000229994	0.157184	0.0631707	0.0533878	0.240933	0.16948	0.360839	0.104897	0.0626718	0.197991	0.000996198	0.137058	0.145816	0.0546126	0.00546488	0.019361	0.0489955	0.0613284	0.219037	0.0994303	0.0686311
K23acK27acK36me2	0.0688802	0.000681835	4.45426e-05	0.0767562	0.0094627	0.108701	0.0160928	0.00807128	0.00541635	0.000391336	0.0128496	0.000229994	0.0405054	0.0265403	0.330082	0.134802	0.000135416	0.124628	0.000378454	0.12892	0.525283	0.000996198	9.17619e-05	0.000129494	0.139473	0.00312732	0.0310198	0.0276563	0.0819954	0.0648575	0.163551	0.0475336
K9me2K23acK27me2K36me1	0.255882	0.255786	0.207154	0.12143	0.180744	0.101664	0.15526	0.000488135	0.0928239	0.267566	0.157116	0.000229994	0.114915	0.210753	0.158075	0.33192	0.538548	0.128541	0.000378454	0.270109	0.0533088	0.000996198	0.0677826	0.139091	8.70582e-05	0.0387566	0.204199	0.123463	0.128172	0.249752	0.0978001	0.0592824
K9me2K23acK36me2	0.319405	0.343047	0.239243	0.00177813	0.200341	0.00618904	0.259073	0.0461873	0.00165668	0.000391336	1.7761e-08	0.000229994	0.105719	0.255049	0.0465529	0.816439	0.000135416	0.180316	0.94651	0.0416632	0.821837	0.191707	9.17619e-05	0.336708	0.0699936	0.216092	0.220763	0.0622899	0.0814643	0.485816	0.263802	0.207598
K9me1K23acK27me3K36me1	0.0438001	0.133093	0.0610161	0.00861468	0.0925208	0.0354193	0.000266804	0.000488135	0.0342013	0.0445428	0.00722944	0.000229994	0.0218629	6.65546e-05	0.206967	0.0834911	0.185551	0.0251113	0.0737077	0.000240554	0.000211118	0.000996198	9.17619e-05	0.010121	0.216512	0.0867728	0.0678089	0.0228327	0.0472119	0.0919653	5.6551e-06	0.104468
K9me1K23acK27acK36me1	0.11958	0.000681835	0.0797649	0.030545	0.0330058	0.00109364	0.000266804	0.000488135	0.00165668	0.000391336	0.0205732	0.000229994	7.43546e-05	0.0882477	0.00325624	0.011215	0.298524	0.0133493	0.0342225	0.000240554	0.000211118	0.000996198	9.17619e-05	0.000129494	8.70582e-05	0.000329379	0.0525791	5.6551e-06	0.0224154	0.0893276	5.6551e-06	5.6551e-06
K9me1K18acK23acK27me2K36me1	0.0294864	0.00753151	4.45426e-05	0.00981629	0.0512726	0.0209943	0.0212074	0.000488135	0.00349721	0.000391336	0.0437888	0.0358653	7.43546e-05	6.65546e-05	0.0692921	0.000124649	0.000135416	6.36195e-05	0.000378454	0.00915875	0.0609263	0.000996198	0.112218	0.000129494	8.70582e-05	0.000329379	0.0196214	0.00913978	0.0297892	5.6551e-06	0.0455758	5.6551e-06
K9me3K18acK27me2K36me2	0.00105163	0.0320065	0.00923602	0.000170299	0.00211609	0.00109364	0.000266804	0.000488135	0.00165668	0.000391336	1.7761e-08	0.000229994	7.43546e-05	6.65546e-05	9.0061e-06	0.000124649	0.000135416	6.36195e-05	0.000378454	0.000240554	0.000211118	0.000996198	9.17619e-05	0.000129494	8.70582e-05	0.000329379	0.00888205	5.6551e-06	5.6551e-06	5.6551e-06	5.6551e-06	5.6551e-06
K9me2K14acK23acK36me1	0.0197193	0.000681835	0.0861956	0.0217043	0.00010097	0.00109364	0.000266804	0.000488135	0.00165668	0.000391336	1.7761e-08	0.000229994	0.0738502	0.0101781	0.0286199	0.152675	0.253736	0.224692	0.781985	0.0341217	0.000211118	0.8418	0.296733	0.14105	0.602483	0.0152672	0.0255238	5.6551e-06	0.0225296	0.353272	0.293164	0.252933
K9me2K18acK27acK36me1	0.00304703	0.278561	0.00289049	0.0947301	0.00010097	0.00109364	0.000266804	0.000488135	0.00165668	0.000391336	1.7761e-08	0.000229994	7.43546e-05	6.65546e-05	9.0061e-06	0.00026249	0.000135416	0.0247836	0.000378454	0.000240554	0.000211118	0.000996198	9.17619e-05	0.0177341	8.70582e-05	0.00233466	0.0758456	5.6551e-06	5.6551e-06	0.00626151	5.6551e-06	0.00668959
K9me2K23acK27me3K36me1	0.000253029	0.0137795	4.45426e-05	0.0140229	0.010949	0.00109364	0.000266804	0.000488135	0.00165668	0.000391336	1.7761e-08	0.000229994	7.43546e-05	6.65546e-05	9.0061e-06	0.000124649	0.000135416	6.36195e-05	0.000378454	0.000240554	0.000211118	0.000996198	9.17619e-05	0.000129494	8.70582e-05	0.000329379	0.00780087	5.6551e-06	5.6551e-06	5.6551e-06	5.6551e-06	5.6551e-06
K9me1	0.0122798	0.000681835	4.45426e-05	0.00576889	0.0317488	0.00109364	0.0490161	0.000488135	0.0560892	0.00965949	0.0148645	0.000229994	0.0473272	0.0706571	0.0730171	0.000124649	0.000135416	6.36195e-05	0.000378454	0.000240554	0.000211118	0.000996198	9.17619e-05	0.000129494	8.70582e-05	0.000329379	0.00995951	0.022953	0.0411732	5.6551e-06	5.6551e-06	5.6551e-06
K9me2K14acK23acK27ac	0.676355	0.000681835	0.46367	0.462824	0.242472	0.805359	0.798114	0.0562453	0.137959	0.0923094	0.199383	0.30036	0.475702	0.318335	0.417376	0.269604	1.46209	0.0554283	0.680727	0.53242	0.0636031	0.26109	0.136789	0.395454	0.426993	0.553521	0.369064	0.377997	0.342231	0.616962	0.248475	0.458656
K9me2K14acK18acK27ac	0.114473	0.038138	0.303106	0.336536	0.587229	0.481494	0.200347	0.204902	0.394716	0.402991	0.24223	0.410131	0.262157	0.495268	0.260451	0.0801176	0.0504773	0.210964	0.00540147	0.000240554	0.0199376	0.000996198	0.0121498	0.042949	0.105938	0.000329379	0.275896	0.33689	0.334047	0.0867401	0.00802186	0.049629
K9me2K18acK23acK27me2K36me1	0.0444081	0.000681835	0.0520888	0.000170299	0.0132454	0.00109364	0.000266804	0.000488135	0.00165668	0.000391336	1.7761e-08	0.000229994	7.43546e-05	6.65546e-05	9.0061e-06	0.069902	0.000135416	6.36195e-05	0.0100792	0.000240554	0.000211118	0.000996198	9.17619e-05	0.000129494	8.70582e-05	0.000329379	0.0219485	5.6551e-06	5.6551e-06	0.0199953	5.6551e-06	5.6551e-06
K9me3K23acK27me3K36me2	0.0452957	0.0292227	0.062244	0.0366389	0.0403027	0.853067	0.0467069	0.319038	0.314501	0.0304476	0.0683021	2.1483	0.030218	0.0346738	0.0382354	0.0479581	0.0300405	0.058323	0.102348	0.0948687	0.117448	0.303477	0.0639242	0.220525	0.107892	0.576507	0.0427408	0.312752	0.463946	0.0596674	0.14493	0.301641
K9me2K14acK23acK27me2K36me2	0.25033	0.0280916	0.372096	0.275067	0.196967	1.21472	0.325997	0.0968982	0.0130347	0.342462	0.0968629	0.0899827	0.16433	0.139312	0.167188	0.245726	0.346356	0.132303	0.385142	0.456099	0.144148	0.632312	0.112229	0.37386	0.16528	0.175944	0.22451	0.398623	0.131535	0.277382	0.336197	0.238361
K9me3K23acK27me3K36me3	0.0319163	0.022466	0.0484201	0.0181181	0.0248146	0.343701	0.0270435	0.0761896	0.0907387	0.0119324	0.130647	0.021576	0.00710514	0.0212961	0.0231984	0.0372348	0.0335257	0.0541835	0.000378454	0.0273657	0.0941884	0.0847547	0.0220169	0.0465056	0.0657723	0.0660237	0.029147	0.109921	0.0407645	0.031236	0.0570814	0.0594339
K9acK14acK27me3	0.0124902	0.000681835	0.0010835	0.000170299	0.00488342	0.00109364	0.000266804	0.000488135	0.00165668	0.000391336	0.00478666	0.000229994	7.43546e-05	0.00343544	0.00479195	0.000124649	0.000135416	6.36195e-05	0.000378454	0.000240554	0.000211118	0.000996198	9.17619e-05	0.000129494	8.70582e-05	0.000329379	0.00369143	5.6551e-06	0.00260281	5.6551e-06	5.6551e-06	5.6551e-06
K9acK27me3K36me3	0.00553548	0.00573674	4.45426e-05	0.000170299	0.0032093	0.00109364	0.000266804	0.000488135	0.00165668	0.000391336	1.7761e-08	0.000229994	7.43546e-05	6.65546e-05	9.0061e-06	0.000124649	0.000135416	6.36195e-05	0.000378454	0.000240554	0.000211118	0.000996198	9.17619e-05	0.000129494	8.70582e-05	0.000329379	0.0028963	5.6551e-06	5.6551e-06	5.6551e-06	5.6551e-06	5.6551e-06
K9acK23acK27me3K36me1	0.00839483	0.0023601	0.0124187	0.00731651	0.000939941	0.00109364	0.000266804	0.000488135	0.00165668	0.000391336	0.00215077	0.000229994	7.43546e-05	0.017306	0.00322924	0.000124649	0.000135416	6.36195e-05	0.000378454	0.000240554	0.000211118	0.000996198	9.17619e-05	0.000129494	8.70582e-05	0.000329379	0.00628601	5.6551e-06	0.0045372	5.6551e-06	5.6551e-06	5.6551e-06
K9acK14acK27me3K36me1	0.0125225	0.0149169	0.00303505	0.00404754	0.0247771	0.00109364	0.000266804	0.000488135	0.00165668	0.000391336	0.00878574	0.000229994	0.00446498	0.0134392	0.0121417	0.000124649	0.000135416	6.36195e-05	0.000378454	0.000240554	0.000211118	0.000996198	9.17619e-05	0.000129494	8.70582e-05	0.000329379	0.0118598	5.6551e-06	0.00776633	5.6551e-06	5.6551e-06	5.6551e-06
K9me1K14acK18acK27me3K36me1	0.0253242	0.000681835	0.0467233	0.0424344	0.00938279	0.00109364	0.000266804	0.000488135	0.00165668	0.000391336	0.0290472	0.000229994	0.017327	0.0141813	0.0324176	0.0680827	0.0419349	0.0636321	0.000378454	0.000240554	0.000211118	0.000996198	9.17619e-05	0.00334357	0.0669532	0.000329379	0.0247729	5.6551e-06	0.0185946	0.0434124	5.6551e-06	0.0234323
K9acK14acK27me1K36me3	0.00889449	0.000681835	0.00139061	0.000170299	0.00766773	0.00109364	0.000266804	0.000488135	0.00165668	0.000391336	1.7761e-08	0.000229994	7.43546e-05	6.65546e-05	9.0061e-06	0.000124649	0.000135416	6.36195e-05	0.000378454	0.000240554	0.000211118	0.000996198	9.17619e-05	0.000129494	8.70582e-05	0.000329379	0.00359056	5.6551e-06	5.6551e-06	5.6551e-06	5.6551e-06	5.6551e-06
K4me1K9me3K14acK23acK27me1	0.000100092	0.000681835	0.00010881	0.000170299	0.00010097	0.00109364	0.000266804	0.000488135	0.00165668	0.000391336	1.7761e-08	0.000229994	0.000143599	7.83641e-05	6.0792e-05	0.000840719	0.000135416	8.79242e-05	0.000378454	0.000240554	0.000211118	0.000996198	9.17619e-05	0.000129494	8.70582e-05	0.000329379	6.19744e-05	5.6551e-06	5.6551e-05	0.000232161	5.6551e-06	5.6551e-06
K4me1K9me1K18acK27me3K36me3	0.00305213	0.0012244	0.000108658	0.000170299	0.00010097	0.00109364	0.000266804	0.000488135	0.00165668	0.000391336	1.7761e-08	0.00847588	0.00923832	0.0120772	0.001814	0.010079	0.000135416	0.00383789	0.000378454	0.000240554	0.000211118	0.000996198	9.17619e-05	0.000129494	8.70582e-05	0.000329379	0.000877039	5.6551e-06	0.00632107	0.00347923	5.6551e-06	5.6551e-06
K9me2K18acK27me3K36me3	0.175057	0.188642	0.950536	0.613593	1.05664	3.40252	0.910146	0.331474	0.195751	0.523362	0.285013	1.2346	0.226128	0.508059	0.193661	0.296049	0.125775	0.198761	0.183226	0.288391	0.0928279	0.261597	0.281559	0.046877	8.70582e-05	0.336048	0.596894	1.07265	0.489492	0.200953	0.231094	0.127642
K9me2K14acK18acK27me3K36me3	0.0640872	0.0369271	0.0819654	0.0618965	0.0729545	0.0415363	0.0658234	0.0257989	0.00660233	0.0356161	0.0269565	0.000229994	0.0690441	0.0502995	0.0452572	0.0295181	0.0437936	0.0341806	0.0584818	0.0468991	0.0734301	0.000996198	0.0166568	0.0646145	0.0819866	0.016404	0.0635661	0.0350754	0.0383115	0.0414935	0.0342465	0.054335
K14acK23acK27me1K36me2	0.243846	0.022803	0.00464749	0.0287799	0.255866	0.0689986	0.0181085	0.000488135	0.00165668	0.330942	0.0104729	0.000229994	0.0245451	0.202276	0.28659	0.0193274	0.19925	0.0317526	0.000378454	0.26228	0.0315253	0.000996198	9.17619e-05	0.333	0.0145734	0.000329379	0.111188	0.0836099	0.104777	0.0625826	0.0734514	0.115858
K14acK23acK36me2	0.0429989	0.000681835	0.0579133	0.00674218	0.00010097	0.00109364	0.055916	0.000488135	0.181204	0.0983617	1.7761e-08	0.000229994	0.0466443	0.0744916	0.0316917	0.000124649	0.000135416	6.36195e-05	0.000378454	0.000240554	0.000211118	0.000996198	9.17619e-05	0.0472622	0.141635	0.000329379	0.0215309	0.0670964	0.0305655	5.6551e-06	5.6551e-06	0.0629656
K14acK23acK27ac	0.0784079	0.0370638	0.0921463	0.162453	0.0844706	1.68982	0.341397	0.157503	0.0367873	0.010897	0.0644062	0.153826	0.148172	0.00982495	0.0310643	0.00583393	0.0720858	6.36195e-05	0.270422	0.289528	0.18269	0.0731238	0.355775	0.271978	0.0105539	0.0102025	0.0909083	0.447281	0.0814585	0.0870855	0.225279	0.0975782
K14acK23acK27me2	0.0751477	0.000681835	0.0054925	0.157407	0.0490093	0.36542	0.0202236	0.000488135	0.0195602	0.000391336	0.0824874	0.000229994	0.1662	0.162637	9.0061e-06	0.100937	0.148941	0.0216775	0.0677486	0.000240554	0.000211118	0.138362	0.163042	0.0811637	8.70582e-05	0.446252	0.0574112	0.0810408	0.0822649	0.0848259	0.0753508	0.175805
K14acK23acK36me3	0.150264	0.109763	0.194969	0.000170299	0.0944974	0.23444	0.111513	0.02447	0.00919963	0.000391336	0.0621435	0.000229994	7.43546e-05	0.143859	0.130488	0.000124649	0.000135416	0.0506451	0.0534444	0.183217	0.120503	0.000996198	0.0825691	0.365214	0.391354	0.000329379	0.109899	0.0759246	0.0672982	0.0260224	0.0965724	0.252189
K14acK18acK27me1K36me1	0.0019321	0.000681835	0.0375122	0.000170299	0.0440427	0.00109364	0.000266804	0.000488135	0.00165668	0.000391336	1.7761e-08	0.000229994	7.43546e-05	6.65546e-05	9.0061e-06	0.000124649	0.000135416	6.36195e-05	0.000378454	0.000240554	0.000211118	0.000996198	9.17619e-05	0.000129494	8.70582e-05	0.000329379	0.0166974	5.6551e-06	5.6551e-06	5.6551e-06	5.6551e-06	5.6551e-06
K14acK23acK27me1K36me1	0.218145	0.0937011	0.108754	0.151237	0.0503601	0.0833456	0.0815468	0.0715522	0.0329895	0.22277	0.0919364	0.000229994	0.0145267	0.0943182	0.253761	0.0600829	0.000135416	0.167493	0.133429	0.000240554	0.161812	0.000996198	0.208356	0.426319	0.0731682	0.0756066	0.12444	0.0984408	0.0909085	0.090251	0.0925421	0.191698
K4me1K14acK23acK27ac	0.00250667	0.00133315	4.45426e-05	0.000170299	0.00874466	0.00109364	0.000266804	0.000488135	0.00165668	0.000391336	1.7761e-08	0.000229994	7.43546e-05	6.65546e-05	9.0061e-06	0.000124649	0.000135416	6.36195e-05	0.0014747	0.00612478	0.000696042	0.000996198	9.17619e-05	0.000129494	8.70582e-05	0.000329379	0.0025169	5.6551e-06	5.6551e-06	0.000399838	0.00170521	5.6551e-06
K9me1K14acK23acK27ac	0.0569623	0.0056506	0.0298896	0.0216154	0.112646	0.0824521	0.000266804	0.000488135	0.102393	0.162035	0.0364069	0.165412	0.00850913	6.65546e-05	0.171297	0.0232758	0.248191	0.0389946	0.120252	0.0469477	0.000211118	0.368771	9.17619e-05	0.0252654	0.0170101	0.0244591	0.0453529	0.069376	0.0763249	0.107678	0.10393	0.0222449
K9me1K14acK23acK27me3	0.0170623	0.000681835	0.00748504	0.059515	0.0795135	0.00109364	0.000266804	0.000488135	0.00165668	0.000391336	1.7761e-08	0.00216534	0.035103	0.0537018	0.175256	0.0251471	0.000410064	0.0650501	0.000378454	0.000240554	0.0657063	0.019025	9.17619e-05	0.0292269	0.0483932	0.0971865	0.0327152	5.6551e-06	0.0532453	0.0226518	0.0211828	0.0582689
K9me1K14acK23acK27me2K36me1	0.0753342	0.0933327	0.0268597	0.0412526	0.00010097	0.00109364	0.000266804	0.000488135	0.00165668	0.000391336	1.7761e-08	0.0261135	0.0779089	0.00711003	0.00863588	0.00580422	0.000135416	0.0293535	0.000378454	0.0913445	0.0239771	0.000996198	0.00428917	0.140674	0.17921	0.0391562	0.0473558	5.6551e-06	0.0239537	0.00878944	0.0299027	0.11968
K9me1K14acK23acK27me2	0.132091	0.000681835	0.0556089	0.037351	0.100104	0.0790364	0.000266804	0.0680138	0.00165668	0.155807	0.0281003	0.212453	0.285994	0.155952	0.0806509	0.000124649	0.000135416	0.0125845	0.208821	0.000240554	0.000211118	0.000996198	9.17619e-05	0.000129494	8.70582e-05	0.000329379	0.0650311	0.0605715	0.15263	0.0553515	5.6551e-06	5.6551e-06
K9me2K14acK23acK27me3	0.274989	0.127295	0.228019	0.244522	0.468492	1.46027	0.20571	0.323749	0.261934	0.221226	0.291197	0.220583	0.302099	0.312284	0.407169	0.28378	0.087096	0.228407	0.000378454	0.000240554	0.268557	0.000996198	0.0862833	0.074892	0.0908413	0.000329379	0.268664	0.494577	0.306666	0.149821	0.0887101	0.0552444
K4me1K9me1K14acK23acK36me3	0.00885151	0.00127325	0.000317173	0.000170299	0.00010097	0.00109364	0.000266804	0.000488135	0.00165668	0.000391336	1.7761e-08	0.000229994	7.43546e-05	6.65546e-05	9.0061e-06	0.000124649	0.00215968	0.000524031	0.00356573	0.00272677	0.0127215	0.000996198	9.17619e-05	0.000129494	0.00266081	0.00509035	0.00208839	5.6551e-06	5.6551e-06	0.00156236	0.00411111	0.00258372
K9me2K14acK23acK27me2K36me1	0.549996	0.217526	0.531383	0.498448	0.0677531	1.2608	0.535513	0.451992	0.464285	0.416357	0.25024	0.400308	0.14548	0.119864	0.382868	0.158214	0.206951	0.330036	0.0155319	0.234887	0.0781531	0.249997	0.0582463	0.687313	8.70582e-05	0.0279887	0.373021	0.62579	0.259752	0.177683	0.155321	0.238434
K9me1K14acK23acK36me2	0.0768303	0.0548675	4.45426e-05	0.0919535	0.0175415	0.00109364	0.0119373	0.000488135	0.0641275	0.00666736	1.7761e-08	0.00643648	7.43546e-05	0.0932457	0.039841	0.0119835	0.00437224	0.00901152	0.360134	0.000240554	0.000211118	0.000996198	9.17619e-05	0.0178667	0.103786	0.000329379	0.0482386	0.0165464	0.0279046	0.0963752	5.6551e-06	0.0405509
K9me1K14acK27acK36me2	0.0210201	0.0134463	4.45426e-05	0.000170299	0.0686032	0.00109364	0.000266804	0.000488135	0.00165668	0.000391336	1.7761e-08	0.000229994	7.43546e-05	6.65546e-05	9.0061e-06	0.000124649	0.000135416	6.36195e-05	0.000378454	0.000240554	0.000211118	0.000996198	9.17619e-05	0.000129494	8.70582e-05	0.000329379	0.0206139	5.6551e-06	5.6551e-06	5.6551e-06	5.6551e-06	5.6551e-06
K9me1K14acK27me2K36me3	0.0831699	0.354418	0.0147632	0.0447269	0.206509	1.35804	0.0736941	0.0718555	0.215328	0.196653	0.349219	0.0394284	0.199757	0.201701	0.243251	0.159371	0.4558	0.175643	0.000378454	0.000240554	0.000211118	0.384284	0.229451	0.00317617	8.70582e-05	0.212197	0.140717	0.383114	0.206671	0.197703	0.153434	0.0717909
K9me2K14acK27me3K36me3	0.848764	0.249076	0.134402	0.591154	0.100206	1.18587	0.600575	0.371303	0.299929	0.000391336	0.425604	0.147561	0.299585	0.696916	0.00295751	0.545917	0.261683	0.246528	0.000378454	0.000240554	0.000211118	0.000996198	9.17619e-05	0.0372029	0.284352	0.0428446	0.38472	0.491535	0.314525	0.263532	5.6551e-06	0.121466
K9me2K14acK23acK36me3	0.241857	0.000681835	0.0639385	0.000170299	0.140079	0.00109364	0.000266804	0.0434555	0.0588572	0.212323	0.0285439	0.000229994	0.15837	0.0224421	0.0406798	0.000124649	0.000135416	0.0601548	0.141107	0.000240554	0.955961	0.000996198	1.20734	0.000129494	8.70582e-05	0.000329379	0.0891749	0.0629271	0.0500071	0.0503154	0.540825	5.6551e-06
K9me1K14acK23acK27me1K36me1	0.0455114	0.0334558	0.0268082	0.0649834	0.00010097	0.157931	0.0520423	0.00240368	0.127409	0.000542227	0.0248818	0.000229994	0.0103057	0.0914327	0.0279874	0.140816	0.176165	0.0315587	0.000378454	0.143696	0.000211118	0.22755	9.17619e-05	0.0107734	0.257507	0.000329379	0.0341518	0.0680657	0.0309215	0.087135	0.0928115	0.0894267
K14acK18acK27acK36me1	0.109954	0.000681835	0.0718205	0.0257677	0.00759637	0.00109364	0.000266804	0.000488135	0.00165668	0.000391336	1.7761e-08	0.000229994	7.43546e-05	6.65546e-05	9.0061e-06	0.000124649	0.000135416	6.36195e-05	0.000378454	0.0690613	0.000211118	0.0374366	0.124392	0.000129494	8.70582e-05	0.000329379	0.0430277	5.6551e-06	5.6551e-06	5.6551e-06	0.0577224	5.6551e-06
K14acK23acK27me2K36me1	0.057993	0.000681835	0.0366489	0.000170299	0.0842817	0.00109364	0.000266804	0.000488135	0.00165668	0.000391336	0.0362458	0.0166746	0.0490767	6.65546e-05	9.0061e-06	0.213244	0.000135416	0.0167805	0.11266	0.0923823	0.000211118	0.18558	0.0138493	0.00688541	0.219076	0.000329379	0.0357847	5.6551e-06	0.0203994	0.0856712	0.0729528	0.0753204
K9me2K14acK18acK23ac	0.0257499	0.000681835	0.000862689	0.00918967	0.00954923	0.00109364	0.000266804	0.000488135	0.00165668	0.000391336	0.0134387	0.0413108	0.0126265	0.0181221	0.0163112	0.000124649	0.078407	0.0255067	0.000378454	0.000240554	0.000211118	0.000996198	9.17619e-05	0.000129494	8.70582e-05	0.000329379	0.0090703	5.6551e-06	0.0203619	0.0259784	5.6551e-06	5.6551e-06
K9me2K14acK23acK27me3K36me1	0.100956	0.0230803	0.050038	0.170835	0.0096044	0.117999	0.0563958	0.000488135	0.12463	0.0718384	1.7761e-08	0.073965	0.0947971	0.108404	0.0366855	0.184728	0.260534	0.233963	0.336226	0.0427274	0.154274	0.0227475	0.0393197	0.232754	0.155233	0.000329379	0.0709028	0.0741726	0.0627704	0.253863	0.0647671	0.129329
K4me1K9me1K14acK23acK27me3K36me1	0.0089164	0.00102256	0.00222271	0.0026941	0.0206868	0.402704	0.00251371	0.000488135	0.00227637	0.000391336	0.00389875	0.000229994	0.0143815	6.65546e-05	4.80905e-05	0.0108964	0.0101153	0.0127969	0.00835065	0.00384519	0.00626352	0.000996198	0.00100774	0.0100491	0.0224035	0.000329379	0.00710851	0.0814988	0.00366567	0.0105398	0.00277911	0.0108175
K9me1K14acK23acK27acK36me1	0.193902	0.0178112	0.0687043	0.0219126	0.276023	0.00109364	0.000266804	0.0585102	0.0345142	0.00144963	1.7761e-08	0.000229994	0.0870838	0.0138853	0.0403216	0.189502	0.019645	0.0626264	0.114923	0.13256	0.172985	0.000996198	9.17619e-05	0.0522146	0.187143	0.00622371	0.115671	0.0188948	0.0282582	0.0966742	0.0763862	0.0818606
K4me1K14acK23acK27me2K36me2	0.00131873	0.000681835	0.00343323	0.000170299	0.00458045	0.00109364	0.000266804	0.000488135	0.00165668	0.000391336	1.7761e-08	0.000229994	7.43546e-05	6.65546e-05	9.0061e-06	0.000161326	0.000135416	0.00241844	0.000984501	0.000240554	0.000211118	0.000996198	9.17619e-05	0.00711704	0.0150332	0.000329379	0.00186648	5.6551e-06	5.6551e-06	0.000891068	5.6551e-06	0.00738342
K9me1K14acK23acK27me1K36me3	0.311573	0.000681835	0.0645018	0.000170299	0.0280818	0.00109364	0.000266804	0.000488135	0.00165668	0.000391336	1.7761e-08	0.103495	0.0847035	6.65546e-05	0.0137176	0.108362	0.0571463	6.36195e-05	0.192898	0.0908632	0.218284	0.000996198	9.17619e-05	0.0359466	0.265867	0.138581	0.0808313	5.6551e-06	0.0403833	0.0896017	0.0772867	0.146798
K9me2K18acK27acK36me3	0.0301525	0.000681835	0.0350688	0.152208	0.101195	0.00109364	0.000266804	0.000488135	0.00165668	0.000391336	1.7761e-08	0.000229994	7.43546e-05	6.65546e-05	9.0061e-06	0.000124649	0.233073	0.00416235	0.000378454	0.000240554	0.000211118	0.000996198	9.17619e-05	0.000129494	0.018097	0.0179539	0.0637247	5.6551e-06	5.6551e-06	0.0593089	5.6551e-06	0.012017
K9me2K18acK23acK27me2K36me2	0.453227	0.0994965	0.179632	0.0841692	0.440555	1.33998	0.246408	0.293765	0.256394	0.090386	0.137332	0.0259809	0.0850518	0.152641	0.256389	0.21113	0.443741	0.093182	0.000378454	0.21424	0.131941	0.178772	0.052557	0.157709	0.312832	0.118954	0.251416	0.445386	0.131479	0.187013	0.144377	0.196499
K9me1K14acK23acK27me2K36me2	0.104673	0.00723115	0.0555585	0.0628238	0.0254779	0.208816	0.000266804	0.000488135	0.00669206	0.140769	0.0212302	0.000229994	0.0389871	0.131603	0.0465672	0.0356451	0.146853	0.12787	0.000378454	0.0194691	0.00691651	0.000996198	0.220871	0.0262695	0.0975896	0.060422	0.0511528	0.0712554	0.0476774	0.0775919	0.0618141	0.061427
K9me2K14acK23acK27me1K36me3	0.301581	0.0866003	0.15975	0.186173	0.146075	0.0206758	0.332946	0.0897418	0.00165668	0.146497	0.0696329	0.338759	0.0889634	0.358217	0.0638374	0.743694	0.345384	0.0877729	0.507478	0.255764	0.373146	0.000996198	0.404067	0.0843841	0.308045	0.151817	0.176036	0.117972	0.183882	0.421082	0.258244	0.181416
K14acK23acK27me3K36me1	0.0312639	0.000681835	0.0493151	0.00639632	0.00996719	0.00109364	0.000266804	0.000488135	0.00165668	0.000391336	1.7761e-08	0.000229994	7.43546e-05	6.65546e-05	9.0061e-06	0.000124649	0.000135416	6.36195e-05	0.000378454	0.0255974	0.0422143	0.000996198	9.17619e-05	0.0746429	0.121819	0.000329379	0.0193885	5.6551e-06	5.6551e-06	5.6551e-06	0.0169529	0.0654873
K14acK18acK27me2K36me2	0.0321351	0.000681835	0.00999655	0.007072	0.0249323	0.0319971	0.0116192	0.000488135	0.0381431	0.0133828	4.14362e-06	0.00429139	0.0106556	0.0501142	0.0283641	0.0566331	0.000135416	6.36195e-05	0.0143844	0.000240554	0.0232671	0.000996198	0.00575291	0.181053	0.123176	0.029892	0.0148272	0.0190284	0.0186859	0.0177544	0.00725499	0.111374
K14acK18acK23acK36me1	0.0200544	0.0379673	0.0616225	0.0671584	0.0116145	0.0283542	0.000266804	0.000488135	0.00165668	0.032542	0.00187975	0.000229994	0.083068	0.106325	0.0660614	0.000124649	0.000135416	0.124554	0.0261707	0.000240554	0.000211118	0.000996198	9.17619e-05	0.000129494	0.00964425	0.00825407	0.0396834	0.0125106	0.0514668	0.0376811	5.6551e-06	0.00596611
K9me1K14acK18acK27me3	0.00433755	0.0040669	0.014933	0.00696908	0.00837275	0.00109364	0.000266804	0.000488135	0.00165668	0.000391336	1.7761e-08	0.000229994	0.0162219	0.00256094	0.0767535	0.000124649	0.000135416	0.0490871	0.0174191	0.0369479	0.000211118	0.000996198	0.0698407	0.000129494	0.021417	0.00509106	0.00773586	5.6551e-06	0.0191073	0.0166265	0.0266972	0.00883603
K9me2K14acK27me2K36me3	0.103774	0.00708709	0.0599757	0.103231	0.144662	0.175944	0.0215619	0.181542	0.00165668	0.0459711	0.00783386	0.000229994	0.00751426	0.132616	0.069437	0.0110154	0.221514	0.12784	0.129863	0.0836111	0.332632	0.000996198	9.17619e-05	0.103491	8.70582e-05	0.0264763	0.0837459	0.0850038	0.0434802	0.122558	0.104061	0.0433224
K9me2K14acK23acK27acK36me1	0.112246	0.000681835	0.0724822	0.0176942	0.122055	0.10592	0.000266804	0.0578395	0.120228	0.0122619	0.0944685	0.0544867	0.0532766	0.0633027	0.0666623	0.117094	0.288006	0.189777	0.036638	0.125527	0.115131	0.000996198	0.115786	0.0297485	0.0663419	0.000329379	0.0648954	0.0592499	0.0664394	0.157879	0.0891111	0.0320301
K9me2K18acK23acK27acK36me2	0.0267146	0.00329983	0.00616069	0.00266696	0.00010097	0.00109364	0.000266804	0.000488135	0.00165668	0.000391336	0.00549866	0.0036843	0.00209489	0.00172792	0.0150007	0.0081673	0.0250605	0.03215	0.000378454	0.0175118	0.0230149	0.0460908	9.17619e-05	0.000129494	8.70582e-05	0.000329379	0.00776842	5.6551e-06	0.00560129	0.0163445	0.0216544	5.6551e-06
K9me3K14acK23acK27me3K36me1	0.0254228	0.000681835	0.0215032	0.000170299	0.00668197	0.00109364	0.000266804	0.000488135	0.00165668	0.000391336	0.00682971	0.000229994	0.00601423	0.00916694	9.0061e-06	0.00666654	0.0222477	0.00619144	0.000378454	0.00779323	0.0029961	0.000996198	0.0109716	0.00340333	0.045843	0.000329379	0.0107216	5.6551e-06	0.00440217	0.00877642	0.00544023	0.0164155
K9me2K14acK27acK36me3	0.00661651	0.0559572	4.45426e-05	0.000170299	0.0797816	0.11962	0.000266804	0.0075188	0.00165668	0.145267	0.0550854	0.0144631	0.015407	6.65546e-05	0.0113903	0.278977	0.000135416	0.00515092	0.0291177	0.0499071	0.491781	0.000996198	0.167374	0.000129494	8.70582e-05	0.000329379	0.0284711	0.0544812	0.0192691	0.0783115	0.177266	5.6551e-06
K9me2K14acK23acK27me2K36me3	0.0518222	0.0616423	0.0706563	0.0192074	0.0079029	0.00109364	0.024217	0.0261953	0.220661	0.0360527	0.0111686	0.000229994	0.0189871	0.0297904	0.00364682	0.00842068	0.0292856	0.00437905	0.123364	0.000240554	0.0158843	0.0651501	0.089616	0.0468989	0.0128451	0.000329379	0.0422462	0.0614252	0.0127186	0.0413623	0.0426626	0.0199147
K9me1K14acK23acK27me3K36me1	0.0270945	0.0280513	0.0232549	0.0798752	0.067098	0.207989	0.217241	0.000488135	0.12545	0.0964807	0.0263379	0.000229994	0.0617694	0.0515174	0.113935	0.080693	0.353571	0.162166	0.279948	0.0711487	0.0944488	0.0374117	0.039689	0.142005	0.481734	0.109856	0.0450748	0.129432	0.050712	0.219095	0.0606746	0.244531
K9me1K18acK23acK27me3K36me1	0.0992435	0.105941	0.103284	0.0125792	0.00447566	0.0467427	0.000266804	0.000488135	0.0414334	0.113973	1.7761e-08	0.127489	7.43546e-05	0.0593098	0.105981	0.000124649	0.177212	0.0209455	0.000378454	0.00985501	0.0867159	0.0439347	9.17619e-05	0.0218099	8.70582e-05	0.0697164	0.0651047	0.0404297	0.058556	0.0495394	0.0351264	0.0305088
K9me2K18acK23acK36me3	0.116095	0.0538802	0.0498386	0.0773609	0.045918	1.21948	0.000266804	0.068544	0.0636546	0.16476	1.7761e-08	0.157737	0.112127	0.208139	0.188184	0.000124649	0.000135416	6.36195e-05	0.000378454	0.000240554	0.000211118	0.000996198	9.17619e-05	0.000129494	0.152119	0.00917007	0.0686185	0.303289	0.133237	5.6551e-06	5.6551e-06	0.053763
K9me2K18acK23acK27me3K36me2	0.0148446	0.0140221	0.00469381	0.000170299	0.00010097	0.00109364	0.000266804	0.000488135	0.00165668	0.000391336	0.00691698	0.000229994	0.00642549	0.00690518	9.0061e-06	0.027159	0.0310636	6.36195e-05	0.000378454	0.000240554	0.000211118	0.000996198	9.17619e-05	0.0192805	0.000175995	0.000329379	0.00671211	5.6551e-06	0.00404953	0.0145556	5.6551e-06	0.00648551
K4me1K9me1K14acK23acK27acK36me1	0.00207979	0.000681835	4.45426e-05	0.00299687	0.00396087	0.00209402	0.00189148	0.00262774	0.00165668	0.0054332	1.7761e-08	0.00928004	0.0102259	0.00909304	0.00359254	0.0123501	0.000135416	0.0124274	0.000378454	0.00483996	0.0216564	0.000996198	0.00645905	0.00108682	0.00237121	0.00130425	0.00180751	0.00240929	0.0064383	0.00619437	0.00823886	0.00158742
K9me1K14acK18acK23acK36me1	0.0201947	0.000681835	0.00725555	0.00891113	0.00010097	0.00109364	0.000266804	0.000488135	0.00165668	0.000391336	1.7761e-08	0.000229994	7.43546e-05	6.65546e-05	9.0061e-06	0.0190212	0.000135416	0.00465901	0.000378454	0.000240554	0.000211118	0.000996198	9.17619e-05	0.0319128	0.0737756	0.000329379	0.00727228	5.6551e-06	5.6551e-06	0.00592005	5.6551e-06	0.0352295
K9me2K14acK18acK27me2K36me2	0.00733295	0.0185357	0.00223503	0.000170299	0.00686938	0.00109364	0.000266804	0.000488135	0.00165668	0.000391336	1.7761e-08	0.000229994	0.00599181	0.00407665	0.00560024	0.0406317	0.000135416	0.00375474	0.000378454	0.000240554	0.000211118	0.000996198	9.17619e-05	0.000129494	0.0141683	0.0247438	0.00699461	5.6551e-06	0.00313374	0.0110966	5.6551e-06	0.0129707
K9me2K14acK18acK27me1K36me2	0.0131345	0.000681835	0.0162537	0.00982577	0.0141508	0.00109364	0.000266804	0.000488135	0.00165668	0.000391336	1.7761e-08	0.000229994	7.43546e-05	6.65546e-05	9.0061e-06	0.0533777	0.0189233	0.00157108	0.000378454	0.000240554	0.245199	0.23939	9.17619e-05	0.00864356	0.120886	0.000329379	0.010673	5.6551e-06	5.6551e-06	0.018468	0.121147	0.0431766
K9me2K14acK18acK27acK36me1	0.137842	0.0169981	0.0746959	0.0813848	0.0555096	0.0159739	0.076932	0.000488135	0.00165668	0.14764	0.063699	0.00460485	0.0504436	0.147649	0.0698436	0.0920541	0.0640602	0.0328159	0.0346533	0.000240554	0.0212811	0.163228	0.0702772	0.0183225	0.0877331	0.0198135	0.0732862	0.0481093	0.067248	0.0558959	0.0636966	0.0419564
K9me2K14acK18acK27me2K36me1	0.0151339	0.000681835	0.0250516	0.038771	0.00010097	0.00122481	0.0019976	0.158297	0.00165668	0.000391336	1.7761e-08	0.000229994	7.43546e-05	6.65546e-05	9.0061e-06	0.000124649	0.000135416	6.36195e-05	0.000378454	0.000240554	0.000211118	0.000996198	9.17619e-05	0.000129494	8.70582e-05	0.000329379	0.0157913	0.0323039	5.6551e-06	5.6551e-06	5.6551e-06	5.6551e-06
K14acK18acK27me3K36me1	0.0160226	0.0110413	0.0222773	0.000170299	0.00242322	0.00109364	0.000266804	0.000488135	0.00165668	0.000391336	1.7761e-08	0.000229994	7.43546e-05	6.65546e-05	9.0061e-06	0.0114604	0.0877822	6.36195e-05	0.000378454	0.000240554	0.000211118	0.000996198	9.17619e-05	0.000129494	8.70582e-05	0.000329379	0.0103529	5.6551e-06	5.6551e-06	0.0248106	5.6551e-06	5.6551e-06
K9me1K14acK18acK27me2K36me1	0.00380953	0.00749278	0.00146459	0.000170299	0.00010097	0.00109364	0.000266804	0.000488135	0.00165668	0.000391336	1.7761e-08	0.000229994	7.43546e-05	6.65546e-05	9.0061e-06	0.000124649	0.000135416	6.36195e-05	0.000378454	0.000240554	0.000211118	0.000996198	9.17619e-05	0.000129494	8.70582e-05	0.000329379	0.00255338	5.6551e-06	5.6551e-06	5.6551e-06	5.6551e-06	5.6551e-06
K9me2K14acK18acK27me3K36me1	0.068098	0.0062689	0.0300048	0.0539049	0.0599678	0.0772581	0.023104	0.0455575	0.0866716	0.082995	0.0453195	0.037504	0.0686228	0.205352	0.136916	0.0164117	0.0690065	0.0159782	0.120518	0.000240554	0.00690936	0.00768924	0.0537568	0.069231	0.0481978	0.0211976	0.0436489	0.0631172	0.0987428	0.0554785	0.0170889	0.0462088
K4me1K9me1K14acK18acK23ac	0.000430407	0.000681835	0.000179705	0.00572946	0.00010097	0.00109364	0.000266804	0.000488135	0.00165668	0.000391336	1.7761e-08	0.000229994	7.43546e-05	6.65546e-05	9.0061e-06	0.000124649	0.000135416	6.36195e-05	0.000378454	0.000240554	0.000211118	0.000996198	9.17619e-05	0.000129494	8.70582e-05	0.000329379	0.00126792	5.6551e-06	5.6551e-06	5.6551e-06	5.6551e-06	5.6551e-06
K9me1K14acK18acK27me1K36me3	0.00551649	0.000681835	0.00319921	0.00453258	0.0251917	0.00109364	0.000266804	0.000488135	0.00165668	0.000391336	1.7761e-08	0.000229994	7.43546e-05	6.65546e-05	9.0061e-06	0.0344826	0.000135416	0.00321704	0.000378454	0.000240554	0.000211118	0.000996198	9.17619e-05	0.000129494	8.70582e-05	0.000329379	0.00768799	5.6551e-06	5.6551e-06	0.00942491	5.6551e-06	5.6551e-06
K9me1K14acK18acK36me3	0.000868612	0.0170414	4.45426e-05	0.000170299	0.00159253	0.00109364	0.000266804	0.000488135	0.00165668	0.000391336	1.7761e-08	0.000229994	7.43546e-05	6.65546e-05	9.0061e-06	0.000124649	0.000135416	6.36195e-05	0.000378454	0.000240554	0.0306293	0.000996198	0.00134182	0.00672106	0.010353	0.00472636	0.00390051	5.6551e-06	5.6551e-06	5.6551e-06	0.00799279	0.00726681
K9me2K14acK18acK27me2K36me3	0.00406993	0.000681835	0.0142213	0.000170299	0.00631461	0.00109364	0.000266804	0.000488135	0.00165668	0.000391336	1.7761e-08	0.000229994	0.00537852	0.00226991	0.00164432	0.0117981	0.000135416	0.00505232	0.000378454	0.000240554	0.000211118	0.000996198	9.17619e-05	0.000129494	8.70582e-05	0.000329379	0.00492116	5.6551e-06	0.00185855	0.00421261	5.6551e-06	5.6551e-06
K9me2K14acK18acK23acK27me1K36me1	0.00879488	0.014369	0.0126983	0.000170299	0.00892946	0.0047858	0.00301746	0.000488135	0.0662542	0.0105881	0.00437907	0.000229994	0.00581834	0.00521929	0.0476174	0.0142319	0.0191625	0.0379789	0.00505659	0.0205919	0.0144184	0.05904	9.17619e-05	0.00745465	0.00518255	0.000329379	0.00895832	0.0169291	0.0126068	0.0191075	0.0235126	0.0042124
K9me3K14acK18acK27me3K36me1	0.0552996	0.0288537	0.060323	0.0303856	0.0480316	0.0521463	0.0611296	0.0508533	0.101837	0.0413419	0.0589286	0.0272868	0.0374623	0.0529254	0.0378747	0.0593638	0.092032	0.0531416	0.0872767	0.0311595	0.0660297	0.196489	0.0313362	0.0881831	0.0775309	0.0269694	0.0445787	0.0614616	0.0428955	0.0729535	0.0812537	0.0642278
K9me1K18acK23acK27me1K36me3	0.159368	0.0590323	0.148352	0.230239	0.117031	0.0282367	0.183927	0.131056	0.0900833	0.484998	0.100174	0.0801067	0.185688	0.180675	0.257814	0.240475	0.242811	0.0522129	0.26053	0.215493	0.199755	0.623932	0.0448682	0.61731	0.0363488	0.247915	0.142805	0.18366	0.160892	0.199007	0.271012	0.300524
K9me2K18acK23acK27me1K36me3	0.158963	0.109206	0.232069	0.149049	0.256729	0.698223	0.132565	0.307831	0.340225	0.238708	0.276805	0.150158	0.160632	0.274143	0.244719	0.041618	0.0817623	0.219833	0.171496	0.10744	0.287367	0.0818916	0.0499871	0.207194	0.154747	0.198413	0.181203	0.34351	0.221291	0.128677	0.131672	0.186785
K14acK23acK27me1K36me3	0.170538	0.000681835	0.297182	0.000170299	0.0597251	0.135262	0.0483032	0.000488135	0.0501857	0.117182	0.0309193	0.0213815	0.0338802	0.0103007	0.0679917	0.0708411	0.150801	0.160231	0.000378454	0.235053	0.598943	0.000996198	0.0834757	0.314758	0.286818	0.191822	0.105489	0.0701865	0.0328947	0.0954685	0.229368	0.264466
K9me2K18acK23acK27me3K36me1	0.00071913	0.000827804	0.0281722	0.0331992	0.00010097	0.0206741	0.00895056	0.172406	0.00165668	0.000391336	1.7761e-08	0.000229994	7.43546e-05	6.65546e-05	9.0061e-06	0.000124649	0.000135416	6.36195e-05	0.000378454	0.000240554	0.000211118	0.000996198	9.17619e-05	0.0342073	8.70582e-05	0.0641522	0.0125837	0.0404062	5.6551e-06	5.6551e-06	5.6551e-06	0.0327865
K9acK14acK27me3K36me3	0.00507111	0.000681835	4.45426e-05	0.000170299	0.00206478	0.00109364	0.000266804	0.000488135	0.00165668	0.000391336	1.7761e-08	0.000229994	7.43546e-05	6.65546e-05	9.0061e-06	0.000124649	0.000135416	6.36195e-05	0.000378454	0.000240554	0.000211118	0.000996198	9.17619e-05	0.000129494	8.70582e-05	0.000329379	0.00156354	5.6551e-06	5.6551e-06	5.6551e-06	5.6551e-06	5.6551e-06
K14acK18acK23acK27me3K36me1	0.0126118	0.000681835	0.00979935	0.00644148	0.0226399	0.00109364	0.000266804	0.000488135	0.00165668	0.000391336	0.00453675	0.000229994	0.0010055	0.0123932	0.0203595	0.000124649	0.000135416	6.36195e-05	0.000378454	0.000240554	0.000211118	0.000996198	9.17619e-05	0.000129494	8.70582e-05	0.000329379	0.0102985	5.6551e-06	0.007659	5.6551e-06	5.6551e-06	5.6551e-06
K14acK18acK23acK27ac	0.00610552	0.000681835	0.00727178	0.000170299	0.0045519	0.00109364	0.000266804	0.000488135	0.00165668	0.000391336	1.7761e-08	0.000229994	7.43546e-05	6.65546e-05	9.0061e-06	0.000124649	0.000135416	6.36195e-05	0.000378454	0.000240554	0.000211118	0.000996198	9.17619e-05	0.00352389	0.00846626	0.000329379	0.00358584	5.6551e-06	5.6551e-06	5.6551e-06	5.6551e-06	0.00399672
K9me1K14acK18acK23acK27ac	0.00139232	0.0271542	0.00298596	0.00574649	0.00010097	0.00109364	0.000266804	0.000488135	0.00165668	0.000391336	1.7761e-08	0.000229994	7.43546e-05	6.65546e-05	9.0061e-06	0.00815887	0.00187292	0.00280617	0.000378454	0.000240554	0.00578157	0.000996198	0.0334049	0.00179835	0.00190296	0.000329379	0.0074558	5.6551e-06	5.6551e-06	0.00320949	0.00979662	0.00123377
K9me2K14acK18acK23acK36me3	0.00175814	0.000681835	4.45426e-05	0.000332723	0.00495007	0.00109364	0.000266804	0.000488135	0.00165668	0.000391336	1.7761e-08	0.000229994	7.43546e-05	6.65546e-05	9.0061e-06	0.000124649	0.000135416	6.36195e-05	0.000378454	0.000240554	0.000211118	0.000996198	9.17619e-05	0.000129494	8.70582e-05	0.000329379	0.00140819	5.6551e-06	5.6551e-06	5.6551e-06	5.6551e-06	5.6551e-06
K9me1K14acK18acK23acK27me2K36me2	0.00685027	0.000681835	0.00636381	0.000170299	0.00339583	0.00109364	0.000266804	0.000488135	0.00165668	0.000391336	1.7761e-08	0.000229994	7.43546e-05	6.65546e-05	9.0061e-06	0.000124649	0.000135416	6.36195e-05	0.000378454	0.000240554	0.000211118	0.000996198	9.17619e-05	0.000129494	8.70582e-05	0.000329379	0.00332198	5.6551e-06	5.6551e-06	5.6551e-06	5.6551e-06	5.6551e-06
K9me1K14acK18acK23acK27me3K36me1	0.00500482	0.000681835	0.00337694	0.00795217	0.00010097	0.00109364	0.000266804	0.000488135	0.00165668	0.000391336	0.00607312	0.000229994	0.00309778	0.00718138	9.0061e-06	0.000124649	0.000135416	6.36195e-05	0.000378454	0.000240554	0.000211118	0.000996198	9.17619e-05	0.000129494	8.70582e-05	0.000329379	0.00326679	5.6551e-06	0.00327046	5.6551e-06	5.6551e-06	5.6551e-06
K9me2K14acK18acK23acK27me2K36me1	0.000788696	0.000681835	0.0105408	0.00245837	0.00010097	0.00109364	0.000266804	0.000488135	0.00165668	0.000391336	1.7761e-08	0.000229994	7.43546e-05	6.65546e-05	9.0061e-06	0.000124649	0.000135416	6.36195e-05	0.000378454	0.000240554	0.000211118	0.000996198	9.17619e-05	0.000129494	8.70582e-05	0.000329379	0.00275758	5.6551e-06	5.6551e-06	5.6551e-06	5.6551e-06	5.6551e-06
K4me1K9me1K14acK18acK23acK27me1K36me3	0.00211618	0.000681835	0.0011687	0.000477938	0.00010097	0.00109364	0.000266804	0.000488135	0.00165668	0.000391336	0.00111685	0.000229994	0.000149022	0.00201451	0.0017483	0.00363232	0.000135416	0.0041349	0.00149133	0.000240554	0.000211118	0.000996198	9.17619e-05	0.000129494	8.70582e-05	0.000329379	0.000752564	5.6551e-06	0.00100574	0.00231464	5.6551e-06	5.6551e-06
K9me2K14acK18acK23acK27me1K36me3	0.0189362	0.000681835	0.0303021	0.00409895	0.00315331	0.00109364	0.000266804	0.000488135	0.00165668	0.000391336	0.00694818	0.000229994	0.00490654	0.0158713	0.0120846	0.0197237	0.000135416	0.00724784	0.000378454	0.000240554	0.000211118	0.000996198	9.17619e-05	0.000129494	8.70582e-05	0.000329379	0.0112981	5.6551e-06	0.00796213	0.00674288	5.6551e-06	5.6551e-06
K9me2K14acK18acK23acK27me2K36me2	0.0167019	0.00309357	0.00432041	0.00620732	0.0201239	0.0025043	0.0228987	0.000488135	0.00165668	0.0137908	0.00461906	0.000229994	0.0206687	0.00657987	0.00103712	0.0264691	0.00699559	0.00583002	0.00779905	0.000240554	0.000211118	0.000996198	9.17619e-05	0.00749188	0.00234725	0.00339973	0.0100894	0.00783876	0.00658096	0.0117734	5.6551e-06	0.00441295
K9me3K14acK18acK23acK27me3K36me1	0.00250777	0.000681835	0.00415498	0.000170299	0.00609397	0.00109364	0.000266804	0.000488135	0.00165668	0.000391336	0.00112112	0.000229994	0.00318782	0.000403308	9.0061e-06	0.000124649	0.000135416	6.36195e-05	0.000378454	0.000240554	0.000211118	0.000996198	9.17619e-05	0.000129494	8.70582e-05	0.000329379	0.00255134	5.6551e-06	0.000942449	5.6551e-06	5.6551e-06	5.6551e-06
K9me3K18ac	0.00923859	0.00335453	0.189081	0.000170299	0.00010097	0.00109364	0.000266804	0.000488135	0.00165668	0.000391336	1.7761e-08	0.000229994	7.43546e-05	6.65546e-05	9.0061e-06	0.000124649	0.000135416	6.36195e-05	0.000378454	0.0512906	0.120751	0.000996198	0.0596537	0.0610088	0.00908927	0.000329379	0.0403348	5.6551e-06	5.6551e-06	5.6551e-06	0.0579238	0.023366
K9me1K36me1	0.0340041	0.0490126	0.0153033	0.034571	0.0128332	0.00109364	0.024364	0.000488135	0.0296203	0.117046	0.119512	0.112206	0.0871023	0.0724231	0.0544615	0.316823	0.175468	0.156466	0.320841	0.289399	0.130502	0.0645503	0.253136	0.373873	0.540284	0.0274068	0.0291448	0.0342061	0.0891409	0.2424	0.184397	0.313854
K9me2K18acK36me2	0.128996	0.0416447	0.113411	0.0139918	0.397968	0.0667472	0.754736	0.256706	0.305231	0.05683	0.0114747	0.215503	0.106785	0.118499	9.0061e-06	0.00451902	0.0495115	0.0608972	0.587255	0.128839	0.427967	0.000996198	0.0104643	0.104588	0.248201	0.000329379	0.139202	0.28805	0.0904524	0.175546	0.141818	0.117596
K9me3K27acK36me1	0.0052585	0.105655	0.023127	0.0518395	0.00010097	0.00109364	0.000266804	0.000488135	0.00165668	0.000391336	1.7761e-08	0.000229994	7.43546e-05	6.65546e-05	9.0061e-06	0.0352103	0.000135416	6.36195e-05	0.10103	0.0518934	0.000211118	0.000996198	0.0887955	0.0158584	8.70582e-05	0.220441	0.0371761	5.6551e-06	5.6551e-06	0.03406	0.0351722	0.0787663
K9acK23acK27me1	0.00233754	0.000681835	0.00237706	0.000170299	0.00214599	0.00109364	0.000266804	0.000488135	0.00165668	0.000391336	1.7761e-08	0.000229994	7.43546e-05	6.65546e-05	9.0061e-06	0.000124649	0.000135416	6.36195e-05	0.000378454	0.000240554	0.000211118	0.000996198	9.17619e-05	0.000129494	8.70582e-05	0.000329379	0.00137212	5.6551e-06	5.6551e-06	5.6551e-06	5.6551e-06	5.6551e-06
K18acK27me3K36me1	0.19156	0.000681835	0.370589	0.206953	0.0436955	0.00109364	0.000266804	0.000488135	0.00165668	0.000391336	1.7761e-08	0.000229994	7.43546e-05	6.65546e-05	9.0061e-06	0.000124649	0.000135416	6.36195e-05	0.000378454	0.000240554	0.000211118	0.000996198	9.17619e-05	0.0649297	0.170617	0.181243	0.162559	5.6551e-06	5.6551e-06	5.6551e-06	5.6551e-06	0.13893
K18acK27me1K36me1	0.120774	0.189109	0.0137899	0.205889	0.108801	0.00109364	0.00490918	0.0431264	0.109436	0.474338	0.0662497	0.14429	0.394518	0.156241	0.117767	0.0781975	0.0304895	0.129105	0.471456	0.17409	0.0606677	0.179253	0.525217	0.187368	0.0558913	0.000329379	0.127672	0.126362	0.175813	0.177312	0.234807	0.0810864
K9me1K14acK27me1K36me3	0.244318	0.0462844	0.1136	0.744512	0.18725	0.00109364	0.412516	0.344244	0.319379	0.618211	0.18425	0.000229994	0.0886095	0.521149	0.438977	0.469065	1.00597	0.342599	0.326351	0.357954	0.273778	1.50943	1.94663	0.612189	0.636677	0.0303007	0.267193	0.33887	0.246597	0.535997	1.02195	0.426389
K9me2K18acK27me3K36me2	0.0318683	0.0796151	4.45426e-05	0.000170299	0.00204307	0.00109364	0.000266804	0.000488135	0.00165668	0.000391336	1.7761e-08	0.000229994	7.43546e-05	6.65546e-05	9.0061e-06	0.0877611	0.0117701	0.00702567	0.000378454	0.000240554	0.000211118	0.000996198	9.17619e-05	0.000129494	8.70582e-05	0.000329379	0.0227053	5.6551e-06	5.6551e-06	0.0266392	5.6551e-06	5.6551e-06
K14acK23acK27me2K36me2	0.00893317	0.00638395	0.0134962	0.000642661	0.0316019	0.00109364	0.000266804	0.000488135	0.00165668	0.000391336	0.0178314	0.0194584	0.0857674	6.65546e-05	0.0511506	0.0424951	0.00344475	6.36195e-05	0.201453	0.000240554	0.000211118	0.000996198	9.17619e-05	0.235082	8.70582e-05	0.0379226	0.0122116	5.6551e-06	0.0348416	0.0618482	5.6551e-06	0.0910015
K9me2K14acK18acK36me1	0.00296177	0.00518223	4.45426e-05	0.000170299	0.00145396	0.00109364	0.000266804	0.000488135	0.00165668	0.000391336	1.7761e-08	0.000229994	7.43546e-05	6.65546e-05	9.0061e-06	0.000124649	0.000135416	6.36195e-05	0.000378454	0.000240554	0.000211118	0.000996198	9.17619e-05	0.000129494	8.70582e-05	0.000329379	0.00191959	5.6551e-06	5.6551e-06	5.6551e-06	5.6551e-06	5.6551e-06
K9me3K23acK27me1K36me1	0.00170525	0.0939516	0.171177	0.0230747	0.00010097	0.00109364	0.000266804	0.000488135	0.00165668	0.000391336	0.10654	0.000229994	0.00659725	0.000459035	0.00391598	0.0312867	0.000135416	0.0141055	0.000378454	0.000240554	0.000211118	0.000996198	9.17619e-05	0.00183802	0.0846126	0.000329379	0.0579818	5.6551e-06	0.0235024	0.0113481	5.6551e-06	0.0288169
K9me2K23acK27acK36me1	0.0561532	0.000681835	0.000898894	0.0097458	0.0854071	0.00109364	0.000266804	0.000488135	0.00165668	0.000391336	0.000308521	0.000229994	0.19451	0.0196605	9.0061e-06	0.0774543	0.000135416	6.36195e-05	0.0839095	0.000240554	0.000211118	0.000996198	9.17619e-05	0.000129494	8.70582e-05	0.000329379	0.030441	5.6551e-06	0.0428958	0.040341	5.6551e-06	5.6551e-06
K9me2K18acK23ac	0.00769733	0.00787416	4.45426e-05	0.0059575	0.172082	0.510944	0.000783891	0.0162066	0.00165668	0.000391336	1.7761e-08	0.000229994	7.43546e-05	6.65546e-05	9.0061e-06	0.128234	0.000135416	0.00111996	0.000378454	0.000381615	0.000211118	0.0575058	9.17619e-05	0.000129494	8.70582e-05	0.000329379	0.0387222	0.105587	5.6551e-06	0.0323384	0.0144719	5.6551e-06
K9acK14acK18acK27me1	0.00135706	0.00680444	0.001521	0.000170299	0.00010097	0.00109364	0.000266804	0.000488135	0.00165668	0.000391336	1.7761e-08	0.000229994	7.43546e-05	6.65546e-05	9.0061e-06	0.000124649	0.000135416	6.36195e-05	0.000378454	0.000240554	0.000211118	0.000996198	9.17619e-05	0.000129494	8.70582e-05	0.000329379	0.0019365	5.6551e-06	5.6551e-06	5.6551e-06	5.6551e-06	5.6551e-06
K23acK27me2K36me3	0.0376791	0.00764786	0.0366803	0.0143825	0.0160623	0.389343	0.046365	0.035868	0.123569	0.0199668	0.0832165	0.000229994	0.191311	0.0626381	0.0617484	0.0412013	0.345447	0.180472	0.000378454	0.0332311	0.0280254	0.167175	0.291287	0.33034	0.12004	0.107825	0.0224904	0.123022	0.0797828	0.14178	0.12993	0.186068
K14acK18acK23acK27me1	0.00794	0.00735684	0.0233591	0.0282708	0.0234243	0.00109364	0.000266804	0.000488135	0.00165668	0.000391336	1.7761e-08	0.000229994	7.43546e-05	6.65546e-05	9.0061e-06	0.000124649	0.000135416	6.36195e-05	0.000378454	0.000240554	0.000211118	0.000996198	9.17619e-05	0.000129494	8.70582e-05	0.000329379	0.0180702	5.6551e-06	5.6551e-06	5.6551e-06	5.6551e-06	5.6551e-06
K9me1K14acK23acK27me1K36me2	0.100532	0.0544889	0.0987766	0.0737614	0.0198553	0.0393222	0.000266804	0.0861249	0.0328717	0.0188392	1.7761e-08	0.0412152	0.187633	0.0386827	9.0061e-06	0.00462084	0.000135416	0.0387075	0.000378454	0.0888552	0.166429	0.000996198	0.185836	0.000129494	8.70582e-05	0.000329379	0.0694828	0.0354316	0.0535062	0.0108321	0.11028	5.6551e-06
K14acK27me3K36me3	0.101602	0.000681835	0.276818	0.245582	0.0314046	0.223845	0.000266804	0.0925919	0.296558	0.190371	0.126077	0.212252	0.264237	0.0586022	0.0115657	0.0133276	0.570226	0.210469	0.4432	0.000240554	0.520676	0.347644	0.119674	0.253281	0.122362	0.346186	0.131081	0.160673	0.134547	0.309306	0.246999	0.24061
K14acK27me3K36me2	0.115633	0.000681835	0.00327127	0.000170299	0.193148	0.171042	0.0239122	0.000488135	0.0536051	0.340516	1.7761e-08	0.208181	0.0825123	0.0465923	0.0602047	0.076267	0.251831	6.36195e-05	0.139531	0.166532	0.0820159	0.000996198	0.0475897	0.176853	0.0921296	0.0216705	0.0624106	0.117815	0.079498	0.116907	0.0740344	0.0968844
K9me3K18acK27me3K36me2	0.0431227	0.0229941	4.45426e-05	0.0184654	0.00010097	0.00109364	0.000266804	0.000488135	0.00165668	0.000391336	1.7761e-08	0.000229994	7.43546e-05	6.65546e-05	9.0061e-06	0.0232255	0.000135416	0.0126442	0.000378454	0.000240554	0.000211118	0.000996198	9.17619e-05	0.000129494	8.70582e-05	0.000329379	0.0169164	5.6551e-06	5.6551e-06	0.00896743	5.6551e-06	5.6551e-06
K9me2K18acK23acK27me2	0.0906168	0.000681835	0.0482975	0.000170299	0.00497734	0.00109364	0.000266804	0.000488135	0.00165668	0.000391336	1.7761e-08	0.000229994	0.000998119	0.0058065	0.0803513	0.0476528	0.0332968	6.36195e-05	0.249655	0.000240554	0.000211118	0.000996198	9.17619e-05	0.000129494	0.113479	0.248301	0.0287783	5.6551e-06	0.0174312	0.0826512	5.6551e-06	0.120593
K18acK23acK27me3K36me1	0.0465966	0.00806909	0.0436244	0.0457825	0.0331568	0.107613	0.000266804	0.168381	0.224358	0.000391336	1.7761e-08	0.000229994	7.43546e-05	6.65546e-05	9.0061e-06	0.000124649	0.000135416	6.36195e-05	0.000378454	0.0244222	0.0197582	0.000996198	0.00677904	0.000129494	8.70582e-05	0.000329379	0.0354459	0.100149	5.6551e-06	5.6551e-06	0.0127398	5.6551e-06
K4me1K9me1K14acK18acK27me3	7.89183e-05	0.000681835	4.45426e-05	0.00204094	0.00010097	0.00109364	0.000266804	0.000488135	0.00165668	0.000391336	1.7761e-08	0.000229994	7.43546e-05	6.65546e-05	9.0061e-06	0.000124649	0.000135416	6.36195e-05	0.000378454	0.000240554	0.000211118	0.000996198	9.17619e-05	0.000129494	8.70582e-05	0.000329379	0.000432879	5.6551e-06	5.6551e-06	5.6551e-06	5.6551e-06	5.6551e-06
K4me1K9me1K14acK23acK27me2K36me2	0.000440814	0.00100549	4.45426e-05	0.000170299	0.000330897	0.00400851	0.00268884	0.0081914	0.00165668	0.000391336	0.00237061	0.000229994	0.000708283	0.000265278	9.0061e-06	0.000793154	0.000135416	0.00303154	0.000378454	0.00164091	0.00427601	0.000996198	9.17619e-05	0.000689986	0.00267997	0.000329379	0.0003895	0.00297775	0.000668834	0.000956173	0.00147923	0.00112332
K4me1K23ac	0.00189769	0.000702104	0.000489556	0.000170299	0.00441526	0.00109364	0.000266804	0.000488135	0.00165668	0.000391336	1.7761e-08	0.000229994	0.00503194	0.00518323	0.0130643	0.000124649	0.000135416	6.36195e-05	0.000378454	0.000240554	0.000211118	0.000996198	9.17619e-05	0.000129494	8.70582e-05	0.000329379	0.00150092	5.6551e-06	0.0046559	5.6551e-06	5.6551e-06	5.6551e-06
K9me3K18acK23acK27me3K36me3	0.00648762	0.00781907	0.0117939	0.00300611	0.0121373	0.0122249	0.000266804	0.00752328	0.00165668	0.000950303	0.0080179	0.000229994	0.00599812	0.0175866	0.00455645	0.000933107	0.0155638	0.00575847	0.0275877	0.000240554	0.000211118	0.000996198	9.17619e-05	0.00893876	0.013921	0.000329379	0.00824881	0.0041397	0.00723181	0.0124608	5.6551e-06	0.00761993
K9me2K14acK18ac	0.0230659	0.000681835	0.0575726	0.000170299	0.172954	0.0748297	0.0139347	0.000488135	0.00165668	0.0916287	0.0237417	0.000229994	0.000950264	0.00977301	9.0061e-06	0.0600887	0.428275	0.247232	0.00743322	0.000240554	0.000211118	0.000996198	9.17619e-05	0.000129494	8.70582e-05	0.000329379	0.0507185	0.0360786	0.00689299	0.185757	5.6551e-06	5.6551e-06
K18acK23acK27me2	0.00438051	0.000681835	0.222555	0.0431091	0.0516849	0.0604336	0.0245738	0.160332	0.00165668	0.0364411	0.238672	0.0370207	0.0793148	0.00420991	0.204285	0.000124649	0.0254111	6.36195e-05	0.0322147	0.195084	0.143853	0.106317	9.17619e-05	0.000129494	8.70582e-05	0.000329379	0.0643458	0.0563561	0.1127	0.0144065	0.111314	5.6551e-06
K14acK23acK27me3	0.0761124	0.0149308	0.122474	0.161805	0.00010097	0.0300528	0.000266804	0.0818468	0.00165668	0.126023	0.0644062	0.0234521	7.43546e-05	0.0331831	0.0235876	0.000124649	0.000135416	6.36195e-05	0.000378454	0.000240554	0.000211118	0.000996198	9.17619e-05	0.000129494	8.70582e-05	0.000329379	0.0750645	0.0475846	0.0289258	5.6551e-06	5.6551e-06	5.6551e-06
K4me1K9me1K14acK23acK27me3	0.091223	0.000681835	0.000416878	0.000170299	0.0070259	0.00109364	0.000266804	0.000488135	0.00165668	0.000391336	1.7761e-08	0.000229994	7.43546e-05	6.65546e-05	9.0061e-06	0.000124649	0.0103908	0.00405725	0.000378454	0.000240554	0.000211118	0.000996198	9.17619e-05	0.000129494	8.70582e-05	0.000329379	0.0197332	5.6551e-06	5.6551e-06	0.00361201	5.6551e-06	5.6551e-06
K18acK27acK36me3	0.0426044	0.0128281	0.0147963	0.0134922	0.00010097	0.00109364	0.000266804	0.000488135	0.00165668	0.000391336	1.7761e-08	0.000229994	7.43546e-05	6.65546e-05	9.0061e-06	0.000124649	0.000135416	6.36195e-05	0.000378454	0.000240554	0.000211118	0.000996198	9.17619e-05	0.000129494	8.70582e-05	0.000329379	0.0167442	5.6551e-06	5.6551e-06	5.6551e-06	5.6551e-06	5.6551e-06
K9me2K18acK27me2K36me3	0.271067	0.000681835	0.00573667	0.123585	0.00759162	0.00109364	0.000266804	0.000488135	0.00165668	0.000391336	1.7761e-08	0.000229994	7.43546e-05	6.65546e-05	9.0061e-06	0.232207	0.000135416	6.36195e-05	0.12347	0.000240554	0.259	0.0067704	9.17619e-05	0.000129494	8.70582e-05	0.000329379	0.0815961	5.6551e-06	5.6551e-06	0.0889192	0.0664426	5.6551e-06
K9me2K14acK18acK36me2	0.0132078	0.0796742	4.45426e-05	0.00720659	0.00010097	0.00937614	0.0102414	0.0435904	0.00165668	0.000391336	0.0181038	0.0386189	0.00797041	0.018292	0.00993236	0.000124649	0.199756	0.015463	0.000378454	0.0764851	0.000211118	0.000996198	0.0201549	0.0114666	0.0343246	0.000329379	0.0200177	0.0126416	0.0185835	0.0538049	0.02416	0.0152637
K9me1K14acK18acK23ac	0.0043145	0.000681835	0.00823971	0.000170299	0.000200569	0.00109364	0.000266804	0.000488135	0.00165668	0.000391336	0.00657665	0.0171783	0.00364721	6.65546e-05	9.0061e-06	0.000124649	0.000135416	6.36195e-05	0.000378454	0.000240554	0.000211118	0.000996198	9.17619e-05	0.000129494	8.70582e-05	0.000329379	0.00255096	5.6551e-06	0.00548044	5.6551e-06	5.6551e-06	5.6551e-06
K9me2K14acK18acK27me3	0.00639405	0.000681835	0.00170365	0.000170299	0.0556934	0.00109364	0.000266804	0.000488135	0.00165668	0.000391336	1.7761e-08	0.000229994	7.43546e-05	6.65546e-05	9.0061e-06	0.00865781	0.000135416	0.00773221	0.000378454	0.000240554	0.000211118	0.000996198	9.17619e-05	0.000129494	8.70582e-05	0.000329379	0.0127582	5.6551e-06	5.6551e-06	0.00409751	5.6551e-06	5.6551e-06
K9me1K18acK27ac	7.89183e-05	0.245725	0.135735	0.0271588	0.00010097	0.00109364	0.000266804	0.000488135	0.00165668	0.000391336	1.7761e-08	0.000229994	7.43546e-05	6.65546e-05	9.0061e-06	0.000124649	0.0428312	6.36195e-05	0.0139877	0.0539086	0.0230815	0.000996198	9.17619e-05	0.000129494	8.70582e-05	0.000329379	0.0817237	5.6551e-06	5.6551e-06	0.0142047	0.0192475	5.6551e-06
K9me1K14acK18acK36me2	7.89183e-05	0.0125185	0.118627	0.000170299	0.00168538	0.00109364	0.0137721	0.0581555	0.00689866	0.0154556	1.7761e-08	0.000229994	7.43546e-05	6.65546e-05	9.0061e-06	0.0061051	0.000135416	0.0131711	0.000378454	0.00457051	0.000211118	0.000996198	0.0125107	0.000129494	8.70582e-05	0.000329379	0.0265662	0.0188564	5.6551e-06	0.00481904	0.00427029	5.6551e-06
K9me1K18acK27me3	7.89183e-05	0.0146624	0.276952	0.00103717	0.0557785	0.160285	0.0625196	0.060842	0.0200961	0.000391336	1.7761e-08	0.0920172	7.43546e-05	0.0911358	0.00632938	0.000124649	0.000135416	6.36195e-05	0.000378454	0.000240554	0.000211118	0.000996198	9.17619e-05	0.000129494	8.70582e-05	0.000329379	0.0696861	0.0607486	0.0378965	5.6551e-06	5.6551e-06	5.6551e-06
K9me3K14acK18ac	7.89183e-05	0.0115654	4.45426e-05	0.266673	0.000775772	0.00109364	0.000266804	0.000488135	0.00165668	0.000391336	1.7761e-08	0.000229994	7.43546e-05	6.65546e-05	9.0061e-06	0.000124649	0.0261383	0.000891859	0.000783016	0.0168636	0.000211118	0.000996198	0.0514501	0.0443035	8.70582e-05	0.00858625	0.0558027	5.6551e-06	5.6551e-06	0.00695328	0.0170784	0.0176299
K9me1K18acK23acK36me2	7.89183e-05	0.00208886	0.120035	0.121882	0.00010097	0.00109364	0.000266804	0.000488135	0.00165668	0.000391336	1.7761e-08	0.000229994	7.43546e-05	6.65546e-05	9.0061e-06	0.000124649	0.000135416	6.36195e-05	0.000378454	0.000240554	0.000211118	0.000996198	9.17619e-05	0.000129494	8.70582e-05	0.000329379	0.0488011	5.6551e-06	5.6551e-06	5.6551e-06	5.6551e-06	5.6551e-06
K9me2K14acK23acK27me1K36me2	7.89183e-05	0.0535966	0.0926114	0.0403491	0.260285	0.426188	0.401989	0.000488135	0.0991372	0.000391336	0.0313377	0.226701	0.131226	0.102116	0.23807	0.196085	0.000135416	0.247268	0.574293	0.123024	0.326411	0.246993	0.305937	0.000129494	0.169876	0.0335785	0.0893685	0.185463	0.14589	0.254412	0.250591	0.0678181
K9me2K18acK27me1K36me2	7.89183e-05	0.000681835	0.00898644	0.117491	0.0055272	0.00109364	0.000266804	0.000488135	0.00165668	0.000391336	1.7761e-08	0.000229994	7.43546e-05	6.65546e-05	9.0061e-06	0.000124649	0.113406	0.212461	0.000378454	0.000240554	0.000211118	0.000996198	9.17619e-05	0.000129494	8.70582e-05	0.000329379	0.0264008	5.6551e-06	5.6551e-06	0.0814667	5.6551e-06	5.6551e-06
K4me1K9me1K14acK23acK27ac	7.89183e-05	0.000681835	0.000298029	0.00674529	0.00109577	0.00109364	0.000266804	0.000488135	0.00165668	0.000391336	1.7761e-08	0.000229994	7.43546e-05	6.65546e-05	9.0061e-06	0.004191	0.0184965	0.00132337	0.000378454	0.000240554	0.000211118	0.000996198	9.17619e-05	0.0049456	0.00572508	0.00112551	0.00162782	5.6551e-06	5.6551e-06	0.00600273	5.6551e-06	0.00393206
K9me1K18acK27acK36me1	7.89183e-05	0.000681835	0.0509813	0.00152308	0.075721	0.00109364	0.000266804	0.000488135	0.00165668	0.000391336	1.7761e-08	0.000229994	7.43546e-05	6.65546e-05	9.0061e-06	0.000124649	0.000135416	6.36195e-05	0.000378454	0.000240554	0.000211118	0.000996198	9.17619e-05	0.0472431	0.0235374	0.000329379	0.0256451	5.6551e-06	5.6551e-06	5.6551e-06	5.6551e-06	0.0235935
K14acK23acK27acK36me1	7.89183e-05	0.000681835	4.45426e-05	0.000170299	0.00010097	0.195864	0.032575	0.0197851	0.00165668	0.0299982	1.7761e-08	0.000229994	7.43546e-05	6.65546e-05	9.0061e-06	0.000124649	0.0800129	0.0139672	0.121083	0.055019	0.292366	0.000996198	0.121354	0.0637901	0.13341	0.000329379	5.6551e-06	0.0556445	5.6551e-06	0.0537659	0.117185	0.0657334
K9me3K27ac	7.89183e-05	0.000681835	4.45426e-05	0.000170299	0.00010097	0.130854	0.0312814	0.00203669	0.00165668	0.241053	1.7761e-08	0.000229994	7.43546e-05	6.65546e-05	9.0061e-06	0.00857997	0.0124397	0.0082567	0.000378454	0.000240554	0.000211118	0.000996198	9.17619e-05	0.000129494	8.70582e-05	0.000329379	5.6551e-06	0.081045	5.6551e-06	0.00731909	5.6551e-06	5.6551e-06
K9me2K14acK27me1	7.89183e-05	0.000681835	4.45426e-05	0.000170299	0.00010097	0.0112464	0.143958	0.000488135	0.0129912	0.000391336	1.7761e-08	0.000229994	7.43546e-05	6.65546e-05	9.0061e-06	0.748854	0.770044	0.764588	2.13798	0.000240554	0.00445791	0.954607	9.17619e-05	0.187887	0.429555	0.000329379	5.6551e-06	0.0336391	5.6551e-06	1.10537	0.239766	0.205814
K9me2K14acK18acK27me1	7.89183e-05	0.000681835	4.45426e-05	0.000170299	0.00010097	0.0111773	0.000266804	0.000488135	0.0108535	0.0061183	1.7761e-08	0.000229994	7.43546e-05	6.65546e-05	9.0061e-06	0.000124649	0.000135416	6.36195e-05	0.000378454	0.000240554	0.000211118	0.000996198	9.17619e-05	0.000129494	8.70582e-05	0.000329379	5.6551e-06	0.00562981	5.6551e-06	5.6551e-06	5.6551e-06	5.6551e-06
K9me1K18acK23acK27me2K36me2	7.89183e-05	0.000681835	4.45426e-05	0.000170299	0.00010097	0.0222497	0.0429311	0.0721679	0.00165668	0.13731	0.111383	0.000229994	0.052476	0.000550465	0.0124044	0.000124649	0.000135416	6.36195e-05	0.000378454	0.000240554	0.000211118	0.000996198	9.17619e-05	0.0795953	8.70582e-05	0.0178624	5.6551e-06	0.0549318	0.0353628	5.6551e-06	5.6551e-06	0.0324859
K14acK27me3	7.89183e-05	0.000681835	4.45426e-05	0.000170299	0.00010097	0.00109364	0.0178765	0.00552453	0.0992361	0.180169	1.7761e-08	0.000229994	7.43546e-05	6.65546e-05	9.0061e-06	0.000124649	0.000135416	6.36195e-05	0.000378454	0.142135	0.000211118	0.000996198	0.65947	0.000129494	0.00782718	0.0646278	5.6551e-06	0.0605612	5.6551e-06	5.6551e-06	0.200401	0.0241517
K9me1K14acK27me1K36me2	7.89183e-05	0.000681835	4.45426e-05	0.000170299	0.00010097	0.00109364	0.0411945	0.000488135	0.785987	0.321414	0.0152146	0.259267	0.0158512	6.65546e-05	9.0061e-06	0.000124649	0.000135416	6.36195e-05	0.000378454	0.000240554	0.000211118	0.000996198	9.17619e-05	0.000129494	8.70582e-05	0.000329379	5.6551e-06	0.229719	0.0580665	5.6551e-06	5.6551e-06	5.6551e-06
K9me1K27me2	7.89183e-05	0.000681835	4.45426e-05	0.000170299	0.00010097	0.00109364	0.0625994	0.0682046	0.0705473	0.0178901	0.890373	0.000229994	0.115714	0.102878	0.0558096	0.137389	0.000135416	0.0933554	0.000378454	0.308461	0.209821	0.000996198	9.17619e-05	0.000129494	8.70582e-05	0.000329379	5.6551e-06	0.0438483	0.232955	0.0576861	0.12957	5.6551e-06
K9me1K18acK36me3	7.89183e-05	0.000681835	4.45426e-05	0.000170299	0.00010097	0.00109364	0.337651	0.0503917	0.00165668	0.00574584	1.7761e-08	0.000229994	7.43546e-05	6.65546e-05	9.0061e-06	0.000124649	0.000135416	6.36195e-05	0.000378454	0.000240554	0.000211118	0.000996198	9.17619e-05	0.000129494	8.70582e-05	0.000329379	5.6551e-06	0.0787577	5.6551e-06	5.6551e-06	5.6551e-06	5.6551e-06
K9me1K27me3	7.89183e-05	0.000681835	4.45426e-05	0.000170299	0.00010097	0.00109364	0.000266804	0.000488135	0.00165668	0.000391336	0.708689	0.000229994	0.0117526	6.65546e-05	0.00183533	0.000124649	0.000135416	0.00602826	0.00470037	0.000240554	0.000211118	0.000996198	9.17619e-05	0.000129494	8.70582e-05	0.000329379	5.6551e-06	5.6551e-06	0.144455	0.00268216	5.6551e-06	5.6551e-06
K27me2K36me3	7.89183e-05	0.000681835	4.45426e-05	0.000170299	0.00010097	0.00109364	0.000266804	0.000488135	0.00165668	0.000391336	0.0349226	0.000229994	7.43546e-05	0.00263763	0.504181	0.241497	0.000135416	0.00170909	0.000378454	0.000240554	0.000211118	0.000996198	9.17619e-05	0.000129494	8.70582e-05	0.000329379	5.6551e-06	5.6551e-06	0.108348	0.0608015	5.6551e-06	5.6551e-06
K18acK23acK36me1	7.89183e-05	0.000681835	4.45426e-05	0.000170299	0.00010097	0.00109364	0.000266804	0.000488135	0.00165668	0.000391336	0.153918	0.0176158	7.43546e-05	0.081555	0.0143507	0.000124649	0.000135416	6.36195e-05	0.000378454	0.000240554	0.000211118	0.000996198	9.17619e-05	0.000129494	8.70582e-05	0.000329379	5.6551e-06	5.6551e-06	0.053488	5.6551e-06	5.6551e-06	5.6551e-06
K9me2K18acK27me1K36me3	7.89183e-05	0.000681835	4.45426e-05	0.000170299	0.00010097	0.00109364	0.000266804	0.000488135	0.00165668	0.000391336	0.0575659	0.000229994	0.00262575	6.65546e-05	0.0393855	0.000124649	0.000135416	6.36195e-05	0.000378454	0.000240554	0.000211118	0.000996198	9.17619e-05	0.000129494	8.70582e-05	0.000329379	5.6551e-06	5.6551e-06	0.0199154	5.6551e-06	5.6551e-06	5.6551e-06
K4me1K9me1K18acK23acK36me1	7.89183e-05	0.000681835	4.45426e-05	0.000170299	0.00010097	0.00109364	0.000266804	0.000488135	0.00165668	0.000391336	0.00968708	0.000229994	7.43546e-05	0.010228	0.000321037	0.000369966	0.000135416	0.0419398	0.0654903	0.000240554	0.000211118	0.000996198	9.17619e-05	0.00247489	0.0110443	0.0202151	5.6551e-06	5.6551e-06	0.00404723	0.02695	5.6551e-06	0.0112448
K9me2K14acK36me1	7.89183e-05	0.000681835	4.45426e-05	0.000170299	0.00010097	0.00109364	0.000266804	0.000488135	0.00165668	0.000391336	0.0439436	0.000229994	0.0643182	6.65546e-05	0.0066551	0.0917377	0.0772671	0.234553	0.000378454	0.419658	1.00395	0.000996198	0.291742	0.128411	8.70582e-05	0.452022	5.6551e-06	5.6551e-06	0.0229834	0.10089	0.428837	0.193477
K4me1K23acK27ac	7.89183e-05	0.000681835	4.45426e-05	0.000170299	0.00010097	0.00109364	0.000266804	0.000488135	0.00165668	0.000391336	0.00222678	0.000229994	0.00041425	6.65546e-05	0.000261173	0.000124649	0.000135416	6.36195e-05	0.000378454	0.000240554	0.000211118	0.000996198	9.17619e-05	0.000129494	8.70582e-05	0.000329379	5.6551e-06	5.6551e-06	0.00058044	5.6551e-06	5.6551e-06	5.6551e-06
K14acK18acK27me2K36me3	7.89183e-05	0.000681835	4.45426e-05	0.000170299	0.00010097	0.00109364	0.000266804	0.000488135	0.00165668	0.000391336	0.00606526	0.000229994	7.43546e-05	0.00119596	0.0065568	0.000124649	0.000135416	6.36195e-05	0.000378454	0.000240554	0.000211118	0.000996198	9.17619e-05	0.000129494	8.70582e-05	0.000329379	5.6551e-06	5.6551e-06	0.0027636	5.6551e-06	5.6551e-06	5.6551e-06
K9me1K18acK23acK27me2	7.89183e-05	0.000681835	4.45426e-05	0.000170299	0.00010097	0.00109364	0.000266804	0.000488135	0.00165668	0.000391336	0.00712831	0.0591828	0.027158	6.65546e-05	0.00716629	0.000124649	0.000135416	6.36195e-05	0.000378454	0.000240554	0.000211118	0.000996198	9.17619e-05	0.000129494	8.70582e-05	0.000329379	5.6551e-06	5.6551e-06	0.0201271	5.6551e-06	5.6551e-06	5.6551e-06
K9me3K14acK23acK27me2K36me2	7.89183e-05	0.000681835	4.45426e-05	0.000170299	0.00010097	0.00109364	0.000266804	0.000488135	0.00165668	0.000391336	0.000162803	0.000229994	7.43546e-05	6.65546e-05	0.0270146	0.00175772	0.0514707	0.0149342	0.000378454	0.000240554	0.000211118	0.000996198	9.17619e-05	0.000129494	8.70582e-05	0.000329379	5.6551e-06	5.6551e-06	0.00548149	0.0170407	5.6551e-06	5.6551e-06
K4me1K14acK18acK23acK27acK36me1	7.89183e-05	0.000681835	4.45426e-05	0.000170299	0.00010097	0.00109364	0.000266804	0.000488135	0.00165668	0.000391336	0.0005077	0.000229994	7.43546e-05	0.000301129	5.3536e-05	0.000124649	0.000135416	6.36195e-05	0.000378454	0.000240554	0.000211118	0.000996198	9.17619e-05	0.000129494	8.70582e-05	0.000329379	5.6551e-06	5.6551e-06	0.000172473	5.6551e-06	5.6551e-06	5.6551e-06
K9me1K18acK23ac	7.89183e-05	0.000681835	4.45426e-05	0.000170299	0.00010097	0.00109364	0.000266804	0.000488135	0.00165668	0.000391336	0.221072	0.0516979	7.43546e-05	0.00197799	0.00210343	0.000124649	0.000135416	6.36195e-05	0.000378454	0.000240554	0.000211118	0.000996198	9.17619e-05	0.000129494	8.70582e-05	0.000329379	5.6551e-06	5.6551e-06	0.0553703	5.6551e-06	5.6551e-06	5.6551e-06
K9me3K18acK27me1K36me1	7.89183e-05	0.000681835	4.45426e-05	0.000170299	0.00010097	0.00109364	0.000266804	0.000488135	0.00165668	0.000391336	1.7761e-08	0.00425667	7.43546e-05	0.0740917	0.269235	0.000124649	0.000135416	6.36195e-05	0.000378454	0.0517293	0.0458366	0.000996198	9.17619e-05	0.000129494	8.70582e-05	0.000329379	5.6551e-06	5.6551e-06	0.0695167	5.6551e-06	0.0243915	5.6551e-06
K9me1K23acK27me1K36me2	7.89183e-05	0.000681835	4.45426e-05	0.000170299	0.00010097	0.00109364	0.000266804	0.000488135	0.00165668	0.000391336	1.7761e-08	0.0590456	0.00618883	0.0187248	9.0061e-06	0.000124649	0.000135416	6.36195e-05	0.000378454	0.000240554	0.000211118	0.000996198	9.17619e-05	0.000129494	8.70582e-05	0.000329379	5.6551e-06	5.6551e-06	0.0167918	5.6551e-06	5.6551e-06	5.6551e-06
K9me1K14acK18acK23acK27me1	7.89183e-05	0.000681835	4.45426e-05	0.000170299	0.00010097	0.00109364	0.000266804	0.000488135	0.00165668	0.000391336	1.7761e-08	0.145529	0.000835043	6.65546e-05	0.00559904	0.0107251	0.000135416	0.00308616	0.000378454	0.000240554	0.000211118	0.000996198	9.17619e-05	0.000129494	8.70582e-05	0.000329379	5.6551e-06	5.6551e-06	0.0303926	0.00345281	5.6551e-06	5.6551e-06
K18acK23acK27acK36me1	7.89183e-05	0.000681835	4.45426e-05	0.000170299	0.00010097	0.00109364	0.000266804	0.000488135	0.00165668	0.000391336	1.7761e-08	0.0277323	7.43546e-05	0.0218486	0.0704927	0.0390273	0.0203118	0.0122065	0.000378454	0.000240554	0.000211118	0.000996198	9.17619e-05	0.000129494	0.176917	0.172194	5.6551e-06	5.6551e-06	0.0240147	0.0178864	5.6551e-06	0.11637
K9me2K18acK23acK27ac	7.89183e-05	0.000681835	4.45426e-05	0.000170299	0.00010097	0.00109364	0.000266804	0.000488135	0.00165668	0.000391336	1.7761e-08	0.00540601	7.43546e-05	0.0775898	0.0257886	0.000124649	0.210158	6.36195e-05	0.00789527	0.000240554	0.000211118	0.000996198	9.17619e-05	0.000129494	8.70582e-05	0.000329379	5.6551e-06	5.6551e-06	0.0217569	0.0545134	5.6551e-06	5.6551e-06
K9me2K14acK18acK36me3	7.89183e-05	0.000681835	4.45426e-05	0.000170299	0.00010097	0.00109364	0.000266804	0.000488135	0.00165668	0.000391336	1.7761e-08	0.0222799	0.00167364	0.142724	0.0407491	0.000124649	0.000135416	6.36195e-05	0.000378454	0.000240554	0.000211118	0.000996198	9.17619e-05	0.000129494	8.70582e-05	0.000329379	5.6551e-06	5.6551e-06	0.0414854	5.6551e-06	5.6551e-06	5.6551e-06
K9me3K14acK36me2	7.89183e-05	0.000681835	4.45426e-05	0.000170299	0.00010097	0.00109364	0.000266804	0.000488135	0.00165668	0.000391336	1.7761e-08	0.000229994	0.0769221	0.036722	0.405752	0.416958	0.280362	0.211716	0.000378454	0.000240554	0.000211118	0.000996198	9.17619e-05	0.0335099	0.187721	0.000329379	5.6551e-06	5.6551e-06	0.103879	0.227259	5.6551e-06	0.0737436
K9me1K14acK36me3	7.89183e-05	0.000681835	4.45426e-05	0.000170299	0.00010097	0.00109364	0.000266804	0.000488135	0.00165668	0.000391336	1.7761e-08	0.000229994	0.0176731	0.0190564	0.140455	0.000124649	0.000135416	6.36195e-05	0.000378454	0.000240554	0.000211118	0.0918021	0.0325338	0.000129494	8.70582e-05	0.000329379	5.6551e-06	5.6551e-06	0.0354369	5.6551e-06	0.031084	5.6551e-06
K4me1K9me1K14acK27me2K36me3	7.89183e-05	0.000681835	4.45426e-05	0.000170299	0.00010097	0.00109364	0.000266804	0.000488135	0.00165668	0.000391336	1.7761e-08	0.000229994	0.000973855	0.000116733	0.000301103	0.000124649	0.000135416	6.36195e-05	0.000378454	0.0072579	0.000211118	0.000996198	0.00059566	0.000129494	8.70582e-05	0.000329379	5.6551e-06	5.6551e-06	0.000278338	5.6551e-06	0.00196339	5.6551e-06
K9me2K14acK18acK27me1K36me3	7.89183e-05	0.000681835	4.45426e-05	0.000170299	0.00010097	0.00109364	0.000266804	0.000488135	0.00165668	0.000391336	1.7761e-08	0.000229994	0.0584759	0.0409835	0.00404253	0.00575246	0.000135416	0.0140171	0.000378454	0.000240554	0.000211118	0.000996198	9.17619e-05	0.000129494	8.70582e-05	0.000329379	5.6551e-06	5.6551e-06	0.0207004	0.00494238	5.6551e-06	5.6551e-06
K4me1K9me1K14acK18acK23acK36me1	7.89183e-05	0.000681835	4.45426e-05	0.000170299	0.00010097	0.00109364	0.000266804	0.000488135	0.00165668	0.000391336	1.7761e-08	0.000229994	0.00631034	6.65546e-05	0.00324964	0.000229091	0.000906126	0.00370927	0.000378454	0.000240554	0.000211118	0.000996198	9.17619e-05	0.000129494	8.70582e-05	0.000329379	5.6551e-06	5.6551e-06	0.00192531	0.00121112	5.6551e-06	5.6551e-06
K9me3K14acK23acK36me1	7.89183e-05	0.000681835	4.45426e-05	0.000170299	0.00010097	0.00109364	0.000266804	0.000488135	0.00165668	0.000391336	1.7761e-08	0.000229994	0.0066368	0.0461635	0.00179555	0.0220004	0.231225	6.36195e-05	0.183359	0.000240554	0.000211118	0.000996198	9.17619e-05	0.000129494	8.70582e-05	0.000329379	5.6551e-06	5.6551e-06	0.0109192	0.109146	5.6551e-06	5.6551e-06
K4me1K9me1K18acK23acK27me2K36me3	7.89183e-05	0.000681835	4.45426e-05	0.000170299	0.00010097	0.00109364	0.000266804	0.000488135	0.00165668	0.000391336	1.7761e-08	0.000229994	7.43546e-05	0.00147333	9.0061e-06	0.000124649	0.000135416	6.36195e-05	0.000378454	0.000240554	0.000211118	0.000996198	9.17619e-05	0.000129494	8.70582e-05	0.000329379	5.6551e-06	5.6551e-06	0.000311337	5.6551e-06	5.6551e-06	5.6551e-06
K9me2K18acK23acK27me2K36me3	7.89183e-05	0.000681835	4.45426e-05	0.000170299	0.00010097	0.00109364	0.000266804	0.000488135	0.00165668	0.000391336	1.7761e-08	0.000229994	0.00323996	0.00967811	0.00647642	0.0246213	0.000135416	0.0250688	0.000378454	0.0109484	0.0253377	0.000996198	9.17619e-05	0.000129494	8.70582e-05	0.000329379	5.6551e-06	5.6551e-06	0.0038789	0.0124225	0.00907151	5.6551e-06
K9me3K14acK23acK27acK36me1	7.89183e-05	0.000681835	4.45426e-05	0.000170299	0.00010097	0.00109364	0.000266804	0.000488135	0.00165668	0.000391336	1.7761e-08	0.000229994	0.0251281	0.0241162	0.00775091	0.0676808	0.0574461	0.0375854	0.0541815	0.000240554	0.0437462	0.000996198	0.001193	0.0115194	0.0143768	0.0105111	5.6551e-06	5.6551e-06	0.011399	0.0542234	0.0112348	0.0121358
K9me2K14acK23acK27me3K36me2	7.89183e-05	0.000681835	4.45426e-05	0.000170299	0.00010097	0.00109364	0.000266804	0.000488135	0.00165668	0.000391336	1.7761e-08	0.000229994	0.00125871	0.0153594	0.0127952	0.068274	0.000135416	0.0323578	0.000378454	0.000240554	0.000211118	0.000996198	9.17619e-05	0.000129494	8.70582e-05	0.000329379	5.6551e-06	5.6551e-06	0.00588265	0.025158	5.6551e-06	5.6551e-06
K4me1K9me1K14acK23acK27me2K36me3	7.89183e-05	0.000681835	4.45426e-05	0.000170299	0.00010097	0.00109364	0.000266804	0.000488135	0.00165668	0.000391336	1.7761e-08	0.000229994	0.000236624	0.00184588	0.0101833	0.0172199	0.00835582	0.000660613	0.000378454	0.00316165	0.0088246	0.000996198	9.17619e-05	0.000570088	0.00263578	0.000329379	5.6551e-06	5.6551e-06	0.00245316	0.0066537	0.00299656	0.00106862
K4me1K9ac	7.89183e-05	0.000681835	4.45426e-05	0.000170299	0.00010097	0.00109364	0.000266804	0.000488135	0.00165668	0.000391336	1.7761e-08	0.000229994	0.0106669	0.00449758	0.00428914	0.000124649	0.000135416	6.36195e-05	0.000378454	0.000240554	0.000211118	0.000996198	9.17619e-05	0.000129494	8.70582e-05	0.000329379	5.6551e-06	5.6551e-06	0.00389073	5.6551e-06	5.6551e-06	5.6551e-06
K4me1K9me1K27acK36me1	7.89183e-05	0.000681835	4.45426e-05	0.000170299	0.00010097	0.00109364	0.000266804	0.000488135	0.00165668	0.000391336	1.7761e-08	0.000229994	7.43546e-05	6.65546e-05	9.0061e-06	0.000745416	0.000135416	0.000747692	0.000378454	0.000240554	0.000211118	0.000996198	9.17619e-05	0.000129494	8.70582e-05	0.000329379	5.6551e-06	5.6551e-06	5.6551e-06	0.000373277	5.6551e-06	5.6551e-06
K9me3K23acK27me1	7.89183e-05	0.000681835	4.45426e-05	0.000170299	0.00010097	0.00109364	0.000266804	0.000488135	0.00165668	0.000391336	1.7761e-08	0.000229994	7.43546e-05	6.65546e-05	9.0061e-06	0.000982426	0.0874408	6.36195e-05	0.000378454	0.000240554	0.000211118	0.000996198	9.17619e-05	0.082509	0.0636886	0.00603591	5.6551e-06	5.6551e-06	5.6551e-06	0.0221058	5.6551e-06	0.0507445
K9acK27me1K36me1	7.89183e-05	0.000681835	4.45426e-05	0.000170299	0.00010097	0.00109364	0.000266804	0.000488135	0.00165668	0.000391336	1.7761e-08	0.000229994	7.43546e-05	6.65546e-05	9.0061e-06	0.00223489	0.000135416	6.36195e-05	0.0125845	0.000240554	0.000211118	0.000996198	9.17619e-05	0.00389787	8.70582e-05	0.00809188	5.6551e-06	5.6551e-06	5.6551e-06	0.00370484	5.6551e-06	0.00399658
K9acK27me1K36me3	7.89183e-05	0.000681835	4.45426e-05	0.000170299	0.00010097	0.00109364	0.000266804	0.000488135	0.00165668	0.000391336	1.7761e-08	0.000229994	7.43546e-05	6.65546e-05	9.0061e-06	0.0126904	0.000135416	0.0430964	0.000378454	0.000240554	0.000211118	0.000996198	9.17619e-05	0.000129494	8.70582e-05	0.000329379	5.6551e-06	5.6551e-06	5.6551e-06	0.0139467	5.6551e-06	5.6551e-06
K14acK27me2K36me1	7.89183e-05	0.000681835	4.45426e-05	0.000170299	0.00010097	0.00109364	0.000266804	0.000488135	0.00165668	0.000391336	1.7761e-08	0.000229994	7.43546e-05	6.65546e-05	9.0061e-06	0.0423775	0.000135416	0.121956	0.000378454	0.000240554	0.000211118	0.000996198	9.17619e-05	0.000129494	8.70582e-05	0.000329379	5.6551e-06	5.6551e-06	5.6551e-06	0.0410833	5.6551e-06	5.6551e-06
K9me3K14acK27me1	7.89183e-05	0.000681835	4.45426e-05	0.000170299	0.00010097	0.00109364	0.000266804	0.000488135	0.00165668	0.000391336	1.7761e-08	0.000229994	7.43546e-05	6.65546e-05	9.0061e-06	0.427776	0.522558	0.375283	0.000378454	0.249572	0.0257327	0.000996198	0.432362	0.0403963	0.00264904	0.00105035	5.6551e-06	5.6551e-06	5.6551e-06	0.331404	0.176917	0.0146986
K14acK23ac	7.89183e-05	0.000681835	4.45426e-05	0.000170299	0.00010097	0.00109364	0.000266804	0.000488135	0.00165668	0.000391336	1.7761e-08	0.000229994	7.43546e-05	6.65546e-05	9.0061e-06	0.091409	0.10853	6.36195e-05	0.000378454	0.000240554	0.0148223	0.000996198	0.0614202	0.0118167	0.0799065	0.000329379	5.6551e-06	5.6551e-06	5.6551e-06	0.0499848	0.0190606	0.0305744
K9acK27acK36me1	7.89183e-05	0.000681835	4.45426e-05	0.000170299	0.00010097	0.00109364	0.000266804	0.000488135	0.00165668	0.000391336	1.7761e-08	0.000229994	7.43546e-05	6.65546e-05	9.0061e-06	0.0201256	0.28217	0.0483013	0.000378454	0.000240554	0.000211118	0.000996198	9.17619e-05	0.000129494	8.70582e-05	0.000329379	5.6551e-06	5.6551e-06	5.6551e-06	0.0876492	5.6551e-06	5.6551e-06
K4me1K9me2K18acK36me1	7.89183e-05	0.000681835	4.45426e-05	0.000170299	0.00010097	0.00109364	0.000266804	0.000488135	0.00165668	0.000391336	1.7761e-08	0.000229994	7.43546e-05	6.65546e-05	9.0061e-06	0.00278349	0.00474462	6.36195e-05	0.000378454	0.000240554	0.000211118	0.000996198	9.17619e-05	0.000129494	8.70582e-05	0.000329379	5.6551e-06	5.6551e-06	5.6551e-06	0.00188203	5.6551e-06	5.6551e-06
K9me3K18acK27me1	7.89183e-05	0.000681835	4.45426e-05	0.000170299	0.00010097	0.00109364	0.000266804	0.000488135	0.00165668	0.000391336	1.7761e-08	0.000229994	7.43546e-05	6.65546e-05	9.0061e-06	0.0374845	0.000135416	0.0197386	0.0575598	0.000240554	0.000211118	0.000996198	9.17619e-05	0.000129494	8.70582e-05	0.000329379	5.6551e-06	5.6551e-06	5.6551e-06	0.0286957	5.6551e-06	5.6551e-06
K9me1K14acK27me1K36me1	7.89183e-05	0.000681835	4.45426e-05	0.000170299	0.00010097	0.00109364	0.000266804	0.000488135	0.00165668	0.000391336	1.7761e-08	0.000229994	7.43546e-05	6.65546e-05	9.0061e-06	0.26309	0.000135416	0.0323854	0.000378454	0.000240554	0.0992397	0.000996198	0.0843938	0.000129494	8.70582e-05	0.000329379	5.6551e-06	5.6551e-06	5.6551e-06	0.0738687	0.0459084	5.6551e-06
K18acK23acK27me1	7.89183e-05	0.000681835	4.45426e-05	0.000170299	0.00010097	0.00109364	0.000266804	0.000488135	0.00165668	0.000391336	1.7761e-08	0.000229994	7.43546e-05	6.65546e-05	9.0061e-06	0.193154	0.146504	0.0581305	0.000378454	0.000240554	0.000211118	0.000996198	9.17619e-05	0.000129494	8.70582e-05	0.000329379	5.6551e-06	5.6551e-06	5.6551e-06	0.099447	5.6551e-06	5.6551e-06
K9me3K14acK36me1	7.89183e-05	0.000681835	4.45426e-05	0.000170299	0.00010097	0.00109364	0.000266804	0.000488135	0.00165668	0.000391336	1.7761e-08	0.000229994	7.43546e-05	6.65546e-05	9.0061e-06	0.125575	0.291027	0.41997	0.7915	0.0672878	1.15256	0.000996198	9.17619e-05	0.131965	8.70582e-05	0.547854	5.6551e-06	5.6551e-06	5.6551e-06	0.407018	0.304961	0.226606
K14acK27acK36me2	7.89183e-05	0.000681835	4.45426e-05	0.000170299	0.00010097	0.00109364	0.000266804	0.000488135	0.00165668	0.000391336	1.7761e-08	0.000229994	7.43546e-05	6.65546e-05	9.0061e-06	0.048408	0.0955174	6.36195e-05	0.0605134	0.0962447	0.0434933	0.000996198	9.17619e-05	0.123176	8.70582e-05	0.0891317	5.6551e-06	5.6551e-06	5.6551e-06	0.0511097	0.0349345	0.0707691
K14acK27me2K36me3	7.89183e-05	0.000681835	4.45426e-05	0.000170299	0.00010097	0.00109364	0.000266804	0.000488135	0.00165668	0.000391336	1.7761e-08	0.000229994	7.43546e-05	6.65546e-05	9.0061e-06	0.0163806	0.000135416	0.0276357	0.000378454	0.187191	0.0632003	0.000996198	1.29836	0.000129494	8.70582e-05	0.000329379	5.6551e-06	5.6551e-06	5.6551e-06	0.0110041	0.387189	5.6551e-06
K9me3K18acK36me2	7.89183e-05	0.000681835	4.45426e-05	0.000170299	0.00010097	0.00109364	0.000266804	0.000488135	0.00165668	0.000391336	1.7761e-08	0.000229994	7.43546e-05	6.65546e-05	9.0061e-06	0.222422	0.000135416	0.00223268	0.957935	0.000240554	0.000211118	0.000996198	9.17619e-05	0.0472954	0.000183002	0.0855452	5.6551e-06	5.6551e-06	5.6551e-06	0.295647	5.6551e-06	0.0443412
K9me3K14acK27me2	7.89183e-05	0.000681835	4.45426e-05	0.000170299	0.00010097	0.00109364	0.000266804	0.000488135	0.00165668	0.000391336	1.7761e-08	0.000229994	7.43546e-05	6.65546e-05	9.0061e-06	0.49308	0.000135416	6.36195e-05	0.0168206	0.000240554	0.000211118	0.000996198	9.17619e-05	0.0770446	0.280993	0.671879	5.6551e-06	5.6551e-06	5.6551e-06	0.127475	5.6551e-06	0.343306
K4me1K9me1K14acK23ac	7.89183e-05	0.000681835	4.45426e-05	0.000170299	0.00010097	0.00109364	0.000266804	0.000488135	0.00165668	0.000391336	1.7761e-08	0.000229994	7.43546e-05	6.65546e-05	9.0061e-06	0.0209166	0.00986134	6.36195e-05	0.000378454	0.000240554	0.000211118	0.000996198	9.17619e-05	0.000129494	8.70582e-05	0.000329379	5.6551e-06	5.6551e-06	5.6551e-06	0.00769448	5.6551e-06	5.6551e-06
K4me1K9me1K14acK27acK36me1	7.89183e-05	0.000681835	4.45426e-05	0.000170299	0.00010097	0.00109364	0.000266804	0.000488135	0.00165668	0.000391336	1.7761e-08	0.000229994	7.43546e-05	6.65546e-05	9.0061e-06	0.0069618	0.000135416	6.36195e-05	0.00806784	0.000240554	0.000211118	0.000996198	9.17619e-05	0.000129494	8.70582e-05	0.000329379	5.6551e-06	5.6551e-06	5.6551e-06	0.00375741	5.6551e-06	5.6551e-06
K4me1K9me1K14acK27me3K36me2	7.89183e-05	0.000681835	4.45426e-05	0.000170299	0.00010097	0.00109364	0.000266804	0.000488135	0.00165668	0.000391336	1.7761e-08	0.000229994	7.43546e-05	6.65546e-05	9.0061e-06	0.00220295	0.00921764	0.0032275	0.000378454	0.000240554	0.000211118	0.000996198	9.17619e-05	0.000129494	8.70582e-05	0.000329379	5.6551e-06	5.6551e-06	5.6551e-06	0.00366202	5.6551e-06	5.6551e-06
K4me1K9me1K14acK27acK36me2	7.89183e-05	0.000681835	4.45426e-05	0.000170299	0.00010097	0.00109364	0.000266804	0.000488135	0.00165668	0.000391336	1.7761e-08	0.000229994	7.43546e-05	6.65546e-05	9.0061e-06	0.0107916	0.00388135	0.000226799	0.00548458	0.000240554	0.000211118	0.000996198	9.17619e-05	0.000129494	8.70582e-05	0.000329379	5.6551e-06	5.6551e-06	5.6551e-06	0.00509608	5.6551e-06	5.6551e-06
K4me1K9me1K14acK27me2K36me2	7.89183e-05	0.000681835	4.45426e-05	0.000170299	0.00010097	0.00109364	0.000266804	0.000488135	0.00165668	0.000391336	1.7761e-08	0.000229994	7.43546e-05	6.65546e-05	9.0061e-06	0.0112554	0.0205572	6.36195e-05	0.000378454	0.000240554	0.000211118	0.000996198	9.17619e-05	0.0121146	8.70582e-05	0.00264887	5.6551e-06	5.6551e-06	5.6551e-06	0.00795316	5.6551e-06	0.00492117
K4me1K9me2K14acK23acK27me1	7.89183e-05	0.000681835	4.45426e-05	0.000170299	0.00010097	0.00109364	0.000266804	0.000488135	0.00165668	0.000391336	1.7761e-08	0.000229994	7.43546e-05	6.65546e-05	9.0061e-06	0.00842543	0.000135416	0.00395123	0.00334371	0.000240554	0.000211118	0.000996198	9.17619e-05	0.000129494	8.70582e-05	0.000329379	5.6551e-06	5.6551e-06	5.6551e-06	0.00393009	5.6551e-06	5.6551e-06
K4me1K9me2K14acK23acK36me1	7.89183e-05	0.000681835	4.45426e-05	0.000170299	0.00010097	0.00109364	0.000266804	0.000488135	0.00165668	0.000391336	1.7761e-08	0.000229994	7.43546e-05	6.65546e-05	9.0061e-06	0.00479438	0.00594547	0.00415295	0.000378454	0.000240554	0.000211118	0.000996198	9.17619e-05	0.000129494	8.70582e-05	0.000329379	5.6551e-06	5.6551e-06	5.6551e-06	0.0037232	5.6551e-06	5.6551e-06
K9me3K14acK27me2K36me2	7.89183e-05	0.000681835	4.45426e-05	0.000170299	0.00010097	0.00109364	0.000266804	0.000488135	0.00165668	0.000391336	1.7761e-08	0.000229994	7.43546e-05	6.65546e-05	9.0061e-06	0.0340729	0.000135416	6.36195e-05	0.0354994	0.000240554	0.000211118	0.000996198	9.17619e-05	0.000129494	8.70582e-05	0.000329379	5.6551e-06	5.6551e-06	5.6551e-06	0.0173931	5.6551e-06	5.6551e-06
K4me1K9me1K14acK23acK36me2	7.89183e-05	0.000681835	4.45426e-05	0.000170299	0.00010097	0.00109364	0.000266804	0.000488135	0.00165668	0.000391336	1.7761e-08	0.000229994	7.43546e-05	6.65546e-05	9.0061e-06	0.000329399	0.0162433	0.000302894	0.0124317	0.000240554	0.000211118	0.000996198	9.17619e-05	0.000129494	8.70582e-05	0.000329379	5.6551e-06	5.6551e-06	5.6551e-06	0.00732682	5.6551e-06	5.6551e-06
K9me3K23ac	7.89183e-05	0.000681835	4.45426e-05	0.000170299	0.00010097	0.00109364	0.000266804	0.000488135	0.00165668	0.000391336	1.7761e-08	0.000229994	7.43546e-05	6.65546e-05	9.0061e-06	0.0139799	0.000135416	0.056288	0.000378454	0.000240554	0.000211118	0.000996198	9.17619e-05	0.000129494	8.70582e-05	0.000329379	5.6551e-06	5.6551e-06	5.6551e-06	0.017567	5.6551e-06	5.6551e-06
K4me1K9me1K18acK27acK36me2	7.89183e-05	0.000681835	4.45426e-05	0.000170299	0.00010097	0.00109364	0.000266804	0.000488135	0.00165668	0.000391336	1.7761e-08	0.000229994	7.43546e-05	6.65546e-05	9.0061e-06	0.00118312	0.00283895	6.36195e-05	0.000378454	0.000240554	0.000211118	0.000996198	9.17619e-05	0.000129494	8.70582e-05	0.000329379	5.6551e-06	5.6551e-06	5.6551e-06	0.00100552	5.6551e-06	5.6551e-06
K18acK36me2	7.89183e-05	0.000681835	4.45426e-05	0.000170299	0.00010097	0.00109364	0.000266804	0.000488135	0.00165668	0.000391336	1.7761e-08	0.000229994	7.43546e-05	6.65546e-05	9.0061e-06	0.0120231	0.000135416	0.0561668	0.000378454	0.000240554	0.000211118	0.000996198	9.17619e-05	0.000129494	8.70582e-05	0.000329379	5.6551e-06	5.6551e-06	5.6551e-06	0.0170475	5.6551e-06	5.6551e-06
K23acK27me2	7.89183e-05	0.000681835	4.45426e-05	0.000170299	0.00010097	0.00109364	0.000266804	0.000488135	0.00165668	0.000391336	1.7761e-08	0.000229994	7.43546e-05	6.65546e-05	9.0061e-06	0.0781416	0.000135416	0.0135709	0.000378454	0.000240554	0.0687665	0.0997013	0.0509438	0.000129494	8.70582e-05	0.000329379	5.6551e-06	5.6551e-06	5.6551e-06	0.0229281	0.0548529	5.6551e-06
K4me1K9me1K23acK36me2	7.89183e-05	0.000681835	4.45426e-05	0.000170299	0.00010097	0.00109364	0.000266804	0.000488135	0.00165668	0.000391336	1.7761e-08	0.000229994	7.43546e-05	6.65546e-05	9.0061e-06	0.00137056	0.000135416	0.00445756	0.000378454	0.000240554	0.000211118	0.000996198	9.17619e-05	0.000129494	8.70582e-05	0.000329379	5.6551e-06	5.6551e-06	5.6551e-06	0.00145703	5.6551e-06	5.6551e-06
K9me1K23acK27me1K36me1	7.89183e-05	0.000681835	4.45426e-05	0.000170299	0.00010097	0.00109364	0.000266804	0.000488135	0.00165668	0.000391336	1.7761e-08	0.000229994	7.43546e-05	6.65546e-05	9.0061e-06	0.0505167	0.000135416	0.0159382	0.000378454	0.00818884	0.000211118	0.237376	9.17619e-05	0.000129494	8.70582e-05	0.000329379	5.6551e-06	5.6551e-06	5.6551e-06	0.0166137	0.0613912	5.6551e-06
K9me3K23acK36me2	7.89183e-05	0.000681835	4.45426e-05	0.000170299	0.00010097	0.00109364	0.000266804	0.000488135	0.00165668	0.000391336	1.7761e-08	0.000229994	7.43546e-05	6.65546e-05	9.0061e-06	0.0358874	0.000135416	6.36195e-05	0.00439441	0.306882	0.119531	0.000996198	9.17619e-05	0.000129494	0.0478426	0.00880579	5.6551e-06	5.6551e-06	5.6551e-06	0.0100705	0.106603	0.0188828
K9me3K27acK36me2	7.89183e-05	0.000681835	4.45426e-05	0.000170299	0.00010097	0.00109364	0.000266804	0.000488135	0.00165668	0.000391336	1.7761e-08	0.000229994	7.43546e-05	6.65546e-05	9.0061e-06	0.0615955	0.000135416	0.0119896	0.000378454	0.000240554	0.000211118	0.000996198	9.17619e-05	0.000129494	8.70582e-05	0.000329379	5.6551e-06	5.6551e-06	5.6551e-06	0.0183963	5.6551e-06	5.6551e-06
K9me1K23acK27acK36me2	7.89183e-05	0.000681835	4.45426e-05	0.000170299	0.00010097	0.00109364	0.000266804	0.000488135	0.00165668	0.000391336	1.7761e-08	0.000229994	7.43546e-05	6.65546e-05	9.0061e-06	0.0151572	0.000135416	0.0369491	0.000378454	0.000240554	0.000211118	0.000996198	9.17619e-05	0.000129494	8.70582e-05	0.000329379	5.6551e-06	5.6551e-06	5.6551e-06	0.0130266	5.6551e-06	5.6551e-06
K9me3K18acK23acK36me1	7.89183e-05	0.000681835	4.45426e-05	0.000170299	0.00010097	0.00109364	0.000266804	0.000488135	0.00165668	0.000391336	1.7761e-08	0.000229994	7.43546e-05	6.65546e-05	9.0061e-06	0.00310225	0.032847	6.36195e-05	0.000378454	0.000240554	0.000211118	0.000996198	9.17619e-05	0.000129494	8.70582e-05	0.000329379	5.6551e-06	5.6551e-06	5.6551e-06	0.00898732	5.6551e-06	5.6551e-06
K4me1K9me1K23acK27me2K36me3	7.89183e-05	0.000681835	4.45426e-05	0.000170299	0.00010097	0.00109364	0.000266804	0.000488135	0.00165668	0.000391336	1.7761e-08	0.000229994	7.43546e-05	6.65546e-05	9.0061e-06	0.000245043	0.000135416	7.55678e-05	0.000378454	0.000240554	0.000211118	0.000996198	9.17619e-05	0.000129494	8.70582e-05	0.000329379	5.6551e-06	5.6551e-06	5.6551e-06	8.01528e-05	5.6551e-06	5.6551e-06
K9acK18acK27acK36me1	7.89183e-05	0.000681835	4.45426e-05	0.000170299	0.00010097	0.00109364	0.000266804	0.000488135	0.00165668	0.000391336	1.7761e-08	0.000229994	7.43546e-05	6.65546e-05	9.0061e-06	0.00163882	0.0219678	6.36195e-05	0.000378454	0.000240554	0.0255202	0.000996198	0.0100727	0.000129494	8.70582e-05	0.000329379	5.6551e-06	5.6551e-06	5.6551e-06	0.00590167	0.00889821	5.6551e-06
K4me1K14acK18acK36me3	7.89183e-05	0.000681835	4.45426e-05	0.000170299	0.00010097	0.00109364	0.000266804	0.000488135	0.00165668	0.000391336	1.7761e-08	0.000229994	7.43546e-05	6.65546e-05	9.0061e-06	0.000434207	0.000135416	0.00137693	0.000378454	0.000240554	0.00892485	0.000996198	0.00323211	0.000129494	8.70582e-05	0.000329379	5.6551e-06	5.6551e-06	5.6551e-06	0.000452784	0.00303924	5.6551e-06
K9me3K14acK23ac	7.89183e-05	0.000681835	4.45426e-05	0.000170299	0.00010097	0.00109364	0.000266804	0.000488135	0.00165668	0.000391336	1.7761e-08	0.000229994	7.43546e-05	6.65546e-05	9.0061e-06	0.00503144	0.0207259	6.36195e-05	0.000378454	0.000240554	0.000211118	0.000996198	9.17619e-05	0.0112035	0.000220235	0.000329379	5.6551e-06	5.6551e-06	5.6551e-06	0.00643933	5.6551e-06	0.00380791
K9me2K18acK27acK36me2	7.89183e-05	0.000681835	4.45426e-05	0.000170299	0.00010097	0.00109364	0.000266804	0.000488135	0.00165668	0.000391336	1.7761e-08	0.000229994	7.43546e-05	6.65546e-05	9.0061e-06	0.000284158	0.000135416	6.36195e-05	0.0137528	0.000240554	0.000211118	0.000996198	9.17619e-05	0.000129494	8.70582e-05	0.000329379	5.6551e-06	5.6551e-06	5.6551e-06	0.00350923	5.6551e-06	5.6551e-06
K4me1K14acK23acK27me2K36me1	7.89183e-05	0.000681835	4.45426e-05	0.000170299	0.00010097	0.00109364	0.000266804	0.000488135	0.00165668	0.000391336	1.7761e-08	0.000229994	7.43546e-05	6.65546e-05	9.0061e-06	0.00139329	0.000135416	6.36195e-05	0.00525453	0.000240554	0.000211118	0.000996198	9.17619e-05	0.000129494	8.70582e-05	0.000329379	5.6551e-06	5.6551e-06	5.6551e-06	0.00166195	5.6551e-06	5.6551e-06
K9me1K14acK23acK36me3	7.89183e-05	0.000681835	4.45426e-05	0.000170299	0.00010097	0.00109364	0.000266804	0.000488135	0.00165668	0.000391336	1.7761e-08	0.000229994	7.43546e-05	6.65546e-05	9.0061e-06	0.35559	0.000135416	6.36195e-05	0.196708	0.0602703	0.000211118	0.184752	0.196569	0.000129494	8.70582e-05	0.000329379	5.6551e-06	5.6551e-06	5.6551e-06	0.138074	0.110398	5.6551e-06
K14acK18acK36me2	7.89183e-05	0.000681835	4.45426e-05	0.000170299	0.00010097	0.00109364	0.000266804	0.000488135	0.00165668	0.000391336	1.7761e-08	0.000229994	7.43546e-05	6.65546e-05	9.0061e-06	0.0014646	0.000135416	0.0104141	0.000378454	0.000240554	0.000211118	0.000996198	9.17619e-05	0.000129494	8.70582e-05	0.000329379	5.6551e-06	5.6551e-06	5.6551e-06	0.00296969	5.6551e-06	5.6551e-06
K14acK27acK36me3	7.89183e-05	0.000681835	4.45426e-05	0.000170299	0.00010097	0.00109364	0.000266804	0.000488135	0.00165668	0.000391336	1.7761e-08	0.000229994	7.43546e-05	6.65546e-05	9.0061e-06	0.00108676	0.168464	0.004964	0.000378454	0.000240554	0.000211118	0.000996198	9.17619e-05	0.00970201	8.70582e-05	0.0194859	5.6551e-06	5.6551e-06	5.6551e-06	0.0436288	5.6551e-06	0.00972932
K9me3K14acK23acK27me1	7.89183e-05	0.000681835	4.45426e-05	0.000170299	0.00010097	0.00109364	0.000266804	0.000488135	0.00165668	0.000391336	1.7761e-08	0.000229994	7.43546e-05	6.65546e-05	9.0061e-06	0.0126019	0.0350343	0.024453	0.179647	0.00255234	0.000211118	0.000996198	0.00615328	0.0134453	0.0537893	0.000329379	5.6551e-06	5.6551e-06	5.6551e-06	0.062934	0.00217641	0.0224115
K9me1K18acK23acK27me3	7.89183e-05	0.000681835	4.45426e-05	0.000170299	0.00010097	0.00109364	0.000266804	0.000488135	0.00165668	0.000391336	1.7761e-08	0.000229994	7.43546e-05	6.65546e-05	9.0061e-06	0.0237114	0.00515162	0.0199397	0.0494909	0.000240554	0.000211118	0.000996198	9.17619e-05	0.000129494	8.70582e-05	0.000329379	5.6551e-06	5.6551e-06	5.6551e-06	0.0245734	5.6551e-06	5.6551e-06
K18acK23acK27me3	7.89183e-05	0.000681835	4.45426e-05	0.000170299	0.00010097	0.00109364	0.000266804	0.000488135	0.00165668	0.000391336	1.7761e-08	0.000229994	7.43546e-05	6.65546e-05	9.0061e-06	0.0310264	0.000135416	0.074959	0.000378454	0.000240554	0.000211118	0.000996198	9.17619e-05	0.000129494	8.70582e-05	0.000329379	5.6551e-06	5.6551e-06	5.6551e-06	0.0264964	5.6551e-06	5.6551e-06
K9me3K14acK23acK27me2	7.89183e-05	0.000681835	4.45426e-05	0.000170299	0.00010097	0.00109364	0.000266804	0.000488135	0.00165668	0.000391336	1.7761e-08	0.000229994	7.43546e-05	6.65546e-05	9.0061e-06	0.0624043	0.000135416	0.0914028	0.142486	0.000240554	0.000211118	0.000996198	9.17619e-05	0.000129494	8.70582e-05	0.000329379	5.6551e-06	5.6551e-06	5.6551e-06	0.0740732	5.6551e-06	5.6551e-06
K4me1K9me1K14acK23acK27me1K36me1	7.89183e-05	0.000681835	4.45426e-05	0.000170299	0.00010097	0.00109364	0.000266804	0.000488135	0.00165668	0.000391336	1.7761e-08	0.000229994	7.43546e-05	6.65546e-05	9.0061e-06	0.00607271	0.026268	0.00174293	0.0123893	0.00769339	0.00700252	0.000996198	0.00533266	0.000129494	8.70582e-05	0.000329379	5.6551e-06	5.6551e-06	5.6551e-06	0.0116182	0.00500714	5.6551e-06
K4me1K14acK23acK27acK36me1	7.89183e-05	0.000681835	4.45426e-05	0.000170299	0.00010097	0.00109364	0.000266804	0.000488135	0.00165668	0.000391336	1.7761e-08	0.000229994	7.43546e-05	6.65546e-05	9.0061e-06	0.0165454	0.00488656	6.36195e-05	0.000378454	0.000240554	0.000211118	0.000996198	9.17619e-05	0.00279658	8.70582e-05	0.00187987	5.6551e-06	5.6551e-06	5.6551e-06	0.00535798	5.6551e-06	0.00155882
K4me1K9me1K14acK23acK27me3K36me2	7.89183e-05	0.000681835	4.45426e-05	0.000170299	0.00010097	0.00109364	0.000266804	0.000488135	0.00165668	0.000391336	1.7761e-08	0.000229994	7.43546e-05	6.65546e-05	9.0061e-06	0.00576636	0.000739905	6.36195e-05	0.00951849	0.000240554	0.000211118	0.000996198	9.17619e-05	0.00394166	0.00952629	0.00068754	5.6551e-06	5.6551e-06	5.6551e-06	0.00400619	5.6551e-06	0.0047185
K9me2K14acK23acK27acK36me2	7.89183e-05	0.000681835	4.45426e-05	0.000170299	0.00010097	0.00109364	0.000266804	0.000488135	0.00165668	0.000391336	1.7761e-08	0.000229994	7.43546e-05	6.65546e-05	9.0061e-06	0.0415382	0.115962	6.36195e-05	0.0902828	0.000240554	0.000211118	0.000996198	9.17619e-05	0.000129494	0.00736754	0.00447876	5.6551e-06	5.6551e-06	5.6551e-06	0.0619458	5.6551e-06	0.00394877
K4me1K9me1K14acK18acK27me2K36me2	7.89183e-05	0.000681835	4.45426e-05	0.000170299	0.00010097	0.00109364	0.000266804	0.000488135	0.00165668	0.000391336	1.7761e-08	0.000229994	7.43546e-05	6.65546e-05	9.0061e-06	0.000645226	0.000956025	6.36195e-05	0.000378454	0.000240554	0.000211118	0.000996198	9.17619e-05	0.000129494	8.70582e-05	0.000329379	5.6551e-06	5.6551e-06	5.6551e-06	0.000400313	5.6551e-06	5.6551e-06
K9me3K18acK23acK27me3K36me1	7.89183e-05	0.000681835	4.45426e-05	0.000170299	0.00010097	0.00109364	0.000266804	0.000488135	0.00165668	0.000391336	1.7761e-08	0.000229994	7.43546e-05	6.65546e-05	9.0061e-06	0.000312407	0.000135416	6.36195e-05	0.0316513	0.000240554	0.000211118	0.000996198	9.17619e-05	0.000129494	8.70582e-05	0.000329379	5.6551e-06	5.6551e-06	5.6551e-06	0.00799093	5.6551e-06	5.6551e-06
K4me1K9me2K18acK23acK27me2K36me2	7.89183e-05	0.000681835	4.45426e-05	0.000170299	0.00010097	0.00109364	0.000266804	0.000488135	0.00165668	0.000391336	1.7761e-08	0.000229994	7.43546e-05	6.65546e-05	9.0061e-06	0.000555473	0.00494665	0.0011764	0.000378454	0.000240554	0.000211118	0.000996198	9.17619e-05	0.000129494	8.70582e-05	0.000329379	5.6551e-06	5.6551e-06	5.6551e-06	0.00166963	5.6551e-06	5.6551e-06
K4me1K9me2K14acK23acK27me1K36me3	7.89183e-05	0.000681835	4.45426e-05	0.000170299	0.00010097	0.00109364	0.000266804	0.000488135	0.00165668	0.000391336	1.7761e-08	0.000229994	7.43546e-05	6.65546e-05	9.0061e-06	0.00417561	0.0207748	0.000777791	0.000378454	0.000240554	0.000211118	0.000996198	9.17619e-05	0.000129494	8.70582e-05	0.000329379	5.6551e-06	5.6551e-06	5.6551e-06	0.00643205	5.6551e-06	5.6551e-06
K4me1K9me1K14acK23acK27me1K36me3	7.89183e-05	0.000681835	4.45426e-05	0.000170299	0.00010097	0.00109364	0.000266804	0.000488135	0.00165668	0.000391336	1.7761e-08	0.000229994	7.43546e-05	6.65546e-05	9.0061e-06	0.00125597	0.0036516	0.00238234	0.000378454	0.000738148	0.000556383	0.000996198	0.0137171	0.000129494	8.70582e-05	0.000329379	5.6551e-06	5.6551e-06	5.6551e-06	0.00182248	0.00375292	5.6551e-06
K4me1K9me1K14acK18acK27acK36me2	7.89183e-05	0.000681835	4.45426e-05	0.000170299	0.00010097	0.00109364	0.000266804	0.000488135	0.00165668	0.000391336	1.7761e-08	0.000229994	7.43546e-05	6.65546e-05	9.0061e-06	0.000189357	0.000135416	0.000756845	0.000378454	0.000240554	0.000211118	0.000996198	9.17619e-05	0.000129494	8.70582e-05	0.000329379	5.6551e-06	5.6551e-06	5.6551e-06	0.000236551	5.6551e-06	5.6551e-06
K4me1K9me1K14acK18acK27acK36me1	7.89183e-05	0.000681835	4.45426e-05	0.000170299	0.00010097	0.00109364	0.000266804	0.000488135	0.00165668	0.000391336	1.7761e-08	0.000229994	7.43546e-05	6.65546e-05	9.0061e-06	0.000419722	0.000135416	6.36195e-05	0.00596973	0.000240554	0.000211118	0.0204487	9.83365e-05	0.000129494	8.70582e-05	0.000329379	5.6551e-06	5.6551e-06	5.6551e-06	0.00159736	0.00513676	5.6551e-06
K9me1K18acK23acK27me3K36me2	7.89183e-05	0.000681835	4.45426e-05	0.000170299	0.00010097	0.00109364	0.000266804	0.000488135	0.00165668	0.000391336	1.7761e-08	0.000229994	7.43546e-05	6.65546e-05	9.0061e-06	0.00415481	0.0299795	6.36195e-05	0.000378454	0.000240554	0.000211118	0.000996198	9.17619e-05	0.000129494	8.70582e-05	0.000329379	5.6551e-06	5.6551e-06	5.6551e-06	0.00853358	5.6551e-06	5.6551e-06
K4me1K9me2K14acK18acK23acK27me1	7.89183e-05	0.000681835	4.45426e-05	0.000170299	0.00010097	0.00109364	0.000266804	0.000488135	0.00165668	0.000391336	1.7761e-08	0.000229994	7.43546e-05	6.65546e-05	9.0061e-06	0.00377907	0.000705971	0.00966743	0.000378454	0.00368895	0.0101637	0.00300044	9.17619e-05	0.000129494	8.70582e-05	0.000329379	5.6551e-06	5.6551e-06	5.6551e-06	0.00353812	0.00421328	5.6551e-06
K9me2K14acK18acK23acK27me2	7.89183e-05	0.000681835	4.45426e-05	0.000170299	0.00010097	0.00109364	0.000266804	0.000488135	0.00165668	0.000391336	1.7761e-08	0.000229994	7.43546e-05	6.65546e-05	9.0061e-06	0.0180654	0.0117464	0.0082244	0.035231	0.0303182	0.000211118	0.000996198	0.00388695	0.00726848	0.00165004	0.000329379	5.6551e-06	5.6551e-06	5.6551e-06	0.0183168	0.00855129	0.00297284
K9me3K14acK18acK23acK36me1	7.89183e-05	0.000681835	4.45426e-05	0.000170299	0.00010097	0.00109364	0.000266804	0.000488135	0.00165668	0.000391336	1.7761e-08	0.000229994	7.43546e-05	6.65546e-05	9.0061e-06	0.00429454	0.000135416	0.00255711	0.000378454	0.000240554	0.000211118	0.000996198	9.17619e-05	0.000129494	8.70582e-05	0.000329379	5.6551e-06	5.6551e-06	5.6551e-06	0.00171291	5.6551e-06	5.6551e-06
K4me1K9me2K14acK18acK27acK36me1	7.89183e-05	0.000681835	4.45426e-05	0.000170299	0.00010097	0.00109364	0.000266804	0.000488135	0.00165668	0.000391336	1.7761e-08	0.000229994	7.43546e-05	6.65546e-05	9.0061e-06	0.00020536	0.00557378	0.00340247	0.000891404	0.00496768	0.000211118	0.000996198	0.00237312	0.000129494	8.70582e-05	0.000329379	5.6551e-06	5.6551e-06	5.6551e-06	0.00251825	0.0018352	5.6551e-06
K4me1K9me2K14acK18acK27me1K36me3	7.89183e-05	0.000681835	4.45426e-05	0.000170299	0.00010097	0.00109364	0.000266804	0.000488135	0.00165668	0.000391336	1.7761e-08	0.000229994	7.43546e-05	6.65546e-05	9.0061e-06	0.000403178	0.000135416	0.000921665	0.000378454	0.000240554	0.000211118	0.000996198	9.17619e-05	0.000129494	8.70582e-05	0.000329379	5.6551e-06	5.6551e-06	5.6551e-06	0.000331211	5.6551e-06	5.6551e-06
K4me1K14acK18acK23acK27me3	7.89183e-05	0.000681835	4.45426e-05	0.000170299	0.00010097	0.00109364	0.000266804	0.000488135	0.00165668	0.000391336	1.7761e-08	0.000229994	7.43546e-05	6.65546e-05	9.0061e-06	0.000620983	0.000135416	9.8058e-05	0.000378454	0.000240554	0.000211118	0.000996198	0.0103312	0.000141344	8.70582e-05	0.000329379	5.6551e-06	5.6551e-06	5.6551e-06	0.000213614	0.00263557	7.61342e-05
K9acK14acK23acK27acK36me2	7.89183e-05	0.000681835	4.45426e-05	0.000170299	0.00010097	0.00109364	0.000266804	0.000488135	0.00165668	0.000391336	1.7761e-08	0.000229994	7.43546e-05	6.65546e-05	9.0061e-06	0.0148653	0.000135416	0.00153336	0.000378454	0.000240554	0.000211118	0.000996198	9.17619e-05	0.000129494	8.70582e-05	0.000329379	5.6551e-06	5.6551e-06	5.6551e-06	0.00409966	5.6551e-06	5.6551e-06
K4me1K9acK18acK23acK27acK36me1	7.89183e-05	0.000681835	4.45426e-05	0.000170299	0.00010097	0.00109364	0.000266804	0.000488135	0.00165668	0.000391336	1.7761e-08	0.000229994	7.43546e-05	6.65546e-05	9.0061e-06	0.00416414	0.000135416	6.36195e-05	0.000378454	0.000240554	0.000211118	0.000996198	9.17619e-05	0.000129494	8.70582e-05	0.000329379	5.6551e-06	5.6551e-06	5.6551e-06	0.00105694	5.6551e-06	5.6551e-06
K4me1K9me1K14acK18acK23acK27me1K36me2	7.89183e-05	0.000681835	4.45426e-05	0.000170299	0.00010097	0.00109364	0.000266804	0.000488135	0.00165668	0.000391336	1.7761e-08	0.000229994	7.43546e-05	6.65546e-05	9.0061e-06	0.000949128	0.000135416	0.00103314	0.000378454	0.000240554	0.000211118	0.000996198	9.17619e-05	0.000129494	8.70582e-05	0.000329379	5.6551e-06	5.6551e-06	5.6551e-06	0.000495566	5.6551e-06	5.6551e-06
K9me2K14acK18acK23acK27me3	7.89183e-05	0.000681835	4.45426e-05	0.000170299	0.00010097	0.00109364	0.000266804	0.000488135	0.00165668	0.000391336	1.7761e-08	0.000229994	7.43546e-05	6.65546e-05	9.0061e-06	0.0114244	0.000135416	0.00344889	0.000378454	0.000240554	0.000211118	0.000996198	9.17619e-05	0.000129494	8.70582e-05	0.000329379	5.6551e-06	5.6551e-06	5.6551e-06	0.00371832	5.6551e-06	5.6551e-06
K9me3K14acK18acK27acK36me3	7.89183e-05	0.000681835	4.45426e-05	0.000170299	0.00010097	0.00109364	0.000266804	0.000488135	0.00165668	0.000391336	1.7761e-08	0.000229994	7.43546e-05	6.65546e-05	9.0061e-06	0.000825985	0.000135416	0.000948421	0.000378454	0.000240554	0.000211118	0.000996198	9.17619e-05	0.000129494	8.70582e-05	0.000329379	5.6551e-06	5.6551e-06	5.6551e-06	0.000443602	5.6551e-06	5.6551e-06
K9me1K18ac	7.89183e-05	0.000681835	4.45426e-05	0.000170299	0.00010097	0.00109364	0.000266804	0.000488135	0.00165668	0.000391336	1.7761e-08	0.000229994	7.43546e-05	6.65546e-05	9.0061e-06	0.000124649	0.00389265	6.36195e-05	0.00377192	0.000240554	0.000211118	0.000996198	9.17619e-05	0.000129494	8.70582e-05	0.000329379	5.6551e-06	5.6551e-06	5.6551e-06	0.00191614	5.6551e-06	5.6551e-06
K14acK27me1K36me2	7.89183e-05	0.000681835	4.45426e-05	0.000170299	0.00010097	0.00109364	0.000266804	0.000488135	0.00165668	0.000391336	1.7761e-08	0.000229994	7.43546e-05	6.65546e-05	9.0061e-06	0.000124649	0.059571	0.105647	0.000378454	0.652732	0.275202	0.000996198	9.17619e-05	0.000129494	8.70582e-05	0.000329379	5.6551e-06	5.6551e-06	5.6551e-06	0.0413045	0.231983	5.6551e-06
K9me3K18acK36me1	7.89183e-05	0.000681835	4.45426e-05	0.000170299	0.00010097	0.00109364	0.000266804	0.000488135	0.00165668	0.000391336	1.7761e-08	0.000229994	7.43546e-05	6.65546e-05	9.0061e-06	0.000124649	0.0401321	0.0266316	0.000378454	0.0382122	0.0193532	0.128691	0.0213584	0.000129494	8.70582e-05	0.000329379	5.6551e-06	5.6551e-06	5.6551e-06	0.0166909	0.0519038	5.6551e-06
K4me1K9me1K14acK23acK27me1	7.89183e-05	0.000681835	4.45426e-05	0.000170299	0.00010097	0.00109364	0.000266804	0.000488135	0.00165668	0.000391336	1.7761e-08	0.000229994	7.43546e-05	6.65546e-05	9.0061e-06	0.000124649	0.0325084	0.00363272	0.000378454	0.000240554	0.000211118	0.000996198	9.17619e-05	0.00536105	0.0065513	0.000329379	5.6551e-06	5.6551e-06	5.6551e-06	0.00903528	5.6551e-06	0.00397078
K9me2K18acK27me2K36me2	7.89183e-05	0.000681835	4.45426e-05	0.000170299	0.00010097	0.00109364	0.000266804	0.000488135	0.00165668	0.000391336	1.7761e-08	0.000229994	7.43546e-05	6.65546e-05	9.0061e-06	0.000124649	0.0890378	0.000217509	0.122773	0.000240554	0.000211118	0.000996198	9.17619e-05	0.000129494	8.70582e-05	0.000329379	5.6551e-06	5.6551e-06	5.6551e-06	0.053007	5.6551e-06	5.6551e-06
K27acK36me3	7.89183e-05	0.000681835	4.45426e-05	0.000170299	0.00010097	0.00109364	0.000266804	0.000488135	0.00165668	0.000391336	1.7761e-08	0.000229994	7.43546e-05	6.65546e-05	9.0061e-06	0.000124649	0.0282507	0.0205043	0.000378454	0.000240554	0.000211118	0.000996198	9.17619e-05	0.000129494	8.70582e-05	0.000329379	5.6551e-06	5.6551e-06	5.6551e-06	0.0121888	5.6551e-06	5.6551e-06
K9me1K23acK27me2K36me1	7.89183e-05	0.000681835	4.45426e-05	0.000170299	0.00010097	0.00109364	0.000266804	0.000488135	0.00165668	0.000391336	1.7761e-08	0.000229994	7.43546e-05	6.65546e-05	9.0061e-06	0.000124649	0.217072	0.00198327	0.000378454	0.000240554	0.000211118	0.000996198	9.17619e-05	0.0140874	8.70582e-05	0.0674773	5.6551e-06	5.6551e-06	5.6551e-06	0.0547637	5.6551e-06	0.0271883
K14acK18ac	7.89183e-05	0.000681835	4.45426e-05	0.000170299	0.00010097	0.00109364	0.000266804	0.000488135	0.00165668	0.000391336	1.7761e-08	0.000229994	7.43546e-05	6.65546e-05	9.0061e-06	0.000124649	0.294924	6.36195e-05	0.0261105	0.000240554	0.000211118	0.000996198	9.17619e-05	0.000129494	8.70582e-05	0.000329379	5.6551e-06	5.6551e-06	5.6551e-06	0.0802586	5.6551e-06	5.6551e-06
K4me1K14acK27acK36me3	7.89183e-05	0.000681835	4.45426e-05	0.000170299	0.00010097	0.00109364	0.000266804	0.000488135	0.00165668	0.000391336	1.7761e-08	0.000229994	7.43546e-05	6.65546e-05	9.0061e-06	0.000124649	0.00333469	0.00340447	0.000378454	0.000240554	0.000211118	0.000996198	9.17619e-05	0.000129494	8.70582e-05	0.000329379	5.6551e-06	5.6551e-06	5.6551e-06	0.00168479	5.6551e-06	5.6551e-06
K4me1K14acK23acK27acK36me2	7.89183e-05	0.000681835	4.45426e-05	0.000170299	0.00010097	0.00109364	0.000266804	0.000488135	0.00165668	0.000391336	1.7761e-08	0.000229994	7.43546e-05	6.65546e-05	9.0061e-06	0.000124649	0.00114679	6.36195e-05	0.00661961	0.00324825	0.000211118	0.0127321	0.00526297	0.000129494	8.70582e-05	0.000329379	5.6551e-06	5.6551e-06	5.6551e-06	0.0019416	0.00531082	5.6551e-06
K4me1K9me2K14acK23acK27me2K36me2	7.89183e-05	0.000681835	4.45426e-05	0.000170299	0.00010097	0.00109364	0.000266804	0.000488135	0.00165668	0.000391336	1.7761e-08	0.000229994	7.43546e-05	6.65546e-05	9.0061e-06	0.000124649	0.000756963	0.000310719	0.000378454	0.000240554	0.000211118	0.000996198	9.17619e-05	0.000129494	8.70582e-05	0.000329379	5.6551e-06	5.6551e-06	5.6551e-06	0.000266921	5.6551e-06	5.6551e-06
K4me1K9me2K18acK23acK27acK36me1	7.89183e-05	0.000681835	4.45426e-05	0.000170299	0.00010097	0.00109364	0.000266804	0.000488135	0.00165668	0.000391336	1.7761e-08	0.000229994	7.43546e-05	6.65546e-05	9.0061e-06	0.000124649	0.0135465	6.36195e-05	0.0137426	0.00446528	0.000211118	0.000996198	0.020964	0.000129494	8.70582e-05	0.000329379	5.6551e-06	5.6551e-06	5.6551e-06	0.00682227	0.00635732	5.6551e-06
K4me1K14acK18acK27me3K36me1	7.89183e-05	0.000681835	4.45426e-05	0.000170299	0.00010097	0.00109364	0.000266804	0.000488135	0.00165668	0.000391336	1.7761e-08	0.000229994	7.43546e-05	6.65546e-05	9.0061e-06	0.000124649	0.00107873	0.000448068	0.000378454	0.000240554	0.000211118	0.000996198	9.17619e-05	0.000129494	8.70582e-05	0.000329379	5.6551e-06	5.6551e-06	5.6551e-06	0.000381701	5.6551e-06	5.6551e-06
K4me1K14acK18acK27me1K36me3	7.89183e-05	0.000681835	4.45426e-05	0.000170299	0.00010097	0.00109364	0.000266804	0.000488135	0.00165668	0.000391336	1.7761e-08	0.000229994	7.43546e-05	6.65546e-05	9.0061e-06	0.000124649	0.00149132	0.00135429	0.000378454	0.000240554	0.000211118	0.000996198	9.17619e-05	0.000129494	8.70582e-05	0.000329379	5.6551e-06	5.6551e-06	5.6551e-06	0.000711404	5.6551e-06	5.6551e-06
K9me1K14acK27me1	7.89183e-05	0.000681835	4.45426e-05	0.000170299	0.00010097	0.00109364	0.000266804	0.000488135	0.00165668	0.000391336	1.7761e-08	0.000229994	7.43546e-05	6.65546e-05	9.0061e-06	0.000124649	0.000135416	0.0162714	0.009145	0.000240554	0.000211118	0.000996198	9.17619e-05	0.000129494	8.70582e-05	0.000329379	5.6551e-06	5.6551e-06	5.6551e-06	0.00635411	5.6551e-06	5.6551e-06
K9me3K27me3K36me1	7.89183e-05	0.000681835	4.45426e-05	0.000170299	0.00010097	0.00109364	0.000266804	0.000488135	0.00165668	0.000391336	1.7761e-08	0.000229994	7.43546e-05	6.65546e-05	9.0061e-06	0.000124649	0.000135416	0.0462825	0.0302718	0.0440462	0.000211118	0.167596	9.17619e-05	0.0110096	0.0176843	0.0532442	5.6551e-06	5.6551e-06	5.6551e-06	0.0191386	0.0529104	0.0273127
K9me1K18acK36me2	7.89183e-05	0.000681835	4.45426e-05	0.000170299	0.00010097	0.00109364	0.000266804	0.000488135	0.00165668	0.000391336	1.7761e-08	0.000229994	7.43546e-05	6.65546e-05	9.0061e-06	0.000124649	0.000135416	0.396124	0.088002	0.000240554	0.000211118	0.000996198	9.17619e-05	0.000129494	8.70582e-05	0.000329379	5.6551e-06	5.6551e-06	5.6551e-06	0.121031	5.6551e-06	5.6551e-06
K9me1K14acK36me1	7.89183e-05	0.000681835	4.45426e-05	0.000170299	0.00010097	0.00109364	0.000266804	0.000488135	0.00165668	0.000391336	1.7761e-08	0.000229994	7.43546e-05	6.65546e-05	9.0061e-06	0.000124649	0.000135416	0.0105683	0.0212169	0.000240554	0.000211118	0.000996198	9.17619e-05	0.000129494	8.70582e-05	0.000329379	5.6551e-06	5.6551e-06	5.6551e-06	0.00794629	5.6551e-06	5.6551e-06
K9me1K23acK27me2K36me3	7.89183e-05	0.000681835	4.45426e-05	0.000170299	0.00010097	0.00109364	0.000266804	0.000488135	0.00165668	0.000391336	1.7761e-08	0.000229994	7.43546e-05	6.65546e-05	9.0061e-06	0.000124649	0.000135416	0.00402676	0.00554921	0.000240554	0.000211118	0.000996198	9.17619e-05	0.000129494	8.70582e-05	0.000329379	5.6551e-06	5.6551e-06	5.6551e-06	0.00239399	5.6551e-06	5.6551e-06
K4me1K9me2K14acK18acK27me1	7.89183e-05	0.000681835	4.45426e-05	0.000170299	0.00010097	0.00109364	0.000266804	0.000488135	0.00165668	0.000391336	1.7761e-08	0.000229994	7.43546e-05	6.65546e-05	9.0061e-06	0.000124649	0.000135416	0.00137292	0.00231947	0.000240554	0.000211118	0.000996198	9.17619e-05	0.000129494	8.70582e-05	0.000329379	5.6551e-06	5.6551e-06	5.6551e-06	0.000923097	8.30791e-05	5.6551e-06
K4me1K9me2K14acK23acK27me3K36me1	7.89183e-05	0.000681835	4.45426e-05	0.000170299	0.00010097	0.00109364	0.000266804	0.000488135	0.00165668	0.000391336	1.7761e-08	0.000229994	7.43546e-05	6.65546e-05	9.0061e-06	0.000124649	0.000135416	0.00464669	0.008204	0.000240554	0.000211118	0.000996198	9.17619e-05	0.000273397	0.00014542	0.00113049	5.6551e-06	5.6551e-06	5.6551e-06	0.00321267	5.6551e-06	0.000516435
K9me3K14acK18acK23acK27me1	7.89183e-05	0.000681835	4.45426e-05	0.000170299	0.00010097	0.00109364	0.000266804	0.000488135	0.00165668	0.000391336	1.7761e-08	0.000229994	7.43546e-05	6.65546e-05	9.0061e-06	0.000124649	0.000135416	0.00893726	0.0243119	0.000240554	0.000211118	0.000996198	9.17619e-05	0.00655039	8.70582e-05	0.0247006	5.6551e-06	5.6551e-06	5.6551e-06	0.0083123	5.6551e-06	0.010417
K14acK18acK27acK36me2	7.89183e-05	0.000681835	4.45426e-05	0.000170299	0.00010097	0.00109364	0.000266804	0.000488135	0.00165668	0.000391336	1.7761e-08	0.000229994	7.43546e-05	6.65546e-05	9.0061e-06	0.000124649	0.000135416	0.00434726	0.0331457	0.000240554	0.0116927	0.184048	9.17619e-05	0.000129494	8.70582e-05	0.000329379	5.6551e-06	5.6551e-06	5.6551e-06	0.00937323	0.0489351	5.6551e-06
K4me1K9me2K23ac	7.89183e-05	0.000681835	4.45426e-05	0.000170299	0.00010097	0.00109364	0.000266804	0.000488135	0.00165668	0.000391336	1.7761e-08	0.000229994	7.43546e-05	6.65546e-05	9.0061e-06	0.000124649	0.000135416	6.36195e-05	0.000378454	0.00832173	0.000211118	0.0096776	9.17619e-05	0.000129494	8.70582e-05	0.000329379	5.6551e-06	5.6551e-06	5.6551e-06	5.6551e-06	0.00449983	5.6551e-06
K4me1K9me1K14acK27me1K36me1	7.89183e-05	0.000681835	4.45426e-05	0.000170299	0.00010097	0.00109364	0.000266804	0.000488135	0.00165668	0.000391336	1.7761e-08	0.000229994	7.43546e-05	6.65546e-05	9.0061e-06	0.000124649	0.000135416	6.36195e-05	0.000378454	0.0117329	0.000211118	0.000996198	0.00258649	0.000129494	8.70582e-05	0.000329379	5.6551e-06	5.6551e-06	5.6551e-06	5.6551e-06	0.00357985	5.6551e-06
K9me1K14acK36me2	7.89183e-05	0.000681835	4.45426e-05	0.000170299	0.00010097	0.00109364	0.000266804	0.000488135	0.00165668	0.000391336	1.7761e-08	0.000229994	7.43546e-05	6.65546e-05	9.0061e-06	0.000124649	0.000135416	6.36195e-05	0.000378454	0.358291	0.108173	0.000996198	9.17619e-05	0.000129494	8.70582e-05	0.000329379	5.6551e-06	5.6551e-06	5.6551e-06	5.6551e-06	0.116616	5.6551e-06
K9me1K18acK23acK27me1	7.89183e-05	0.000681835	4.45426e-05	0.000170299	0.00010097	0.00109364	0.000266804	0.000488135	0.00165668	0.000391336	1.7761e-08	0.000229994	7.43546e-05	6.65546e-05	9.0061e-06	0.000124649	0.000135416	6.36195e-05	0.000378454	0.0448758	0.281086	0.000996198	9.17619e-05	0.000129494	8.70582e-05	0.000329379	5.6551e-06	5.6551e-06	5.6551e-06	5.6551e-06	0.0814904	5.6551e-06
K9me3K18acK27me3K36me1	7.89183e-05	0.000681835	4.45426e-05	0.000170299	0.00010097	0.00109364	0.000266804	0.000488135	0.00165668	0.000391336	1.7761e-08	0.000229994	7.43546e-05	6.65546e-05	9.0061e-06	0.000124649	0.000135416	6.36195e-05	0.000378454	0.0188423	0.000211118	0.000996198	0.00412409	0.000129494	8.70582e-05	0.000329379	5.6551e-06	5.6551e-06	5.6551e-06	5.6551e-06	0.00574161	5.6551e-06
K9me2K18acK27ac	7.89183e-05	0.000681835	4.45426e-05	0.000170299	0.00010097	0.00109364	0.000266804	0.000488135	0.00165668	0.000391336	1.7761e-08	0.000229994	7.43546e-05	6.65546e-05	9.0061e-06	0.000124649	0.000135416	6.36195e-05	0.000378454	0.0487794	0.284571	0.000996198	9.17619e-05	0.000129494	8.70582e-05	0.000329379	5.6551e-06	5.6551e-06	5.6551e-06	5.6551e-06	0.0833377	5.6551e-06
K14acK23acK27acK36me2	7.89183e-05	0.000681835	4.45426e-05	0.000170299	0.00010097	0.00109364	0.000266804	0.000488135	0.00165668	0.000391336	1.7761e-08	0.000229994	7.43546e-05	6.65546e-05	9.0061e-06	0.000124649	0.000135416	6.36195e-05	0.000378454	0.226375	0.0677434	0.000996198	9.17619e-05	0.000129494	8.70582e-05	0.000329379	5.6551e-06	5.6551e-06	5.6551e-06	5.6551e-06	0.0735296	5.6551e-06
K4me1K14acK23acK27me1K36me3	7.89183e-05	0.000681835	4.45426e-05	0.000170299	0.00010097	0.00109364	0.000266804	0.000488135	0.00165668	0.000391336	1.7761e-08	0.000229994	7.43546e-05	6.65546e-05	9.0061e-06	0.000124649	0.000135416	6.36195e-05	0.000378454	0.00644053	0.000211118	0.000996198	0.00239664	0.000129494	8.70582e-05	0.000329379	5.6551e-06	5.6551e-06	5.6551e-06	5.6551e-06	0.00220929	5.6551e-06
K18acK23acK27me1K36me3	7.89183e-05	0.000681835	4.45426e-05	0.000170299	0.00010097	0.00109364	0.000266804	0.000488135	0.00165668	0.000391336	1.7761e-08	0.000229994	7.43546e-05	6.65546e-05	9.0061e-06	0.000124649	0.000135416	6.36195e-05	0.000378454	0.313042	0.000211118	0.000996198	0.04607	0.0340914	0.0704888	0.000329379	5.6551e-06	5.6551e-06	5.6551e-06	5.6551e-06	0.0897779	0.0348601
K9me1K14acK23acK27me3K36me2	7.89183e-05	0.000681835	4.45426e-05	0.000170299	0.00010097	0.00109364	0.000266804	0.000488135	0.00165668	0.000391336	1.7761e-08	0.000229994	7.43546e-05	6.65546e-05	9.0061e-06	0.000124649	0.000135416	6.36195e-05	0.000378454	0.00384143	0.0489504	0.0934014	0.00321381	0.00494254	0.026876	0.000329379	5.6551e-06	5.6551e-06	5.6551e-06	5.6551e-06	0.0373518	0.0106062
K9me1K14acK23acK27acK36me2	7.89183e-05	0.000681835	4.45426e-05	0.000170299	0.00010097	0.00109364	0.000266804	0.000488135	0.00165668	0.000391336	1.7761e-08	0.000229994	7.43546e-05	6.65546e-05	9.0061e-06	0.000124649	0.000135416	6.36195e-05	0.000378454	0.0409128	0.000211118	0.000996198	0.018128	0.000129494	8.70582e-05	0.000329379	5.6551e-06	5.6551e-06	5.6551e-06	5.6551e-06	0.0147602	5.6551e-06
K4me1K14acK23acK27me3K36me1	7.89183e-05	0.000681835	4.45426e-05	0.000170299	0.00010097	0.00109364	0.000266804	0.000488135	0.00165668	0.000391336	1.7761e-08	0.000229994	7.43546e-05	6.65546e-05	9.0061e-06	0.000124649	0.000135416	6.36195e-05	0.000378454	0.00364625	0.00329219	0.00199251	0.00729301	0.000300542	8.70582e-05	0.00190279	5.6551e-06	5.6551e-06	5.6551e-06	5.6551e-06	0.00405599	0.000734443
K9me1K18acK23acK27acK36me1	7.89183e-05	0.000681835	4.45426e-05	0.000170299	0.00010097	0.00109364	0.000266804	0.000488135	0.00165668	0.000391336	1.7761e-08	0.000229994	7.43546e-05	6.65546e-05	9.0061e-06	0.000124649	0.000135416	6.36195e-05	0.000378454	0.0359598	0.0707497	0.000996198	9.17619e-05	0.000129494	8.70582e-05	0.000329379	5.6551e-06	5.6551e-06	5.6551e-06	5.6551e-06	0.0266774	5.6551e-06
K9me3K18acK23acK27me2K36me2	7.89183e-05	0.000681835	4.45426e-05	0.000170299	0.00010097	0.00109364	0.000266804	0.000488135	0.00165668	0.000391336	1.7761e-08	0.000229994	7.43546e-05	6.65546e-05	9.0061e-06	0.000124649	0.000135416	6.36195e-05	0.000378454	0.0201693	0.000211118	0.000996198	0.00728003	0.000129494	8.70582e-05	0.000329379	5.6551e-06	5.6551e-06	5.6551e-06	5.6551e-06	0.00686232	5.6551e-06
K4me1K9me1K18acK23acK27acK36me2	7.89183e-05	0.000681835	4.45426e-05	0.000170299	0.00010097	0.00109364	0.000266804	0.000488135	0.00165668	0.000391336	1.7761e-08	0.000229994	7.43546e-05	6.65546e-05	9.0061e-06	0.000124649	0.000135416	6.36195e-05	0.000378454	0.000251529	0.00105242	0.000996198	9.17619e-05	0.000129494	8.70582e-05	0.000329379	5.6551e-06	5.6551e-06	5.6551e-06	5.6551e-06	0.000325987	5.6551e-06
K9me3K18acK23acK27me1K36me3	7.89183e-05	0.000681835	4.45426e-05	0.000170299	0.00010097	0.00109364	0.000266804	0.000488135	0.00165668	0.000391336	1.7761e-08	0.000229994	7.43546e-05	6.65546e-05	9.0061e-06	0.000124649	0.000135416	6.36195e-05	0.000378454	0.00861335	0.02009	0.000996198	9.17619e-05	0.000129494	8.70582e-05	0.000329379	5.6551e-06	5.6551e-06	5.6551e-06	5.6551e-06	0.00717583	5.6551e-06
K9me1K23ac	7.89183e-05	0.000681835	4.45426e-05	0.000170299	0.00010097	0.00109364	0.000266804	0.000488135	0.00165668	0.000391336	1.7761e-08	0.000229994	7.43546e-05	6.65546e-05	9.0061e-06	0.000124649	0.000135416	6.36195e-05	0.000378454	0.000240554	0.0516986	0.000996198	0.0428121	0.000129494	8.70582e-05	0.000329379	5.6551e-06	5.6551e-06	5.6551e-06	5.6551e-06	0.0236277	5.6551e-06
K9me1K14acK27me3	7.89183e-05	0.000681835	4.45426e-05	0.000170299	0.00010097	0.00109364	0.000266804	0.000488135	0.00165668	0.000391336	1.7761e-08	0.000229994	7.43546e-05	6.65546e-05	9.0061e-06	0.000124649	0.000135416	6.36195e-05	0.000378454	0.000240554	1.04075	0.000996198	0.241802	0.000129494	8.70582e-05	0.000329379	5.6551e-06	5.6551e-06	5.6551e-06	5.6551e-06	0.320637	5.6551e-06
K4me1K9me1K14acK36me3	7.89183e-05	0.000681835	4.45426e-05	0.000170299	0.00010097	0.00109364	0.000266804	0.000488135	0.00165668	0.000391336	1.7761e-08	0.000229994	7.43546e-05	6.65546e-05	9.0061e-06	0.000124649	0.000135416	6.36195e-05	0.000378454	0.000240554	0.032098	0.0474831	9.17619e-05	0.000129494	8.70582e-05	0.000329379	5.6551e-06	5.6551e-06	5.6551e-06	5.6551e-06	0.0198953	5.6551e-06
K9me1K27acK36me3	7.89183e-05	0.000681835	4.45426e-05	0.000170299	0.00010097	0.00109364	0.000266804	0.000488135	0.00165668	0.000391336	1.7761e-08	0.000229994	7.43546e-05	6.65546e-05	9.0061e-06	0.000124649	0.000135416	6.36195e-05	0.000378454	0.000240554	0.0534549	0.000996198	0.291225	0.000129494	8.70582e-05	0.000329379	5.6551e-06	5.6551e-06	5.6551e-06	5.6551e-06	0.08617	5.6551e-06
K18acK23acK27me1K36me1	7.89183e-05	0.000681835	4.45426e-05	0.000170299	0.00010097	0.00109364	0.000266804	0.000488135	0.00165668	0.000391336	1.7761e-08	0.000229994	7.43546e-05	6.65546e-05	9.0061e-06	0.000124649	0.000135416	6.36195e-05	0.000378454	0.000240554	0.0137552	0.000996198	0.0115089	0.014633	0.115852	0.000329379	5.6551e-06	5.6551e-06	5.6551e-06	5.6551e-06	0.00631603	0.0434952
K9me1K18acK27me3K36me1	7.89183e-05	0.000681835	4.45426e-05	0.000170299	0.00010097	0.00109364	0.000266804	0.000488135	0.00165668	0.000391336	1.7761e-08	0.000229994	7.43546e-05	6.65546e-05	9.0061e-06	0.000124649	0.000135416	6.36195e-05	0.000378454	0.000240554	0.00105057	0.266972	9.17619e-05	0.0340775	8.70582e-05	0.0205959	5.6551e-06	5.6551e-06	5.6551e-06	5.6551e-06	0.0670058	0.0182245
K9me3K18acK27acK36me2	7.89183e-05	0.000681835	4.45426e-05	0.000170299	0.00010097	0.00109364	0.000266804	0.000488135	0.00165668	0.000391336	1.7761e-08	0.000229994	7.43546e-05	6.65546e-05	9.0061e-06	0.000124649	0.000135416	6.36195e-05	0.000378454	0.000240554	0.0316261	0.000996198	0.00651562	0.000129494	8.70582e-05	0.000329379	5.6551e-06	5.6551e-06	5.6551e-06	5.6551e-06	0.00953544	5.6551e-06
K18acK23acK27me2K36me3	7.89183e-05	0.000681835	4.45426e-05	0.000170299	0.00010097	0.00109364	0.000266804	0.000488135	0.00165668	0.000391336	1.7761e-08	0.000229994	7.43546e-05	6.65546e-05	9.0061e-06	0.000124649	0.000135416	6.36195e-05	0.000378454	0.000240554	0.225774	0.000996198	0.00820875	0.000129494	8.70582e-05	0.000329379	5.6551e-06	5.6551e-06	5.6551e-06	5.6551e-06	0.0584956	5.6551e-06
K4me1K9me1K14acK27acK36me3	7.89183e-05	0.000681835	4.45426e-05	0.000170299	0.00010097	0.00109364	0.000266804	0.000488135	0.00165668	0.000391336	1.7761e-08	0.000229994	7.43546e-05	6.65546e-05	9.0061e-06	0.000124649	0.000135416	6.36195e-05	0.000378454	0.000240554	0.00687211	0.000996198	0.00343569	0.000129494	8.70582e-05	0.000329379	5.6551e-06	5.6551e-06	5.6551e-06	5.6551e-06	0.00257695	5.6551e-06
K4me1K14acK23acK27me3	7.89183e-05	0.000681835	4.45426e-05	0.000170299	0.00010097	0.00109364	0.000266804	0.000488135	0.00165668	0.000391336	1.7761e-08	0.000229994	7.43546e-05	6.65546e-05	9.0061e-06	0.000124649	0.000135416	6.36195e-05	0.000378454	0.000240554	0.000211118	0.0131935	0.0277548	0.000129494	0.00383489	0.000329379	5.6551e-06	5.6551e-06	5.6551e-06	5.6551e-06	0.0102371	0.00138809
K18acK27me1K36me2	7.89183e-05	0.000681835	4.45426e-05	0.000170299	0.00010097	0.00109364	0.000266804	0.000488135	0.00165668	0.000391336	1.7761e-08	0.000229994	7.43546e-05	6.65546e-05	9.0061e-06	0.000124649	0.000135416	6.36195e-05	0.000378454	0.000240554	0.000211118	0.000996198	9.17619e-05	0.0124721	8.70582e-05	0.0771752	5.6551e-06	5.6551e-06	5.6551e-06	5.6551e-06	5.6551e-06	0.0298824
K4me1K9me1K14acK36me2	7.89183e-05	0.000681835	4.45426e-05	0.000170299	0.00010097	0.00109364	0.000266804	0.000488135	0.00165668	0.000391336	1.7761e-08	0.000229994	7.43546e-05	6.65546e-05	9.0061e-06	0.000124649	0.000135416	6.36195e-05	0.000378454	0.000240554	0.000211118	0.000996198	9.17619e-05	0.215039	0.0211676	0.00292025	5.6551e-06	5.6551e-06	5.6551e-06	5.6551e-06	5.6551e-06	0.0797091
K4me1K9me1K18acK23acK36me2	7.89183e-05	0.000681835	4.45426e-05	0.000170299	0.00010097	0.00109364	0.000266804	0.000488135	0.00165668	0.000391336	1.7761e-08	0.000229994	7.43546e-05	6.65546e-05	9.0061e-06	0.000124649	0.000135416	6.36195e-05	0.000378454	0.000240554	0.000211118	0.000996198	9.17619e-05	0.0036573	0.00146104	0.00411902	5.6551e-06	5.6551e-06	5.6551e-06	5.6551e-06	5.6551e-06	0.00307912
K4me1K9me2K18acK23acK36me1	7.89183e-05	0.000681835	4.45426e-05	0.000170299	0.00010097	0.00109364	0.000266804	0.000488135	0.00165668	0.000391336	1.7761e-08	0.000229994	7.43546e-05	6.65546e-05	9.0061e-06	0.000124649	0.000135416	6.36195e-05	0.000378454	0.000240554	0.000211118	0.000996198	9.17619e-05	0.00447811	0.00710641	0.00115147	5.6551e-06	5.6551e-06	5.6551e-06	5.6551e-06	5.6551e-06	0.00424533
K9me2K23acK27me1K36me3	7.89183e-05	0.000681835	4.45426e-05	0.000170299	0.00010097	0.00109364	0.000266804	0.000488135	0.00165668	0.000391336	1.7761e-08	0.000229994	7.43546e-05	6.65546e-05	9.0061e-06	0.000124649	0.000135416	6.36195e-05	0.000378454	0.000240554	0.000211118	0.000996198	9.17619e-05	0.0362767	8.70582e-05	0.00155644	5.6551e-06	5.6551e-06	5.6551e-06	5.6551e-06	5.6551e-06	0.0126111
K4me1K14acK23acK27me1K36me2	7.89183e-05	0.000681835	4.45426e-05	0.000170299	0.00010097	0.00109364	0.000266804	0.000488135	0.00165668	0.000391336	1.7761e-08	0.000229994	7.43546e-05	6.65546e-05	9.0061e-06	0.000124649	0.000135416	6.36195e-05	0.000378454	0.000240554	0.000211118	0.000996198	9.17619e-05	0.00131707	0.00018187	0.000329379	5.6551e-06	5.6551e-06	5.6551e-06	5.6551e-06	5.6551e-06	0.000499647
K18acK23acK27acK36me2	7.89183e-05	0.000681835	4.45426e-05	0.000170299	0.00010097	0.00109364	0.000266804	0.000488135	0.00165668	0.000391336	1.7761e-08	0.000229994	7.43546e-05	6.65546e-05	9.0061e-06	0.000124649	0.000135416	6.36195e-05	0.000378454	0.000240554	0.000211118	0.000996198	9.17619e-05	0.0552083	0.0477878	0.000329379	5.6551e-06	5.6551e-06	5.6551e-06	5.6551e-06	5.6551e-06	0.034332
K4me1K9me2K14acK23acK27acK36me1	7.89183e-05	0.000681835	4.45426e-05	0.000170299	0.00010097	0.00109364	0.000266804	0.000488135	0.00165668	0.000391336	1.7761e-08	0.000229994	7.43546e-05	6.65546e-05	9.0061e-06	0.000124649	0.000135416	6.36195e-05	0.000378454	0.000240554	0.000211118	0.000996198	9.17619e-05	0.0038513	0.00850364	0.000329379	5.6551e-06	5.6551e-06	5.6551e-06	5.6551e-06	5.6551e-06	0.00411832
K4me1K9me1K14acK18acK36me3	7.89183e-05	0.000681835	4.45426e-05	0.000170299	0.00010097	0.00109364	0.000266804	0.000488135	0.00165668	0.000391336	1.7761e-08	0.000229994	7.43546e-05	6.65546e-05	9.0061e-06	0.000124649	0.000135416	6.36195e-05	0.000378454	0.000240554	0.000211118	0.000996198	9.17619e-05	0.00285274	0.0178228	0.000329379	5.6551e-06	5.6551e-06	5.6551e-06	5.6551e-06	5.6551e-06	0.00689183
K4me1K14acK18acK23acK36me1	7.89183e-05	0.000681835	4.45426e-05	0.000170299	0.00010097	0.00109364	0.000266804	0.000488135	0.00165668	0.000391336	1.7761e-08	0.000229994	7.43546e-05	6.65546e-05	9.0061e-06	0.000124649	0.000135416	6.36195e-05	0.000378454	0.000240554	0.000211118	0.000996198	9.17619e-05	0.000190888	0.000351577	0.000329379	5.6551e-06	5.6551e-06	5.6551e-06	5.6551e-06	5.6551e-06	0.000180822
K9acK14acK18acK23acK27ac	7.89183e-05	0.000681835	4.45426e-05	0.000170299	0.00010097	0.00109364	0.000266804	0.000488135	0.00165668	0.000391336	1.7761e-08	0.000229994	7.43546e-05	6.65546e-05	9.0061e-06	0.000124649	0.000135416	6.36195e-05	0.000378454	0.000240554	0.000211118	0.000996198	9.17619e-05	0.00187917	0.00336094	0.000329379	5.6551e-06	5.6551e-06	5.6551e-06	5.6551e-06	5.6551e-06	0.0017467
K4me1K9acK14acK18acK27acK36me2	7.89183e-05	0.000681835	4.45426e-05	0.000170299	0.00010097	0.00109364	0.000266804	0.000488135	0.00165668	0.000391336	1.7761e-08	0.000229994	7.43546e-05	6.65546e-05	9.0061e-06	0.000124649	0.000135416	6.36195e-05	0.000378454	0.000240554	0.000211118	0.000996198	9.17619e-05	0.000129494	0.000280337	0.000329379	5.6551e-06	5.6551e-06	5.6551e-06	5.6551e-06	5.6551e-06	0.00013661
K4me1K9me1K14acK27me2	7.89183e-05	0.000681835	4.45426e-05	0.000170299	0.00010097	0.00109364	0.000266804	0.000488135	0.00165668	0.000391336	1.7761e-08	0.000229994	7.43546e-05	6.65546e-05	9.0061e-06	0.000124649	0.000135416	6.36195e-05	0.000378454	0.000240554	0.000211118	0.000996198	9.17619e-05	0.0128553	0.0141088	0.000329379	5.6551e-06	5.6551e-06	5.6551e-06	5.6551e-06	5.6551e-06	0.00898806
K9me3K14acK27me3	7.89183e-05	0.000681835	4.45426e-05	0.000170299	0.00010097	0.00109364	0.000266804	0.000488135	0.00165668	0.000391336	1.7761e-08	0.000229994	7.43546e-05	6.65546e-05	9.0061e-06	0.000124649	0.000135416	6.36195e-05	0.000378454	0.000240554	0.000211118	0.000996198	9.17619e-05	0.032516	0.00524963	0.000329379	5.6551e-06	5.6551e-06	5.6551e-06	5.6551e-06	5.6551e-06	0.0125885
K9me3K14acK18acK27me1	7.89183e-05	0.000681835	4.45426e-05	0.000170299	0.00010097	0.00109364	0.000266804	0.000488135	0.00165668	0.000391336	1.7761e-08	0.000229994	7.43546e-05	6.65546e-05	9.0061e-06	0.000124649	0.000135416	6.36195e-05	0.000378454	0.000240554	0.000211118	0.000996198	9.17619e-05	0.00832364	0.123936	0.0145966	5.6551e-06	5.6551e-06	5.6551e-06	5.6551e-06	5.6551e-06	0.048952
K9me1K27me2K36me3	7.89183e-05	0.000681835	4.45426e-05	0.000170299	0.00010097	0.00109364	0.000266804	0.000488135	0.00165668	0.000391336	1.7761e-08	0.000229994	7.43546e-05	6.65546e-05	9.0061e-06	0.000124649	0.000135416	6.36195e-05	0.000378454	0.000240554	0.000211118	0.000996198	9.17619e-05	0.00113226	0.00266705	0.000329379	5.6551e-06	5.6551e-06	5.6551e-06	5.6551e-06	5.6551e-06	0.00126644
K9me1K18acK23acK27me1K36me2	7.89183e-05	0.000681835	4.45426e-05	0.000170299	0.00010097	0.00109364	0.000266804	0.000488135	0.00165668	0.000391336	1.7761e-08	0.000229994	7.43546e-05	6.65546e-05	9.0061e-06	0.000124649	0.000135416	6.36195e-05	0.000378454	0.000240554	0.000211118	0.000996198	9.17619e-05	0.0303498	0.0840915	0.000329379	5.6551e-06	5.6551e-06	5.6551e-06	5.6551e-06	5.6551e-06	0.0381471
K9me3K18acK27acK36me1	7.89183e-05	0.000681835	4.45426e-05	0.000170299	0.00010097	0.00109364	0.000266804	0.000488135	0.00165668	0.000391336	1.7761e-08	0.000229994	7.43546e-05	6.65546e-05	9.0061e-06	0.000124649	0.000135416	6.36195e-05	0.000378454	0.000240554	0.000211118	0.000996198	9.17619e-05	0.000129494	0.0310787	0.0667661	5.6551e-06	5.6551e-06	5.6551e-06	5.6551e-06	5.6551e-06	0.0326149
K18acK23acK27me2K36me1	7.89183e-05	0.000681835	4.45426e-05	0.000170299	0.00010097	0.00109364	0.000266804	0.000488135	0.00165668	0.000391336	1.7761e-08	0.000229994	7.43546e-05	6.65546e-05	9.0061e-06	0.000124649	0.000135416	6.36195e-05	0.000378454	0.000240554	0.000211118	0.000996198	9.17619e-05	0.000129494	0.00966146	0.0436042	5.6551e-06	5.6551e-06	5.6551e-06	5.6551e-06	5.6551e-06	0.0177552
K4me1K9me1K14acK18acK23acK27me1	7.89183e-05	0.000681835	4.45426e-05	0.000170299	0.00010097	0.00109364	0.000266804	0.000488135	0.00165668	0.000391336	1.7761e-08	0.000229994	7.43546e-05	6.65546e-05	9.0061e-06	0.000124649	0.000135416	6.36195e-05	0.000378454	0.000240554	0.000211118	0.000996198	9.17619e-05	0.000129494	0.000711089	0.00194867	5.6551e-06	5.6551e-06	5.6551e-06	5.6551e-06	5.6551e-06	0.000886587
