# Supplementary material for: Histone proteoform analysis reveals epigenetic changes in adult mouse brown adipose tissue in response to cold stress
Source: Epigenetics Chromatin. 2024 Apr 27;17:12. doi: 10.1186/s13072-024-00536-8 (PMC11055387; doi:10.1186/s13072-024-00536-8)
Supplement: Supplementary file 6 — Additional file 6: BAT and liver histone H4 discrete post-translational modifications (PTMs), binary PTM combinations, and proteoform percent abundance for each biological replicate. TN: thermoneutral. RT: room temperature. SC: severe cold. [file 13072_2024_536_MOESM6_ESM.xlsx]

## Sheet: H4 PTM Discrete
PTM	SC Liver_1	SC Liver_2	SC Liver_3	SC Liver_4	SC Liver_5	RT Liver_1	RT Liver_2	RT Liver_3	RT Liver_4	RT Liver_5	TN Liver_1	TN Liver_2	TN Liver_3	TN Liver_4	TN Liver_5	SC BAT_1	SC BAT_3	SC BAT_4	SC BAT_5	RT BAT_2	RT BAT_3	RT BAT_4	RT BAT_5	TN BAT_1	TN BAT_2	TN BAT_3	TN BAT_4	TN BAT_5	SC Liver Mean	RT Liver Mean	TN Liver Mean	SC BAT Mean	RT BAT Mean	TN BAT Mean
K5ac	0.697513	0.882888	0.594893	1.17785	0.858933	1.38582	0.361995	0.647243	0.537104	0.906928	0.806251	1.25518	0.993668	0.827739	0.850734	0.817408	1.04875	1.14434	0.672977	0.943634	0.951416	0.786244	0.788948	2.64588	0.976494	0.809095	0.867385	0.817697	0.842416	0.767819	0.946714	0.920869	0.86756	1.22331
K5un	99.3025	99.1171	99.4051	98.8221	99.1411	98.6142	99.638	99.3528	99.4629	99.0931	99.1937	98.7448	99.0063	99.1723	99.1493	99.1826	98.9512	98.8557	99.327	99.0564	99.0486	99.2138	99.2111	97.3541	99.0235	99.1909	99.1326	99.1823	99.1576	99.2322	99.0533	99.0791	99.1324	98.7767
K8ac	1.48189	1.86996	1.31338	1.79376	1.59338	2.21279	1.18324	1.3484	0.942732	1.59209	1.12174	2.10696	1.34356	1.69731	1.81362	1.13183	1.67026	1.52034	1.16659	1.63751	1.33795	1.3677	1.27158	4.45984	1.72699	1.09326	1.18601	1.36654	1.61047	1.45585	1.61664	1.37226	1.40368	1.96653
K8un	98.5181	98.13	98.6866	98.2062	98.4066	97.7872	98.8168	98.6516	99.0573	98.4079	98.8783	97.893	98.6564	98.3027	98.1864	98.8682	98.3297	98.4797	98.8334	98.3625	98.6621	98.6323	98.7284	95.5402	98.273	98.9067	98.814	98.6335	98.3895	98.5441	98.3834	98.6277	98.5963	98.0335
K12ac	2.90125	2.56512	2.53064	3.68221	2.97756	3.29691	2.01486	2.88581	2.22148	3.07357	3.20343	3.12706	2.60074	3.03899	2.61436	2.41545	2.84179	3.23923	2.43311	2.73383	2.46451	2.31255	2.57739	5.34294	2.75996	2.3863	2.30601	2.43143	2.93136	2.69853	2.91691	2.7324	2.52207	3.04533
K12un	97.0987	97.4349	97.4694	96.3178	97.0224	96.7031	97.9851	97.1142	97.7785	96.9264	96.7966	96.8729	97.3993	96.961	97.3856	97.5845	97.1582	96.7608	97.5669	97.2662	97.5355	97.6874	97.4226	94.6571	97.24	97.6137	97.694	97.5686	97.0686	97.3015	97.0831	97.2676	97.4779	96.9547
K16ac	34.5409	28.9134	32.0061	36.1509	36.528	27.8926	29.8572	34.4304	32.9916	34.3275	36.5767	30.0344	32.2298	36.0305	30.0868	36.7198	33.6055	37.5965	35.1956	33.1083	34.5944	32.6091	32.6564	32.6592	31.5913	35.6441	32.2224	33.9882	33.6279	31.8998	32.9916	35.7793	33.2421	33.221
K16un	65.4591	71.0866	67.9939	63.8491	63.472	72.1074	70.1428	65.5696	67.0084	65.6725	63.4233	69.9656	67.7702	63.9695	69.9132	63.2802	66.3945	62.4035	64.8044	66.8917	65.4056	67.3909	67.3436	67.3408	68.4087	64.3559	67.7776	66.0118	66.3721	68.1002	67.0084	64.2207	66.7579	66.779
K20me1	9.86599	9.99087	9.73694	10.8208	9.54344	8.51054	9.67971	10.0259	10.2783	10.5458	7.82346	9.1723	8.9122	11.2489	9.51622	7.74758	7.6033	7.8743	7.85964	9.53462	8.50031	8.52886	8.40981	6.94776	7.84712	8.33771	9.72094	8.47688	9.99161	9.80804	9.33462	7.77121	8.7434	8.26608
K20me2	62.62	57.1873	58.7222	62.5253	62.219	62.1823	58.8234	61.9317	63.1556	63.9809	63.0569	58.9056	62.6476	60.5495	61.4121	64.0068	61.2072	62.4942	62.2418	58.2964	59.2613	60.6975	61.1611	58.43	56.0039	64.204	62.5309	63.4983	60.6548	62.0148	61.3143	62.4875	59.854	60.9334
K20me3	24.0706	29.7691	26.3523	24.246	25.5415	26.1161	29.0033	24.9467	23.578	22.3007	24.552	28.0723	25.7267	25.6377	26.4665	25.1447	27.824	26.292	27.2413	28.599	29.0404	27.1085	27.9529	29.6632	32.0959	25.3539	25.2924	25.642	25.9959	25.189	26.091	26.6255	28.1752	27.6095
K20un	3.4434	3.05281	5.18858	2.4079	2.69606	3.19103	2.4936	3.09573	2.98805	3.17266	4.56759	3.84979	2.71352	2.56388	2.60522	3.10097	3.36558	3.33952	2.65731	3.56997	3.19807	3.66511	2.47622	4.95904	4.0531	2.10437	2.45578	2.38282	3.35775	2.98822	3.26	3.11585	3.22734	3.19102
K31ac	5.54095	5.86843	7.7572	4.85202	4.74552	6.88728	4.49448	4.69232	3.79731	5.39672	6.93973	6.65668	4.60509	4.58965	4.33488	4.16526	6.49414	5.7152	3.8629	5.13789	4.5133	5.43644	4.26487	6.31808	6.74139	3.27932	4.29172	4.00245	5.75283	5.05362	5.42521	5.05938	4.83813	4.92659
K31un	94.459	94.1316	92.2428	95.148	95.2545	93.1127	95.5055	95.3077	96.2027	94.6033	93.0603	93.3433	95.3949	95.4104	95.6651	95.8347	93.5059	94.2848	96.1371	94.8621	95.4867	94.5636	95.7351	93.6819	93.2586	96.7207	95.7083	95.9976	94.2472	94.9464	94.5748	94.9406	95.1619	95.0734

## Sheet: H4 PTM Binary
PTM Combination	SC Liver_1	SC Liver_2	SC Liver_3	SC Liver_4	SC Liver_5	RT Liver_1	RT Liver_2	RT Liver_3	RT Liver_4	RT Liver_5	TN Liver_1	TN Liver_2	TN Liver_3	TN Liver_4	TN Liver_5	SC BAT_1	SC BAT_3	SC BAT_4	SC BAT_5	RT BAT_2	RT BAT_3	RT BAT_4	RT BAT_5	TN BAT_1	TN BAT_2	TN BAT_3	TN BAT_4	TN BAT_5	SC Liver Mean	RT Liver Mean	TN Liver Mean	SC BAT Mean	RT BAT Mean	TN BAT Mean
K5acK8ac	0.397408	0.800217	0.480342	0.595449	0.385383	1.31125	0.26588	0.30828	0.235717	0.467771	0.262723	1.02467	0.684761	0.301439	0.6774	0.415932	0.741369	0.718156	0.323341	0.730613	0.679458	0.620726	0.49211	2.63512	0.868114	0.526929	0.563642	0.476924	0.53176	0.51778	0.590199	0.549699	0.630727	1.01415
K5acK8un	0.300105	0.0826704	0.114552	0.582404	0.473549	0.0745729	0.0961146	0.338963	0.301387	0.439157	0.543528	0.230505	0.308908	0.5263	0.173334	0.401477	0.307382	0.426186	0.349636	0.213021	0.271958	0.165517	0.296837	0.010761	0.10838	0.282166	0.303743	0.340773	0.310656	0.250039	0.356515	0.37117	0.236833	0.209164
K5acK12ac	0.389293	0.821651	0.512636	0.587629	0.369454	1.3055	0.27586	0.326918	0.24723	0.4897	0.3381	1.14494	0.686743	0.337089	0.668282	0.392416	0.777549	0.759176	0.311513	0.757265	0.721808	0.580265	0.501815	2.58841	0.887153	0.521561	0.545451	0.476671	0.536133	0.529042	0.635032	0.560164	0.640288	1.00385
K5acK12un	0.30822	0.0612363	0.0822579	0.590224	0.489479	0.0803233	0.0861349	0.320325	0.289874	0.417228	0.46815	0.110234	0.306925	0.49065	0.182452	0.424992	0.271201	0.385165	0.361464	0.186369	0.229608	0.205979	0.287133	0.0574723	0.0893404	0.287534	0.321933	0.341026	0.306283	0.238777	0.311682	0.360706	0.227272	0.219461
K5acK16ac	0.678345	0.826984	0.519771	1.09784	0.77782	1.34415	0.347249	0.606712	0.505758	0.860396	0.772262	1.10689	0.966677	0.785329	0.786738	0.801444	1.0364	1.10246	0.654743	0.886279	0.880851	0.778887	0.734372	2.64334	0.946446	0.801991	0.857391	0.800841	0.780152	0.732853	0.88358	0.898763	0.820097	1.21
K5acK16un	0.0191676	0.0559041	0.0751222	0.0800114	0.0811125	0.0416768	0.0147453	0.0405303	0.0313457	0.0465318	0.0339889	0.148286	0.0269911	0.0424093	0.0639966	0.0159645	0.0123509	0.0418766	0.0182338	0.0573543	0.0705655	0.00735647	0.0545761	0.00254695	0.0300474	0.00710385	0.00999427	0.0168564	0.0622636	0.034966	0.0631344	0.0221064	0.0474631	0.0133098
K5acK20me1	0.033682	0	0.0464838	0.122551	0.121595	0.0470362	0.00541544	0.0482322	0.0408533	0.0819578	0.0312045	0.0762144	0.0290846	0.110748	0.110006	0.0639882	0.0479826	0.123972	0.0653971	0.034755	0.0425203	0.0566574	0.0509045	0.0549253	0.0241267	0.055434	0.0313843	0.0354667	0.0648624	0.044699	0.0714515	0.075335	0.0462093	0.0402674
K5acK20me2	0.486961	0.628208	0.372562	0.772439	0.585912	0.854733	0.260855	0.394357	0.327329	0.724879	0.548353	0.766979	0.532038	0.566262	0.489856	0.517219	0.683426	0.706892	0.402586	0.551772	0.528177	0.332251	0.491624	1.11738	0.311197	0.446332	0.557034	0.469818	0.569216	0.512431	0.580698	0.577531	0.475956	0.580352
K5acK20me3	0.149303	0.24678	0.138079	0.235117	0.086341	0.394882	0.0809404	0.170087	0.154008	0.0307459	0.179463	0.267864	0.335711	0.128342	0.190014	0.218031	0.289059	0.298042	0.200361	0.311889	0.32824	0.384587	0.205837	1.47358	0.608663	0.282023	0.275772	0.308074	0.171124	0.166133	0.220279	0.251373	0.307638	0.589623
K5acK20un	0.0275673	0.00790001	0.0377688	0.0477458	0.065085	0.089173	0.0147843	0.0345658	0.0149135	0.0693454	0.0472309	0.14412	0.0968345	0.0223869	0.0608574	0.0181698	0.0282823	0.0154351	0.00463272	0.0452186	0.0524783	0.012748	0.0405819	0	0.0325069	0.0253051	0.00319432	0.00433828	0.0372134	0.0445564	0.074286	0.01663	0.0377567	0.0130689
K5acK31ac	0.269929	0.586321	0.363108	0.348279	0.317927	0.673134	0.229011	0.312975	0.086505	0.450331	0.132511	0.857614	0.466083	0.218068	0.411048	0.0828335	0.458495	0.507787	0.0712744	0.314699	0.214765	0.129199	0.300013	0.010761	0.0552876	0.113466	0.16852	0.0517863	0.377113	0.350391	0.417065	0.280098	0.239669	0.0799642
K5acK31un	0.427583	0.296567	0.231785	0.829574	0.541005	0.712691	0.132984	0.334268	0.450599	0.456597	0.673739	0.397564	0.527585	0.609671	0.439686	0.734575	0.590256	0.636554	0.601702	0.628935	0.736651	0.657045	0.488934	2.63512	0.921206	0.695629	0.698865	0.765911	0.465303	0.417428	0.529649	0.640772	0.627891	1.14335
K5unK8ac	1.08448	1.06974	0.833043	1.19831	1.208	0.901539	0.917365	1.04012	0.707015	1.12432	0.859017	1.08229	0.658799	1.39587	1.13622	0.715899	0.928887	0.802188	0.843254	0.906899	0.65849	0.746973	0.779469	1.82471	0.858878	0.566329	0.622371	0.889621	1.07871	0.938071	1.02644	0.822557	0.772958	0.952382
K5unK8un	98.218	98.0474	98.5721	97.6238	97.9331	97.7126	98.7206	98.3126	98.7559	97.9688	98.3347	97.6625	98.3475	97.7764	98.013	98.4667	98.0224	98.0535	98.4838	98.1495	98.3901	98.4668	98.4316	95.5294	98.1646	98.6246	98.5102	98.2927	98.0789	98.2941	98.0268	98.2566	98.3595	97.8243
K5unK12ac	2.51196	1.74347	2.01801	3.09458	2.60811	1.99141	1.739	2.55889	1.97425	2.58387	2.86533	1.98211	1.914	2.7019	1.94608	2.02304	2.06424	2.48006	2.12159	1.97656	1.7427	1.73229	2.07557	2.75453	1.8728	1.86473	1.76056	1.95476	2.39523	2.16949	2.28188	2.17223	1.88178	2.04148
K5unK12un	96.7905	97.3736	97.3871	95.7276	96.533	96.6228	97.899	96.7939	97.4886	96.5092	96.3284	96.7627	97.0923	96.4704	97.2032	97.1596	96.887	96.3756	97.2054	97.0798	97.3059	97.4815	97.1355	94.5996	97.1507	97.3262	97.3721	97.2275	96.7624	97.0627	96.7714	96.9069	97.2507	96.7352
K5unK16ac	33.8625	28.0864	31.4864	35.053	35.7502	26.5485	29.5099	33.8237	32.4859	33.4671	35.8044	28.9275	31.2632	35.2452	29.3001	35.9183	32.5691	36.494	34.5408	32.222	33.7136	31.8302	31.922	30.0159	30.6449	34.8421	31.365	33.1873	32.8477	31.167	32.1081	34.8806	32.422	32.011
K5unK16un	65.44	71.0307	67.9188	63.7691	63.3909	72.0657	70.1281	65.5291	66.977	65.626	63.3893	69.8174	67.7432	63.9271	69.8492	63.2643	66.3822	62.3616	64.7862	66.8344	65.335	67.3836	67.289	67.3382	68.3786	64.3488	67.7676	65.995	66.3099	68.0652	66.9452	64.1986	66.7105	66.7656
K5unK20me1	9.83231	9.99087	9.69045	10.6983	9.42185	8.4635	9.67429	9.97766	10.2374	10.4638	7.79226	9.09608	8.88312	11.1381	9.40622	7.6836	7.55532	7.75033	7.79424	9.49986	8.45779	8.4722	8.35891	6.89283	7.82299	8.28227	9.68955	8.44141	9.92675	9.76334	9.26316	7.69587	8.69719	8.22581
K5unK20me2	62.1331	56.5591	58.3496	61.7529	61.6331	61.3276	58.5626	61.5373	62.8283	63.256	62.5086	58.1386	62.1155	59.9833	60.9222	63.4895	60.5237	61.7873	61.8392	57.7446	58.7331	60.3653	60.6694	57.3127	55.6927	63.7577	61.9739	63.0285	60.0856	61.5024	60.7336	61.9099	59.3781	60.3531
K5unK20me3	23.9213	29.5223	26.2142	24.0108	25.4551	25.7213	28.9223	24.7766	23.424	22.2699	24.3726	27.8044	25.391	25.5094	26.2765	24.9267	27.5349	25.9939	27.0409	28.2872	28.7121	26.7239	27.7471	28.1896	31.4872	25.0719	25.0166	25.3339	25.8247	25.0228	25.8708	26.3741	27.8676	27.0198
K5unK20un	3.41583	3.04491	5.15081	2.36015	2.63098	3.10186	2.47882	3.06116	2.97314	3.10332	4.52036	3.70567	2.61669	2.54149	2.54436	3.0828	3.3373	3.32409	2.65268	3.52476	3.14559	3.65237	2.43564	4.95904	4.0206	2.07907	2.45259	2.37848	3.32054	2.94366	3.18571	3.09922	3.18959	3.17795
K5unK31ac	5.27102	5.28211	7.39409	4.50375	4.42759	6.21415	4.26547	4.37934	3.7108	4.94639	6.80722	5.79907	4.139	4.37158	3.92383	4.08242	6.03565	5.20742	3.79163	4.82319	4.29854	5.30724	3.96486	6.30732	6.6861	3.16585	4.1232	3.95066	5.37571	4.70323	5.00814	4.77928	4.59846	4.84663
K5unK31un	94.0315	93.835	92.011	94.3184	94.7135	92.4	95.3725	94.9734	95.7521	94.1467	92.3865	92.9458	94.8673	94.8007	95.2254	95.1002	92.9156	93.6482	95.5354	94.2332	94.75	93.9065	95.2462	91.0468	92.3374	96.0251	95.0094	95.2316	93.7819	94.529	94.0451	94.2999	94.534	93.9301
K8acK12ac	1.02371	1.57732	0.972482	0.978866	0.725772	1.76151	0.65351	0.705732	0.400698	0.875532	0.640125	1.59583	0.952954	0.896282	1.21819	0.665606	1.17114	0.97544	0.762572	1.10524	0.988511	1.03391	0.774329	3.52069	1.42339	0.805956	0.775667	0.791084	1.05563	0.879397	1.06068	0.893691	0.975497	1.46336
K8acK12un	0.458175	0.292634	0.340902	0.81489	0.867606	0.451276	0.529734	0.642665	0.542034	0.716559	0.481615	0.511131	0.390606	0.801028	0.595425	0.466225	0.499111	0.544904	0.404023	0.532276	0.349437	0.333785	0.49725	0.939143	0.303597	0.287302	0.410346	0.575461	0.554842	0.576454	0.555961	0.478566	0.428187	0.50317
K8acK16ac	1.20592	1.51847	1.12099	1.54022	1.32867	2.0347	0.93869	1.15659	0.819487	1.37193	1.03678	1.95496	1.19116	1.51173	1.58728	1.00281	1.51222	1.38984	1.01671	1.41757	1.21302	1.13527	1.17538	4.15252	1.63805	1.02491	1.10957	1.25279	1.34285	1.26428	1.45638	1.2304	1.23531	1.83557
K8acK16un	0.275965	0.35149	0.192393	0.253533	0.264712	0.178093	0.244555	0.191806	0.123245	0.220161	0.0849572	0.152	0.1524	0.185577	0.226335	0.129016	0.158035	0.130505	0.149885	0.219941	0.124931	0.232427	0.0961951	0.307315	0.0889398	0.0683467	0.076439	0.113759	0.267618	0.191572	0.160254	0.14186	0.168374	0.13096
K8acK20me1	0.343635	0.201321	0.285921	0.341564	0.35182	0.251581	0.362288	0.355231	0.236292	0.303277	0.112813	0.485932	0.20188	0.475309	0.310555	0.0871915	0.174053	0.185919	0.204419	0.262723	0.224332	0.281465	0.171229	0.168122	0.107324	0.151504	0.148068	0.268019	0.304852	0.301734	0.317298	0.162896	0.234937	0.168607
K8acK20me2	0.616285	0.995443	0.595412	0.834063	0.801074	1.19848	0.450479	0.524676	0.363803	0.929945	0.524989	0.877035	0.615644	0.834399	0.832275	0.582516	0.866196	0.780854	0.516661	0.820103	0.647207	0.382487	0.710021	1.87512	0.447462	0.45867	0.543126	0.569619	0.768455	0.693477	0.736869	0.686557	0.639955	0.7788
K8acK20me3	0.457256	0.552105	0.313654	0.520283	0.344178	0.62542	0.303224	0.410828	0.294109	0.296844	0.412189	0.606063	0.460892	0.318781	0.628195	0.410637	0.506834	0.45238	0.403668	0.509059	0.442756	0.564727	0.315669	2.13901	1.00935	0.455956	0.418635	0.459353	0.437495	0.386085	0.485224	0.44338	0.458053	0.896462
K8acK20un	0.0647109	0.121089	0.118397	0.0978461	0.0963066	0.137305	0.0672538	0.057663	0.0485278	0.0620247	0.0717485	0.137935	0.0651443	0.0688216	0.0425915	0.0514864	0.123173	0.10119	0.0418465	0.0456266	0.0236527	0.13902	0.0746603	0.277575	0.162854	0.0271276	0.0761843	0.0695539	0.0996699	0.0745549	0.0772481	0.0794239	0.0707399	0.122659
K8acK31ac	0.616909	1.10231	0.62886	0.654899	0.640772	0.929788	0.48496	0.487499	0.223323	0.785534	0.441718	1.11052	0.604162	0.53399	0.762598	0.304812	0.798815	0.75913	0.411395	0.451634	0.384079	0.366027	0.477419	0.962258	0.662983	0.294588	0.400897	0.374183	0.728749	0.582221	0.690598	0.568538	0.419789	0.538982
K8acK31un	0.864978	0.767653	0.684524	1.13886	0.952606	1.283	0.698285	0.860898	0.719409	0.806557	0.680022	0.996442	0.739398	1.16332	1.05102	0.827019	0.871441	0.761214	0.7552	1.18588	0.95387	1.00167	0.79416	3.49758	1.06401	0.79867	0.785116	0.992361	0.881724	0.87363	0.92604	0.803719	0.983895	1.42755
K8unK12ac	1.87754	0.987796	1.55816	2.70335	2.25179	1.5354	1.36135	2.18008	1.82079	2.19804	2.5633	1.53122	1.64778	2.14271	1.39617	1.74985	1.67064	2.26379	1.67053	1.62859	1.476	1.27864	1.80306	1.82225	1.33656	1.58034	1.53034	1.64035	1.87573	1.81913	1.85624	1.8387	1.54657	1.58197
K8unK12un	96.6406	97.1422	97.1285	95.5029	96.1548	96.2518	97.4554	96.4715	97.2365	96.2099	96.315	96.3618	97.0087	96.16	96.7902	97.1183	96.6591	96.2159	97.1629	96.7339	97.1861	97.3537	96.9254	93.7179	96.9364	97.3264	97.2836	96.9931	96.5138	96.725	96.5271	96.789	97.0497	96.4515
K8unK16ac	33.335	27.3949	30.8851	34.6106	35.1994	25.8579	28.9185	33.2738	32.1721	32.9555	35.5399	28.0794	31.0387	34.5188	28.4995	35.7169	32.0932	36.2067	34.1789	31.6907	33.3814	31.4738	31.481	28.5067	29.9533	34.6192	31.1128	32.7354	32.285	30.6356	31.5353	34.5489	32.0067	31.3855
K8unK16un	65.1832	70.7351	67.8015	63.5956	63.2073	71.9293	69.8983	65.3778	66.8851	65.4524	63.3384	69.8136	67.6178	63.7839	69.6868	63.1512	66.2365	62.273	64.6545	66.6718	65.2806	67.1585	67.2474	67.0334	68.3197	64.2875	67.7012	65.8981	66.1045	67.9086	66.8481	64.0788	66.5896	66.648
K8unK20me1	9.52235	9.78954	9.45101	10.4793	9.19162	8.25896	9.31742	9.67066	10.042	10.2425	7.71065	8.68637	8.71033	10.7736	9.20567	7.66039	7.42925	7.68838	7.65522	9.27189	8.27597	8.2474	8.23858	6.77964	7.7398	8.1862	9.57287	8.20886	9.68676	9.5063	9.01732	7.60831	8.50846	8.09747
K8unK20me2	62.0038	56.1918	58.1268	61.6913	61.4179	60.9838	58.3729	61.407	62.7918	63.051	62.5319	58.0286	62.0319	59.7151	60.5798	63.4242	60.341	61.7133	61.7251	57.4763	58.6141	60.315	60.451	56.5549	55.5565	63.7453	61.9878	62.9287	59.8863	61.3213	60.5775	61.8009	59.2141	60.1546
K8unK20me3	23.6133	29.217	26.0386	23.7257	25.1973	25.4907	28.7	24.5359	23.2839	22.0038	24.1398	27.4662	25.2658	25.3189	25.8383	24.7341	27.3171	25.8396	26.8376	28.09	28.5976	26.5438	27.6372	27.5242	31.0865	24.898	24.8737	25.1827	25.5584	24.8029	25.6058	26.1821	27.7172	26.713
K8unK20un	3.37869	2.93172	5.07018	2.31005	2.59976	3.05373	2.42635	3.03807	2.93952	3.11064	4.49584	3.71186	2.64838	2.49506	2.56263	3.04948	3.24241	3.23833	2.61546	3.52435	3.17441	3.52609	2.40156	4.68146	3.89025	2.07724	2.3796	2.31327	3.25808	2.91366	3.18275	3.03642	3.1566	3.06836
K8unK31ac	4.92404	4.76613	7.12834	4.19713	4.10475	5.95749	4.00952	4.20482	3.57398	4.61119	6.49802	5.54616	4.00093	4.05566	3.57229	3.86044	5.69533	4.95607	3.45151	4.68626	4.12922	5.07041	3.78745	5.35582	6.07841	2.98473	3.89082	3.62826	5.02408	4.4714	4.73461	4.49084	4.41834	4.38761
K8unK31un	93.5941	93.3639	91.5583	94.0091	94.3019	91.8297	94.8072	94.4468	95.4833	93.7967	92.3802	92.3469	94.6555	94.247	94.6141	95.0077	92.6344	93.5236	95.3819	93.6762	94.5328	93.5619	94.941	90.1843	92.1946	95.922	94.9232	95.0052	93.3655	94.0727	93.6488	94.1369	94.178	93.6459
K12acK16ac	2.06255	1.75677	1.81876	2.61353	2.11599	2.51549	1.25205	2.01844	1.46541	2.15889	2.52726	2.20762	1.78046	2.3357	1.73088	1.76149	2.19961	2.3851	1.89096	1.73811	1.9152	1.70707	1.88264	3.90303	1.94564	1.82449	1.86987	1.8039	2.07352	1.88205	2.11638	2.05929	1.81076	2.26939
K12acK16un	0.838704	0.808349	0.711882	1.06868	0.861573	0.781428	0.762818	0.867365	0.756074	0.914687	0.676164	0.919437	0.820278	0.703295	0.883483	0.653966	0.642178	0.854129	0.542144	0.995713	0.549314	0.605477	0.694744	1.43991	0.814321	0.561801	0.436142	0.627532	0.857837	0.816474	0.800532	0.673104	0.711312	0.775942
K12acK20me1	0.383864	0.321168	0.370084	0.378849	0.32541	0.42888	0.333435	0.360948	0.224263	0.266768	0.219865	0.480552	0.179083	0.413811	0.225553	0.20237	0.231647	0.269859	0.184823	0.172846	0.194865	0.310007	0.185421	0.0836267	0.0663482	0.12457	0.116476	0.123492	0.355875	0.322859	0.303773	0.222175	0.215785	0.102903
K12acK20me2	1.33812	1.16215	0.841267	2.03155	1.51528	1.24517	0.749227	1.08392	1.02342	1.79225	1.52334	1.1315	1.2622	1.71465	1.30469	1.37911	1.42989	1.72767	1.27027	1.02642	1.2837	0.91374	1.15987	1.48486	0.662929	1.34905	1.37769	1.30742	1.37767	1.1788	1.38728	1.45174	1.09594	1.23639
K12acK20me3	0.660075	0.855714	0.670291	0.780163	0.501038	0.88439	0.591074	0.721167	0.406525	0.472331	0.746185	0.7834	0.712653	0.428062	0.687294	0.39009	0.742788	0.798872	0.625753	0.879946	0.652321	0.750131	0.606108	2.49879	1.48341	0.515445	0.50314	0.684838	0.693456	0.615097	0.671519	0.639376	0.722127	1.13713
K12acK20un	0.519196	0.226089	0.649002	0.491648	0.635831	0.738474	0.34113	0.719777	0.567272	0.542224	0.714039	0.7316	0.446804	0.48247	0.39682	0.443882	0.437462	0.442828	0.352264	0.65461	0.333619	0.338673	0.625983	1.27566	0.547273	0.397233	0.308702	0.315684	0.504354	0.581775	0.554346	0.419109	0.488221	0.56891
K12acK31ac	1.251	1.62012	1.50574	1.3169	1.34101	1.94975	1.2176	1.45926	0.819837	1.37511	1.54572	1.86718	1.2014	1.08044	1.30009	0.654643	1.27254	1.23646	0.883647	1.12404	0.837916	0.736202	1.12181	1.60263	1.18555	0.619592	0.59995	0.592465	1.40695	1.36431	1.39897	1.01182	0.954994	0.920037
K12acK31un	1.65026	0.944999	1.02491	2.36531	1.63655	1.34716	0.797267	1.42654	1.40165	1.69846	1.6577	1.25987	1.39934	1.95855	1.31427	1.76081	1.56925	2.00278	1.54946	1.60978	1.62659	1.57635	1.45557	3.74031	1.57441	1.7667	1.70606	1.83897	1.5244	1.33422	1.51795	1.72057	1.56707	2.12529
K12unK16ac	32.4783	27.1566	30.1874	33.5373	34.412	25.3771	28.6051	32.4119	31.5262	32.1686	34.0494	27.8267	30.4494	33.6948	28.3559	34.9583	31.4059	35.2114	33.3046	31.3702	32.6792	30.902	30.7738	28.7562	29.6457	33.8196	30.3525	32.1843	31.5543	30.0178	30.8753	33.72	31.4313	30.9517
K12unK16un	64.6204	70.2783	67.282	62.7805	62.6104	71.326	69.38	64.7023	66.2523	64.7579	62.7472	69.0462	66.9499	63.2662	69.0297	62.6263	65.7524	61.5494	64.2623	65.896	64.8562	66.7854	66.6488	65.9008	67.5944	63.7941	67.3415	65.3843	65.5143	67.2837	66.2078	63.5476	66.0466	66.003
K12unK20me1	9.48212	9.6697	9.36685	10.442	9.21803	8.08166	9.34628	9.66495	10.054	10.279	7.6036	8.69174	8.73312	10.8351	9.29067	7.54521	7.37165	7.60444	7.67482	9.36177	8.30544	8.21885	8.22439	6.86413	7.78077	8.21314	9.60446	8.35339	9.63573	9.48518	9.03084	7.54903	8.52761	8.16318
K12unK20me2	61.2819	56.0251	57.8809	60.4938	60.7037	60.9371	58.0742	60.8478	62.1322	62.1887	61.5336	57.7741	61.3854	58.8349	60.1074	62.6276	59.7773	60.7665	60.9715	57.2699	57.9776	59.7838	60.0012	56.9452	55.341	62.855	61.1532	62.1909	59.2771	60.836	59.9271	61.0357	58.7581	59.697
K12unK20me3	23.4105	28.9134	25.682	23.4658	25.0405	25.2317	28.4122	24.2255	23.1715	21.8283	23.8058	27.2889	25.0141	25.2096	25.7792	24.7546	27.0812	25.4931	26.6155	27.7191	28.388	26.3584	27.3468	27.1644	30.6125	24.8385	24.7892	24.9572	25.3024	24.5739	25.4195	25.9861	27.4531	26.4723
K12unK20un	2.9242	2.82672	4.53958	1.91625	2.06023	2.45256	2.15247	2.37595	2.42078	2.63044	3.85355	3.11819	2.26672	2.08141	2.2084	2.65709	2.92812	2.89669	2.30505	2.91536	2.86445	3.32644	1.85024	3.68338	3.50583	1.70714	2.14708	2.06714	2.8534	2.40644	2.70565	2.69674	2.73912	2.62211
K12unK31ac	4.28996	4.24831	6.25146	3.53513	3.40451	4.93753	3.27688	3.23305	2.97747	4.02161	5.39401	4.7895	3.40369	3.5092	3.03479	3.51061	5.2216	4.47875	2.97926	4.01385	3.67538	4.70023	3.14306	4.71545	5.55585	2.65973	3.69177	3.40998	4.34587	3.68931	4.02624	4.04755	3.88313	4.00655
K12unK31un	92.8088	93.1866	91.2179	92.7827	93.6179	91.7656	94.7083	93.8811	94.801	92.9048	91.4026	92.0834	93.9956	93.4518	94.3509	94.0739	91.9366	92.282	94.5876	93.2523	93.8601	92.9872	94.2796	89.9416	91.6842	94.954	94.0022	94.1586	92.7228	93.6122	93.0568	93.2201	93.5948	92.9481
K16acK20me1	2.85177	2.59553	2.44076	4.52317	3.41719	2.3389	3.14199	3.11716	3.36595	3.38565	2.54718	2.83604	2.64811	4.13261	2.90024	2.44285	1.67629	2.64041	2.48307	3.53682	2.24904	2.02706	1.98932	2.84068	1.55734	2.73454	3.07102	2.67743	3.16568	3.06993	3.01283	2.31066	2.45056	2.5762
K16acK20me2	23.633	19.9156	21.1867	24.3981	25.0152	18.8561	20.6088	23.9511	23.1648	24.738	25.1649	19.708	22.1818	24.0022	20.8577	27.2002	24.5223	27.1432	25.2088	23.0792	25.0182	22.5172	23.6487	20.5996	21.4607	26.2946	23.4892	25.0812	22.8297	22.2638	22.3829	26.0186	23.5658	23.3851
K16acK20me3	6.7286	5.73569	6.3466	6.59816	6.98361	5.37755	5.58054	6.38484	5.75266	5.31776	7.15434	6.08932	6.47489	7.2056	5.62627	5.98889	6.46521	6.78881	6.87194	5.3624	6.52444	6.81876	6.30846	6.29789	6.93371	5.99539	5.14044	5.64503	6.47853	5.68267	6.51009	6.52871	6.25352	6.00249
K16acK20un	1.32749	0.666519	2.03203	0.631464	1.11199	1.32001	0.525869	0.977257	0.708159	0.886091	1.71021	1.40096	0.925032	0.690115	0.702586	1.08779	0.941685	1.02406	0.631745	1.12987	0.80275	1.24606	0.709971	2.9211	1.63955	0.619641	0.521711	0.584488	1.1539	0.883477	1.08578	0.921319	0.972163	1.2573
K16acK31ac	2.466	2.64638	3.60896	2.19671	2.33883	3.74166	2.02418	2.3041	1.60984	2.57937	3.05597	3.71439	1.92565	1.78284	2.14456	1.69909	2.23675	2.46506	1.31235	2.11294	1.62322	1.90714	1.62423	2.64065	2.46746	1.27242	1.38697	1.41679	2.65138	2.45183	2.52468	1.92831	1.81688	1.83686
K16acK31un	32.0749	26.267	28.3972	33.9542	34.1892	24.1509	27.833	32.1263	31.3818	31.7481	33.5207	26.32	30.3042	34.2477	27.9423	35.0207	31.3687	35.1315	33.8832	30.9954	32.9712	30.702	31.0322	30.0186	29.1239	34.3717	30.8354	32.5714	30.9765	29.448	30.467	33.851	31.4252	31.3842
K16unK20me1	7.01421	7.39534	7.29618	6.29765	6.12625	6.17164	6.53772	6.90874	6.91233	7.16012	5.27629	6.33626	6.26409	7.11628	6.61599	5.30473	5.92701	5.23389	5.37657	5.9978	6.25126	6.5018	6.42049	4.10707	6.28978	5.60317	6.64991	5.79945	6.82593	6.73811	6.32178	5.46055	6.29284	5.68988
K16unK20me2	38.987	37.2716	37.5355	38.1273	37.2038	43.3261	38.2147	37.9806	39.9908	39.2429	37.892	39.1976	40.4657	36.5473	40.5544	36.8065	36.6849	35.351	37.0329	35.2172	34.2431	38.1803	37.5124	37.8305	34.5432	37.9095	39.0417	38.4171	37.825	39.751	38.9314	36.4688	36.2882	37.5484
K16unK20me3	17.342	24.0334	20.0057	17.6478	18.5579	20.7386	23.4227	18.5618	17.8254	16.9829	17.3977	21.983	19.2518	18.4321	20.8402	19.1558	21.3587	19.5032	20.3694	23.2366	22.5159	20.2898	21.6445	23.3653	25.1622	19.3585	20.1519	19.997	19.5173	19.5063	19.581	20.0968	21.9217	21.607
K16unK20un	2.11591	2.38629	3.15655	1.77643	1.58407	1.87102	1.96773	2.11847	2.27989	2.28657	2.85738	2.44883	1.78849	1.87377	1.90263	2.01318	2.42389	2.31546	2.02557	2.44011	2.39532	2.41905	1.76625	2.03794	2.41355	1.48473	1.93407	1.79833	2.20385	2.10474	2.17422	2.19453	2.25518	1.93372
K16unK31ac	3.07495	3.22205	4.14824	2.65532	2.40669	3.14563	2.4703	2.38822	2.18747	2.81735	3.88376	2.94229	2.67944	2.8068	2.19032	2.46617	4.25739	3.25014	2.55056	3.02495	2.89009	3.5293	2.64064	3.67743	4.27393	2.0069	2.90475	2.58566	3.10145	2.60179	2.90052	3.13106	3.02124	3.08973
K16unK31un	62.3842	67.8646	63.8456	61.1938	61.0653	68.9618	67.6725	63.1814	64.8209	62.8552	59.5396	67.0234	65.0907	61.1627	67.7229	60.8141	62.1371	59.1533	62.2539	63.8668	62.5155	63.8616	64.703	63.6633	64.1347	62.349	64.8728	63.4262	63.2707	65.4984	64.1078	61.0896	63.7367	63.6892
K20me1K31ac	1.86024	2.42488	2.64276	2.07842	1.52747	1.79088	1.62118	1.73947	1.66646	1.71799	1.8175	1.99049	1.62833	1.80164	1.12621	1.18434	2.25657	1.4532	1.35896	1.57815	1.59623	2.0852	1.50819	2.22922	2.69128	1.13217	1.48561	1.30933	2.10675	1.70719	1.67283	1.56327	1.69194	1.76952
K20me1K31un	8.00574	7.56599	7.09418	8.7424	8.01597	6.71966	8.05853	8.28642	8.61182	8.82779	6.00596	7.18181	7.28387	9.44725	8.39002	6.56325	5.34673	6.42109	6.50068	7.95647	6.90408	6.44366	6.90162	4.71853	5.15584	7.20554	8.23532	7.16755	7.88485	8.10084	7.66178	6.20794	7.05146	6.49656
K20me2K31ac	0.680227	1.02482	0.908609	0.899815	0.900273	1.16559	0.685999	0.674137	0.485127	0.909823	0.784685	1.02287	0.713268	0.729175	0.888552	0.38593	0.938348	0.945256	0.394256	0.554275	0.466239	0.656754	0.523292	0.572643	0.358023	0.42	0.54359	0.246388	0.882749	0.784135	0.82771	0.665948	0.55014	0.428129
K20me2K31un	61.9398	56.1624	57.8136	61.6255	61.3187	61.0167	58.1374	61.2575	62.6705	63.0711	62.2722	57.8828	61.9343	59.8204	60.5235	63.6208	60.2688	61.5489	61.8475	57.7421	58.795	60.0408	60.6378	57.8574	55.6459	63.784	61.9873	63.2519	59.772	61.2307	60.4866	61.8215	59.3039	60.5053
K20me3K31ac	0.863332	1.12479	1.15485	0.66871	0.713588	1.3429	1.06236	0.815073	0.399002	0.938389	0.921182	1.24266	0.605884	0.548216	0.593048	0.336863	0.612326	0.72882	0.556055	0.797465	0.559485	0.529592	0.701407	1.46529	1.26322	0.49717	0.433119	0.741857	0.905053	0.911544	0.782197	0.558516	0.646987	0.880132
K20me3K31un	23.2072	28.6443	25.1974	23.5772	24.8279	24.7732	27.9409	24.1316	23.179	21.3623	23.6309	26.8296	25.1208	25.0895	25.8734	24.8078	27.2116	25.5632	26.6852	27.8016	28.4809	26.5789	27.2515	28.1979	30.8326	24.8567	24.8593	24.9001	25.0908	24.2774	25.3088	26.067	27.5282	26.7293
K20unK31ac	2.13715	1.29395	3.05099	1.20508	1.60418	2.58791	1.12495	1.46363	1.24672	1.83052	3.41636	2.40067	1.6576	1.51061	1.72708	2.25812	2.68689	2.58792	1.55363	2.208	1.89135	2.16489	1.53199	2.05092	2.42887	1.22998	1.8294	1.70488	1.85827	1.65075	2.14246	2.27164	1.94906	1.84881
K20unK31un	1.30625	1.75886	2.13759	1.20282	1.09188	0.603123	1.36865	1.6321	1.74133	1.34214	1.15122	1.44912	1.05592	1.05327	0.87814	0.842847	0.678687	0.7516	1.10368	1.36197	1.30672	1.50022	0.944236	2.90812	1.62423	0.874389	0.626382	0.677944	1.49948	1.33747	1.11753	0.844203	1.27829	1.34221

## Sheet: H4 All PTMs Proteoforms
Proteoform	SC Liver_1	SC Liver_2	SC Liver_3	SC Liver_4	SC Liver_5	RT Liver_1	RT Liver_2	RT Liver_3	RT Liver_4	RT Liver_5	TN Liver_1	TN Liver_2	TN Liver_3	TN Liver_4	TN Liver_5	SC BAT_1	SC BAT_3	SC BAT_4	SC BAT_5	RT BAT_2	RT BAT_3	RT BAT_4	RT BAT_5	TN BAT_1	TN BAT_2	TN BAT_3	TN BAT_4	TN BAT_5	SC Liver Mean	RT Liver Mean	TN Liver Mean	SC BAT Mean	RT BAT Mean	TN BAT Mean
K16acK20me1	2.23247	1.99994	1.50952	3.60239	2.70279	1.63791	2.70939	2.32508	2.73418	2.81865	2.02653	1.84872	2.30684	3.28515	2.42166	2.13806	1.3169	2.13996	2.05691	3.20238	1.73719	1.50143	1.70039	2.72733	1.11837	2.44565	2.71231	2.33727	2.40942	2.44504	2.37778	1.91296	2.03535	2.26819
K8acK16acK20me3	0.0750371	0.0110026	0.054603	0.150223	0.190885	0.0487072	0.151655	0.131694	0.124317	0.141719	0.0729714	0.155215	0.0687974	0.11938	0.17763	0.110411	0.0669823	0.09813	0.0720283	0.0404216	0.00262215	0.0285772	0.0414602	0.00254695	0.0475837	0.0282366	0.0369605	0.0106359	0.0963501	0.119618	0.118799	0.086888	0.0282703	0.0246833
K20me3K31ac	0.0584864	0.0448919	0.150584	0.0490782	0.189012	0.210174	0.0869797	0.00730155	0.0285545	0.0381988	0.0276478	0.0496109	0.0409259	0.0328497	0.0429203	0.000478725	0.0679405	0.0459231	0.0780246	0.0367466	0.0527752	0.0385162	0.0123085	0.00400954	0.0897423	0.0473629	0.0148542	0.0654299	0.0984105	0.0742417	0.0387909	0.047972	0.0350867	0.0442798
K16acK20me1K31ac	0.21685	0.369268	0.610264	0.482527	0.290253	0.352785	0.194101	0.353718	0.330802	0.213317	0.281929	0.464614	0.181812	0.268082	0.122549	0.068048	0.100248	0.175912	0.161828	0.115925	0.288479	0.304724	0.0987149	0.0288582	0.380036	0.0782481	0.172069	0.119007	0.393832	0.288945	0.263797	0.126509	0.201961	0.155644
K20me3	16.8522	23.3547	19.3931	17.1225	18.008	20.1097	22.8901	18.0929	17.5825	16.6154	16.9794	21.5918	18.9	18.1941	20.3783	19.0003	20.9324	18.9994	20.0352	22.6631	22.2497	19.9973	21.3298	22.6994	24.5355	19.1682	19.9889	19.6698	18.9461	19.0581	19.2087	19.7418	21.56	21.2124
K12acK16acK20me1K31ac	0.0579969	0.126745	0.138022	0.0888774	0.0889322	0.183748	0.0743117	0.0947089	0.0707259	0.0970126	0.129259	0.122058	0.00471031	0.0698578	0.0739184	0.0440927	0.0698385	0.0516653	0.0222349	0.0168504	0.0191605	0.0295941	0.0043399	0.00254695	0.00245954	0.000553215	0.000270524	0.000166434	0.100115	0.104101	0.0799608	0.0469579	0.0174862	1.58279e-05
K16acK20me3K31ac	0.466658	0.606334	0.653686	0.280059	0.289287	0.826071	0.523496	0.419182	0.203013	0.581703	0.44168	0.732632	0.189276	0.273256	0.299257	0.211158	0.268006	0.408065	0.218026	0.492074	0.248985	0.305496	0.380199	0.688187	0.534278	0.254817	0.212734	0.370428	0.459205	0.510693	0.38722	0.276314	0.356689	0.412089
K16acK20me2K31ac	0.151252	0.177856	0.267057	0.325202	0.328414	0.294484	0.271404	0.201531	0.239646	0.198959	0.22677	0.185146	0.196637	0.166645	0.226745	0.147287	0.252729	0.255136	0.0682597	0.137251	0.125358	0.181304	0.0946226	0.234411	0.0833261	0.179214	0.269701	0.0997735	0.249956	0.241205	0.200389	0.180853	0.134634	0.173285
K20me2K31ac	0.0968132	0.0539106	0.198398	0.0969498	0.0549993	0.103088	0.0441814	0.113356	0.0256612	0.0964031	0.239427	0.0694421	0.0878983	0.143117	0.0372343	0.0047872	0.0900861	0.160412	0.0170425	0.000300852	0.0689619	0.248257	0.0466489	0.00787477	0.127797	0.0686276	0.036482	0.0148416	0.100214	0.076538	0.115424	0.068082	0.090967	0.0511246
K12acK16acK20me2K31ac	0.0101759	0.0698664	0.0437312	0.00921485	0.0339149	0.068334	0.0804607	0.0279538	0.0384305	0.0452873	0.0908359	0.010219	0.0308261	0.0254811	0.0612823	0.000568909	0.0331453	0.0306846	0.0269956	0.0762025	0.0114168	0.0396815	0.0551835	0.0930857	0.00245954	0.00194038	0.0181555	0.000669385	0.0333806	0.0520932	0.0437289	0.0228486	0.0456211	0.0227702
K20me1K31ac	1.529	1.84387	1.86446	1.31679	1.02672	1.17158	1.27849	1.2276	1.18236	1.26867	1.38606	1.37341	1.36698	1.40011	0.86844	1.06016	2.04873	1.14134	1.09712	1.40433	1.25189	1.7102	1.38156	2.20037	2.29328	1.0278	1.29083	1.14362	1.51617	1.22574	1.279	1.33684	1.43699	1.59118
K8acK12acK16acK20me2	0.0408984	0.118651	0.0409199	0.0629082	0.036316	0.0682266	0.00696696	0.026585	0.0388612	0.0116779	0.0586488	0.0481568	0.0206709	0.118151	0.0274542	0.0171365	0.0356279	0.0130074	0.0149114	0.000300852	0.0130368	0.0332797	0.00137505	0.0351222	0.00245954	0.0239216	0.021225	0.0073316	0.0599386	0.0304635	0.0546164	0.0201708	0.0119229	0.0175201
K16ac	0.224603	0.299507	0.626019	0.0893497	0.234393	0.053339	0.0374805	0.161814	0.108603	0.0910015	0.210988	0.190319	0.0858994	0.0992971	0.0460462	0.0845804	0.068648	0.0840027	0.160693	0.229313	0.219608	0.427937	0.103985	2.01789	0.682981	0.123231	0.109409	0.03352	0.294774	0.0904477	0.12651	0.0994811	0.245211	0.593407
K8acK12acK16acK20me1K31ac	0.00321188	0.0268614	0.00973437	0.0307286	0.0109931	0.000390914	0.022801	0.0267282	0.000213141	0.0268572	0.00155728	0.0181591	0.0335683	0.00766074	0.00830702	0.000478725	0.00522175	0.00638585	0.0357617	0.00354857	0.0071092	0.000894754	0.0146715	0.00254695	0.0179577	0.0204469	0.000270524	0.00563117	0.0163059	0.0152773	0.0138505	0.0118423	0.00633231	0.00880715
K20me2	38.5558	37.1093	37.2828	37.6203	36.7665	43.0521	38.067	37.5677	39.6997	38.8328	37.4645	38.9752	40.0044	36.0299	40.1761	36.5085	36.4167	34.8436	36.7923	35.0531	33.989	37.819	37.2926	37.8129	34.398	37.5687	38.8741	38.2249	37.467	39.4438	38.53	36.1403	36.0384	37.3757
K16acK20me2	22.0611	18.6155	19.9734	21.7117	22.8771	17.2913	19.4548	22.4647	21.7799	22.4045	22.9581	18.462	20.7314	21.7449	19.4151	25.4223	22.5717	24.94	23.6111	21.64	23.4399	21.3151	22.0024	18.397	20.6265	24.7144	21.5402	23.2914	21.0478	20.6791	20.6623	24.1363	22.0993	21.7139
K12acK20me2	0.214786	0.0885692	0.0377959	0.256056	0.202927	0.117872	0.0702693	0.147256	0.157473	0.223709	0.132228	0.0795918	0.249709	0.214545	0.290969	0.206082	0.113776	0.209619	0.128517	0.118134	0.133611	0.0655894	0.081724	0.00709578	0.0174019	0.218375	0.102764	0.149745	0.160027	0.143316	0.193408	0.164499	0.0997646	0.0990764
K16acK20me3	5.8926	4.77202	5.39073	5.77524	6.27151	3.98876	4.70741	5.49347	5.17575	4.42818	6.18945	4.71365	5.7973	6.53348	4.82141	5.39339	5.70282	5.91185	6.1909	4.44022	5.78651	5.97558	5.56323	3.68617	5.39573	5.28672	4.49863	4.78378	5.62042	4.75872	5.61106	5.79974	5.44138	4.7302
K20me1	5.38764	5.43347	5.32189	4.76107	4.94335	4.86256	5.04594	5.59939	5.59777	5.73899	3.83691	4.86811	4.78186	5.58192	5.68339	4.18061	3.8241	4.0265	4.2217	4.51161	4.88762	4.61658	4.97558	1.82308	3.9481	4.55035	5.30481	4.55503	5.16948	5.36893	4.95044	4.06323	4.74785	4.03628
K8acK12acK16acK20me2K31ac	0.105249	0.206785	0.109836	0.0833727	0.1211	0.0819054	0.0712716	0.0614727	0.0357306	0.137855	0.109524	0.073236	0.0406013	0.111118	0.219927	0.124392	0.124895	0.0864627	0.15764	0.0520163	0.097608	0.0514971	0.0818819	0.234725	0.137238	0.0384096	0.0473161	0.0870973	0.125268	0.0776471	0.110881	0.123347	0.0707508	0.108957
K8acK12acK16acK20me3K31ac	0.0913738	0.0975765	0.0788871	0.0627146	0.0279995	0.0841959	0.040804	0.042423	0.023754	0.0759163	0.117984	0.130098	0.0611728	0.0784096	0.0841604	0.0414809	0.0566851	0.0482044	0.0807269	0.0592693	0.0757042	0.0623039	0.0575135	0.435293	0.335272	0.101549	0.0930871	0.131417	0.0717103	0.0534187	0.0943651	0.0567743	0.0636977	0.219323
K8acK12acK16acK20me1	0.188929	0.047357	0.105646	0.0533338	0.0832514	0.107633	0.0313606	0.12979	0.000213141	0.0601771	0.0165269	0.232433	0.0065959	0.17972	0.0556994	0.00406428	0.0939673	0.0434732	0.0645438	0.0977205	0.0358655	0.0773913	0.0650963	0.00254695	0.00245954	0.0490422	0.0208357	0.0427868	0.0957033	0.0657921	0.0981949	0.0515122	0.0690184	0.0225329
K5acK8acK12acK16acK20me3	0.0966066	0.123008	0.0669599	0.169694	0.0182396	0.378216	0.0383513	0.0150507	0.119058	0.00905979	0.130615	0.190697	0.222483	0.0635737	0.174325	0.1794	0.230526	0.150909	0.179821	0.270789	0.292032	0.359376	0.125186	1.46537	0.585948	0.255498	0.244047	0.264021	0.0949017	0.111947	0.156339	0.185164	0.261846	0.562976
Unmodified	1.03903	1.40082	1.40721	1.0104	0.756365	0.449074	1.28904	1.35154	1.41636	1.01882	0.912349	1.04807	0.892451	0.8718	0.798807	0.58639	0.518396	0.599636	0.864571	0.907402	1.05322	0.99823	0.661288	0.130956	0.775467	0.613099	0.386435	0.505929	1.12277	1.10497	0.904696	0.642248	0.905034	0.482377
K12acK16acK31ac	0.453079	0.166222	0.516771	0.35731	0.493234	0.607349	0.284251	0.598225	0.343046	0.277895	0.634163	0.37559	0.355047	0.374493	0.294228	0.26707	0.314662	0.362955	0.264381	0.392796	0.247248	0.264617	0.417892	0.516391	0.335628	0.25646	0.174244	0.165906	0.397323	0.422153	0.406704	0.302267	0.330638	0.289726
K5acK8acK12acK16acK20me2	0.062888	0.0891326	0.0289474	0.116249	0.0628286	0.286554	0.00853692	0.0142712	0.0590349	0.0437286	0.0282424	0.0456259	0.10416	0.050685	0.0929068	0.153951	0.0530473	0.0766983	0.0832839	0.196786	0.22955	0.111795	0.114367	1.11483	0.248377	0.180421	0.150691	0.170446	0.0720091	0.0824252	0.064324	0.0917452	0.163124	0.372953
K8acK12acK16ac	0.00234651	0.000489407	0.0329431	0.0100678	0.00019496	0.0189598	0.0155802	0.00531091	0.000213141	0.000803091	0.000243408	0.000579415	0.000470535	2.75633e-05	0.00125469	0.000544601	0.000737	0.00936696	0.000530496	0.000300852	0.000784034	0.000894754	0.000169956	0.00254695	0.00245954	0.000553215	0.000270524	0.000166434	0.00907148	0.0080128	1.58279e-05	0.00247789	1.58279e-05	1.58279e-05
K8acK20me3	0.00561097	0.0468173	0.01209	0.0173912	0.034809	0.0295297	0.00954603	0.0373668	0.010148	0.00142471	0.000243408	0.000579415	0.000470535	2.75633e-05	0.00125469	0.000478725	0.000737	0.000393472	0.000530496	0.00547774	0.0147965	0.000894754	0.000169956	0.0719607	0.00245954	0.00897167	0.00255644	0.0122017	0.0233437	0.0176031	1.58279e-05	1.58279e-05	0.00511104	0.0191381
K16acK31ac	0.564417	0.0731366	0.768025	0.0704854	0.275306	0.46326	0.136845	0.127793	0.200929	0.417839	0.786596	0.689373	0.328639	0.141961	0.318466	0.669724	0.419821	0.469622	0.160192	0.453162	0.312241	0.40174	0.101579	0.10924	0.455631	0.189643	0.15868	0.315342	0.350274	0.269333	0.453007	0.42984	0.31718	0.245707
K31ac	1.01149	0.92694	1.64368	0.641761	0.696253	1.32566	0.637393	0.6535	0.64408	1.03055	1.8864	1.05365	0.810813	0.906014	1.01232	1.25229	1.81386	1.64821	1.07937	1.27089	1.25651	1.34677	0.905797	1.14771	1.42644	0.730858	1.41318	1.14262	0.984024	0.858237	1.13384	1.44843	1.19499	1.17216
K12ac	0.0402738	0.0585318	0.0714185	0.0929979	0.101123	0.0817502	0.0265531	0.113436	0.216151	0.232314	0.0278874	0.210732	0.0775668	0.0821705	0.0332876	0.171331	0.0916432	0.0585935	0.0784133	0.225255	0.0338934	0.0740561	0.178963	0.759269	0.165785	0.138058	0.130539	0.138495	0.072869	0.134041	0.0863288	0.0999953	0.128042	0.266429
K12acK31ac	0.0222837	0.000489407	0.0056559	0.000706602	0.00019496	0.000390914	3.89674e-05	0.00227371	0.000213141	0.000803091	0.00825882	0.000579415	0.00765724	0.00388577	0.00970204	0.00169451	0.000737	0.0027654	0.00321477	0.000311138	0.000784034	0.000894754	0.000400352	0.00254695	0.0158123	0.000589159	0.00391999	0.00711087	0.00562691	1.58279e-05	0.00590077	0.00191867	0.000177872	0.00548647
K5acK8acK12acK16acK20me2K31ac	0.204992	0.506437	0.280764	0.239254	0.199882	0.566904	0.189598	0.136966	0.0498695	0.371714	0.0698335	0.639172	0.252421	0.141335	0.310675	0.0451661	0.381812	0.303379	0.0484079	0.243177	0.121322	0.0926763	0.160684	0.00254695	0.00966214	0.0786318	0.147021	0.0201913	0.286266	0.26301	0.282687	0.194691	0.154465	0.0511013
K5acK16acK31ac	0.0235165	0.00656445	0.00918475	0.016473	0.0182782	0.0587577	3.89674e-05	0.031762	0.00705265	0.0373307	0.00671021	0.00774426	0.0903015	0.00554153	0.00125469	0.014928	0.0153816	0.00628737	0.00463272	0.00897051	0.000784034	0.012748	0.011854	0.00254695	0.00245954	0.0231791	0.00319432	0.000166434	0.0148034	0.0269884	0.0223104	0.0103074	0.00839312	0.00579987
K12acK20me2K31ac	0.0499097	0.00996242	0.008556	0.089855	0.0984191	0.0405264	0.0214202	0.100226	0.0626798	0.0503326	0.0346127	0.0450756	0.0695739	0.089371	0.0205747	0.0537321	0.0449625	0.0589714	0.0516182	0.0297841	0.0234947	0.0369067	0.0537483	0.00254695	0.00245954	0.0504593	0.0230841	0.0156391	0.0513404	0.0550371	0.0518416	0.052321	0.0359835	0.0178365
K8acK16acK20me2	0.146771	0.0645329	0.128039	0.302266	0.328998	0.182709	0.162271	0.263393	0.163048	0.352114	0.248788	0.0431244	0.167974	0.371415	0.167268	0.21819	0.254975	0.248877	0.1846	0.323122	0.167761	0.0890939	0.335354	0.490447	0.0521843	0.137286	0.176872	0.284553	0.194121	0.224707	0.199714	0.22666	0.228833	0.228269
K8acK20me2K31ac	0.0501985	0.000489407	0.000266332	0.022564	0.0366217	0.00995522	0.0076636	0.0104097	0.0113875	0.000803091	0.00655049	0.000579415	0.0144946	0.0295583	0.00125469	0.00472939	0.000937313	0.0367826	0.00872106	0.00500184	0.00632347	0.000894754	0.0110119	0.00254695	0.00245954	0.000553215	0.000270524	0.000166434	0.0218768	0.00788319	0.0101207	0.0127926	0.00558431	1.58279e-05
K12acK20me3	0.101813	0.0786057	0.164929	0.167213	0.150428	0.153044	0.0949569	0.150094	0.0744743	0.0522288	0.0912631	0.100987	0.0789145	0.0682538	0.15791	0.0422188	0.125944	0.322351	0.0280246	0.210443	0.0488593	0.0584455	0.100327	0.123268	0.205524	0.0273119	0.0276629	0.0971001	0.132598	0.10496	0.0994656	0.129635	0.104519	0.0961734
K8acK12acK20me1	0.040417	0.0576739	0.0513172	0.0587656	0.0444785	0.0274156	0.158515	0.0344961	0.0493069	0.0112052	0.019594	0.0899889	0.0683685	0.0787608	0.0385657	0.044364	0.0137913	0.028639	0.0143561	0.0443619	0.0759262	0.134341	0.0527242	0.0836267	0.0483905	0.0176999	0.0310996	0.0509841	0.0505305	0.0561878	0.0590556	0.0252876	0.0768384	0.0463602
K12acK20me3K31ac	0.19032	0.269944	0.227381	0.212769	0.153083	0.186942	0.327958	0.216886	0.125157	0.206911	0.254319	0.210231	0.218497	0.120568	0.112913	0.0618508	0.135846	0.0936609	0.155202	0.193307	0.133236	0.100616	0.176246	0.314925	0.29081	0.0689801	0.0931219	0.142246	0.210699	0.212771	0.183306	0.11164	0.150851	0.182017
K12acK16acK20me2	0.644813	0.0425022	0.259111	1.16709	0.740193	0.0148471	0.300703	0.54111	0.569938	0.889549	0.935192	0.131095	0.488111	0.930698	0.265536	0.767669	0.577387	0.888155	0.758362	0.310024	0.648855	0.48142	0.608103	0.00254695	0.25025	0.756335	0.864012	0.852515	0.570742	0.463229	0.550127	0.747893	0.512101	0.544622
K5acK16acK20me2	0.204892	0.00239487	0.0302442	0.376832	0.282145	0.000884328	0.0627198	0.192822	0.185295	0.281768	0.382328	0.0222706	0.148987	0.318811	0.0707895	0.303612	0.177405	0.259846	0.255323	0.100666	0.163385	0.121348	0.194736	0.00254695	0.0531574	0.18401	0.254071	0.267222	0.179302	0.144698	0.188637	0.249047	0.145034	0.151692
K5acK20me3	0.00178373	0.0475838	0.000266332	0.00391437	0.00160817	0.000390914	3.89674e-05	0.00227371	0.000213141	0.000803091	0.000243408	0.000579415	0.000470535	2.75633e-05	0.00125469	0.000478725	0.000737	0.000393472	0.000530496	0.000300852	0.000784034	0.000894754	0.000169956	0.00254695	0.00245954	0.000553215	0.000270524	0.000166434	0.010978	1.58279e-05	1.58279e-05	1.58279e-05	1.58279e-05	1.58279e-05
K12acK20me1	0.00710242	0.00219063	0.000266332	0.00531409	0.00470077	0.0005697	0.00330358	0.00227371	0.00031656	0.0143467	0.0230973	0.00083301	0.00562404	0.00663591	0.00125469	0.00899602	0.0078492	0.00508282	0.00138005	0.000300852	0.00624035	0.000894754	0.00172485	0.00254695	0.00245954	0.00164361	0.000454835	0.00875207	0.00386158	0.00370731	0.00723805	0.00582702	0.0019913	0.0021701
K12acK16acK20me3	0.0265745	0.0299097	0.0310204	0.0743342	0.0910251	0.016073	0.0177438	0.117932	0.0532946	0.0238314	0.0737355	0.0351894	0.023147	0.0543483	0.00125469	0.0144248	0.0491378	0.0315856	0.0911454	0.0079645	0.0655597	0.057825	0.0607864	0.00254695	0.0121866	0.0261008	0.0251475	0.0281639	0.0505728	0.0457749	0.0372841	0.0465734	0.0480339	0.0183197
K12acK16acK20me1	0.0486101	0.00220623	0.00685727	0.0540059	0.0477127	0.000390914	0.011236	0.035322	0.0475703	0.024728	0.0116619	0.00483457	0.0349209	0.0614761	0.0141125	0.0983253	0.0274251	0.0727796	0.0359146	0.000401295	0.0256845	0.0279937	0.0414882	0.00254695	0.00245954	0.0314069	0.0638157	0.0136646	0.0318784	0.0237713	0.0254012	0.0586112	0.0238919	0.0217774
K5acK20me2K31ac	0.0116372	0.000489407	0.000266332	0.0334031	0.0269233	0.000390914	3.89674e-05	0.0222215	0.021722	0.0092713	0.00713182	0.000579415	0.0208156	0.02255	0.0121139	0.000478725	0.00169355	0.013428	0.0155705	0.0108417	0.00793687	0.00643172	0.0189929	0.00254695	0.00245954	0.00271666	0.00182943	0.00817594	0.014446	0.0107211	0.0126381	0.00779269	0.0110508	0.0030538
K8acK20me2	0.000882395	0.00158549	0.000266332	0.0039115	0.00019496	0.00222992	0.00417062	0.0115774	0.00587202	0.0128554	0.000243408	0.016389	0.0126767	0.00794921	0.0020489	0.0129723	0.0029567	0.00849349	0.0185662	0.000300852	0.00514488	0.00325046	0.00434892	0.00254695	0.00245954	0.000553215	0.000270524	0.000166434	0.00127588	0.00734107	0.00781276	0.0107472	0.00318607	1.58279e-05
K8acK12acK20me3	0.129794	0.176418	0.057203	0.0630739	0.0209388	0.0492529	0.0131898	0.0572868	0.00454811	0.0687239	0.0447899	0.0303756	0.0129467	0.0162639	0.148135	0.0418899	0.0838888	0.0318203	0.0702564	0.127604	0.0126694	0.0939407	0.0209013	0.151728	0.0405493	0.0360051	0.0200741	0.00950517	0.0894856	0.0386003	0.0505022	0.0569639	0.0637788	0.0515723
K5acK16acK20me1	0.0328834	0.000489407	0.000266332	0.0871095	0.0871694	0.000390914	0.000649772	0.0282657	0.0376615	0.065823	0.0152014	0.00377913	0.0275876	0.100349	0.0216036	0.0610084	0.0341571	0.0600144	0.0535694	0.0203915	0.0337283	0.0161964	0.0319184	0.00254695	0.00245954	0.0511035	0.0285648	0.0315184	0.0414325	0.02648	0.0337041	0.0521873	0.0255587	0.0222373
K8acK16acK20me1	0.0668955	0.0231539	0.0524669	0.0849651	0.0680925	0.0365326	0.0933758	0.114109	0.14181	0.0777362	0.0485113	0.0690004	0.0505819	0.149911	0.0939908	0.0262772	0.0147079	0.0262628	0.0404747	0.0751965	0.0941277	0.0292708	0.0219431	0.0295699	0.0168488	0.0543144	0.0706043	0.1236	0.0591148	0.0927128	0.082399	0.0269306	0.0551345	0.0589875
K8acK20me1K31ac	0.0124601	0.000489407	0.000266332	0.0678819	0.0616666	0.000390914	0.0195634	0.00734326	0.026224	0.094469	0.000523145	0.000579415	0.0159725	0.0462329	0.0180415	0.00950629	0.0189857	0.0160695	0.0313783	0.0275325	0.00361011	0.000894754	0.000664772	0.00254695	0.00245954	0.00567002	0.0227089	0.0410683	0.0284017	0.0295199	0.016154	0.0189849	0.00795184	0.0138894
K8acK16acK31ac	0.0583136	0.119754	0.0790835	0.0877784	0.074111	0.10247	0.0516736	0.0495483	0.0437519	0.0348913	0.0505108	0.129032	0.0586113	0.0567977	0.0315004	0.0491743	0.0920157	0.0889305	0.035591	0.0456266	0.0228687	0.13902	0.0657354	0.277575	0.162854	0.0271276	0.0761843	0.0695539	0.083808	0.056467	0.0652905	0.0664279	0.0683127	0.122659
K8acK12acK20me1K31ac	0.0277935	0.0462743	0.0202732	0.000706602	0.032658	0.0329639	0.0319064	0.0227978	0.0157588	0.0166977	0.0100968	0.00391588	0.0252954	0.00262495	0.00754818	0.000478725	0.0135534	0.00113133	0.00607653	0.000300852	0.000784034	0.000894754	0.000169956	0.00254695	0.00245954	0.000553215	0.000270524	0.000166434	0.0253998	0.0240249	0.00989624	0.00519031	1.58279e-05	1.58279e-05
K5acK8acK31ac	0.0028374	0.000489407	0.00637015	0.000706602	0.00552739	0.000390914	3.89674e-05	0.00227371	0.000213141	0.000803091	0.000243408	0.000579415	0.000470535	2.75633e-05	0.00125469	0.000478725	0.000737	0.000393472	0.000530496	0.000300852	0.000784034	0.000894754	0.000169956	0.00254695	0.00245954	0.000553215	0.000270524	0.000166434	0.00294699	1.58279e-05	1.58279e-05	1.58279e-05	1.58279e-05	1.58279e-05
K8acK20me3K31ac	0.00156495	0.0144005	0.000266332	0.00974941	0.00019496	0.000390914	3.89674e-05	0.00227371	0.000213141	0.000803091	0.000243408	0.000579415	0.000470535	2.75633e-05	0.00125469	0.000751322	0.00674402	0.000393472	0.000530496	0.000300852	0.000784034	0.000894754	0.000169956	0.00254695	0.00245954	0.000553215	0.000270524	0.000166434	0.00514298	1.58279e-05	1.58279e-05	0.00187384	1.58279e-05	1.58279e-05
K5acK16acK20me3	0.0224827	0.0042038	0.0268104	0.0266045	0.0264402	0.000390914	0.0179607	0.0358152	0.0349505	0.0216861	0.048604	0.0117547	0.0172159	0.0400469	0.0156898	0.0107524	0.0166267	0.0171624	0.0178769	0.0356017	0.00809588	0.00786853	0.00964667	0.00254695	0.00959672	0.0167696	0.00791893	0.0126245	0.0213083	0.0220825	0.0266623	0.0156046	0.0153032	0.00938195
K8acK16acK20me1K31ac	0.00312999	0.000489407	0.000266332	0.010447	0.0162546	0.000390914	3.89674e-05	0.00227371	0.000213141	0.000803091	0.000243408	0.000579415	0.000470535	2.75633e-05	0.00125469	0.000478725	0.000737	0.000393472	0.000530496	0.000300852	0.000784034	0.000894754	0.000169956	0.00254695	0.00245954	0.000553215	0.000270524	0.000166434	0.00596633	1.58279e-05	1.58279e-05	1.58279e-05	1.58279e-05	1.58279e-05
K5acK8acK16acK20me3	0.00269703	0.000489407	0.000266332	0.00702813	0.0140155	0.000390914	3.89674e-05	0.00227371	0.000213141	0.000803091	0.000243408	0.000579415	0.000470535	2.75633e-05	0.00125469	0.0150818	0.00328729	0.000393472	0.000530496	0.000300852	0.000784034	0.000894754	0.000169956	0.00254695	0.00245954	0.00294287	0.00733126	0.0123483	0.00474813	1.58279e-05	1.58279e-05	0.00459227	1.58279e-05	0.00452448
K5acK8acK12acK16acK31ac	0.00121342	0.00133555	0.000266332	0.000706602	0.0166681	0.0158754	3.89674e-05	0.00280377	0.00456282	0.0271334	0.0180288	0.000579415	0.006533	0.00694945	0.0110911	0.00176747	0.0129007	0.00289275	0.000530496	0.000300852	0.000784034	0.000894754	0.0089249	0.00254695	0.00245954	0.000553215	0.000270524	0.000166434	0.00384342	0.0100751	0.00852047	0.00439024	0.00242723	1.58279e-05
K12acK20me1K31ac	0.00980373	0.0118594	0.000266332	0.0811659	0.00019496	0.0498047	3.89674e-05	0.00657709	0.0405845	0.000957536	0.000243408	0.000579415	0.000470535	2.75633e-05	0.00125469	0.00109432	0.000737	0.0151269	0.00455535	0.000300852	0.0248789	0.0406864	0.000169956	0.00254695	0.00245954	0.000553215	0.000270524	0.000166434	0.0205658	0.0195848	1.58279e-05	0.00519415	0.0163913	1.58279e-05
K8acK12acK20me2	0.00440603	0.000489407	0.000266332	0.00155705	0.00756856	0.000390914	3.89674e-05	0.00227371	0.000213141	0.000803091	0.00340286	0.000579415	0.000470535	0.000383319	0.0119956	0.00118987	0.00385813	0.00715467	0.000530496	0.000300852	0.00264381	0.000894754	0.000480214	0.00254695	0.00245954	0.000553215	0.000270524	0.000166434	0.00270633	1.58279e-05	0.00325047	0.00318329	0.00100469	1.58279e-05
K5acK20me2	0.00255146	0.000489407	0.000734948	0.000706602	0.0019995	0.000390914	3.89674e-05	0.00227371	0.000213141	0.000803091	0.000243408	0.000579415	0.000470535	2.75633e-05	0.00125469	0.000478725	0.000737	0.000393472	0.000530496	0.000300852	0.000784034	0.000894754	0.000169956	0.00254695	0.00245954	0.000553215	0.000270524	0.000166434	0.0011985	1.58279e-05	1.58279e-05	1.58279e-05	1.58279e-05	1.58279e-05
K5acK8acK12acK16acK20me3K31ac	0.0235927	0.0714947	0.0439112	0.0185078	0.0224079	0.016666	0.0246284	0.119221	0.000213141	0.000803091	0.000243408	0.0654128	0.0954923	0.0246933	0.00125469	0.000478725	0.0378825	0.119926	0.000530496	0.000300852	0.0242594	0.0164178	0.0651474	0.00254695	0.00245954	0.000553215	0.000270524	0.000166434	0.0359829	0.0321032	0.0371197	0.0394522	0.0264562	1.58279e-05
K8acK16acK20me3K31ac	0.0291962	0.0108981	0.000266332	0.0146077	0.0112534	0.018852	0.0250499	0.00778496	0.0122842	0.000803091	0.0458286	0.0342639	0.000470535	0.0164606	0.0439451	0.000478725	0.0156061	0.00258219	0.000835557	0.000300852	0.0206722	0.00411129	0.0041363	0.0146657	0.00245954	0.017648	0.00284678	0.0132551	0.0131911	0.0127942	0.0280996	0.00475597	0.00722994	0.00968311
K5acK8acK16acK20me1	0.000798565	0.000489407	0.00824944	0.0287843	0.0217421	0.0202903	0.00476567	0.00943846	0.00319186	0.00134914	0.00793133	0.0641055	0.00149706	0.00332361	0.0610004	0.00154597	0.0138255	0.0183825	0.0118277	0.00439981	0.00769339	0.040461	0.0107534	0.0549253	0.0241267	0.000553215	0.00254898	0.0022751	0.0119149	0.00780709	0.0275716	0.0113954	0.0158269	0.0167752
K5acK20me3K31ac	0.000357846	0.000489407	0.000397645	0.00207549	0.00019496	0.000390914	3.89674e-05	0.00227371	0.000213141	0.000803091	0.000243408	0.000579415	0.000520422	2.75633e-05	0.00125469	0.000478725	0.000737	0.00965079	0.00266331	0.000300852	0.00385255	0.000924755	0.00470258	0.00254695	0.00245954	0.00170793	0.00474298	0.000726066	0.000566196	1.58279e-05	0.000158279	0.00326278	0.00236997	0.00143539
K5acK8acK16acK20me3K31ac	0.00178215	0.000489407	0.000266332	0.0072928	0.00362961	0.000390914	3.89674e-05	0.00227371	0.000213141	0.000803091	0.000243408	0.000579415	0.000470535	2.75633e-05	0.00125469	0.0127967	0.000737	0.000393472	0.000530496	0.0054978	0.000784034	0.000894754	0.00115372	0.00254695	0.00245954	0.00510467	0.0117319	0.00596968	0.00263879	1.58279e-05	1.58279e-05	0.00329756	0.00166288	0.00456125
K12acK16acK20me3K31ac	0.000357846	0.00875776	0.000266332	0.011856	0.0169168	0.000390914	0.0334415	0.00227371	0.00623979	0.0356594	0.033478	0.0204089	0.000470535	0.00195099	0.00985216	0.000478725	0.0176462	0.000393472	0.0205769	0.0105695	0.000784034	0.00120577	0.000169956	0.00254695	0.00245954	0.000553215	0.000270524	0.000166434	0.0075061	0.0155229	0.013138	0.00955578	0.00294381	1.58279e-05
K5acK12acK31ac	0.000357846	0.000489407	0.0222139	0.0312728	0.0246113	0.0145399	0.0147453	0.00227371	0.00329805	0.00488135	0.0224919	0.136376	0.000470535	0.00989589	0.0485116	0.0014743	0.000737	0.006255	0.000530496	0.0362481	0.0516942	0.000894754	0.019803	0.00254695	0.0300474	0.00212605	0.000270524	0.00417185	0.0156196	0.00749293	0.0434551	0.00193233	0.0269363	0.00726906
K5acK12acK16acK20me2	0.000357846	0.0219234	0.0246995	0.00401257	0.00437383	0.000390914	3.89674e-05	0.0202956	0.00508131	0.000803091	0.0566952	0.0480007	0.000470535	0.0229458	0.00125469	0.000478725	0.0595483	0.0409987	0.000530496	0.000300852	0.000784034	0.000894754	0.000169956	0.00254695	0.00245954	0.000553215	0.000270524	0.000166434	0.0110019	0.005236	0.0255283	0.0251368	1.58279e-05	1.58279e-05
K5acK8acK12acK20me2	0.000357846	0.00832027	0.00690487	0.00198138	0.00775942	0.000390914	3.89674e-05	0.00227371	0.000213141	0.000803091	0.000243408	0.011331	0.00217551	0.00380409	0.00125469	0.000478725	0.000737	0.000393472	0.000530496	0.000300852	0.000784034	0.000894754	0.000169956	0.00254695	0.00245954	0.000553215	0.000270524	0.000166434	0.00499319	1.58279e-05	0.00346212	1.58279e-05	1.58279e-05	1.58279e-05
K5acK8acK12acK20me1	0.000357846	0.000489407	0.0382343	0.00665759	0.0126834	0.0267459	3.89674e-05	0.010528	0.000213141	0.0147856	0.000243408	0.000579415	0.000470535	2.75633e-05	0.00125469	0.000478725	0.000737	0.000393472	0.000530496	0.000300852	0.000784034	0.000894754	0.000169956	0.00254695	0.00245954	0.000553215	0.000270524	0.000166434	0.0115151	0.0104119	1.58279e-05	1.58279e-05	1.58279e-05	1.58279e-05
K5acK12acK20me2	0.000357846	0.000489407	0.000266332	0.000706602	0.00019496	0.000390914	3.89674e-05	0.00778076	0.00632559	0.0175936	0.00412173	0.000579415	0.0034796	0.00613175	0.0033711	0.00922313	0.00183266	0.0125428	0.000530496	0.000300852	0.00216603	0.000894754	0.00232669	0.00254695	0.00245954	0.000553215	0.00342187	0.00378252	1.58279e-05	0.00633998	0.00342084	0.00589964	0.00119839	0.00155152
K8acK12acK16acK31ac	0.000357846	0.000489407	0.000266332	0.000706602	0.00019496	0.000390914	3.89674e-05	0.00227371	0.000213141	0.000803091	0.00320897	0.0089024	0.000470535	0.00507453	0.00125469	0.000478725	0.0182563	0.000393472	0.00625553	0.000300852	0.000784034	0.000894754	0.000169956	0.00254695	0.00245954	0.000553215	0.000270524	0.000166434	1.58279e-05	1.58279e-05	0.00343718	0.00612796	1.58279e-05	1.58279e-05
K5acK8acK12acK16acK20me1K31ac	0.000357846	0.000489407	0.000266332	0.000706602	0.00019496	0.000390914	3.89674e-05	0.00227371	0.000213141	0.000803091	0.00807177	0.00832975	0.000470535	0.00707535	0.0274021	0.00143382	0.000737	0.0455752	0.000530496	0.000300852	0.000784034	0.000894754	0.000169956	0.00254695	0.00245954	0.000553215	0.000270524	0.000166434	1.58279e-05	1.58279e-05	0.0101758	0.0117523	1.58279e-05	1.58279e-05
K5acK8acK20me2K31ac	0.000357846	0.000489407	0.000266332	0.000706602	0.00019496	0.000390914	3.89674e-05	0.00227371	0.000213141	0.000803091	0.000243408	0.000579415	0.000470535	2.75633e-05	0.00125469	0.00478835	0.00808768	0.000393472	0.000530496	0.000300852	0.00381709	0.000894754	0.00051819	0.00254695	0.00245954	0.000553215	0.000270524	0.000166434	1.58279e-05	1.58279e-05	1.58279e-05	0.00321901	0.00108382	1.58279e-05
K8acK12acK20me3K31ac	0.000357846	0.000489407	0.000266332	0.000706602	0.00019496	0.000390914	3.89674e-05	0.00227371	0.000213141	0.000803091	0.000243408	0.000579415	0.000470535	2.75633e-05	0.00125469	0.00882496	0.00523189	0.000414356	0.000530496	0.000300852	0.000784034	0.000894754	0.000169956	0.00254695	0.00245954	0.000553215	0.000270524	0.000166434	1.58279e-05	1.58279e-05	1.58279e-05	0.0036178	1.58279e-05	1.58279e-05
K5acK8acK12acK20me1K31ac	0.000357846	0.000489407	0.000266332	0.000706602	0.00019496	0.000390914	3.89674e-05	0.00227371	0.000213141	0.000803091	0.000243408	0.000579415	0.000470535	2.75633e-05	0.00125469	0.000478725	0.000737	0.000393472	0.000530496	0.00996361	0.000784034	0.000894754	0.00537567	0.00254695	0.00245954	0.000553215	0.000270524	0.000166434	1.58279e-05	1.58279e-05	1.58279e-05	1.58279e-05	0.00383482	1.58279e-05
K5acK20me1K31ac	0.000357846	0.000489407	0.000266332	0.000706602	0.00019496	0.000390914	3.89674e-05	0.00227371	0.000213141	0.000803091	0.000243408	0.000579415	0.000470535	2.75633e-05	0.00125469	0.000478725	0.000737	0.000393472	0.000530496	0.000300852	0.00109868	0.000894754	0.00285712	0.00254695	0.00245954	0.000553215	0.000270524	0.000166434	1.58279e-05	1.58279e-05	1.58279e-05	1.58279e-05	0.000988948	1.58279e-05
K5acK12acK16acK20me3K31ac	0.000357846	0.000489407	0.000266332	0.000706602	0.00019496	0.000390914	3.89674e-05	0.00227371	0.000213141	0.000803091	0.000243408	0.000579415	0.000470535	2.75633e-05	0.00125469	0.000478725	0.000737	0.000393472	0.000530496	0.000300852	0.000784034	0.000894754	0.000169956	0.00821404	0.0131185	0.000553215	0.000270524	0.012385	1.58279e-05	1.58279e-05	1.58279e-05	1.58279e-05	1.58279e-05	0.00674351
K5acK8acK12acK16acK20me1	0.000357846	0.000489407	0.000266332	0.000706602	0.00019496	0.000390914	3.89674e-05	0.00227371	0.000213141	0.000803091	0.000243408	0.000579415	0.000470535	2.75633e-05	0.00125469	0.000478725	0.000737	0.000393472	0.000530496	0.000300852	0.000784034	0.000894754	0.000169956	0.00254695	0.00245954	0.00433051	0.000270524	0.00167323	1.58279e-05	1.58279e-05	1.58279e-05	1.58279e-05	1.58279e-05	0.00125485
