# Supplementary material for: Histone proteoform analysis reveals epigenetic changes in adult mouse brown adipose tissue in response to cold stress
Source: Epigenetics Chromatin. 2024 Apr 27;17:12. doi: 10.1186/s13072-024-00536-8 (PMC11055387; doi:10.1186/s13072-024-00536-8)
Supplement: Supplementary file 7 — Additional file 7: Table S1. Average body weights, fat mass, lean mass, tissue weights, and nonfasting glucose of male C57BL/6J mice after exposure to thermoneutral or chronic cold housing temperatures. Results shown are mean ± SEM. n = 20 per group. One-way ANOVA testing was conducted for each parameter, and p-values are indicated as follows: *p < 0.05 for SC vs TN, #p < 0.05 for SC vs RT and TN, and @p < 0.05 for RT vs TN. BAT: brown adipose tissue. gWAT: gonadal white adipose tissue. TN: thermoneutral. RT: room temperature. SC: severe cold. [file 13072_2024_536_MOESM7_ESM.xlsx]

## Sheet: Sheet1
	TN (28oC)	RT (22oC)	SC (8oC)
Body Weight (g)	27.23 ± 0.39	28.03 ± 0.57	25.58 ± 0.46#
Fat Mass (g)	3.73 ± 0.27	3.41 ± 0.39	2.61 ± 0.14*
Lean Mass (g)	22.13 ± 0.29	23.19 ± 0.55	21.69 ± 0.46
BAT Weight (g)	0.1086 ± 0.0046	0.1030 ± 0.0070	0.1051 ± 0.0034
gWAT Weight (g)	0.781 ± 0.053	0.673 ± 0.047	0.444 ± 0.021#
Kidney Weight (g)	0.1651 ± 0.0054	0.1898 ± 0.0060@	0.2014 ± 0.0063*
Liver Weight (g)	1.458 ± 0.040	1.535 ± 0.062	1.416 ± 0.048
Spleen Weight (g)	0.0758 ± 0.0033	0.0959 ± 0.0088	0.0791 ± 0.0045
Nonfasting Glucose (mg/dl)	180 ± 8	197 ± 9	192 ± 9
