# Supplementary material for: Histone proteoform analysis reveals epigenetic changes in adult mouse brown adipose tissue in response to cold stress
Source: Epigenetics Chromatin. 2024 Apr 27;17:12. doi: 10.1186/s13072-024-00536-8 (PMC11055387; doi:10.1186/s13072-024-00536-8)
Supplement: Supplementary file 8 — Additional file 8: Table S2. Results of method optimization of histone isolation from BAT. Color scheme indicates the highest yield of histones in green (2) and the lowest yield of histones in red. Mass histone is calculated using offline HPLC peak area and standard curve. [file 13072_2024_536_MOESM8_ESM.xlsx]

## Sheet: Sheet1
		NP-40 %	NIB-only washes	NI spins	AE apins	g BAT	μg H4/ g BAT	μg H3.2/ g BAT
	1	0.3	3	10 minutes	10 minutes	0.1111	11.5727	14.283
	2	0.3	3	10 minutes	5 minutes	0.1019	108.823	74.2219
	3	0.3	3	10 minutes	5 minutes	0.103	24.2083	15.7063
	4	0.5	3	10 minutes	5 minutes	0.1615	45.3525	25.0734
	5	1	3	10 minutes	5 minutes	0.11695	16.3334	8.9748
	6	0.3	3	10 minutes	5 minutes	0.08145	32.2004	15.2291
	7	0.5	3	10 minutes	5 minutes	0.05125	61.3447	27.6639
	8	1	3	10 minutes	5 minutes	0.0607	23.3411	8.96312
