# Supplementary material for: Histone proteoform analysis reveals epigenetic changes in adult mouse brown adipose tissue in response to cold stress
Source: Epigenetics Chromatin. 2024 Apr 27;17:12. doi: 10.1186/s13072-024-00536-8 (PMC11055387; doi:10.1186/s13072-024-00536-8)
Supplement: Supplementary file 9 — Additional file 9: Table S3. Mass of histone H3.2 and H4 obtained from (a) BAT and (b) liver at different housing temperatures. Mass histone is calculated using offline HPLC peak area and standard curve. Results shown are mean ± SEM. n = 4–5 per group. TN: thermoneutral. RT: room temperature. SC: severe cold. [file 13072_2024_536_MOESM9_ESM.xlsx]

## Sheet: Sheet1 (2)
		Housing temp.	μg H3.2/ g tissue	μg H4/ g tissue
	A) BAT	SC	37 ± 4	54 ± 8
		RT	33 ± 6	46 ± 7
		TN	30 ± 10	36 ± 11
		Average	33 ± 7	45 ± 9
	B) Liver	SC	18 ± 2	27 ± 5
		RT	14 ± 3	18 ± 2
		TN	15 ± 2	19 ± 3
		Average	16 ± 2	21 ± 3
